# Supplementary material for: Global Increase in Circular RNA Levels in Myotonic Dystrophy
Source: Front Genet. 2019 Jul 18;10:649. doi: 10.3389/fgene.2019.00649 (PMC6689976; doi:10.3389/fgene.2019.00649)
Supplement: Supplementary file 1 [file Table_1.xlsx]

## Sheet: Table S1
Table S1. PCR primers used in the study.
gene	circular/linear transcript	primer forward sequence	primer reverse sequence
primers designed for analyses of human circRNAs
ASXL1	circular	TGCCTCAATGCTATGCTACA	TTTAGTCCTTCTGCCTCTATGA
	linear		CGACTCTGAGATTCTGTAGAAC
CAMSAP1	circular	CCTACACTGTGGAGATGATC	TGATAACAGGCGGCTTAATG
	linear		CTCATCAAATCCTCCAACAA
CCDC134	circular	ATCCTTGATGTCATGCTCAAG	AAAGCAGGACAAAGAGGAAG
	linear		AAAGTAATAGTGCACAATCCTCG
CDR1as	circular	CCATCAACTGGCTCAATATC	AGGATTATCTGGAAGACCTTGA
	linear	GCCAATATATGTCTTCCTGAAG	AAGACCCAAATTATCCGGAA
FAM13B	circular	GCAGAAAGTATTCATTGTGATG	GTAGGATGCTGATGGGAGAT
	linear	AAGCTGGAACATATTGAAGAACTT
FBXW7	circular	TCTGACCCAGTAACTCCACT	TCAGTCTGATGATAGTAGCAGAGA
	linear		AAGGAGGAAGGGAACCAA
FGGY	circular	TCAATGAGACCAAGCACAGT	TCAAACCCAAGTCCTCGAAT
	linear		TTGCCTTCCACGATAAGAAG
FOXK2	circular	TGCCATCTGACCTCAATTTAA	TGCTTCTCTCTCTTCTCGCT
	linear		GCAGTCCTGTAGTAGGGATAAT
GPBP1L1	circular	AATGGGAACAAATTGTCATCC	AATAGGTCTGCATGGCTGAT
	linear		GGTAACAGAGATTGGACTGG
GRHPR	circular	AGATGTCCTGACAGATACCAC	ACACCTCGCTCTAGCTCCTT
	linear		TGTGTACAGAAATCTCTGGACA
HIPK3	circular	TATGTTGGTGGATCCTGTTC	ATTCACATAGGTCCGTGGATA
	linear		AATAATTCTGCAATCACACATCC
MBNL1	circular	GGAAGTATGTAGAGAGTTCCAG	AAGCAGAGACTGCTCTAGAAG
	linear	CAAGTTGAAAATGGACGAGTA	ATGTTCTTCTGCTGAATCAAGTT
MBOAT2	circular	TCTGGGATACCTCACAGTGT	GGGTAGCAACTACATGTCTTATAA
	linear	CATCGACCAGGTCAACTTT
MIB1	circular	GACTGATGGAATGTTTGAGAC	AACACACTGTGCACAAATCAT
	linear		ATCTCCACTTCGGACAATGT
NFATC3	circular	ATGAAACTGAAGGTAGCCGA	TGTGGTAAGCAAAGTGGTGT
	linear		TGGCAATTATTATCTCTTGGCTT
PDCD11	circular	ATCCAGAGATTAACTCCATCCA	CTACTTTGCTTTTCGTCTCC
	linear		GAGGTGTTTGTTATAAAGGGC
PHC3	circular	TAATAAGAAAGGAGAGAGCCCA	GAGATACATTTGAGCTTGGC
	linear	AGCAGTCAAGTATGTCCCAA
PIP5K1C	circular	TCAAGACCTATGCACCTGTC	ACGTAGAAGTCCTGCATGAG
	linear		GCAGTACAGCCCATAGAACT
PROSC	circular	TTCTGTCTTTGTGTCCTGAGAT	ATCACCATGTCTGCAGGTTT
	linear		TCTTCTCCGCTGGTGTTAAT
RCL1	circular	CTGGAGAGTCTTCTTTGCTT	TTATTTCAATTCGAGAACCATTC
	linear		TCAGTTCAAATGATTCACCATC
RELL1	circular	AGGCTGTTATCTGCTACCATC	AAAGTGGAGCACAAGTCAAAC
	linear		GAGCAAGATATCGAAGAGGAA
SCMH1	circular	AACAACCAGCACTCCTGAAC	ATGGGAAATTAGGGTCTTGG
	linear		AGTTGCTGGACCTTCTTCTTAT
SHKBP1	circular	ATGAAAGACAACGACCTCCT	TAAATGGAGCCGTTGTTGCA
	linear		TTCTCCGACAGCATGATCTT
UBAP2_e7-8	circular	ACATTTAATCCTGCAGACTATTCA	ATGCCTTGGGTTGAGAACCT
	linear	AAAGCGAGAAAGAATCGAGTC
UBAP2_e9-12	circular	ATTGATCTGGTAGCCTTGCT	TCCTGAGCTATGTTGTGAGTATT
	linear	CATTTAATCCTGCAGACTATTCA
ZKSCAN1	circular	TCTGGATCCAGTTCAGGAGT	GTCTGTGCTCACCTTTATGTC
	linear		TTGTCCCTACTGAGATTCCTC
primers designed for analyses of mouse circRNAs
Camsap1	circular	CCTACACTGTGGAGATGATC	TGATAACGGGTGGCTTAATG
	linear		GATTTACCTTATTGATCCAGAATACC
Cdr1as	circular	GTCTTCCAACATCTCCACAT	TCACGATTGTCTGGAAGACC
	linear	ACATCTTCCAGGAAATCAACG	GGAAGACATAGATTTTCATGAAGA
Hipk3	circular	TATGTTGGTGGATCCTGTTC	ATTCACATGGATCTGAGGATAG
	linear		AATAACTCTGCGATCACGCA
Nfatc3	circular	CTCACCATAGAGCCCATTATG	GGATGAGTTTAAAGTAGATGGAGG
	linear		ACTGTCTTTCCAGTAATCCGA
Zkscan1	circular	TCTGGATCCAGTTCAGGAGT	CAGTCATCATTCAGGCTCAG
	linear		CTGTCCCTATTGAGATTCCTC
Bnc2	circular	CTTCACTACAGGAACGTTCAC	CTGCTGAAGGGTGATGATTT
	linear		GGCACCATAGATCTTCATCAA
Zfp609	circular	TCAATCCTTTGGGAACTAAGC	GCTTCAGCTACGTTCTCAGA
	linear		GGGAGATGAGATGTCATTATTG
underlined – primers common to circular and linear transcripts
