# Supplementary material for: Global Increase in Circular RNA Levels in Myotonic Dystrophy
Source: Front Genet. 2019 Jul 18;10:649. doi: 10.3389/fgene.2019.00649 (PMC6689976; doi:10.3389/fgene.2019.00649)
Supplement: Supplementary file 2 [file Table_2.xlsx]

## Sheet: Table S2
Table S2. GSM accession numbers of analyzed RNA-Seq samples.
	QF	TA
control samples	GSM2309550	GSM2309586
	GSM2309551	GSM2309587
	GSM2309552	GSM2309592
	GSM2309553	GSM2309593
	GSM2309554	GSM2309594
	GSM2309555	GSM2309595
	GSM2309556
	GSM2309557
	GSM2309558
	GSM2309559
	GSM2309560
DM1 samples	GSM2309565	GSM2309599
	GSM2309566	GSM2309601
	GSM2309567	GSM2309603
	GSM2309568	GSM2309604
	GSM2309570	GSM2309605
	GSM2309571	GSM2309606
	GSM2309572	GSM2309611
	GSM2309573	GSM2309612
	GSM2309574	GSM2309613
	GSM2309575	GSM2309616
	GSM2309576	GSM2309617
	GSM2309577	GSM2309619
		GSM2309621
		GSM2309622
		GSM2309624
		GSM2309629
		GSM2309632
		GSM2309635
		GSM2309639
		GSM2309640
		GSM2309641
