# Supplementary material for: Global Increase in Circular RNA Levels in Myotonic Dystrophy
Source: Front Genet. 2019 Jul 18;10:649. doi: 10.3389/fgene.2019.00649 (PMC6689976; doi:10.3389/fgene.2019.00649)
Supplement: Supplementary file 3 [file Table_3.xlsx]

## Sheet: Table S3
Table S3. Results of ddPCR analyses of circRNA expression levels.
	controls		# of samples	DM1/DM2		# of samples	p-value (t-test)	DM1/DM2 status
	mean fraction	SD		mean fraction	SD
CL_DM1
circASXL1	0.1	0.05	3	0.11	0.01	3	0.91	↑
circCAMSAP1	0.31	0.05	3	0.32	0.02	3	0.69	↑
circFAM13B	0.16	0.02	3	0.2	0.05	3	0.31	↑
circHIPK3	0.41	0.08	3	0.45	0.05	3	0.48	↑
circMBOAT2	0.06	0.02	3	0.05	0.01	3	0.51	↓
circMIB1	0.1	0.03	3	0.1	0.01	3	1	↓
circNFATC3	0.32	0.07	3	0.31	0.05	3	0.89	↓
circPHC3	0.08	0	3	0.07	0.03	3	0.55	↓
circPIP5K1C	0.08	0.02	3	0.08	0.03	3	0.87	↓
circSCMH1	0.13	0.02	3	0.14	0.01	3	0.42	↑
circSHKBP1	0.03	0.01	3	0.03	0.01	3	1	↓
circUBAP2_e9-12	0.04	0.01	3	0.06	0.02	3	0.09	↑
circUBAP2_e7-8	0.15	0.03	3	0.17	0.06	3	0.66	↑
circZKSCAN1	0.2	0.01	3	0.25	0.02	3	0.02	↑
circCCDC134	0.05	0.01	2	0.06	0.02	3	0.55	↑
circFOXK2	0.05	0.01	2	0.07	0.02	3	0.27	↑
circPDCD11	0.06	0	2	0.07	0.02	3	0.55	↑
circPROSC	0.02	0.01	2	0.02	0.01	3	0.79	↑
circCDR1as	0.9	0.11	3	0.87	0.09	3	0.7	↓
circMBNL1	0.0019	0.0003	3	0.002	0.0007	3	0.82	↑
BP_DM1
circCAMSAP1	0.52	0.17	6	0.65	0.15	4	0.27	↑
circFAM13B	0.33	0.07	6	0.25	0.08	5	0.12	↓
circHIPK3	0.26	0.06	6	0.36	0.13	5	0.12	↑
circMIB1	0.74	0.08	6	0.73	0.13	5	0.91	↓
circNFATC3	0.28	0.1	6	0.42	0.11	5	0.06	↑
circPHC3	0.09	0.03	6	0.16	0.12	5	0.16	↑
circPIP5K1C	0.33	0.1	4	0.51	0.12	3	0.08	↑
circSCMH1	0.53	0.13	6	0.61	0.14	4	0.42	↑
circUBAP2 2	0.58	0.16	5	0.56	0.12	5	0.81	↓
circZKSCAN1	0.71	0.07	5	0.52	0.13	3	0.03	↓
circFOXK2	0.1	0.04	5	0.22	0.12	5	0.08	↑
circPROSC	0.09	0.03	6	0.13	0.08	5	0.27	↑
circCDR1as	0.53	0.04	6	0.5	0.03	5	0.15	↓
BP_DM2
circASXL1	0.02	0.01	4	0.01	0.01	9	0.15	↓
circCAMSAP1	0.51	0.17	4	0.63	0.18	9	0.27	↑
circHIPK3	0.31	0.08	4	0.42	0.13	9	0.14	↑
circNFATC3	0.39	0.12	4	0.44	0.1	9	0.49	↑
circPHC3	0.15	0.05	4	0.21	0.09	9	0.27	↑
circZKSCAN1	0.58	0.08	4	0.63	0.12	9	0.4	↑
MM_DM1
circCamsap1	0.11	0.01	10	0.15	0.03	9	0.0009	↑
circHipk3	0.05	0.01	10	0.07	0.02	10	0.002	↑
circNfatc3	0.011	0.004	10	0.014	0.004	10	0.049	↑
circZkscan1	0.007	0.002	10	0.009	0.004	10	0.2	↑
circCdr1as	0.65	0.23	10	0.5	0.07	10	0.07	↓
circBnc2	0.84	0.04	10	0.86	0.05	10	0.25	↑
circZfp609	0.23	0.03	10	0.36	0.07	10	5e-05	↑
↑ - circRNA level increased; ↓ - circRNA level decreased
