# Supplementary material for: Global Increase in Circular RNA Levels in Myotonic Dystrophy
Source: Front Genet. 2019 Jul 18;10:649. doi: 10.3389/fgene.2019.00649 (PMC6689976; doi:10.3389/fgene.2019.00649)
Supplement: Supplementary file 4 [file Table_4.xlsx]

## Sheet: Table S4
Table S4. CircRNAs detected in QF muscle samples.
						narrowed validation groups		Samples #				Raw reads
circRNA localization (hg19)	gene_id	gene_names	strand	circBase ID	circRNA study	validated	common	controls	DM1	controls + DM1		CON_10	CON_11	CON_12	CON_2	CON_3	CON_4	CON_5	CON_6	CON_7	CON_8	CON_9	DM1_16	DM1_17	DM1_18	DM1_19	DM1_20	DM1_21	DM1_22	DM1_23	DM1_24	DM1_25	DM1_26	DM1_27		CON_10	CON_11	CON_12	CON_2	CON_3	CON_4	CON_5	CON_6	CON_7	CON_8	CON_9	DM1_16	DM1_17	DM1_18
												SRX2161746	SRX2161747	SRX2161748	SRX2161749	SRX2161750	SRX2161751	SRX2161752	SRX2161753	SRX2161754	SRX2161755	SRX2161756	SRX2161761	SRX2161762	SRX2161763	SRX2161764	SRX2161766	SRX2161767	SRX2161768	SRX2161769	SRX2161770	SRX2161771	SRX2161772	SRX2161773		SRX2161746	SRX2161747	SRX2161748	SRX2161749	SRX2161750	SRX2161751	SRX2161752	SRX2161753	SRX2161754	SRX2161755	SRX2161756	SRX2161761	SRX2161762	SRX2161763
												#junction_reads	#junction_reads	#junction_reads	#junction_reads	#junction_reads	#junction_reads	#junction_reads	#junction_reads	#junction_reads	#junction_reads	#junction_reads	#junction_reads	#junction_reads	#junction_reads	#junction_reads	#junction_reads	#junction_reads	#junction_reads	#junction_reads	#junction_reads	#junction_reads	#junction_reads	#junction_reads		#non_junction_reads	#non_junction_reads	#non_junction_reads	#non_junction_reads	#non_junction_reads	#non_junction_reads	#non_junction_reads	#non_junction_reads	#non_junction_reads	#non_junction_reads	#non_junction_reads	#non_junction_reads	#non_junction_reads	#non_junction_reads
18:56246046|56247780	ENSG00000198796,	ALPK2	-	hsa_circ_0141401	Maass2017	+	+	11	12	23		5	16	12	27	6	5	20	10	14	19	33	53	138	7	28	46	13	16	3	13	53	3	15		29	56	51	47	40	58	51	22	43	50	79	101	252	37
8:41518948|41519459	ENSG00000029534,	ANK1	-	hsa_circ_0001792	Memczak2013	+	+	11	12	23		67	35	31	42	21	16	29	14	75	46	60	97	94	11	22	34	37	30	48	23	31	17	41		193	214	162	198	252	125	792	116	222	170	533	962	936	183
14:32559708|32563592	ENSG00000100852,	ARHGAP5	+	hsa_circ_0031583	Salzman2013	+	+	11	12	23		10	10	14	6	22	9	6	12	5	7	11	47	54	17	12	18	4	13	13	37	18	21	7		10	11	4	18	10	15	7	13	16	12	11	17	32	43
9:16435553|16437522	ENSG00000173068,	BNC2	-	hsa_circ_0086414	Salzman2013	+	+	11	12	23		152	22	59	125	26	83	66	18	87	41	89	258	420	26	148	20	13	34	44	53	72	62	35		17	3	5	13	6	10	4	4	10	6	9	34	35	1
1:200816768|200822623	ENSG00000118200,	CAMSAP2	+	hsa_circ_0141534	Maass2017	+	+	11	12	23		14	22	19	24	61	18	12	30	22	16	24	179	193	48	35	29	38	45	61	24	54	27	35		23	8	11	9	14	11	13	12	9	5	14	38	45	4
5:79024738|79035226	ENSG00000164309,	CMYA5	+			+	+	11	12	23		8	27	13	12	59	14	5	35	8	4	13	27	119	33	18	29	6	20	5	24	14	10	3		1339	1052	1265	1104	1367	691	536	804	2248	1022	776	6640	6795	2152
2:24357989|24369956	ENSG00000219626,ENSG00000266118,	FAM228B,RP11-507M3.1	+	hsa_circ_0000982	Jeck2013, Memczak2013, Salzman2013	+	+	11	12	23		9	8	8	17	10	9	4	6	13	9	14	23	21	23	9	32	22	7	15	13	10	16	18		6	8	4	6	6	4	2	0	3	2	2	15	9	1
1:59805630|59844509	ENSG00000172456,	FGGY	+	hsa_circ_0006633	Jeck2013, Salzman2013	+	+	11	12	23		23	23	6	19	27	13	30	22	24	23	12	72	72	17	25	44	40	36	25	23	43	34	32		38	21	11	21	21	10	37	17	27	42	17	81	145	4
11:33307959|33309057	ENSG00000110422,	HIPK3	+	hsa_circ_0000284	Jeck2013, Memczak2013, Salzman2013	+	+	11	12	23		30	33	22	33	29	17	13	27	42	24	34	145	152	74	24	80	75	22	34	43	65	55	58		107	83	98	64	59	29	41	65	86	91	69	401	480	122
3:183361268|183369064	ENSG00000114796,	KLHL24	+	hsa_circ_0001367	Jeck2013, Memczak2013, Salzman2013	+	+	11	12	23		12	11	11	9	15	7	8	5	17	22	13	42	46	19	9	7	24	16	14	3	10	6	7		73	59	69	86	54	37	65	70	98	132	89	343	366	90
13:76379615|76408523	ENSG00000136153,	LMO7	+			+	+	11	12	23		4	2	4	3	4	11	6	5	12	4	3	32	51	20	11	36	2	2	14	20	18	7	7		101	79	73	105	90	55	61	72	92	99	68	321	497	103
10:49609655|49618211	ENSG00000107643,	MAPK8	+	hsa_circ_0002968	Jeck2013, Salzman2013	+	+	11	12	23		2	1	1	4	5	2	2	1	1	1	1	4	7	4	8	9	6	3	8	1	5	4	1		19	7	12	27	5	3	14	15	19	12	12	72	50	22
22:36006931|36007153	ENSG00000198125,	MB	-	hsa_circ_0063050	Salzman2013	+	+	11	12	23		31	46	40	58	62	17	32	23	306	33	42	138	257	37	66	126	225	112	114	116	130	94	47		4606	3702	2157	5880	4579	2823	8590	1312	2710	5325	11740	17351	14666	1309
10:74468041|74475660	ENSG00000156026,	MCU	+	hsa_circ_0000246	Jeck2013, Memczak2013	+	+	11	12	23		69	42	44	127	55	27	79	32	117	109	115	162	128	33	93	97	146	62	88	56	103	127	132		21	14	5	26	13	10	15	18	13	34	11	43	55	9
5:137219073|137219280	ENSG00000120729,	MYOT	+			+	+	11	12	23		47	24	17	43	34	26	16	30	51	79	57	161	101	86	45	66	55	65	41	9	41	10	25		1266	1213	901	1035	2818	2031	1928	1528	831	1190	2295	3825	2934	1071
13:33091994|33101669	ENSG00000244754,	N4BP2L2	-	hsa_circ_0000471	Jeck2013, Memczak2013, Salzman2013	+	+	11	12	23		91	56	54	99	137	113	60	122	145	129	65	256	295	203	91	237	145	112	87	69	181	100	123		103	91	84	75	154	71	96	83	67	100	106	337	336	107
2:152363423|152370942	ENSG00000183091,	NEB	-			+	+	11	12	23		30	17	42	23	53	38	23	33	44	27	23	141	178	97	49	34	45	40	47	24	53	56	30		2927	2286	3726	3502	6584	3492	3442	3858	3171	2856	3534	16954	13961	4168
8:52773405|52773806	ENSG00000168300,	PCMTD1	-	hsa_circ_0001801	Memczak2013, Salzman2013	+	+	11	12	23		167	204	171	170	99	44	44	102	236	348	62	772	475	554	157	421	514	323	200	216	393	176	313		91	96	67	73	40	20	27	48	57	136	50	375	207	125
6:163876311|163899928	ENSG00000112531,	QKI	+	hsa_circ_0005328	Jeck2013, Salzman2013	+	+	11	12	23		7	13	8	4	15	2	5	6	9	12	21	8	19	12	9	9	14	24	22	11	16	7	7		221	246	233	220	195	177	198	271	256	263	252	731	887	223
5:95091100|95099324	ENSG00000164292,	RHOBTB3	+	hsa_circ_0007444	Jeck2013	+	+	11	12	23		12	10	11	19	24	7	3	40	27	14	4	43	48	36	12	29	17	11	15	10	38	12	16		40	15	22	13	24	20	22	26	25	35	20	75	69	49
4:144464662|144465125	ENSG00000153147,	SMARCA5	+	hsa_circ_0001445	Memczak2013	+	+	11	12	23		24	34	18	33	96	63	15	23	29	25	26	98	76	107	38	131	93	43	45	41	27	32	24		55	24	42	44	97	58	34	35	18	51	65	139	84	75
6:123637602|123703292	ENSG00000186439,	TRDN	-			+	+	11	12	23		42	23	22	36	194	47	36	69	40	22	36	129	91	83	19	59	58	35	43	78	59	73	100		341	429	395	350	1042	541	384	573	272	270	295	1293	865	969
17:4186093|4200109	ENSG00000132388,	UBE2G1	-	hsa_circ_0003239	Jeck2013, Salzman2013	+	+	11	12	23		7	9	1	9	16	6	4	19	8	6	3	8	13	25	6	42	13	4	4	14	3	14	12		184	190	145	156	137	93	202	109	184	110	225	634	622	184
2:61749746|61761038	ENSG00000082898,	XPO1	-	hsa_circ_0001017	Jeck2013, Memczak2013, Salzman2013	+	+	11	12	23		7	16	9	19	24	10	8	15	18	33	18	23	36	33	8	60	47	24	25	17	12	25	23		36	45	25	40	76	68	38	66	37	61	40	115	102	52
15:80412670|80415142	ENSG00000086666,	ZFAND6	+	hsa_circ_0000643	Jeck2013, Memczak2013, Salzman2013	+	+	11	12	23		11	2	4	16	5	11	8	5	6	11	10	24	32	11	10	24	8	8	10	11	9	5	8		30	26	29	23	32	27	28	18	21	13	46	89	75	46
18:9182380|9221997	ENSG00000101745,	ANKRD12	+	hsa_circ_0000826	Memczak2013, Salzman2013	+	+	10	12	22		8	12	8	9	1	7	0	2	14	15	12	27	46	14	8	24	6	1	11	10	7	8	9		42	27	19	18	27	14	0	4	23	14	25	52	76	25
4:148778704|148803083	ENSG00000071205,	ARHGAP10	+	hsa_circ_0071106	Salzman2013	+	+	11	11	22		4	8	4	7	6	9	4	5	2	15	2	13	24	14	8	27	4	6	7	18	6	13	0		46	28	37	50	33	49	16	37	39	44	28	129	120	47
12:46230372|46233279	ENSG00000189079,	ARID2	+	hsa_circ_0025951	Salzman2013	+	+	10	12	22		7	4	5	4	7	3	1	0	6	11	8	38	23	9	10	5	11	3	11	3	6	4	11		20	8	7	25	25	26	15	0	29	21	11	52	47	19
21:30693542|30702014	ENSG00000156273,	BACH1	+	hsa_circ_0001181	Memczak2013, Salzman2013	+	+	10	12	22		1	3	3	2	5	5	1	1	0	2	7	13	14	6	2	17	1	4	4	6	6	10	11		44	19	19	31	20	16	16	15	0	17	21	92	84	27
6:4891947|4892613	ENSG00000153046,	CDYL	+	hsa_circ_0008285	Jeck2013, Salzman2013	+	+	11	11	22		7	6	9	3	2	2	6	5	9	3	11	31	32	11	2	4	9	0	11	28	15	7	1		3	3	9	6	1	0	1	3	11	10	11	18	24	2
14:45587231|45599993	ENSG00000100442,	FKBP3	-	hsa_circ_0141158	Maass2017	+	+	11	11	22		21	15	7	40	21	24	10	32	31	27	26	65	47	30	17	51	60	14	0	17	30	15	26		110	89	103	144	104	136	65	41	57	124	249	275	205	115
3:171965323|171969331	ENSG00000075420,	FNDC3B	+	hsa_circ_0006156	Jeck2013, Salzman2013	+	+	10	12	22		6	8	6	8	19	13	9	8	13	0	3	62	59	27	13	7	10	3	8	8	19	10	14		46	10	20	20	15	11	31	23	15	0	29	88	86	37
2:160980302|160983112	ENSG00000115221,	ITGB6	-	hsa_circ_0056856	Salzman2013	+	+	10	12	22		5	4	0	11	18	3	4	4	29	14	12	90	76	8	19	13	48	20	13	13	21	5	25		57	31	0	59	39	26	35	30	57	47	59	221	191	26
12:116668338|116675510	ENSG00000123066,	MED13L	-	hsa_circ_0000443	Jeck2013, Memczak2013	+	+	10	12	22		14	23	0	11	16	5	7	26	17	25	28	39	22	11	8	29	23	7	10	16	12	22	25		33	20	0	30	8	6	9	15	21	29	20	94	96	24
18:19345733|19359646	ENSG00000101752,	MIB1	+	hsa_circ_0000835	Jeck2013, Memczak2013, Salzman2013	+	+	10	12	22		2	10	11	2	9	4	4	6	0	6	4	28	48	11	12	5	13	1	5	4	9	7	16		15	13	18	19	22	12	15	14	0	12	30	88	84	14
2:148730308|148733544	ENSG00000115947,	ORC4	-	hsa_circ_0001074	Jeck2013, Memczak2013, Salzman2013	+	+	10	12	22		12	17	5	27	7	10	0	6	23	55	9	38	36	36	22	38	57	29	14	17	21	25	47		17	8	9	14	7	9	0	11	11	31	6	53	28	16
6:170846322|170858201	ENSG00000008018,	PSMB1	-	hsa_circ_0078784	Salzman2013	+	+	10	12	22		3	2	7	6	1	5	5	0	15	7	2	21	22	22	8	6	16	10	19	34	14	16	19		98	41	54	107	46	33	64	0	57	77	57	345	315	49
12:46319925|46322642	ENSG00000139218,	SCAF11	-	hsa_circ_0025967	Salzman2013	+	+	11	11	22		6	14	17	6	17	10	13	22	19	5	20	41	74	10	10	0	7	14	11	10	15	18	19		43	40	43	47	67	41	35	39	39	44	67	141	130	66
6:155095123|155154543	ENSG00000213079,	SCAF8	+	hsa_circ_0142309	Maass2017	+	+	11	11	22		5	10	7	10	6	6	8	12	5	3	6	17	28	19	3	21	2	4	10	5	14	12	0		39	27	28	13	23	21	29	25	18	20	22	70	57	25
14:50616726|50616948	ENSG00000100485,	SOS2	-	hsa_circ_0007695	Jeck2013, Salzman2013	+	+	10	12	22		8	3	8	12	8	6	0	3	8	6	7	23	22	30	12	3	6	12	2	6	14	11	10		114	52	64	71	101	75	0	100	74	69	54	322	292	137
19:16790795|16793319	ENSG00000072954,	TMEM38A	+	hsa_circ_0000906	Jeck2013, Memczak2013	+	+	10	12	22		11	0	6	13	9	7	23	4	17	2	15	40	32	8	11	2	9	3	10	14	22	15	28		390	0	411	190	192	103	589	77	246	219	895	887	792	74
17:4186093|4210418	ENSG00000132388,	UBE2G1	-	hsa_circ_0004805	Jeck2013	+	+	11	11	22		9	7	3	5	2	4	3	14	8	1	5	6	6	3	3	1	14	1	5	2	1	4	0		136	151	111	135	119	67	164	60	123	87	144	439	515	121
15:25650608|25657118	ENSG00000114062,	UBE3A	-	hsa_circ_0000586	Memczak2013, Salzman2013	+	+	11	11	22		26	14	13	40	23	15	3	29	38	26	15	47	46	22	32	28	35	29	28	0	13	30	40		53	25	55	82	39	22	63	47	55	47	48	211	180	39
8:103372299|103373854	ENSG00000104517,	UBR5	-	hsa_circ_0001819	Jeck2013, Memczak2013, Salzman2013	+	+	10	12	22		0	9	3	7	11	4	8	13	5	4	6	21	23	11	8	10	21	7	14	5	41	3	10		0	17	25	35	9	8	17	14	31	36	27	89	77	13
3:196118684|196129890	ENSG00000163960,	UBXN7	-	hsa_circ_0001380	Jeck2013, Memczak2013, Salzman2013	+	+	10	12	22		23	28	24	56	16	22	21	0	41	29	51	43	44	45	26	78	97	53	50	57	77	68	69		22	11	7	6	6	10	8	0	13	9	14	27	31	7
2:64083440|64085070	ENSG00000169764,	UGP2	+	hsa_circ_0001020	Jeck2013, Memczak2013, Salzman2013	+	+	10	12	22		1	5	0	6	6	1	5	4	6	4	4	11	3	7	3	42	9	2	12	7	11	1	9		175	229	0	223	211	112	142	123	165	290	220	763	505	218
1:7837220|7838229	ENSG00000049245,	VAMP3	+	hsa_circ_0006354	Jeck2013	+	+	10	12	22		8	13	8	6	9	5	1	0	14	6	8	15	20	9	4	14	20	17	14	16	19	9	7		56	29	24	28	18	11	46	0	19	29	45	112	117	30
11:130130751|130131824	ENSG00000196323,	ZBTB44	-	hsa_circ_0002484	Jeck2013, Salzman2013	+	+	11	11	22		16	8	10	24	13	5	6	21	24	17	6	82	67	62	26	0	35	28	24	20	30	24	14		12	14	11	26	32	27	21	31	11	14	11	82	90	26
6:87925621|87928449	ENSG00000188994,	ZNF292	+	hsa_circ_0004058	Jeck2013, Salzman2013	+	+	10	12	22		2	7	3	13	5	2	0	1	6	17	3	4	5	4	5	23	15	8	5	6	3	3	9		38	25	21	19	36	15	0	29	7	17	25	73	66	18
19:23541232|23545527	ENSG00000167232,	ZNF91	-	hsa_circ_0141428	Maass2017	+	+	11	11	22		11	43	37	26	27	55	15	22	23	7	23	50	67	18	15	61	11	3	28	31	5	44	0		26	26	28	36	19	43	13	29	19	23	13	54	70	38
15:54304845|54308083	n/a	n/a	+	hsa_circ_0141249	Maass2017	+	+	10	12	22		24	10	10	23	80	30	2	0	52	7	9	37	77	22	19	49	10	27	25	15	43	6	4		49	19	27	25	58	33	10	0	28	44	19	68	52	45
6:158733083|158735300	n/a	n/a	+	hsa_circ_0142313	Maass2017	+	+	10	12	22		12	6	7	10	4	3	0	12	8	4	6	34	39	26	11	17	26	8	7	12	27	17	14		19	12	19	14	23	11	0	14	23	17	14	69	67	48
11:120276827|120280159	ENSG00000196914,	ARHGEF12	+	hsa_circ_0024605	Salzman2013	+	+	9	12	21		5	10	6	4	30	0	18	8	0	17	10	32	39	21	7	10	23	9	6	2	6	9	6		67	41	37	61	42	0	52	33	0	35	53	203	184	25
17:65941525|65972074	ENSG00000171634,	BPTF	+	hsa_circ_0000799	Memczak2013, Salzman2013	+	+	11	10	21		11	6	8	16	29	16	16	11	18	11	12	35	44	11	18	8	4	0	8	7	5	10	0		14	6	17	10	16	13	29	14	19	9	21	35	54	10
10:32759992|32762951	ENSG00000216937,	CCDC7	+	hsa_circ_0002351	Jeck2013	+	+	10	11	21		5	3	1	5	3	0	1	5	3	9	3	11	3	3	9	5	5	4	7	0	5	4	11		13	12	7	7	8	0	4	16	6	13	12	11	18	9
2:202010101|202014558	ENSG00000003402,	CFLAR	+	hsa_circ_0001092	Jeck2013, Memczak2013, Salzman2013	+	+	10	11	21		7	10	5	0	10	11	8	5	8	18	7	15	14	26	6	3	7	2	5	0	6	5	10		153	133	131	0	190	219	193	180	106	213	179	457	363	183
2:122215263|122216551	ENSG00000074054,	CLASP1	-	hsa_circ_0056310	Salzman2013	+	+	9	12	21		1	5	4	0	1	4	0	6	4	10	4	2	5	8	5	13	9	16	3	4	6	2	2		41	26	40	0	32	28	0	35	30	49	45	194	165	47
12:109046048|109048186	ENSG00000110880,	CORO1C	-	hsa_circ_0000437	Memczak2013, Salzman2013	+	+	9	12	21		20	3	20	0	20	10	0	10	22	15	9	48	69	7	11	20	18	11	28	19	20	7	19		31	7	18	0	23	13	0	19	8	13	32	38	31	31
2:72945232|72960247	ENSG00000144036,	EXOC6B	-	hsa_circ_0009043	Jeck2013, Salzman2013	+	+	10	11	21		18	16	9	6	29	7	4	8	16	0	20	30	21	8	19	0	30	7	12	33	21	17	18		35	26	16	20	15	27	32	7	11	0	32	48	33	7
1:59805630|59812070	ENSG00000172456,	FGGY	+	hsa_circ_0000076	Jeck2013, Memczak2013, Salzman2013	+	+	9	12	21		11	6	7	5	10	0	0	10	14	14	8	52	44	9	18	27	10	31	7	14	37	15	46		75	49	32	62	45	0	0	33	68	71	73	167	302	26
1:59787208|59844509	ENSG00000172456,	FGGY	+	hsa_circ_0005354	Jeck2013, Salzman2013	+	+	10	11	21		9	1	3	10	0	5	3	2	9	13	5	12	54	0	5	10	10	10	16	3	8	8	12		29	15	8	15	0	10	10	14	24	36	10	63	83	0
7:56049903|56051561	ENSG00000146729,	GBAS	+	hsa_circ_0001709	Jeck2013, Memczak2013	+	+	10	11	21		7	12	5	7	10	4	0	12	18	12	14	11	11	29	9	33	0	23	8	10	9	6	29		176	207	198	228	255	199	0	183	210	197	415	911	973	267
1:23356962|23377013	ENSG00000004487,	KDM1A	+	hsa_circ_0009061	Jeck2013, Salzman2013	+	+	10	11	21		5	7	3	8	0	2	5	9	5	4	4	12	7	7	6	14	13	2	0	4	7	4	7		16	13	14	19	0	6	18	21	29	24	19	71	67	8
10:74474869|74475660	ENSG00000156026,	MCU	+	hsa_circ_0000247	Jeck2013, Memczak2013, Salzman2013	+	+	9	12	21		4	0	3	3	6	2	7	0	10	18	7	19	24	9	6	9	10	12	4	5	15	14	5		26	0	19	50	16	21	19	0	36	55	17	87	118	17
2:152346485|152347032	ENSG00000183091,	NEB	-			+	+	9	12	21		11	11	3	16	10	0	18	0	19	9	14	117	107	8	12	19	30	18	31	16	18	20	65		1943	1001	1441	2576	2845	0	1849	0	1256	1687	1871	9720	10232	1754
6:79770195|79770535	ENSG00000146247,	PHIP	-	hsa_circ_0003810	Jeck2013, Salzman2013	+	+	11	10	21		6	11	9	7	4	5	3	9	11	13	5	13	14	6	14	0	12	16	0	9	3	3	8		34	12	16	20	23	15	18	17	18	25	26	54	69	20
6:170852689|170858201	ENSG00000008018,	PSMB1	-	hsa_circ_0006107	Jeck2013, Salzman2013	+	+	11	10	21		4	9	6	8	12	5	5	6	17	18	5	42	21	47	0	13	23	13	18	20	14	0	23		88	44	40	56	28	15	28	31	42	85	30	281	260	83
4:37633007|37640126	ENSG00000181826,	RELL1	-	hsa_circ_0001400	Jeck2013, Memczak2013, Salzman2013	+	+	9	12	21		4	5	2	8	0	0	17	6	8	14	3	32	31	7	6	24	18	12	16	19	25	3	12		14	12	15	11	0	0	28	11	16	11	13	50	59	22
19:39076578|39076831	ENSG00000196218,	RYR1	+	hsa_circ_0050851	Salzman2013	+	+	10	11	21		4	5	7	3	4	8	2	10	5	6	0	19	22	27	0	12	10	9	5	5	3	6	4		588	238	499	740	381	443	730	186	354	298	0	2051	2156	235
5:127474289|127488497	ENSG00000064651,	SLC12A2	+	hsa_circ_0006034	Jeck2013, Salzman2013	+	+	10	11	21		3	2	1	0	3	2	2	1	9	1	4	36	18	8	3	0	7	4	3	7	17	15	7		24	41	39	0	40	38	22	29	52	24	56	156	119	83
8:70650275|70674110	ENSG00000137571,	SLCO5A1	-	hsa_circ_0084727	Salzman2013	+	+	10	11	21		0	2	3	2	3	5	6	6	4	5	8	19	23	2	4	14	2	3	13	0	4	7	7		0	14	8	19	20	4	10	17	10	15	8	66	82	12
3:170906491|170912424	ENSG00000154310,	TNIK	-	hsa_circ_0002387	Jeck2013, Salzman2013	+	+	9	12	21		2	5	3	0	4	0	5	2	6	3	3	10	13	5	13	9	5	6	12	2	9	9	6		20	14	17	0	8	0	8	11	20	2	14	34	74	10
6:123673684|123703292	ENSG00000186439,	TRDN	-			+	+	11	10	21		7	11	4	14	23	6	8	6	12	14	11	43	23	0	14	0	11	13	11	6	14	15	24		492	591	599	587	1372	738	464	733	484	448	449	1935	1471	0
9:33960824|33973235	ENSG00000137073,	UBAP2	-	hsa_circ_0001850	Jeck2013, Memczak2013, Salzman2013	+	+	11	10	21		9	4	4	9	8	2	4	3	5	3	4	22	20	17	7	0	9	3	4	6	3	11	0		29	16	28	21	42	53	31	20	20	18	22	47	58	30
2:61749746|61753656	ENSG00000082898,	XPO1	-	hsa_circ_0001016	Jeck2013, Memczak2013, Salzman2013	+	+	10	11	21		8	7	3	12	20	15	0	13	15	13	8	10	15	30	12	19	28	12	12	8	0	7	8		45	53	29	59	94	77	0	78	47	63	50	144	129	72
17:57430576|57430887	ENSG00000175155,	YPEL2	+	hsa_circ_0005600	Jeck2013	+	+	10	11	21		10	7	25	6	3	4	14	3	22	0	19	64	83	9	8	9	31	10	16	15	42	0	16		20	9	22	12	7	6	18	6	19	0	34	92	76	9
X:24190832|24197887	ENSG00000005889,	ZFX	+	hsa_circ_0007108	Jeck2013, Salzman2013	+	+	11	10	21		6	2	3	2	5	1	3	4	7	3	2	18	9	3	6	0	7	0	4	2	6	9	4		39	22	19	31	24	19	9	24	48	34	15	75	168	14
7:99621042|99621930	ENSG00000106261,	ZKSCAN1	+	hsa_circ_0001727	Jeck2013, Memczak2013, Salzman2013	+	+	10	11	21		8	3	8	4	9	0	3	9	14	6	10	39	31	14	0	6	11	8	14	8	16	14	8		18	13	18	11	21	0	25	25	16	8	22	54	54	30
1:35824526|35827390	ENSG00000146463,	ZMYM4	+	hsa_circ_0011536	Salzman2013	+	+	9	12	21		8	2	7	0	4	0	7	5	18	6	12	33	33	17	11	9	14	13	3	20	14	18	5		18	15	23	0	11	0	5	16	15	14	11	66	24	24
15:87949594|87965267	n/a	n/a	-			+	+	9	12	21		6	4	2	8	28	0	0	5	10	3	4	25	31	14	5	11	74	27	10	7	10	5	57		9	16	9	23	32	0	0	12	23	8	18	26	42	10
6:158703295|158735300	n/a	n/a	+	hsa_circ_0142312	Maass2017	+	+	10	11	21		2	5	5	2	6	4	1	5	4	0	3	21	24	10	8	13	4	5	1	14	14	9	0		16	13	13	7	9	10	1	5	12	0	16	51	35	33
2:148653870|148657467	ENSG00000121989,	ACVR2A	+	hsa_circ_0001073	Jeck2013, Memczak2013, Salzman2013	+	+	9	11	20		5	2	0	0	1	1	5	9	4	1	2	8	12	11	1	0	8	7	2	3	8	4	1		8	8	0	0	8	8	14	11	11	12	29	20	35	5
11:120345269|120348235	ENSG00000196914,	ARHGEF12	+	hsa_circ_0002100	Jeck2013, Salzman2013	+	+	8	12	20		3	7	2	0	0	1	0	1	4	1	7	12	1	5	3	1	3	5	7	7	11	8	1		56	69	85	0	0	88	0	143	59	69	113	223	237	97
10:32854486|32873232	ENSG00000150076,	C10ORF68	+	hsa_circ_0008679	Jeck2013	+	+	10	10	20		6	0	5	8	13	1	11	10	5	6	8	39	21	19	4	0	4	5	8	10	14	4	0		11	0	9	8	5	9	4	19	10	15	9	23	20	11
2:120885264|120932580	ENSG00000115109,	EPB41L5	+	hsa_circ_0008278	Jeck2013	+	+	10	10	20		9	0	6	4	7	1	4	7	6	5	5	12	25	24	4	1	13	5	0	8	0	11	9		11	0	10	16	19	13	16	14	15	17	10	36	37	8
5:137320946|137324004	ENSG00000031003,	FAM13B	-	hsa_circ_0001535	Jeck2013, Memczak2013, Salzman2013	+	+	8	12	20		6	5	2	0	3	4	0	9	8	4	0	7	17	17	5	1	6	8	6	6	13	9	1		15	10	6	0	13	11	0	8	3	4	0	19	23	25
5:72370569|72373320	ENSG00000157107,	FCHO2	+	hsa_circ_0002490	Jeck2013, Salzman2013	+	+	9	11	20		4	3	2	0	7	2	0	3	4	10	1	8	4	20	3	6	9	2	5	0	1	6	10		13	6	10	0	9	9	0	8	8	10	9	9	24	9
1:59787208|59812070	ENSG00000172456,	FGGY	+	hsa_circ_0000075	Jeck2013, Memczak2013, Salzman2013	+	+	8	12	20		12	4	0	4	1	4	0	0	5	2	4	7	17	6	9	7	8	5	5	7	7	8	4		66	43	0	54	39	43	0	0	65	65	66	148	240	25
3:183361268|183390272	ENSG00000114796,	KLHL24	+	hsa_circ_0001368	Memczak2013, Salzman2013	+	+	10	10	20		8	10	12	20	11	7	0	2	4	10	22	58	58	21	8	0	5	0	5	1	9	7	10		79	62	69	82	56	58	0	58	83	132	158	320	295	72
4:88116476|88116842	ENSG00000145332,	KLHL8	-	hsa_circ_0002538	Jeck2013, Salzman2013	+	+	9	11	20		6	4	3	6	4	3	0	11	6	13	0	24	19	43	3	18	12	6	3	12	10	0	5		4	3	7	6	11	5	0	3	4	7	0	22	21	34
15:41961026|41962156	ENSG00000174197,	MGA	+	hsa_circ_0000591	Memczak2013, Salzman2013	+	+	8	12	20		0	2	0	4	6	0	2	11	3	9	6	17	35	13	4	9	6	8	10	5	9	6	5		0	11	0	9	7	0	13	11	15	8	7	51	43	10
10:69902697|69909868	ENSG00000138347,	MYPN	+	hsa_circ_0005368	Jeck2013, Salzman2013	+	+	9	11	20		8	5	4	7	3	0	4	0	4	4	6	18	11	7	7	0	9	3	9	5	9	1	7		358	196	294	267	224	0	193	0	275	259	224	1265	1295	320
2:152403943|152410539	ENSG00000183091,	NEB	-			+	+	10	10	20		4	3	7	2	2	4	2	0	10	1	12	36	17	8	0	0	3	9	6	13	20	8	5		3648	2836	5262	3382	4726	2315	4972	0	4742	3239	4129	22796	19624	2375
2:110919180|110920712	ENSG00000144061,	NPHP1	-	hsa_circ_0056019	Salzman2013	+	+	8	12	20		8	9	8	11	8	0	9	0	12	0	7	73	70	25	19	42	21	11	20	19	22	21	6		33	18	44	39	52	0	31	0	18	0	21	216	292	144
14:23378692|23380612	ENSG00000100461,	RBM23	-	hsa_circ_0000524	Jeck2013, Memczak2013, Salzman2013	+	+	11	9	20		6	4	7	3	5	7	9	21	6	18	2	31	10	46	0	17	7	3	1	0	7	2	0		40	23	20	41	31	22	30	17	31	26	42	96	82	21
19:5604594|5604947	ENSG00000130254,	SAFB2	-	hsa_circ_0000880	Memczak2013	+	+	9	11	20		7	7	4	0	7	5	0	2	6	3	7	15	5	5	0	24	2	7	8	5	5	8	3		22	13	9	0	14	13	0	17	12	23	12	33	39	24
1:41536267|41541123	ENSG00000010803,	SCMH1	-	hsa_circ_0000061	Jeck2013, Memczak2013, Salzman2013	+	+	9	11	20		13	6	6	6	0	0	18	5	17	7	10	56	44	9	9	0	15	4	9	12	23	19	23		13	11	10	10	0	0	24	6	18	8	22	33	57	2
9:108467878|108484902	ENSG00000095209,	TMEM38B	+	hsa_circ_0005171	Jeck2013	+	+	8	12	20		4	8	3	5	0	10	0	14	9	0	7	18	14	15	1	4	6	10	4	8	1	7	7		127	74	95	76	0	115	0	130	117	0	50	434	398	181
9:33971649|33973235	ENSG00000137073,	UBAP2	-	hsa_circ_0001851	Jeck2013, Memczak2013, Salzman2013	+	+	10	10	20		3	5	6	4	3	4	0	1	8	13	3	7	13	16	10	2	4	3	0	3	0	6	4		23	16	24	22	41	45	0	14	18	21	17	43	49	30
9:86293356|86301070	ENSG00000135018,	UBQLN1	-	hsa_circ_0087357	Salzman2013	+	+	9	11	20		0	1	6	5	2	4	0	7	5	3	9	12	7	23	4	0	7	5	13	8	4	3	9		0	49	70	47	47	33	0	59	50	50	78	207	224	65
15:62299507|62306191	ENSG00000129003,	VPS13C	-	hsa_circ_0000607	Jeck2013, Memczak2013, Salzman2013	+	+	10	10	20		7	7	5	1	0	5	3	7	4	13	4	7	18	13	0	4	0	5	7	11	9	7	2		40	36	36	33	0	32	57	62	49	27	61	146	139	46
18:60212035|60223530	ENSG00000141664,	ZCCHC2	+	hsa_circ_0047886	Salzman2013	+	+	9	11	20		0	11	14	5	12	13	0	11	8	5	11	32	31	14	7	0	7	8	14	12	17	8	23		0	18	6	22	57	31	0	16	25	13	19	118	56	26
10:32832228|32873232	n/a	n/a	+	hsa_circ_0000233	Jeck2013, Memczak2013	+	+	10	10	20		3	0	5	5	11	4	3	6	5	1	5	27	11	16	3	2	0	1	3	0	5	2	6		4	0	4	2	0	5	3	4	4	7	1	5	10	9
3:63898264|63898901	ENSG00000163635,	ATXN7	+	hsa_circ_0007761	Jeck2013, Salzman2013	+	+	10	9	19		5	3	4	4	2	0	5	1	11	4	6	0	16	7	0	2	2	0	7	14	9	7	3		7	6	5	7	11	0	7	6	12	7	14	0	36	9
6:17507400|17514185	ENSG00000112186,	CAP2	+	hsa_circ_0002245	Jeck2013, Salzman2013	+	+	8	11	19		5	3	7	1	13	6	0	6	11	0	0	13	31	11	9	2	10	11	0	2	14	8	10		203	155	159	194	207	162	0	179	179	0	0	769	876	385
12:69644909|69656342	ENSG00000111605,	CPSF6	+	hsa_circ_0000417	Memczak2013, Salzman2013	+	+	8	11	19		12	2	6	4	5	0	0	6	0	6	1	16	28	11	5	0	10	3	6	8	1	8	5		40	21	26	28	37	0	0	31	0	25	19	60	78	40
3:99567139|99569914	ENSG00000168386,	FILIP1L	-	hsa_circ_0142046	Maass2017	+	+	7	12	19		20	21	17	16	0	0	0	0	18	12	18	89	155	15	31	44	28	28	16	12	50	17	16		45	62	55	46	0	0	0	0	81	19	110	191	291	49
2:110901119|110919274	ENSG00000144061,	NPHP1	-			+	+	8	11	19		0	6	0	19	7	3	0	1	7	14	6	49	70	84	2	34	37	24	12	36	15	12	0		0	6	0	30	27	39	0	8	14	18	12	121	123	124
10:34558585|34573173	ENSG00000148498,	PARD3	-	hsa_circ_0018168	Salzman2013	+	+	7	12	19		3	2	0	0	1	1	0	3	0	3	4	13	10	3	3	1	2	2	6	9	10	2	4		18	20	0	0	5	6	0	11	0	15	14	66	54	31
7:155465561|155473602	ENSG00000184863,	RBM33	+	hsa_circ_0001772	Jeck2013, Memczak2013, Salzman2013	+	+	8	11	19		9	0	0	10	10	6	0	9	4	13	4	15	19	22	1	27	15	11	13	4	10	3	0		34	0	0	23	16	11	0	14	18	36	17	53	60	34
2:100078958|100081447	ENSG00000135945,	REV1	-	hsa_circ_0001053	Jeck2013, Memczak2013, Salzman2013	+	+	10	9	19		0	2	2	10	3	9	2	7	6	14	1	27	11	31	9	10	3	0	0	1	6	1	0		0	11	3	9	9	4	9	8	9	15	14	43	40	1
1:92798948|92811471	ENSG00000122484,	RPAP2	+	hsa_circ_0004463	Jeck2013, Salzman2013	+	+	7	12	19		7	6	3	7	10	0	0	6	2	0	0	11	13	10	7	1	6	9	2	7	6	5	7		15	10	11	14	20	0	0	22	13	0	0	57	52	21
8:74585342|74601048	ENSG00000040341,	STAU2	-	hsa_circ_0001811	Jeck2013, Memczak2013, Salzman2013	+	+	11	8	19		5	5	7	2	8	3	2	4	12	4	6	0	9	0	9	0	0	9	6	11	14	3	2		29	27	38	23	42	47	33	39	37	31	54	0	104	0
5:82832826|82838087	ENSG00000038427,	VCAN	+	hsa_circ_0073237	Salzman2013	+	+	11	8	19		6	2	7	2	7	4	4	10	4	1	21	2	13	0	4	0	2	0	0	1	2	3	4		22	2	10	6	6	1	2	9	2	1	10	8	9	0
10:126631026|126631876	ENSG00000019995,	ZRANB1	+	hsa_circ_0000268	Jeck2013, Memczak2013	+	+	10	9	19		8	4	9	12	13	5	0	7	15	4	1	20	20	49	0	17	4	4	0	12	9	0	4		26	13	21	31	33	23	0	26	38	31	10	122	148	77
15:87898780|87965267	n/a	n/a	-	hsa_circ_0141279	Maass2017	+	+	7	12	19		1	0	2	24	18	5	0	7	0	2	0	9	14	8	3	7	33	14	5	10	11	5	14		7	0	12	15	46	8	0	12	0	6	0	31	36	12
2:215632206|215646233	ENSG00000138376,	BARD1	-	hsa_circ_0001098	Memczak2013, Salzman2013	+	+	7	11	18		0	4	8	0	9	2	2	0	7	0	1	25	41	22	6	7	8	0	15	9	8	6	8		0	13	13	0	34	9	4	0	24	0	13	50	120	40
2:220284827|220285068	ENSG00000175084,	DES	+			+	+	10	8	18		7	3	4	11	1	1	4	0	4	13	3	101	140	3	13	0	9	7	2	0	0	6	0		5166	3662	5214	4916	4751	3124	4305	0	3353	5115	6017	36727	31969	4815
17:57643988|57654726	ENSG00000108406,	DHX40	+			+	+	10	8	18		3	3	1	1	4	1	3	3	9	6	0	15	16	0	7	29	1	2	5	0	0	3	0		19	11	19	16	19	7	11	6	21	29	0	61	73	0
21:38792601|38794168	ENSG00000157540,	DYRK1A	+	hsa_circ_0001190	Jeck2013, Memczak2013	+	+	7	11	18		0	1	6	0	1	0	1	2	0	2	1	6	5	4	0	2	1	3	1	2	1	1	2		0	13	15	0	55	0	32	29	0	21	11	142	126	27
4:140046318|140060651	ENSG00000109381,	ELF2	-	hsa_circ_0001441	Jeck2013, Memczak2013	+	+	7	11	18		3	3	2	0	3	4	0	0	0	8	2	7	10	11	3	0	6	4	4	9	5	7	16		27	18	16	0	27	17	0	0	0	20	15	64	38	44
7:22999875|23030758	ENSG00000122591,	FAM126A	-	hsa_circ_0008951	Jeck2013	+	+	10	8	18		0	3	1	9	4	2	6	6	6	12	14	12	9	17	7	0	0	0	16	4	6	6	0		0	18	22	7	47	18	16	19	37	18	31	94	72	54
7:18705836|18706099	ENSG00000048052,	HDAC9	+	hsa_circ_0007904	Jeck2013, Salzman2013	+	+	7	11	18		2	3	0	1	0	0	3	3	5	0	1	9	12	10	0	15	4	1	2	4	9	1	9		47	31	0	34	0	0	12	7	56	0	32	140	109	32
3:134327491|134346660	ENSG00000174611,	KY	-			+	+	7	11	18		0	0	2	1	0	1	3	2	0	3	4	19	5	1	4	0	2	2	10	1	7	5	3		0	0	28	11	0	12	6	9	0	8	12	70	49	7
5:10415600|10417516	ENSG00000145495,	MARCH6	+	hsa_circ_0001467	Jeck2013, Memczak2013, Salzman2013	+	+	7	11	18		3	0	0	0	0	3	1	4	5	1	1	5	10	8	3	1	1	3	1	2	0	4	6		121	0	0	0	0	27	87	41	80	90	140	340	328	54
12:27867713|27877119	ENSG00000061794,	MRPS35	+	hsa_circ_0000384	Jeck2013, Memczak2013, Salzman2013	+	+	10	8	18		5	8	7	11	9	0	2	1	3	7	15	11	12	3	0	0	14	0	6	1	5	0	3		55	42	33	38	43	0	42	23	42	42	73	182	114	30
2:37543380|37544322	ENSG00000115825,	PRKD3	-	hsa_circ_0000992	Memczak2013	+	+	7	11	18		0	2	12	4	0	0	6	3	9	0	2	21	40	25	0	8	9	7	5	8	10	2	3		0	6	4	5	0	0	1	3	12	0	6	9	17	7
20:2944918|2945848	ENSG00000132670,	PTPRA	+	hsa_circ_0006117	Jeck2013, Salzman2013	+	+	7	11	18		3	0	5	0	4	3	0	6	5	10	0	19	25	4	4	0	9	3	2	10	12	7	17		16	0	18	0	10	9	0	18	8	10	0	39	39	9
7:80418622|80440017	ENSG00000075223,	SEMA3C	-	hsa_circ_0004365	Jeck2013, Salzman2013	+	+	7	11	18		3	1	0	1	5	0	0	0	4	2	1	10	15	6	2	0	10	13	6	6	3	4	6		30	22	0	3	39	0	0	0	12	27	19	99	118	4
6:76344423|76388643	ENSG00000112701,	SENP6	+	hsa_circ_0001613	Memczak2013, Salzman2013	+	+	10	8	18		6	2	4	6	5	5	0	13	7	5	1	0	10	6	0	0	4	2	3	0	4	6	4		30	30	20	24	32	24	0	20	25	31	24	0	74	30
6:111493898|111498868	ENSG00000112394,	SLC16A10	+			+	+	7	11	18		7	0	5	0	6	0	2	0	3	3	4	14	36	9	4	7	12	7	0	13	2	12	13		39	0	15	0	10	0	8	0	29	29	14	48	105	20
4:120166492|120194863	ENSG00000145390,	USP53	+	hsa_circ_0070774	Salzman2013	+	+	7	11	18		2	0	2	4	0	0	0	6	6	7	5	20	27	9	2	0	4	4	9	8	10	11	4		76	0	43	80	0	0	0	61	49	67	38	218	197	67
6:87920169|87928449	ENSG00000188994,	ZNF292	+	hsa_circ_0004383	Jeck2013	+	+	10	8	18		6	2	2	7	9	7	0	11	6	6	2	4	11	0	0	0	2	5	1	4	8	6	0		26	12	13	19	27	19	0	30	6	10	20	45	35	0
10:126628943|126631876	n/a	n/a	+	hsa_circ_0006545	Jeck2013	+	+	7	11	18		0	3	3	0	7	0	0	2	1	2	2	12	7	4	0	8	11	3	2	7	4	3	2		0	6	16	0	21	0	0	16	31	29	13	98	131	42
2:36668401|36669878	ENSG00000150938,	CRIM1	+	hsa_circ_0007386	Jeck2013, Salzman2013	+	+	10	7	17		3	3	4	3	5	0	4	2	2	2	2	1	6	5	0	0	0	0	3	2	10	4	0		80	55	53	121	91	0	65	62	77	58	124	192	105	41
9:37424842|37426651	ENSG00000137106,	GRHPR	+	hsa_circ_0001861	Jeck2013, Memczak2013, Salzman2013	+	+	6	11	17		6	1	5	0	0	1	0	0	3	0	4	20	20	2	7	0	5	2	8	7	4	6	11		48	21	29	0	0	14	0	0	29	0	76	132	139	18
15:41988273|41991357	ENSG00000174197,	MGA	+	hsa_circ_0000592	Jeck2013, Memczak2013, Salzman2013	+	+	10	7	17		2	2	1	7	1	1	0	4	1	8	6	0	10	9	0	0	2	0	4	6	7	6	0		27	17	14	16	29	23	0	18	19	21	13	0	69	47
2:240929491|240946787	ENSG00000130414,	NDUFA10	-	hsa_circ_0001118	Jeck2013, Memczak2013, Salzman2013	+	+	6	11	17		3	0	2	0	1	0	1	0	0	2	5	5	14	2	3	10	9	4	7	14	2	8	0		66	0	40	0	50	0	94	0	0	67	111	176	197	25
1:52293468|52299842	ENSG00000078618,	NRD1	-	hsa_circ_0009076	Jeck2013, Salzman2013	+	+	6	11	17		0	7	1	0	7	0	3	0	3	0	1	6	0	6	3	4	8	3	2	5	5	3	3		0	43	67	0	66	0	43	0	46	0	78	177	0	49
15:25328543|25339104	ENSG00000224078,	SNHG14	+	hsa_circ_0000585	Memczak2013	+	+	6	11	17		2	1	0	3	1	1	0	0	0	3	0	13	9	3	5	13	1	1	0	6	2	3	2		26	18	0	61	27	17	0	0	0	30	0	232	140	36
17:20107646|20109225	ENSG00000128487,	SPECC1	+	hsa_circ_0000745	Memczak2013, Salzman2013	+	+	10	7	17		2	4	4	10	8	0	6	5	6	3	6	12	15	8	3	22	0	0	0	0	20	3	0		14	5	7	7	11	0	2	4	2	2	12	20	41	15
6:32029934|32035761	ENSG00000168477,	TNXB	-			+	+	10	7	17		0	3	8	5	4	5	12	4	8	2	21	13	0	0	15	0	2	2	0	0	9	7	1		0	19	26	14	31	14	60	20	30	13	82	58	0	0
11:77330651|77336863	ENSG00000074201,	CLNS1A	-	hsa_circ_0023694	Salzman2013	+	+	5	11	16		2	0	3	0	4	0	0	0	4	2	0	7	6	4	1	6	1	3	1	6	12	7	0		31	0	14	0	19	0	0	0	20	25	0	68	67	16
4:153332455|153333681	ENSG00000109670,	FBXW7	-	hsa_circ_0001451	Jeck2013, Memczak2013, Salzman2013	+	+	5	11	16		4	0	0	5	0	0	0	0	9	4	5	25	17	0	6	1	5	3	11	5	13	9	1		3	0	0	1	0	0	0	0	7	3	6	10	12	0
2:219498828|219499353	ENSG00000115556,	PLCD4	+			+	+	5	11	16		4	5	0	4	0	0	0	0	2	0	2	20	9	0	6	9	5	1	4	3	8	3	4		69	34	0	62	0	0	0	0	54	0	74	252	243	0
6:163876311|163956157	ENSG00000112531,	QKI	+	hsa_circ_0142315	Maass2017	+	+	10	6	16		0	7	1	3	4	7	2	8	4	3	5	15	7	0	0	0	15	7	5	0	0	3	0		0	195	188	169	188	171	145	240	200	216	214	602	777	0
14:99924616|99932150	ENSG00000183576,	SETD3	-	hsa_circ_0000567	Jeck2013, Memczak2013, Salzman2013	+	+	5	11	16		0	0	0	0	3	0	5	0	2	7	2	8	16	1	1	0	6	3	5	19	7	6	2		0	0	0	0	22	0	46	0	37	44	80	227	216	31
1:95609447|95616975	ENSG00000271092,ENSG00000152078,	TMEM56-RWDD3,TMEM56	+	hsa_circ_0000095	Memczak2013, Salzman2013	+	+	5	11	16		0	5	0	7	0	1	0	0	6	4	0	11	14	7	7	0	8	6	11	3	6	5	4		0	7	0	20	0	18	0	0	4	15	0	63	64	44
18:32526928|32549080	n/a	n/a	-			+	+	10	6	16		11	8	2	1	7	7	0	7	14	15	6	12	13	10	4	0	0	3	0	0	0	0	15		22	16	5	8	10	14	0	20	17	14	22	39	40	15
1:46105882|46108171	ENSG00000159592,	GPBP1L1	-	hsa_circ_0008774	Jeck2013	+	+	4	11	15		0	1	0	1	2	0	0	0	1	0	0	4	7	1	2	2	1	3	5	0	10	8	1		0	19	0	45	70	0	0	0	37	0	0	151	152	27
8:141749117|141762415	ENSG00000169398,	PTK2	-	hsa_circ_0003171	Jeck2013, Salzman2013	+	+	4	11	15		2	5	0	0	0	0	0	0	4	5	0	10	10	4	2	1	13	0	8	7	5	8	1		19	14	0	0	0	0	0	0	16	22	0	75	74	31
9:4823548|4827033	ENSG00000120158,	RCL1	+	hsa_circ_0006345	Jeck2013	+	+	3	11	14		2	0	1	0	0	0	0	0	3	0	0	6	2	3	4	8	6	2	4	0	3	6	4		36	0	25	0	0	0	0	0	19	0	0	126	92	11
15:89656956|89659752	ENSG00000140526,	ABHD2	+	hsa_circ_0007099	Jeck2013, Salzman2013	+		9	10	19		3	2	3	0	2	0	8	4	6	4	7	6	12	0	2	0	3	4	2	2	1	6	1		14	4	5	0	8	0	28	13	18	8	10	20	77	0
3:57276884|57301820	ENSG00000157500,	APPL1	+	hsa_circ_0066251	Salzman2013	+		9	10	19		4	5	5	9	4	2	0	9	5	12	0	27	33	11	0	0	2	17	4	8	11	4	7		44	38	34	45	41	34	0	45	56	54	0	183	176	66
3:56626998|56628056	ENSG00000180376,	CCDC66	+	hsa_circ_0001313	Jeck2013, Memczak2013, Salzman2013	+		9	10	19		2	0	3	3	9	3	0	5	13	4	8	8	13	6	4	0	13	2	6	7	5	6	0		9	0	3	8	20	16	0	16	7	9	10	28	40	13
7:65592691|65599361	ENSG00000241258,ENSG00000249319,	CRCP,AC068533.7	+	hsa_circ_0004604	Jeck2013, Salzman2013	+		9	10	19		7	11	8	5	10	1	0	7	12	0	11	11	9	4	4	4	14	1	10	0	14	5	0		11	10	6	15	9	6	0	5	12	0	20	38	26	13
9:114148657|114154104	ENSG00000136813,	KIAA0368	-	hsa_circ_0001882	Jeck2013, Memczak2013	+		9	10	19		0	5	4	10	7	1	2	0	6	10	5	5	11	0	5	8	14	2	6	4	5	4	0		0	174	188	138	336	178	105	0	199	151	195	628	580	0
16:7629779|7657340	ENSG00000078328,	RBFOX1	+			+		9	10	19		5	0	3	2	7	4	1	3	0	5	1	6	8	5	0	21	5	0	4	2	9	3	4		58	0	94	51	48	47	61	40	0	22	70	179	378	43
1:8601273|8617582	ENSG00000142599,	RERE	-	hsa_circ_0002158	Jeck2013, Salzman2013	+		9	10	19		0	5	2	10	8	3	0	13	3	4	4	19	3	0	6	3	9	1	6	0	4	5	5		0	9	15	7	16	18	0	10	29	29	10	62	51	0
10:126370176|126370948	ENSG00000258539,ENSG00000189319,	RP11-12J10.3,FAM53B	-	hsa_circ_0000267	Jeck2013, Memczak2013, Salzman2013	+		9	10	19		0	0	3	3	2	6	5	1	7	11	2	19	11	0	1	0	4	7	4	11	8	6	10		0	0	13	23	18	12	40	12	16	13	17	81	41	0
1:1158624|1159348	ENSG00000078808,	SDF4	-	hsa_circ_0000002	Memczak2013, Salzman2013	+		9	10	19		2	0	5	7	3	0	5	3	6	7	5	32	39	12	12	0	8	3	0	7	11	5	16		40	0	12	21	18	0	18	14	19	17	19	77	80	14
17:28011581|28030080	ENSG00000141298,	SSH2	-	hsa_circ_0000754	Jeck2013, Memczak2013, Salzman2013	+		9	10	19		2	4	5	1	2	0	0	10	15	1	2	12	5	6	4	0	2	0	5	3	5	6	8		43	41	48	48	35	0	0	37	51	41	74	129	219	30
2:179542348|179544143	ENSG00000155657,	TTN	-			+		9	10	19		0	2	1	0	6	7	2	15	10	2	1	16	16	11	6	0	3	1	1	0	9	4	3		0	1549	1790	0	4114	4293	4008	1883	1574	1028	1730	7141	8475	2313
5:176370336|176385155	ENSG00000087206,	UIMC1	-	hsa_circ_0001558	Jeck2013, Memczak2013, Salzman2013	+		9	10	19		0	2	3	0	4	3	1	3	4	5	1	6	6	8	3	1	5	4	0	9	2	0	1		0	5	7	0	13	17	7	15	12	16	12	49	37	25
20:57014001|57016139	ENSG00000124164,	VAPB	+	hsa_circ_0001173	Jeck2013, Memczak2013, Salzman2013	+		9	10	19		10	0	4	9	3	11	2	15	11	4	0	21	15	0	4	58	13	4	0	12	18	5	12		35	0	16	22	29	28	39	8	6	18	0	42	45	0
4:87967318|87968746	ENSG00000172493,	AFF1	+	hsa_circ_0001423	Jeck2013, Memczak2013, Salzman2013	+		9	9	18		6	8	6	0	2	5	4	0	4	3	7	38	31	0	10	0	7	13	11	4	11	4	0		82	23	34	0	32	25	69	0	42	29	49	99	155	0
20:32207323|32211102	ENSG00000078699,	CBFA2T2	+	hsa_circ_0003426	Jeck2013, Salzman2013	+		9	9	18		0	4	2	0	1	3	2	8	9	2	6	0	11	3	9	20	0	2	5	20	14	5	0		0	7	4	0	9	9	9	5	5	7	15	0	20	5
10:32740520|32762951	ENSG00000216937,	CCDC7	+	hsa_circ_0140844	Maass2017	+		9	9	18		3	4	0	5	1	1	4	3	0	1	3	3	4	7	1	14	4	0	2	1	0	0	6		12	12	0	9	10	6	5	12	0	8	11	17	23	6
7:40027198|40041630	ENSG00000065883,	CDK13	+	hsa_circ_0001699	Memczak2013, Salzman2013	+		9	9	18		3	1	4	2	4	5	0	5	1	1	0	8	7	6	1	0	0	1	1	4	2	3	0		27	20	19	20	16	15	0	6	20	21	0	58	46	34
20:40161689|40179999	ENSG00000124177,	CHD6	-	hsa_circ_0001159	Memczak2013	+		8	10	18		0	1	2	0	2	4	0	4	3	1	3	16	11	6	6	10	4	0	3	0	5	3	2		0	15	22	0	16	12	0	16	29	15	19	51	66	31
16:53175091|53191453	ENSG00000177200,	CHD9	+	hsa_circ_0141295	Maass2017	+		8	10	18		4	3	0	0	1	0	5	2	2	4	3	20	19	4	4	0	1	1	4	5	0	5	4		22	12	0	0	12	0	6	16	19	15	11	72	56	23
13:96409898|96416207	ENSG00000102580,	DNAJC3	+	hsa_circ_0141123	Maass2017	+		8	10	18		0	3	2	1	7	2	0	4	3	0	2	7	11	3	1	14	2	0	0	3	8	3	3		0	17	10	23	14	6	0	8	16	0	7	49	34	20
16:85667520|85667738	ENSG00000131149,	GSE1	+	hsa_circ_0000722	Jeck2013, Memczak2013	+		9	9	18		39	9	16	14	0	0	24	9	12	10	12	52	34	0	14	0	10	7	4	0	17	4	4		11	3	4	3	0	0	8	5	3	6	5	12	11	0
16:1859239|1859834	ENSG00000063854,	HAGH	-	hsa_circ_0141287	Maass2017	+		9	9	18		7	0	6	1	1	0	12	1	8	11	8	16	23	8	4	0	3	8	4	9	0	3	0		64	0	24	57	21	0	59	18	37	70	59	227	190	24
3:183368084|183369064	ENSG00000114796,	KLHL24	+	hsa_circ_0001369	Memczak2013, Salzman2013	+		9	9	18		2	6	5	0	10	1	0	6	11	6	8	19	22	11	0	2	6	13	5	11	7	0	0		87	84	109	0	88	53	0	104	148	139	152	429	461	151
10:98667022|98667504	ENSG00000196233,	LCOR	+	hsa_circ_0007707	Jeck2013, Salzman2013	+		8	10	18		1	4	0	1	3	1	0	7	1	10	0	3	3	2	0	11	14	5	8	7	0	3	6		7	7	0	14	8	16	0	7	13	14	0	34	35	6
3:37132958|37138151	ENSG00000093167,	LRRFIP2	-			+		8	10	18		2	0	1	6	7	2	0	5	3	0	2	24	8	20	0	0	9	3	6	5	8	9	8		54	0	33	39	33	33	0	27	44	0	43	205	156	115
1:117944808|117957453	ENSG00000198162,	MAN1A2	+	hsa_circ_0000117	Jeck2013, Memczak2013	+		8	10	18		3	4	0	7	12	5	3	0	0	7	8	13	22	12	4	34	16	0	8	7	12	7	0		21	24	0	19	32	14	26	0	0	27	27	82	93	15
1:117944808|117963271	ENSG00000198162,	MAN1A2	+	hsa_circ_0000118	Memczak2013	+		8	10	18		0	7	3	18	7	0	3	0	3	13	13	14	31	12	0	9	4	4	11	12	11	6	0		0	16	20	10	12	0	11	0	20	23	14	74	53	10
16:68155890|68160513	ENSG00000072736,	NFATC3	+	hsa_circ_0000711	Jeck2013, Memczak2013, Salzman2013	+		8	10	18		9	0	8	4	0	2	6	3	8	8	0	27	38	15	5	10	4	0	0	2	10	7	3		39	0	25	37	0	8	32	9	25	43	0	145	101	25
10:13169745|13178897	ENSG00000123240,	OPTN	+	hsa_circ_0007242	Jeck2013	+		8	10	18		0	6	3	5	0	4	0	1	10	6	4	16	16	10	0	10	7	7	8	0	6	8	12		0	158	172	157	0	224	0	219	131	217	148	860	897	498
11:85707869|85742653	ENSG00000073921,	PICALM	-	hsa_circ_0023923	Salzman2013	+		9	9	18		4	5	0	4	3	4	6	3	8	0	6	13	40	0	0	0	5	6	14	12	6	8	23		67	45	0	79	42	36	37	32	67	0	100	151	220	0
2:208841375|208842310	ENSG00000178385,	PLEKHM3	-	hsa_circ_0001095	Jeck2013, Memczak2013, Salzman2013	+		8	10	18		2	3	1	8	0	0	0	6	5	2	7	5	25	4	3	0	3	0	4	4	1	3	10		14	12	12	8	0	0	0	13	8	8	18	47	55	9
8:42211943|42229180	ENSG00000070501,	POLB	+	hsa_circ_0142506	Maass2017	+		8	10	18		3	1	2	0	5	0	0	6	3	3	2	7	3	10	0	1	5	6	3	3	0	2	7		38	19	32	0	47	0	0	21	15	24	36	117	95	88
8:37623044|37623873	ENSG00000147471,	PROSC	+	hsa_circ_0001788	Jeck2013, Memczak2013	+		9	9	18		12	10	6	4	6	0	0	5	10	5	8	15	20	0	6	12	19	8	0	16	0	5	13		18	16	16	21	19	0	0	11	20	26	26	45	54	0
11:64525251|64526176	ENSG00000068976,	PYGM	-			+		8	10	18		7	0	0	4	1	4	4	0	7	5	1	35	19	0	7	23	12	4	4	10	12	7	0		2685	0	0	1998	1734	1579	1925	0	3959	1601	2585	13295	13391	0
6:155095123|155116273	ENSG00000213079,	SCAF8	+	hsa_circ_0001654	Jeck2013, Memczak2013, Salzman2013	+		9	9	18		4	10	7	3	0	0	8	7	9	8	8	17	23	8	3	0	19	0	8	10	7	7	0		47	30	30	9	0	0	34	24	22	30	32	81	107	14
6:76344423|76373234	ENSG00000112701,	SENP6	+	hsa_circ_0077083	Salzman2013	+		9	9	18		1	1	2	7	0	1	1	4	2	2	0	0	5	3	2	1	0	1	0	2	3	3	5		34	24	35	47	0	45	51	44	26	45	0	0	140	44
4:106155054|106158508	ENSG00000168769,	TET2	+	hsa_circ_0070562	Salzman2013	+		8	10	18		0	0	2	8	7	1	1	4	5	0	8	19	22	10	11	4	3	0	0	4	3	4	7		0	0	7	5	21	6	10	10	9	0	20	29	33	22
6:123687280|123703292	ENSG00000186439,	TRDN	-			+		9	9	18		21	17	6	0	11	3	7	0	10	27	2	50	27	61	12	15	10	0	0	0	12	5	10		486	564	560	0	1386	826	573	0	484	396	505	1781	1324	1611
2:113057426|113082774	ENSG00000188177,	ZC3H6	+			+		9	9	18		3	0	5	4	2	2	6	0	3	1	1	19	14	1	0	4	1	2	1	0	0	3	2		16	0	15	13	17	4	9	0	15	8	20	52	58	11
2:71645732|71655781	ENSG00000075292,	ZNF638	+			+		8	10	18		0	2	4	0	8	4	0	9	3	1	3	14	18	4	5	0	5	0	2	1	1	2	4		0	39	41	0	89	53	0	67	38	29	53	199	127	62
10:32197100|32199491	ENSG00000165322,	ARHGAP12	-	hsa_circ_0000231	Jeck2013, Memczak2013, Salzman2013	+		7	10	17		0	2	0	4	0	1	0	3	6	4	5	28	24	11	2	0	10	8	4	8	6	0	6		0	13	0	12	0	9	0	15	25	7	18	70	44	18
14:32559708|32586493	ENSG00000100852,	ARHGAP5	+	hsa_circ_0031584	Salzman2013	+		7	10	17		9	9	3	14	8	0	0	6	0	0	10	26	36	20	10	0	16	0	14	26	7	17	5		14	7	7	12	11	0	0	6	0	0	9	14	16	22
20:30954187|30956926	ENSG00000171456,	ASXL1	+	hsa_circ_0001136	Jeck2013, Memczak2013, Salzman2013	+		8	9	17		9	0	1	3	0	7	0	3	5	13	1	17	14	10	0	6	3	4	7	1	0	0	2		11	0	2	9	0	17	0	7	5	14	8	15	35	9
7:81599991|81611943	ENSG00000153956,	CACNA2D1	-			+		8	9	17		0	4	0	8	6	5	6	5	0	8	10	0	8	7	7	4	5	0	0	5	16	5	16		0	199	0	148	349	175	177	236	0	134	227	0	545	262
12:28458582|28460682	ENSG00000123106,	CCDC91	+	hsa_circ_0007723	Jeck2013, Salzman2013	+		7	10	17		4	5	4	0	9	0	0	0	9	11	11	6	13	16	0	71	6	5	11	7	4	5	0		12	28	19	0	19	0	0	0	21	29	42	38	84	24
18:12999420|13019205	ENSG00000101639,	CEP192	+	hsa_circ_0000831	Jeck2013, Memczak2013	+		7	10	17		1	0	2	0	0	0	2	1	6	7	5	12	9	8	0	18	15	4	12	9	0	4	4		6	0	5	0	0	0	5	10	10	21	8	45	32	11
2:201721405|201721708	ENSG00000013441,	CLK1	-	hsa_circ_0004001	Jeck2013, Salzman2013	+		9	8	17		2	2	1	1	0	1	2	3	4	2	0	0	2	2	1	4	6	1	11	2	0	0	0		59	21	11	46	0	35	19	23	13	41	0	0	73	41
7:158552177|158557544	ENSG00000117868,	ESYT2	-	hsa_circ_0001776	Jeck2013, Memczak2013, Salzman2013	+		9	8	17		5	1	2	0	0	4	4	5	2	2	5	8	5	0	2	0	4	0	0	15	1	2	4		81	56	85	0	0	47	46	37	56	58	97	228	227	0
9:96233423|96261168	ENSG00000048828,	FAM120A	+	hsa_circ_0001875	Jeck2013, Memczak2013, Salzman2013	+		9	8	17		5	8	2	2	0	10	9	7	5	7	0	0	27	0	3	0	2	5	4	8	7	0	1		24	43	48	21	0	6	34	9	47	30	0	0	190	0
10:103427643|103436193	ENSG00000107829,	FBXW4	-	hsa_circ_0008362	Jeck2013	+		7	10	17		3	0	3	0	1	5	0	0	5	9	2	21	12	8	2	2	0	2	3	0	4	6	2		12	0	17	0	12	8	0	0	4	13	20	57	59	23
19:18650181|18650530	ENSG00000105701,	FKBP8	-	hsa_circ_0000915	Memczak2013, Salzman2013	+		8	9	17		7	2	1	0	3	1	0	0	8	2	4	19	15	0	6	0	8	0	3	4	2	9	6		77	33	51	0	48	26	0	0	70	41	92	238	173	0
15:63988323|64008672	ENSG00000103657,	HERC1	-	hsa_circ_0035796	Salzman2013	+		8	9	17		3	6	2	0	0	0	2	3	7	1	4	15	18	0	0	21	9	0	3	10	6	6	1		72	111	59	0	0	0	101	104	104	127	120	522	397	0
8:42183488|42186732	ENSG00000104365,	IKBKB	+	hsa_circ_0001793	Memczak2013, Salzman2013	+		7	10	17		0	2	1	0	0	1	6	2	3	0	3	4	6	5	2	5	7	0	5	3	5	1	0		0	5	12	0	0	9	11	2	7	0	12	83	69	18
3:183368084|183390272	ENSG00000114796,	KLHL24	+	hsa_circ_0006667	Jeck2013, Salzman2013	+		9	8	17		5	3	0	0	11	2	5	3	15	4	1	15	27	10	4	0	3	7	0	3	0	5	0		93	87	0	0	90	74	87	92	133	139	221	406	390	133
5:38523521|38530768	ENSG00000113594,	LIFR	-	hsa_circ_0072309	Salzman2013	+		9	8	17		2	0	2	3	2	3	1	5	3	4	0	20	21	12	5	0	0	4	5	0	5	5	0		64	0	21	32	32	19	11	35	63	36	0	94	144	49
9:113734353|113735838	ENSG00000198121,	LPAR1	-	hsa_circ_0087960	Salzman2013	+		8	9	17		8	5	0	1	2	0	0	9	5	2	4	12	3	0	0	1	1	1	7	4	0	6	3		12	3	0	4	7	0	0	1	9	1	15	16	9	0
17:60111148|60112969	ENSG00000108510,	MED13	-	hsa_circ_0004273	Jeck2013, Salzman2013	+		7	10	17		0	1	5	2	4	3	0	1	1	0	0	6	2	2	3	21	7	1	7	2	0	4	0		0	44	52	64	132	80	0	60	61	0	0	196	189	140
16:68155890|68157024	ENSG00000072736,	NFATC3	+	hsa_circ_0005615	Jeck2013, Salzman2013	+		8	9	17		5	0	2	11	1	2	1	2	0	3	0	11	20	3	2	0	2	2	0	6	9	2	0		30	0	29	27	19	15	44	37	0	41	0	144	87	49
1:52237742|52238395	ENSG00000117859,	OSBPL9	+	hsa_circ_0002039	Jeck2013, Salzman2013	+		7	10	17		1	0	2	1	2	0	2	1	0	0	3	0	6	3	5	2	6	8	0	3	4	3	2		36	0	12	38	21	0	28	18	0	0	19	0	89	24
7:113522094|113522375	ENSG00000154415,	PPP1R3A	-			+		7	10	17		0	0	10	0	8	6	2	5	1	7	0	12	5	22	10	7	7	5	1	0	10	0	5		0	0	143	0	347	230	89	283	224	153	0	1154	661	821
1:8555123|8674745	ENSG00000142599,	RERE	-	hsa_circ_0009117	Jeck2013, Salzman2013	+		7	10	17		4	0	7	3	3	6	0	0	7	0	3	6	20	0	3	0	7	4	4	11	9	5	3		19	0	17	12	28	17	0	0	14	0	26	47	39	0
6:73005640|73043538	ENSG00000079841,	RIMS1	+	hsa_circ_0142358	Maass2017	+		8	9	17		2	0	1	3	0	0	6	2	3	18	10	26	11	5	8	0	11	7	0	8	1	10	0		0	0	0	0	0	0	0	0	1	2	2	13	5	0
14:39746138|39748741	ENSG00000258941,ENSG00000150527,	RP11-407N17.3,CTAGE5	+	hsa_circ_0000530	Jeck2013, Memczak2013	+		7	10	17		2	3	0	0	7	0	0	5	6	4	2	8	4	11	5	32	7	0	0	1	4	5	10		26	15	0	0	39	0	0	19	17	18	28	35	32	74
1:92798948|92846430	ENSG00000122484,	RPAP2	+	hsa_circ_0000091	Jeck2013, Memczak2013, Salzman2013	+		9	8	17		4	0	1	1	5	1	0	7	2	12	6	19	6	9	11	2	9	0	0	4	0	3	0		16	0	7	9	19	11	0	11	8	15	14	44	36	11
15:59204762|59209198	ENSG00000137776,	SLTM	-	hsa_circ_0000605	Jeck2013, Memczak2013, Salzman2013	+		7	10	17		5	4	0	7	9	1	0	21	0	5	0	5	11	20	3	29	4	7	0	4	5	3	0		32	19	0	20	34	24	0	21	0	29	0	92	90	43
8:99718695|99719539	ENSG00000104375,	STK3	-	hsa_circ_0004592	Jeck2013, Salzman2013	+		7	10	17		0	2	0	1	7	0	0	3	4	4	1	2	3	2	2	8	0	4	0	6	4	1	5		0	10	0	8	18	0	0	24	7	17	17	65	30	8
19:16790795|16791392	ENSG00000072954,	TMEM38A	+			+		9	8	17		3	0	4	2	7	4	2	3	8	3	0	8	12	0	2	0	6	4	1	4	0	6	0		373	0	392	145	110	55	366	65	251	251	0	1009	769	0
15:43120126|43132631	ENSG00000128881,	TTBK2	-	hsa_circ_0008319	Jeck2013, Salzman2013	+		8	9	17		6	3	0	0	1	1	0	1	6	4	2	12	16	9	2	0	6	3	0	2	14	1	0		14	8	0	0	13	13	0	11	7	9	19	47	54	9
21:17135210|17138460	ENSG00000155313,	USP25	+	hsa_circ_0001178	Jeck2013, Memczak2013, Salzman2013	+		8	9	17		7	6	6	0	2	0	0	4	10	8	8	7	17	0	9	0	7	9	7	10	9	6	0		52	37	52	0	47	0	0	28	71	40	47	230	297	0
4:25334805|25335610	ENSG00000168228,	ZCCHC4	+	hsa_circ_0001398	Jeck2013, Memczak2013, Salzman2013	+		7	10	17		2	4	3	3	6	0	0	4	0	0	2	0	12	8	1	9	4	0	1	6	14	3	8		8	7	4	8	1	0	0	1	0	0	12	0	23	4
8:106431372|106456609	ENSG00000169946,	ZFPM2	+	hsa_circ_0003380	Jeck2013	+		9	8	17		0	0	1	5	5	2	4	4	8	1	1	14	16	0	7	0	9	0	15	7	0	6	2		0	0	14	14	38	33	18	19	21	8	26	33	40	0
8:41518948|41521260	ENSG00000029534,	ANK1	-			+		7	9	16		5	0	5	4	3	0	4	0	0	1	2	5	7	3	0	29	3	1	0	5	6	3	0		225	0	221	250	265	0	933	0	0	206	579	1124	940	153
8:62531537|62566219	ENSG00000198363,	ASPH	-	hsa_circ_0084606	Salzman2013	+		6	10	16		2	7	0	0	5	0	2	6	4	0	0	18	16	11	5	4	4	4	6	0	5	9	0		89	17	0	0	44	0	35	46	19	0	0	71	69	57
8:62593527|62596747	ENSG00000198363,	ASPH	-	hsa_circ_0084615	Salzman2013	+		7	9	16		4	8	0	2	0	0	0	5	7	1	5	4	13	0	0	3	3	0	5	5	8	5	2		237	108	0	118	0	0	0	174	190	157	101	896	581	0
19:47767860|47768203	ENSG00000105321,	CCDC9	+	hsa_circ_0000944	Memczak2013	+		8	8	16		12	2	2	0	0	4	2	0	2	3	6	8	7	5	4	0	3	4	0	0	7	2	0		11	3	3	0	0	1	0	0	1	9	4	2	9	0
1:156303338|156304709	ENSG00000163468,	CCT3	-	hsa_circ_0004680	Jeck2013, Salzman2013	+		8	8	16		4	0	2	2	3	11	0	0	6	7	1	6	8	0	7	0	5	0	4	4	0	1	4		74	0	66	77	59	37	0	0	62	97	79	364	239	0
X:149962164|149984551	ENSG00000102181,	CD99L2	-	hsa_circ_0001948	Jeck2013, Memczak2013, Salzman2013	+		7	9	16		2	0	0	0	4	4	1	6	3	9	0	9	19	4	5	5	3	0	0	0	5	3	12		41	0	0	0	50	19	27	23	27	20	0	157	125	19
3:138289160|138291774	ENSG00000114107,	CEP70	-	hsa_circ_0004524	Jeck2013, Salzman2013	+		8	8	16		3	0	4	10	0	4	0	9	7	11	14	22	13	8	0	0	0	6	0	5	24	9	14		27	0	12	25	0	15	0	9	21	29	39	62	29	26
1:26584088|26586293	ENSG00000130695,	CEP85	+	hsa_circ_0000033	Jeck2013, Memczak2013, Salzman2013	+		6	10	16		0	0	2	0	3	0	6	1	6	0	1	5	6	12	7	17	1	3	1	4	5	0	0		0	0	62	0	70	0	60	40	46	0	65	306	233	58
1:155695173|155695810	ENSG00000132676,	DAP3	+	hsa_circ_0014614	Salzman2013	+		7	9	16		2	2	4	1	2	0	0	1	0	4	0	1	2	2	1	18	0	4	3	0	1	2	0		39	28	21	37	23	0	0	13	0	35	0	85	106	14
1:15964802|15970145	ENSG00000197312,	DDI2	+	hsa_circ_0000019	Jeck2013, Memczak2013	+		7	9	16		0	6	4	0	9	0	3	0	4	3	3	10	7	17	0	20	8	0	0	2	5	4	8		0	36	26	0	43	0	25	0	51	26	60	144	174	54
6:18236683|18258636	ENSG00000124795,	DEK	-	hsa_circ_0075796	Salzman2013	+		8	8	16		0	0	11	4	16	4	2	0	6	10	7	7	0	13	5	19	7	0	0	0	3	8	6		0	0	59	53	66	58	52	0	104	59	65	298	0	77
2:233428957|233434554	ENSG00000135930,	EIF4E2	+			+		6	10	16		17	5	4	0	0	0	0	2	8	7	0	22	48	0	7	0	18	4	8	27	20	11	5		12	6	16	0	0	0	0	12	16	14	0	56	64	0
17:77073512|77073946	ENSG00000167280,	ENGASE	+	hsa_circ_0008114	Jeck2013, Salzman2013	+		8	8	16		0	4	5	4	0	1	7	0	4	2	4	3	14	1	0	4	12	0	3	5	0	6	0		0	10	6	33	0	4	32	0	6	12	21	27	37	4
2:120885264|120932576	ENSG00000115109,	EPB41L5	+	hsa_circ_0006834	Jeck2013	+		7	9	16		2	1	5	0	0	2	0	3	0	1	1	5	5	3	2	0	3	0	7	4	7	6	0		13	12	11	0	0	13	0	14	0	17	10	38	37	10
7:158580695|158591763	ENSG00000117868,	ESYT2	-	hsa_circ_0001777	Jeck2013, Memczak2013, Salzman2013	+		7	9	16		0	3	4	0	13	11	0	7	3	0	6	5	8	9	0	0	6	1	3	6	5	7	0		0	21	28	0	44	21	0	40	26	0	33	170	172	54
8:38287200|38287466	ENSG00000077782,	FGFR1	-	hsa_circ_0008016	Jeck2013, Salzman2013	+		7	9	16		6	9	3	3	3	0	0	0	0	3	2	4	2	0	0	0	2	6	6	3	3	3	13		4	3	1	2	3	0	0	0	0	11	4	13	20	0
5:32135678|32143986	ENSG00000113384,	GOLPH3	-	hsa_circ_0001470	Memczak2013	+		7	9	16		0	6	1	1	0	4	0	0	4	5	2	1	2	5	2	6	3	4	2	0	7	0	0		0	10	21	8	0	14	0	0	19	26	17	78	64	23
5:56542127|56546968	ENSG00000062194,	GPBP1	+	hsa_circ_0072547	Salzman2013	+		7	9	16		3	7	0	4	5	1	0	3	0	0	4	9	11	3	0	0	4	3	1	2	6	0	2		22	7	0	25	28	18	0	12	0	0	15	76	59	24
7:16298015|16317851	ENSG00000214960,	ISPD	-	hsa_circ_0079480	Salzman2013	+		8	8	16		0	5	1	13	6	1	2	0	0	8	2	5	8	1	3	0	11	0	5	0	4	0	13		0	4	4	6	3	1	0	0	0	4	1	5	2	7
5:113740135|113740553	ENSG00000080709,	KCNN2	+	hsa_circ_0142167	Maass2017	+		6	10	16		5	2	0	0	1	0	0	4	7	0	1	10	13	4	3	5	7	4	2	0	0	9	1		2	4	0	0	0	0	0	0	10	0	4	1	26	0
7:152007051|152012423	ENSG00000055609,	KMT2C	-	hsa_circ_0001769	Jeck2013, Memczak2013	+		7	9	16		2	1	0	0	4	1	4	0	6	0	2	0	7	4	0	4	6	1	4	3	0	3	9		74	55	0	0	106	72	36	0	86	0	69	0	268	69
6:117010483|117013555	ENSG00000196911,	KPNA5	+			+		7	9	16		0	3	1	0	5	0	2	1	0	4	5	4	8	3	2	0	11	0	4	5	0	3	15		0	20	9	0	22	0	13	13	0	20	13	44	29	39
11:58317259|58318705	ENSG00000110031,	LPXN	-	hsa_circ_0002904	Jeck2013, Salzman2013	+		6	10	16		2	5	0	3	0	0	0	0	15	10	12	36	34	0	9	0	8	5	9	14	15	11	4		9	5	0	7	0	0	0	0	7	3	11	22	30	0
1:9991949|9994918	ENSG00000162441,	LZIC	-	hsa_circ_0000014	Memczak2013, Salzman2013	+		6	10	16		3	2	1	3	0	0	0	1	7	0	0	5	6	0	0	5	5	2	5	4	5	6	2		27	11	12	8	0	0	0	21	7	0	0	44	42	0
14:50292585|50298079	ENSG00000165525,	NEMF	-	hsa_circ_0141166	Maass2017	+		8	8	16		3	0	4	6	7	5	0	4	0	1	3	6	8	7	0	5	0	2	1	3	0	0	7		27	0	28	14	45	37	0	30	0	32	48	86	44	40
8:52744004|52773806	ENSG00000168300,	PCMTD1	-			+		6	10	16		2	0	0	3	3	0	1	0	1	2	0	4	4	8	1	0	3	2	2	1	0	1	2		44	0	0	27	19	0	16	0	30	78	0	186	104	52
11:46098305|46113774	ENSG00000135365,	PHF21A	-	hsa_circ_0000296	Memczak2013, Salzman2013	+		8	8	16		1	1	0	6	3	8	2	0	0	2	1	25	18	0	0	9	7	4	2	5	3	0	0		20	9	0	16	26	21	24	0	0	16	16	63	58	0
7:56150971|56151408	ENSG00000164776,	PHKG1	-	hsa_circ_0080285	Salzman2013	+		7	9	16		5	0	2	5	0	3	0	3	11	1	0	1	16	0	6	0	0	7	1	4	4	8	10		112	0	91	116	0	134	0	69	109	44	0	289	267	0
8:42202471|42207583	ENSG00000070501,	POLB	+			+		8	8	16		1	2	2	0	1	6	0	4	0	5	1	3	0	9	0	7	2	11	0	0	2	1	1		47	26	44	0	46	28	0	28	0	31	48	147	0	60
6:13632602|13644961	ENSG00000010017,	RANBP9	-	hsa_circ_0001577	Memczak2013, Salzman2013	+		7	9	16		2	0	3	1	4	5	1	5	0	0	0	8	14	9	2	0	5	0	0	6	1	2	1		33	0	33	38	60	42	44	33	0	0	0	96	105	33
6:13639795|13644961	ENSG00000010017,	RANBP9	-	hsa_circ_0001578	Jeck2013, Memczak2013, Salzman2013	+		7	9	16		0	2	0	3	4	3	0	0	2	1	3	5	8	7	3	0	6	4	0	2	0	2	1		0	24	0	65	45	22	0	0	11	28	50	74	131	35
7:155457869|155473602	ENSG00000184863,	RBM33	+	hsa_circ_0001771	Memczak2013, Salzman2013	+		6	10	16		0	1	1	2	0	1	0	2	0	2	0	9	14	2	1	0	6	1	12	0	4	2	3		0	12	15	20	0	15	0	11	0	23	0	50	66	18
6:111708968|111795682	ENSG00000009413,	REV3L	-			+		8	8	16		0	2	0	5	3	3	3	7	4	0	4	7	11	7	5	0	0	4	2	0	0	1	1		0	12	0	10	25	18	19	27	17	0	19	59	53	17
11:77409532|77413540	ENSG00000048649,	RSF1	-	hsa_circ_0000345	Memczak2013	+		8	8	16		2	0	0	1	2	5	2	2	1	0	2	6	5	6	4	0	0	1	4	3	0	0	1		5	0	0	7	11	12	12	4	12	0	16	38	37	10
10:7318854|7327916	ENSG00000198879,	SFMBT2	-	hsa_circ_0000211	Memczak2013, Salzman2013	+		7	9	16		0	1	0	4	0	2	0	3	10	2	6	4	0	4	0	7	13	5	5	4	5	8	0		0	6	0	4	0	8	0	7	12	13	5	18	0	6
3:66293627|66313803	ENSG00000144741,	SLC25A26	+	hsa_circ_0004113	Jeck2013, Salzman2013	+		7	9	16		1	1	0	4	1	1	0	0	3	2	0	6	5	0	0	3	2	0	6	5	7	3	1		18	6	0	10	16	6	0	0	14	20	0	56	56	0
10:112356156|112358048	ENSG00000108055,	SMC3	+	hsa_circ_0000260	Jeck2013, Memczak2013	+		9	7	16		0	1	1	0	1	3	1	4	1	4	2	9	8	13	0	0	2	0	1	2	0	4	0		0	8	4	0	21	26	7	10	15	12	9	28	33	15
16:18852887|18856973	ENSG00000157106,	SMG1	-	hsa_circ_0006434	Jeck2013, Salzman2013	+		8	8	16		0	4	1	0	0	2	1	3	3	2	7	1	7	0	0	0	8	3	11	1	12	0	1		0	83	67	0	0	89	91	48	84	106	87	186	238	0
14:88883055|88904247	ENSG00000042317,	SPATA7	+			+		6	10	16		2	3	0	7	3	2	0	0	0	0	1	21	10	1	4	3	7	1	1	0	0	1	5		4	3	0	1	2	2	0	0	0	0	6	27	10	1
4:38091553|38104778	ENSG00000065882,	TBC1D1	+	hsa_circ_0001402	Jeck2013, Memczak2013, Salzman2013	+		7	9	16		1	3	1	8	0	0	0	2	4	0	4	22	15	0	5	27	0	1	1	8	8	2	0		26	7	17	11	0	0	0	18	28	0	17	129	106	0
3:119219542|119222868	ENSG00000113845,	TIMMDC1	+	hsa_circ_0001329	Jeck2013, Memczak2013, Salzman2013	+		8	8	16		1	3	0	0	3	1	0	2	8	5	3	3	9	5	0	0	7	8	1	0	4	2	0		59	50	0	0	62	24	0	35	49	90	76	245	161	57
16:31230416|31230840	ENSG00000177238,	TRIM72	+			+		7	9	16		7	3	6	5	0	0	0	0	11	7	3	19	29	4	4	0	2	4	5	0	0	4	7		62	91	51	65	0	0	0	0	70	130	48	454	265	46
2:179431238|179431396	ENSG00000155657,	TTN	+	hsa_circ_0141765	Maass2017	+		9	7	16		5	5	4	13	1	0	5	0	4	1	8	19	74	0	5	4	0	0	5	0	2	2	0		8947	13203	15959	7847	20832	0	8580	0	19565	10661	13772	57601	51958	0
11:113723223|113725057	ENSG00000048028,	USP28	-	hsa_circ_0008103	Jeck2013, Salzman2013	+		7	9	16		3	11	3	0	0	0	0	7	8	4	10	5	6	5	0	0	4	2	3	2	7	0	7		18	12	18	0	0	0	0	9	33	20	14	99	113	17
19:21216262|21216990	ENSG00000118620,	ZNF430	+	hsa_circ_0008838	Jeck2013, Salzman2013	+		6	10	16		2	0	1	5	0	0	0	5	1	0	2	0	5	14	5	5	6	2	4	3	0	4	1		5	0	4	2	0	0	0	11	7	0	4	0	18	3
X:154645236|154649223	n/a	n/a	-	hsa_circ_0004666	Jeck2013	+		8	8	16		3	3	0	2	1	3	0	4	1	3	0	7	2	0	0	8	0	3	3	6	3	0	2		4	0	0	7	0	2	0	3	1	6	0	4	0	0
X:139865340|139866824	n/a	n/a	+	hsa_circ_0001946	Memczak2013	+		7	9	16		48	0	4	0	4	5	8	1	0	0	7	3	6	1	3	0	1	0	3	3	2	6	0		15	0	1	0	0	1	0	0	0	0	1	1	0	0
17:10450792|10554985	n/a	n/a	-			+		7	9	16		1	0	0	0	9	2	8	31	15	0	1	0	25	6	0	17	8	13	3	2	0	6	2		2041	0	0	0	4085	2236	1877	4417	3893	0	603	0	27326	2810
18:9204474|9221997	ENSG00000101745,	ANKRD12	+	hsa_circ_0003865	Jeck2013, Salzman2013	+		8	7	15		4	2	2	0	7	2	0	3	2	0	3	13	12	4	0	0	4	0	0	10	6	0	6		38	46	36	0	74	27	0	39	40	0	48	51	113	45
11:120343759|120348235	ENSG00000196914,	ARHGEF12	+	hsa_circ_0009021	Jeck2013, Salzman2013	+		8	7	15		1	0	0	2	1	0	2	1	3	5	2	6	2	7	0	0	3	0	4	0	4	3	0		63	0	0	47	148	0	34	106	53	68	86	215	230	99
5:81605976|81608670	ENSG00000205464,	ATP6AP1L	+	hsa_circ_0073230	Salzman2013	+		7	8	15		0	5	5	6	1	0	0	2	6	0	1	3	8	0	1	0	5	0	8	4	4	4	0		0	9	0	1	1	0	0	3	4	0	10	11	9	0
18:76914504|76974038	ENSG00000166377,	ATP9B	+			+		6	9	15		3	0	6	0	22	8	0	13	4	0	0	14	11	7	2	0	4	4	0	0	9	10	10		27	0	17	0	39	20	0	20	16	0	0	50	62	34
22:46096162|46136418	ENSG00000130638,	ATXN10	+	hsa_circ_0001246	Jeck2013, Memczak2013, Salzman2013	+		6	9	15		3	0	0	0	5	0	0	4	1	5	2	8	12	0	0	1	4	0	5	4	7	1	1		28	0	0	0	28	0	0	13	21	25	28	60	69	0
2:160193973|160252345	ENSG00000123636,	BAZ2B	-			+		6	9	15		4	1	8	0	5	0	0	0	8	0	2	18	55	0	6	0	7	0	2	12	6	10	6		24	11	14	0	23	0	0	0	29	0	11	65	52	0
2:203329532|203332412	ENSG00000204217,	BMPR2	+	hsa_circ_0003218	Jeck2013, Salzman2013	+		8	7	15		5	0	10	6	2	1	0	1	7	0	5	15	8	0	3	0	7	0	0	7	7	11	0		38	0	21	8	28	9	0	15	13	0	20	50	78	0
9:16727795|16738483	ENSG00000173068,	BNC2	-	hsa_circ_0008732	Jeck2013, Salzman2013	+		7	8	15		0	0	0	3	11	6	0	6	8	6	7	4	24	7	0	3	0	4	0	3	8	5	0		0	0	0	5	2	5	0	6	10	14	10	14	19	11
1:200816768|200819362	ENSG00000118200,	CAMSAP2	+			+		6	9	15		0	0	0	2	4	0	3	4	1	2	0	14	18	3	0	0	5	3	3	0	11	4	3		0	0	0	36	109	0	20	68	58	26	0	241	165	124
5:122881111|122893258	ENSG00000151292,	CSNK1G3	+	hsa_circ_0001522	Memczak2013, Salzman2013	+		6	9	15		3	0	4	2	0	0	1	0	0	4	2	13	15	13	8	16	14	0	0	5	3	6	0		4	0	0	0	0	0	0	0	0	6	2	8	13	6
1:26772807|26774151	ENSG00000117682,	DHDDS	+	hsa_circ_0000034	Jeck2013, Memczak2013, Salzman2013	+		8	7	15		3	2	0	0	1	0	1	3	1	2	2	2	0	0	2	0	1	0	4	3	2	2	0		11	5	0	0	4	0	3	7	11	13	9	20	0	0
1:205585606|205593019	ENSG00000158711,	ELK4	-	hsa_circ_0000175	Memczak2013	+		7	8	15		0	2	3	7	0	0	6	2	4	3	0	5	23	7	4	2	0	0	7	3	5	0	0		0	17	17	15	0	0	29	14	31	11	0	65	52	15
2:120885264|120903865	ENSG00000115109,	EPB41L5	+	hsa_circ_0056280	Salzman2013	+		8	7	15		0	3	3	1	3	0	0	2	7	2	3	4	10	5	3	0	3	0	0	2	0	4	0		0	21	21	14	26	0	0	20	28	17	20	62	53	14
5:65284463|65310553	ENSG00000112851,	ERBB2IP	+	hsa_circ_0001493	Jeck2013, Memczak2013, Salzman2013	+		6	9	15		1	0	6	5	0	1	0	0	0	5	5	5	0	2	2	0	8	2	4	2	0	7	2		49	0	55	28	0	22	0	0	0	46	73	195	0	58
7:158566032|158591763	ENSG00000117868,	ESYT2	-	hsa_circ_0083220	Salzman2013	+		7	8	15		3	0	3	0	10	4	0	11	5	3	0	16	6	10	2	0	3	1	0	5	0	0	3		71	0	37	0	87	42	0	33	30	39	0	205	166	41
5:153413351|153414527	ENSG00000055147,	FAM114A2	-	hsa_circ_0001546	Jeck2013, Memczak2013, Salzman2013	+		6	9	15		2	0	2	0	0	0	1	0	5	1	1	10	6	0	0	0	2	1	2	2	5	3	2		24	0	10	0	0	0	15	0	17	24	32	63	43	0
10:15858834|15889942	ENSG00000148481,	FAM188A	-	hsa_circ_0000219	Jeck2013, Memczak2013, Salzman2013	+		8	7	15		3	9	3	5	0	1	2	0	3	3	0	13	10	3	0	0	0	0	5	5	3	4	0		13	4	14	9	0	7	4	0	12	13	0	29	32	12
15:52876942|52885933	ENSG00000047346,	FAM214A	-	hsa_circ_0141248	Maass2017	+		8	7	15		1	9	3	3	1	0	3	0	3	0	3	10	18	4	0	0	2	7	6	0	0	4	0		34	24	26	66	50	0	48	0	12	0	71	71	73	44
4:128995615|128999117	ENSG00000138709,	LARP1B	+	hsa_circ_0001438	Jeck2013, Memczak2013, Salzman2013	+		8	7	15		1	2	2	1	7	0	0	4	1	0	2	0	3	4	3	0	1	0	2	0	3	0	1		5	10	5	9	5	0	0	5	14	0	7	0	19	1
7:97820040|97823884	ENSG00000164715,	LMTK2	+	hsa_circ_0001725	Jeck2013, Memczak2013	+		9	6	15		3	3	7	2	3	0	3	3	3	1	0	22	26	6	2	0	0	0	0	3	5	0	0		13	11	9	11	19	0	16	9	7	5	0	21	29	4
15:31266517|31269158	ENSG00000166912,	MTMR10	-	hsa_circ_0141214	Maass2017	+		9	6	15		2	7	5	8	5	3	8	11	6	0	0	13	0	10	3	0	0	0	2	0	5	2	0		30	21	23	40	41	31	15	26	14	0	0	99	0	28
2:152408252|152410539	ENSG00000183091,	NEB	-			+		7	8	15		0	0	5	4	5	5	5	0	6	0	5	18	22	0	0	0	5	4	9	0	18	10	12		0	0	6156	4212	6835	2859	7801	0	5348	0	5612	24344	23239	0
19:3425104|3435205	ENSG00000141905,	NFIC	+	hsa_circ_0006392	Jeck2013, Salzman2013	+		5	10	15		0	0	7	0	0	0	2	0	5	10	3	20	18	3	3	0	9	0	5	6	5	4	5		0	0	92	0	0	0	134	0	46	34	99	158	238	15
13:100909849|100925600	ENSG00000175198,	PCCA	+	hsa_circ_0000500	Jeck2013, Memczak2013, Salzman2013	+		8	7	15		2	3	0	1	1	0	3	1	2	0	1	7	6	0	0	16	10	0	0	3	0	2	1		13	12	0	9	8	0	10	9	4	0	16	38	62	0
8:52773421|52773806	ENSG00000168300,	PCMTD1	-	hsa_circ_0001802	Memczak2013	+		5	10	15		2	1	0	1	2	0	0	0	0	1	0	5	5	2	0	25	4	5	4	1	0	1	2		137	180	0	123	110	0	0	0	0	194	0	573	356	313
4:186444516|186446325	ENSG00000154553,	PDLIM3	-	hsa_circ_0142102	Maass2017	+		7	8	15		0	2	0	18	44	0	8	0	31	12	3	0	3	7	0	0	7	6	0	19	4	7	48		0	1158	0	1316	3828	0	1074	0	2450	950	2309	0	10603	1729
3:169863211|169867032	ENSG00000173889,	PHC3	-	hsa_circ_0001360	Jeck2013, Memczak2013, Salzman2013	+		9	6	15		10	3	3	4	0	0	5	4	5	3	8	18	15	0	0	0	0	2	0	3	1	5	0		18	17	15	19	0	0	20	7	8	17	25	46	57	0
3:169854207|169867032	ENSG00000173889,	PHC3	-	hsa_circ_0001359	Jeck2013, Memczak2013, Salzman2013	+		6	9	15		0	0	0	0	6	1	2	3	6	4	0	11	15	12	4	29	0	6	6	8	0	3	0		0	0	0	0	15	8	21	18	7	14	0	34	43	15
7:113522094|113525422	ENSG00000154415,	PPP1R3A	-			+		7	8	15		1	0	3	4	2	3	0	7	0	0	2	15	3	12	5	31	2	0	6	5	0	0	0		104	0	56	52	191	117	0	127	0	0	106	520	314	450
5:167915607|167921655	ENSG00000113643,	RARS	+	hsa_circ_0001550	Jeck2013, Memczak2013, Salzman2013	+		6	9	15		4	0	0	0	2	4	0	4	0	2	3	6	4	3	0	0	3	2	4	5	10	2	0		25	0	0	0	51	9	0	9	0	21	24	42	48	14
1:8601273|8674745	ENSG00000142599,	RERE	-	hsa_circ_0008501	Jeck2013, Salzman2013	+		6	9	15		0	4	6	2	0	0	0	2	7	6	0	15	21	6	0	0	5	0	7	5	9	9	8		0	7	15	5	0	0	0	18	20	19	0	36	34	10
6:13579683|13584457	ENSG00000124523,	SIRT5	+	hsa_circ_0007218	Jeck2013, Salzman2013	+		7	8	15		2	5	0	0	1	0	1	2	2	0	1	7	8	0	0	5	5	4	2	4	0	4	0		10	18	0	0	17	0	23	9	7	0	55	26	31	0
8:42317414|42323435	ENSG00000168575,	SLC20A2	-	hsa_circ_0008015	Jeck2013, Salzman2013	+		5	10	15		0	2	2	0	0	0	2	0	5	0	5	26	11	3	0	0	13	6	15	5	4	4	10		0	33	71	0	0	0	26	0	18	0	70	288	264	28
11:57258697|57259335	ENSG00000149150,	SLC43A1	-	hsa_circ_0005204	Jeck2013, Salzman2013	+		8	7	15		2	0	2	0	4	2	4	9	5	0	2	3	4	4	1	0	3	0	0	0	4	7	0		13	0	6	0	18	13	28	10	19	0	34	31	28	0
8:142264088|142264728	ENSG00000022567,	SLC45A4	-	hsa_circ_0001829	Memczak2013	+		6	9	15		2	3	1	0	0	4	0	0	3	0	4	17	13	4	2	0	0	6	0	17	10	6	13		4	1	2	0	0	1	0	0	1	0	0	8	3	0
2:40655613|40657444	ENSG00000183023,	SLC8A1	-	hsa_circ_0000994	Memczak2013, Salzman2013	+		7	8	15		3	0	1	0	3	0	1	0	2	3	2	0	0	0	1	6	5	1	0	5	2	3	1		3	0	1	0	1	0	7	0	3	12	2	0	0	0
5:135483521|135489852	ENSG00000113658,	SMAD5	+	hsa_circ_0007930	Jeck2013, Salzman2013	+		7	8	15		2	2	4	2	2	0	0	0	4	1	0	10	4	9	1	1	0	1	0	5	0	0	1		24	10	16	7	19	0	0	0	26	23	0	59	37	19
10:97154758|97170534	ENSG00000095637,	SORBS1	-			+		6	9	15		0	8	0	1	1	0	3	0	2	3	0	15	24	0	0	1	7	4	0	6	3	10	11		0	40	0	43	37	0	101	0	33	28	0	168	209	0
16:69404386|69406258	ENSG00000132604,	TERF2	-	hsa_circ_0141302	Maass2017	+		7	8	15		3	1	1	5	0	0	0	0	4	1	3	4	4	0	1	0	2	7	0	4	7	3	0		10	5	9	11	0	0	0	0	3	6	5	18	19	0
10:70404455|70406762	ENSG00000138336,	TET1	+			+		6	9	15		2	0	0	6	0	5	0	1	2	0	1	0	19	9	3	0	2	0	7	2	4	7	1		1	0	0	1	0	0	0	3	4	0	7	0	14	7
3:42260986|42262083	ENSG00000182606,	TRAK1	+			+		8	7	15		3	0	1	0	0	3	1	1	10	3	2	19	17	8	2	0	2	6	5	0	0	0	0		16	0	13	0	0	15	17	6	17	4	20	60	70	3
22:28910745|28915308	ENSG00000100154,	TTC28	-	hsa_circ_0006776	Jeck2013	+		7	8	15		3	4	0	4	5	6	0	1	0	1	0	11	11	1	2	0	0	0	2	0	12	1	4		3	4	0	2	3	7	0	2	0	2	0	9	9	6
17:57808782|57816308	ENSG00000062716,	VMP1	+	hsa_circ_0006508	Jeck2013, Salzman2013	+		7	8	15		0	6	0	5	1	0	0	4	3	4	7	10	10	0	4	0	10	8	0	5	0	2	3		0	13	0	13	9	0	0	4	5	9	14	29	21	0
9:79829245|79842401	ENSG00000197969,	VPS13A	+	hsa_circ_0087243	Salzman2013	+		7	8	15		9	0	3	0	7	2	0	6	4	2	0	14	6	4	0	0	2	0	2	3	8	6	0		49	0	38	0	73	53	0	55	53	36	0	130	100	65
9:14639894|14680160	ENSG00000175893,	ZDHHC21	-	hsa_circ_0008952	Jeck2013	+		7	8	15		2	3	1	2	0	1	0	0	2	1	0	2	1	1	0	9	2	0	1	0	1	0	2		12	11	5	5	0	3	0	0	8	2	0	16	24	4
15:64791492|64792365	ENSG00000180357,	ZNF609	+	hsa_circ_0000615	Jeck2013, Memczak2013	+		5	10	15		0	2	1	4	4	0	0	0	0	0	2	34	24	6	10	0	5	5	4	3	0	3	1		0	5	4	11	1	0	0	0	0	0	8	17	28	4
1:219366424|219414650	n/a	n/a	+	hsa_circ_0004417	Jeck2013	+		7	8	15		0	1	4	3	4	0	2	0	1	0	4	4	10	0	2	0	3	0	3	5	1	6	0		0	17	6	11	13	0	2	0	15	0	26	53	30	0
3:57276884|57282379	ENSG00000157500,	APPL1	+	hsa_circ_0001317	Memczak2013, Salzman2013	+		6	8	14		0	7	0	0	1	2	0	3	5	3	0	8	7	3	3	0	0	0	3	2	5	0	3		0	25	0	0	52	27	0	29	38	35	0	150	187	50
8:131164982|131193126	ENSG00000153317,	ASAP1	-	hsa_circ_0008934	Jeck2013, Salzman2013	+		6	8	14		2	1	0	0	6	0	0	2	0	4	4	8	4	0	3	0	1	3	0	5	7	4	0		22	15	0	0	15	0	0	6	0	10	14	28	36	0
8:131370263|131374017	ENSG00000153317,	ASAP1	-	hsa_circ_0085616	Salzman2013	+		6	8	14		0	1	0	7	2	0	0	0	3	4	3	7	0	0	0	2	1	2	3	8	4	3	0		0	10	0	6	8	0	0	0	6	8	18	10	0	0
17:65941525|65944422	ENSG00000171634,	BPTF	+	hsa_circ_0000798	Memczak2013, Salzman2013	+		8	6	14		2	0	1	0	6	5	6	1	3	0	1	7	10	8	2	6	0	0	0	0	2	0	0		34	0	31	0	38	83	58	46	32	0	36	86	108	40
10:120488807|120489922	ENSG00000151893,	CACUL1	-	hsa_circ_0020134	Salzman2013	+		4	10	14		1	0	2	0	0	0	0	0	2	3	0	1	1	3	0	0	9	1	4	2	4	1	6		30	0	26	0	0	0	0	0	40	18	0	159	86	32
4:114376882|114421667	ENSG00000145349,	CAMK2D	-			+		5	9	14		0	0	0	3	4	0	0	1	2	0	2	18	16	1	3	2	4	0	6	0	0	4	20		0	0	0	80	83	0	0	50	38	0	63	243	234	76
10:86177527|86185649	ENSG00000107771,	CCSER2	+	hsa_circ_0006956	Jeck2013, Salzman2013	+		5	9	14		0	5	3	0	0	0	0	0	5	1	5	7	0	7	0	0	7	4	1	1	5	5	5		0	9	13	0	0	0	0	0	5	13	7	56	0	5
13:26974590|26975761	ENSG00000132964,	CDK8	+	hsa_circ_0003489	Jeck2013, Salzman2013	+		5	9	14		2	0	4	7	6	0	0	0	8	0	0	26	13	11	0	17	4	0	5	3	0	7	5		4	0	7	1	7	0	0	0	2	0	0	33	18	1
2:180815239|180815653	ENSG00000163510,	CWC22	-			+		6	8	14		6	0	1	5	0	0	0	0	5	4	2	29	14	3	0	0	1	0	7	0	10	4	5		10	0	7	27	0	0	0	0	4	6	18	17	21	8
3:127980971|127983624	ENSG00000132394,	EEFSEC	+	hsa_circ_0008759	Jeck2013	+		7	7	14		0	6	0	6	2	3	2	1	0	0	3	0	0	3	0	0	2	0	10	4	9	5	1		0	4	0	9	10	5	26	4	0	0	15	0	0	2
8:27382879|27394372	ENSG00000120915,	EPHX2	+	hsa_circ_0083766	Salzman2013	+		5	9	14		0	0	0	7	4	3	0	0	0	4	1	15	10	7	4	0	0	1	0	2	5	1	2		0	0	0	10	2	5	0	0	0	18	10	32	23	4
9:96233423|96238620	ENSG00000048828,	FAM120A	+	hsa_circ_0008193	Jeck2013, Salzman2013	+		6	8	14		6	4	2	0	0	0	2	0	4	0	7	7	13	0	3	0	7	2	0	0	10	2	9		33	60	59	0	0	0	43	0	47	0	112	184	201	0
6:76022113|76024918	ENSG00000118407,	FILIP1	-			+		6	8	14		3	2	0	1	5	0	0	0	1	0	3	6	9	1	2	0	1	2	0	2	10	0	0		120	71	0	97	112	0	0	0	108	0	122	336	372	71
3:71090479|71102924	ENSG00000114861,	FOXP1	-	hsa_circ_0008234	Jeck2013, Salzman2013	+		7	7	14		1	0	3	1	0	0	0	7	4	3	2	7	8	0	2	0	4	1	0	0	0	8	10		22	0	15	16	0	0	0	16	22	7	36	30	58	0
2:233651860|233660931	ENSG00000204120,	GIGYF2	+	hsa_circ_0058733	Salzman2013	+		8	6	14		3	4	2	1	0	0	2	4	2	0	2	5	4	0	0	2	0	0	8	2	5	0	0		46	30	44	37	0	0	46	64	37	0	55	116	150	0
14:31596991|31602881	ENSG00000092148,	HECTD1	-	hsa_circ_0002301	Jeck2013, Salzman2013	+		4	10	14		0	1	0	0	2	0	0	0	2	3	0	8	3	5	4	3	1	6	4	0	2	4	0		0	131	0	0	104	0	0	0	188	189	0	663	645	134
1:91808987|91818856	ENSG00000162669,	HFM1	-	hsa_circ_0141628	Maass2017	+		4	10	14		0	2	0	0	0	0	3	0	3	4	0	11	7	6	1	13	0	8	0	3	4	7	2		0	1	0	0	0	0	0	0	3	8	0	13	9	8
6:82923944|82924546	ENSG00000005700,	IBTK	-			+		6	8	14		3	1	0	0	4	5	0	5	0	1	0	9	0	0	3	1	8	1	0	0	2	1	5		20	32	0	0	20	22	0	29	0	45	0	161	0	0
7:116339125|116340338	ENSG00000105976,	MET	+	hsa_circ_0082002	Salzman2013	+		7	7	14		1	1	1	0	0	1	3	1	1	0	0	5	16	0	0	0	0	3	1	1	5	0	4		21	26	33	0	0	9	12	5	39	0	0	101	117	0
14:21971316|21972024	ENSG00000165819,	METTL3	-	hsa_circ_0000523	Jeck2013, Memczak2013, Salzman2013	+		6	8	14		0	0	0	0	5	0	7	2	6	1	4	9	19	0	0	1	0	0	7	6	11	2	4		0	0	0	0	15	0	28	19	10	15	12	45	45	0
5:36953720|36976504	ENSG00000164190,	NIPBL	+	hsa_circ_0001472	Memczak2013, Salzman2013	+		7	7	14		0	0	2	3	8	0	0	4	3	2	6	15	13	9	3	0	12	0	0	5	0	8	0		0	0	18	18	22	0	0	14	7	17	19	16	44	17
5:78936674|78964851	ENSG00000164329,	PAPD4	+	hsa_circ_0002260	Jeck2013, Salzman2013	+		6	8	14		0	4	1	1	0	2	0	2	0	2	0	6	8	0	0	8	3	1	1	4	3	0	0		0	9	13	26	0	13	0	13	0	22	0	71	52	0
1:31465237|31468067	ENSG00000134644,	PUM1	-	hsa_circ_0000043	Jeck2013, Memczak2013, Salzman2013	+		7	7	14		3	4	0	4	4	0	3	0	4	5	0	13	7	0	0	0	0	6	3	1	2	2	0		54	43	0	29	81	0	71	0	65	47	0	222	205	0
6:111708968|111795679	ENSG00000009413,	REV3L	-			+		8	6	14		0	0	3	3	2	3	2	3	2	1	0	8	5	0	4	0	0	1	0	0	0	1	3		0	0	25	10	25	18	20	27	16	26	0	61	54	0
19:39076578|39077216	ENSG00000196218,	RYR1	+	hsa_circ_0050852	Salzman2013	+		5	9	14		0	0	0	0	7	6	0	6	4	12	0	5	11	9	0	9	2	8	9	0	7	5	0		0	0	0	0	496	495	0	222	340	296	0	1933	2104	253
7:66456124|66459328	ENSG00000126524,	SBDS	-			+		7	7	14		3	0	3	0	4	0	1	0	2	1	5	12	3	14	0	0	1	4	1	2	0	0	0		235	0	212	0	273	0	171	0	271	146	297	731	655	182
10:17746430|17747740	ENSG00000136738,	STAM	+	hsa_circ_0008311	Jeck2013, Salzman2013	+		7	7	14		2	1	4	0	2	0	2	14	8	0	0	7	0	9	0	1	3	2	0	7	5	0	0		17	15	15	0	31	0	18	37	22	0	0	45	0	13
10:29801664|29820217	ENSG00000197321,	SVIL	-	hsa_circ_0018064	Salzman2013	+		5	9	14		2	0	1	0	8	0	0	2	1	0	0	23	108	5	4	0	7	0	4	17	12	9	0		345	0	304	0	432	0	0	175	252	0	0	2026	2475	214
3:119222379|119232566	ENSG00000113845,	TIMMDC1	+	hsa_circ_0066875	Salzman2013	+		6	8	14		0	4	5	6	0	0	3	0	2	7	0	0	7	0	5	0	5	5	6	4	0	5	5		0	48	35	49	0	0	64	0	39	72	0	0	161	0
20:39721112|39729993	ENSG00000198900,	TOP1	+	hsa_circ_0141657	Maass2017	+		6	8	14		1	1	1	5	0	0	0	0	0	3	2	9	7	0	1	0	0	1	0	3	5	1	2		16	3	7	11	0	0	0	0	0	13	10	15	31	0
6:123653024|123703292	ENSG00000186439,	TRDN	-			+		5	9	14		0	0	0	0	25	6	0	0	3	9	6	19	11	22	6	21	2	0	0	3	6	7	0		0	0	0	0	1225	621	0	0	320	264	307	1463	929	1074
9:124736288|124752049	ENSG00000175764,	TTLL11	-	hsa_circ_0088353	Salzman2013	+		6	8	14		3	0	3	0	0	0	4	3	1	0	1	3	1	0	5	0	0	0	1	1	1	1	1		15	0	19	0	0	0	9	18	23	0	10	97	101	0
5:138979957|138994551	ENSG00000131508,	UBE2D2	+	hsa_circ_0005728	Jeck2013, Salzman2013	+		8	6	14		2	0	1	2	3	0	1	0	2	1	3	11	7	0	9	0	0	0	0	7	7	1	0		76	0	41	41	37	0	30	0	28	51	48	213	172	0
9:86297866|86301070	ENSG00000135018,	UBQLN1	-	hsa_circ_0005142	Jeck2013, Salzman2013	+		7	7	14		3	1	2	0	0	0	2	2	7	2	0	1	0	0	0	0	0	2	3	2	3	1	1		54	53	69	0	0	0	37	30	57	35	0	159	0	0
9:86292642|86301070	ENSG00000135018,	UBQLN1	-	hsa_circ_0003715	Jeck2013, Salzman2013	+		7	7	14		2	2	4	0	0	3	0	0	1	4	2	2	4	0	2	0	0	3	3	0	1	0	2		82	61	86	0	0	32	0	0	69	49	84	224	295	0
9:35295693|35313986	ENSG00000198722,	UNC13B	+	hsa_circ_0008518	Jeck2013, Salzman2013	+		5	9	14		2	0	0	0	3	0	7	0	3	2	0	18	21	7	3	0	5	2	2	8	0	0	1		72	0	0	0	45	0	64	0	61	29	0	172	171	68
17:33495080|33495704	ENSG00000141161,	UNC45B	+			+		4	10	14		0	0	1	0	9	1	0	3	0	0	0	5	7	9	1	5	2	6	0	4	0	11	1		0	0	42	0	69	16	0	20	0	0	0	314	276	28
19:30476130|30477324	ENSG00000105176,	URI1	+	hsa_circ_0000921	Jeck2013, Memczak2013, Salzman2013	+		8	6	14		0	4	1	5	2	0	0	6	10	7	3	6	13	5	6	7	5	0	0	0	0	0	0		0	15	8	34	14	0	0	11	21	24	10	96	80	30
13:42385361|42393522	ENSG00000102763,	VWA8	-	hsa_circ_0004711	Jeck2013, Salzman2013	+		8	6	14		0	17	0	13	2	9	7	0	17	7	12	16	0	0	4	0	5	0	0	4	7	6	0		0	36	0	39	40	24	52	0	27	42	62	141	0	0
12:42604157|42604421	ENSG00000015153,	YAF2	-	hsa_circ_0004502	Jeck2013	+		6	8	14		1	0	1	0	1	0	1	4	4	0	0	0	5	20	0	2	0	4	3	2	2	1	0		24	0	22	0	35	0	21	19	45	0	0	0	51	52
18:60212035|60227877	ENSG00000141664,	ZCCHC2	+			+		7	7	14		2	4	0	1	0	0	1	6	9	1	0	11	4	0	2	0	0	0	3	2	0	5	5		18	14	0	14	0	0	36	16	25	14	0	91	63	0
5:43161351|43162033	ENSG00000172262,	ZNF131	+	hsa_circ_0072380	Salzman2013	+		6	8	14		2	0	1	3	8	0	0	9	0	0	3	5	3	5	4	3	0	0	0	2	1	6	0		5	0	3	8	6	0	0	10	0	0	4	15	16	6
1:33760538|33760906	ENSG00000160094,	ZNF362	+	hsa_circ_0009027	Jeck2013	+		6	8	14		0	1	5	0	0	0	2	1	8	5	0	8	5	0	2	0	4	2	0	8	8	3	0		0	10	15	0	0	0	3	2	5	10	0	26	25	0
14:86377174|86378578	n/a	n/a	+			+		6	8	14		3	1	5	0	0	0	5	0	5	2	0	3	20	0	4	0	11	8	4	4	0	2	0		7	2	0	0	0	0	1	0	4	6	0	9	4	0
1:155646339|155753880	n/a	n/a	-			+		6	8	14		1	6	0	0	4	0	1	0	2	5	0	1	1	2	6	0	2	3	0	0	2	2	0		29	8	0	0	19	0	24	0	20	10	0	61	56	14
1:94921289|94953539	ENSG00000117528,	ABCD3	+			+		6	7	13		0	1	0	3	0	3	1	0	0	1	1	5	9	0	1	0	0	1	3	0	2	0	6		0	11	0	19	0	4	13	0	0	23	14	36	43	0
15:100871094|100874385	ENSG00000140470,	ADAMTS17	-			+		7	6	13		3	2	0	1	3	4	1	0	2	0	0	4	2	0	0	0	4	1	0	4	3	0	0		6	0	0	0	3	1	0	0	2	0	0	1	3	0
5:7706857|7717350	ENSG00000078295,	ADCY2	+			+		6	7	13		5	0	3	0	6	0	1	4	6	0	0	4	4	17	2	0	4	0	0	5	1	0	0		81	0	45	0	98	0	64	65	67	0	0	169	186	59
18:56246046|56248871	ENSG00000198796,	ALPK2	-			+		5	8	13		0	0	2	2	0	0	0	4	1	0	3	1	10	1	0	0	0	1	0	8	6	1	1		0	0	33	27	0	0	0	12	21	0	59	74	158	28
11:22257709|22284589	ENSG00000171714,	ANO5	+			+		6	7	13		0	1	0	0	0	2	5	4	6	0	1	14	9	9	2	0	0	0	6	0	11	1	0		0	73	0	0	0	33	50	61	97	0	98	372	320	100
4:148860976|148876525	ENSG00000071205,	ARHGAP10	+	hsa_circ_0001449	Memczak2013, Salzman2013	+		5	8	13		7	1	0	1	0	0	0	3	2	0	0	3	6	6	5	0	5	3	0	6	0	3	0		72	34	0	67	0	0	0	35	32	0	0	148	124	101
11:120259183|120280159	ENSG00000196914,	ARHGEF12	+			+		8	5	13		0	5	0	7	3	3	1	6	0	5	3	7	0	0	2	0	9	1	0	1	0	0	0		0	21	0	27	16	19	11	17	0	24	14	105	0	0
1:155408118|155408859	ENSG00000116539,	ASH1L	-	hsa_circ_0000137	Jeck2013, Memczak2013, Salzman2013	+		4	9	13		5	0	0	6	0	0	0	0	2	1	0	9	17	0	0	5	5	1	5	5	5	4	0		30	0	0	23	0	0	0	0	32	13	0	139	106	0
22:46125305|46136418	ENSG00000130638,	ATXN10	+	hsa_circ_0001247	Jeck2013, Memczak2013, Salzman2013	+		5	8	13		1	0	0	2	0	0	0	0	2	5	1	3	2	1	0	1	0	2	1	3	2	0	0		28	0	0	35	0	0	0	0	28	18	39	69	82	32
12:111990084|111993723	ENSG00000204842,	ATXN2	-	hsa_circ_0002457	Jeck2013, Salzman2013	+		4	9	13		0	0	3	5	1	0	0	0	0	5	0	7	5	13	0	0	0	3	8	9	11	1	11		0	0	7	5	0	0	0	0	0	3	0	28	22	1
21:40578034|40584633	ENSG00000185658,	BRWD1	-	hsa_circ_0141683	Maass2017	+		6	7	13		3	0	3	1	0	1	0	0	2	6	0	11	0	3	1	4	0	0	1	2	0	0	7		20	0	7	16	0	16	0	0	13	59	0	102	0	26
10:75576781|75583842	ENSG00000148660,	CAMK2G	-			+		6	7	13		0	2	4	0	4	0	8	0	4	3	0	3	4	1	0	0	0	0	0	4	8	4	10		0	37	57	0	73	0	104	0	68	40	0	225	204	85
2:44729828|44732869	ENSG00000143919,	CAMKMT	+	hsa_circ_0000996	Memczak2013	+		8	5	13		3	3	2	5	3	0	1	0	0	3	1	5	0	5	0	0	0	0	0	0	12	3	1		2	1	2	1	4	0	3	0	0	5	5	24	0	3
7:23650790|23651172	ENSG00000169193,	CCDC126	+	hsa_circ_0001684	Jeck2013, Memczak2013, Salzman2013	+		5	8	13		5	2	0	3	5	0	0	0	0	12	0	16	0	5	2	0	12	0	3	0	2	6	6		15	2	0	1	9	0	0	0	0	11	0	18	0	5
1:179955304|179975702	ENSG00000135837,	CEP350	+	hsa_circ_0141513	Maass2017	+		8	5	13		1	0	1	7	0	1	2	1	0	2	2	6	5	5	0	0	0	0	2	1	0	0	0		47	0	41	24	0	22	38	28	0	34	46	119	160	42
15:75219107|75221573	ENSG00000178741,	COX5A	-	hsa_circ_0005725	Jeck2013	+		6	7	13		0	0	0	1	5	1	0	3	6	0	4	3	3	0	3	1	2	0	0	1	0	0	5		0	0	0	28	15	37	0	12	12	0	46	131	78	0
4:52729603|52744020	ENSG00000109184,	DCUN1D4	+	hsa_circ_0001410	Jeck2013, Memczak2013, Salzman2013	+		7	6	13		0	7	1	0	1	0	4	0	3	1	2	2	3	3	0	0	0	0	0	2	0	1	4		0	20	26	0	35	0	25	0	22	17	47	57	53	29
21:37619815|37620866	ENSG00000142197,	DOPEY2	+	hsa_circ_0001187	Memczak2013, Salzman2013	+		5	8	13		0	0	2	0	2	2	0	1	3	0	0	7	2	1	0	1	0	0	3	2	0	3	1		0	0	10	0	3	6	0	12	15	0	0	47	35	16
4:110862102|110866431	ENSG00000138798,	EGF	+	hsa_circ_0142059	Maass2017	+		5	8	13		0	1	13	1	0	0	0	6	0	12	0	34	30	44	9	0	9	6	9	0	0	0	19		0	15	54	46	0	0	0	114	0	16	0	127	160	126
19:13039156|13039661	ENSG00000179115,	FARSA	-	hsa_circ_0000896	Jeck2013, Memczak2013	+		5	8	13		4	3	1	0	0	0	0	0	8	5	0	13	13	0	2	0	4	4	0	2	10	6	0		16	14	11	0	0	0	0	0	14	5	0	72	55	0
12:32751431|32764217	ENSG00000139132,	FGD4	+	hsa_circ_0025843	Salzman2013	+		5	8	13		1	0	0	6	0	0	0	2	1	2	0	14	3	7	5	0	2	4	1	0	3	0	0		24	0	0	45	0	0	0	25	24	31	0	45	71	48
12:95602619|95605043	ENSG00000180263,	FGD6	-	hsa_circ_0141065	Maass2017	+		8	5	13		0	1	2	3	3	0	6	1	2	0	5	3	8	0	0	0	0	0	0	0	7	5	2		0	7	10	1	3	0	7	9	7	0	11	19	22	0
4:54280782|54294350	ENSG00000145216,	FIP1L1	+	hsa_circ_0007476	Jeck2013, Salzman2013	+		6	7	13		2	0	1	0	1	0	0	1	2	2	0	4	3	3	1	0	0	2	0	0	6	3	0		9	0	8	0	15	0	0	25	14	8	0	57	39	16
15:83447518|83451777	ENSG00000186628,	FSD2	-			+		5	8	13		0	5	0	7	1	4	0	0	6	0	0	6	7	6	4	0	0	3	0	0	1	5	5		0	42	0	61	41	33	0	0	26	0	0	267	234	70
1:21083659|21100103	ENSG00000127483,	HP1BP3	-	hsa_circ_0000024	Jeck2013, Memczak2013, Salzman2013	+		6	7	13		3	5	0	0	2	0	0	3	0	5	1	16	7	3	7	3	0	0	0	0	5	5	0		96	64	0	0	68	0	0	55	0	58	89	209	173	70
10:24669798|24673352	ENSG00000120549,	KIAA1217	+			+		6	7	13		4	5	6	0	0	0	3	2	7	0	0	9	11	10	0	0	0	5	0	6	7	8	0		48	37	46	0	0	0	52	36	46	0	0	116	183	30
7:104678573|104681470	ENSG00000005483,	KMT2E	+	hsa_circ_0007395	Jeck2013, Salzman2013	+		5	8	13		0	2	0	2	3	0	0	0	3	4	0	6	0	1	2	0	8	3	2	0	0	2	7		0	13	0	25	12	0	0	0	18	23	0	38	0	10
14:56078737|56086030	ENSG00000126777,	KTN1	+	hsa_circ_0032029	Salzman2013	+		7	6	13		2	3	0	1	4	0	1	1	2	0	0	0	0	0	0	5	7	0	1	4	0	4	8		97	95	0	109	162	0	63	90	165	0	0	0	0	0
2:11905659|11907984	ENSG00000134324,	LPIN1	+	hsa_circ_0002229	Jeck2013, Salzman2013	+		6	7	13		1	0	0	0	2	0	0	2	2	4	2	6	2	5	0	1	0	1	0	0	1	0	1		76	0	0	0	102	0	0	204	129	78	93	305	191	44
12:12397196|12397589	ENSG00000070018,	LRP6	-	hsa_circ_0000378	Jeck2013, Memczak2013, Salzman2013	+		6	7	13		2	3	0	0	6	0	2	0	2	3	0	5	4	1	0	0	0	5	4	0	3	2	0		19	16	0	0	12	0	10	0	32	27	0	108	85	14
21:37711077|37717005	ENSG00000159256,	MORC3	+	hsa_circ_0001189	Jeck2013, Memczak2013	+		5	8	13		6	0	0	6	0	0	3	10	3	0	0	9	5	5	0	0	4	0	5	0	7	3	6		54	0	0	45	0	0	11	55	51	0	0	153	159	75
8:17570723|17581342	ENSG00000129422,	MTUS1	-	hsa_circ_0083443	Salzman2013	+		5	8	13		0	0	4	6	0	1	2	5	0	0	0	16	18	0	4	2	0	3	0	0	4	3	2		0	0	41	58	0	47	60	26	0	0	0	181	147	0
13:21305980|21306260	ENSG00000150456,	N6AMT2	-	hsa_circ_0003285	Jeck2013, Salzman2013	+		7	6	13		7	0	2	9	7	0	3	7	0	0	3	0	0	0	3	0	7	7	3	0	0	2	3		2	0	3	8	4	0	7	1	0	0	5	0	0	0
1:78406653|78407906	ENSG00000162614,	NEXN	+			+		7	6	13		3	0	1	1	0	3	2	0	0	5	4	3	8	0	0	3	5	1	0	0	0	1	0		31	0	16	28	0	14	1	0	0	9	13	32	76	0
5:43675613|43677908	ENSG00000112992,	NNT	+	hsa_circ_0003832	Jeck2013, Salzman2013	+		5	8	13		6	0	0	4	3	0	0	0	2	0	3	3	9	5	2	11	0	5	0	2	0	1	0		104	0	0	186	74	0	0	0	101	0	189	688	656	96
21:16386665|16415895	ENSG00000180530,	NRIP1	-	hsa_circ_0004771	Jeck2013, Salzman2013	+		7	6	13		0	3	0	7	2	0	0	3	1	3	1	10	6	13	0	0	0	0	1	0	2	0	1		0	29	0	33	33	0	0	16	36	31	8	82	53	47
4:77055328|77065626	ENSG00000138750,	NUP54	-	hsa_circ_0070039	Salzman2013	+		5	8	13		3	5	1	0	0	0	0	7	5	0	0	9	7	8	9	0	1	0	5	0	5	6	0		16	8	9	0	0	0	0	10	7	0	0	43	44	8
7:44684926|44687358	ENSG00000105953,	OGDH	+	hsa_circ_0003340	Jeck2013, Salzman2013	+		5	8	13		0	3	1	0	0	0	7	0	6	0	3	8	7	3	0	0	0	1	0	4	15	7	1		0	91	116	0	0	0	228	0	125	0	167	478	461	82
15:85607601|85626875	ENSG00000073417,	PDE8A	+	hsa_circ_0005053	Jeck2013, Salzman2013	+		5	8	13		0	1	0	2	5	0	2	0	0	0	1	2	10	0	3	0	5	2	2	1	6	0	0		0	8	0	19	12	0	11	0	0	0	7	54	44	0
15:85619093|85626875	ENSG00000073417,	PDE8A	+	hsa_circ_0036621	Salzman2013	+		6	7	13		0	2	0	0	0	5	1	0	3	7	4	19	9	0	1	5	3	4	0	0	3	0	0		0	7	0	0	0	18	11	0	21	7	10	69	52	0
15:85607601|85610435	ENSG00000073417,	PDE8A	+	hsa_circ_0036610	Salzman2013	+		7	6	13		0	1	2	0	2	0	1	1	0	2	3	5	2	7	0	0	1	2	0	0	0	2	0		0	11	6	0	8	0	16	13	0	10	13	73	72	2
11:68282496|68287119	ENSG00000110075,	PPP6R3	+			+		6	7	13		1	4	2	0	4	0	0	0	5	0	1	7	0	0	4	0	4	3	0	1	0	1	2		31	25	26	0	23	0	0	0	34	0	35	88	0	0
1:14095613|14109326	ENSG00000116731,	PRDM2	+			+		9	4	13		2	1	0	4	1	4	3	2	0	1	2	10	2	0	3	0	0	0	0	0	0	3	0		24	11	0	15	23	13	10	10	0	11	16	51	49	0
2:227729320|227779067	ENSG00000144468,	RHBDD1	+	hsa_circ_0058495	Salzman2013	+		6	7	13		0	0	2	0	0	3	0	7	3	6	4	1	5	1	0	7	0	0	0	5	2	0	3		0	0	7	0	0	3	0	6	7	9	14	31	16	5
13:76195899|76301234	ENSG00000261553,	RP11-29G8.3	+			+		3	10	13		3	0	1	0	0	0	0	0	0	2	0	14	5	8	1	10	2	2	10	0	0	1	9		3	0	4	0	0	0	0	0	0	1	0	8	3	3
14:39760223|39777791	ENSG00000258941,ENSG00000150527,	RP11-407N17.3,CTAGE5	+			+		3	10	13		0	0	0	0	10	0	2	0	0	0	2	6	14	9	2	3	4	3	0	0	6	2	2		0	0	0	0	4	0	0	0	0	0	1	10	8	4
3:157839892|157841780	ENSG00000174891,	RSRC1	+	hsa_circ_0001355	Jeck2013, Memczak2013, Salzman2013	+		4	9	13		0	2	0	0	0	3	0	0	6	0	1	6	0	10	2	0	4	0	9	11	5	6	7		0	17	0	0	0	16	0	0	13	0	21	63	0	10
14:55168780|55169298	ENSG00000020577,	SAMD4A	+	hsa_circ_0004846	Jeck2013, Salzman2013	+		8	5	13		3	1	4	1	2	0	0	0	4	1	3	15	9	0	0	4	0	5	3	0	0	0	0		58	54	74	25	45	0	0	0	63	47	65	351	411	0
15:59204762|59205895	ENSG00000137776,	SLTM	-	hsa_circ_0003713	Jeck2013, Salzman2013	+		8	5	13		2	1	0	4	10	6	0	1	5	4	0	0	11	0	0	0	0	0	4	8	2	4	0		49	41	0	34	78	48	0	46	43	36	0	0	106	0
16:18851020|18853776	ENSG00000157106,	SMG1	-	hsa_circ_0008216	Jeck2013, Salzman2013	+		6	7	13		0	4	0	0	1	0	1	0	3	1	1	9	2	2	0	0	0	0	4	4	0	1	7		0	67	0	0	52	0	66	0	34	56	52	140	172	42
3:43341246|43345284	ENSG00000163788,	SNRK	+	hsa_circ_0004089	Jeck2013, Salzman2013	+		5	8	13		0	0	0	0	1	1	0	2	4	3	0	7	5	0	1	0	9	4	5	2	0	1	0		0	0	0	0	1	3	0	2	5	13	0	33	28	0
1:36826822|36828257	ENSG00000196182,	STK40	-	hsa_circ_0000053	Memczak2013	+		6	7	13		3	2	9	0	0	0	0	0	2	2	1	6	9	4	1	0	0	0	0	0	3	1	1		14	11	20	0	0	0	0	0	15	7	25	89	77	11
X:13684436|13698717	ENSG00000176896,	TCEANC	+	hsa_circ_0007717	Jeck2013	+		5	8	13		0	0	1	6	0	1	0	3	7	0	0	36	19	5	0	1	5	7	3	0	5	0	0		0	0	0	0	0	3	0	0	3	0	0	6	2	0
13:61013822|61041513	ENSG00000083544,	TDRD3	+	hsa_circ_0003441	Jeck2013, Salzman2013	+		7	6	13		6	16	0	0	6	12	0	19	13	11	0	27	19	0	0	11	11	0	0	11	0	6	0		19	19	0	0	13	19	0	15	12	35	0	64	57	0
19:34922766|34929671	ENSG00000126261,	UBA2	+	hsa_circ_0004956	Jeck2013, Salzman2013	+		4	9	13		1	0	2	0	0	0	3	0	2	0	0	7	4	1	0	9	0	1	0	4	10	3	1		44	0	37	0	0	0	26	0	30	0	0	137	156	60
9:33953283|33963789	ENSG00000137073,	UBAP2	-	hsa_circ_0001847	Jeck2013, Memczak2013, Salzman2013	+		4	9	13		2	1	0	0	0	0	0	0	4	0	1	4	6	0	0	2	3	11	1	5	0	1	2		25	17	0	0	0	0	0	0	22	0	25	36	30	0
9:33986758|33998862	ENSG00000137073,	UBAP2	-	hsa_circ_0001852	Memczak2013	+		6	7	13		4	2	3	0	0	0	5	4	0	3	0	9	6	2	0	2	5	0	0	0	2	0	3		32	25	28	0	0	0	22	31	0	13	0	50	67	26
4:39739040|39776553	ENSG00000078140,	UBE2K	+	hsa_circ_0002590	Jeck2013, Salzman2013	+		8	5	13		3	0	4	0	2	0	4	1	10	8	3	16	10	8	0	0	3	0	0	0	0	9	0		36	0	24	0	40	0	31	16	29	28	33	56	58	31
9:86292642|86293514	ENSG00000135018,	UBQLN1	-	hsa_circ_0001865	Jeck2013, Memczak2013, Salzman2013	+		5	8	13		0	6	1	0	2	0	0	0	2	0	2	19	3	6	0	2	0	0	2	4	3	1	0		0	41	65	0	76	0	0	0	62	0	79	246	251	53
21:17205667|17214859	ENSG00000155313,	USP25	+	hsa_circ_0005238	Jeck2013, Salzman2013	+		7	6	13		3	2	0	0	2	1	0	6	1	1	0	1	3	13	0	4	0	0	0	0	4	0	4		66	79	0	0	136	80	0	122	59	40	0	237	190	230
6:145148747|145157074	ENSG00000152818,	UTRN	+	hsa_circ_0078130	Salzman2013	+		7	6	13		1	0	1	1	2	0	0	3	1	0	2	1	1	0	2	0	1	0	0	0	3	1	0		29	0	13	15	29	0	0	32	38	0	33	86	73	0
8:42259306|42260979	ENSG00000078668,	VDAC3	+	hsa_circ_0005927	Jeck2013, Salzman2013	+		4	9	13		1	0	0	3	0	0	0	0	1	0	1	2	0	5	0	1	5	1	3	2	6	2	0		90	0	0	64	0	0	0	0	37	0	52	247	0	59
1:52959283|52975384	ENSG00000134744,	ZCCHC11	-	hsa_circ_0003632	Jeck2013	+		6	7	13		2	0	4	0	2	4	0	0	0	3	1	0	0	3	0	3	18	0	0	7	20	6	8		12	0	15	0	19	18	0	0	0	19	8	0	0	14
18:74561482|74563895	ENSG00000130856,	ZNF236	+	hsa_circ_0004979	Jeck2013, Salzman2013	+		5	8	13		0	0	0	0	3	0	1	1	2	4	0	7	5	1	2	0	2	0	2	3	0	0	1		0	0	0	0	6	0	2	4	11	10	0	18	14	12
1:91403042|91447927	ENSG00000122482,	ZNF644	-	hsa_circ_0141627	Maass2017	+		4	9	13		2	2	1	0	0	0	0	0	0	2	0	8	15	1	5	1	0	3	1	0	6	2	0		29	16	11	0	0	0	0	0	0	33	0	80	77	24
7:64004085|64004810	ENSG00000173041,	ZNF680	-	hsa_circ_0002566	Jeck2013	+		6	7	13		10	0	0	1	5	0	0	0	10	12	5	5	15	20	0	0	11	0	7	0	9	1	0		21	0	0	14	26	0	0	0	15	35	19	74	68	29
6:118769567|118771033	n/a	n/a	-			+		4	9	13		6	2	7	0	0	0	0	0	11	0	0	14	12	13	0	8	7	3	0	0	6	2	6		1	0	0	0	0	0	0	0	1	0	0	2	6	1
5:155281559|155297434	n/a	n/a	+	hsa_circ_0142192	Maass2017	+		7	6	13		2	0	3	1	1	0	0	0	4	7	3	7	0	0	5	0	4	0	3	8	0	0	2		6	0	6	7	3	0	0	0	6	5	4	12	0	0
14:35020920|35024118	n/a	n/a	-	hsa_circ_0007379	Jeck2013	+		6	7	13		4	6	0	1	0	0	0	0	5	11	2	6	9	6	0	0	0	0	0	3	7	7	4		1	3	0	0	0	0	0	0	0	0	0	4	0	0
7:121753172|121773795	ENSG00000008311,	AASS	-	hsa_circ_0006919	Jeck2013	+		4	8	12		0	2	3	2	0	0	2	0	0	0	0	10	21	0	1	1	3	1	0	0	3	2	0		0	17	5	8	0	0	22	0	0	0	0	55	41	0
17:67151160|67152066	ENSG00000154263,	ABCA10	-	hsa_circ_0141366	Maass2017	+		6	6	12		0	0	0	0	2	3	4	0	2	5	3	0	1	7	0	13	3	5	6	0	0	0	0		0	0	0	0	22	15	7	0	10	8	9	0	11	16
1:236914770|236920932	ENSG00000077522,	ACTN2	+			+		6	6	12		0	3	4	0	1	2	0	2	2	0	0	5	9	0	0	0	1	0	0	2	6	0	2		0	827	851	0	1809	1199	0	756	404	0	0	3076	4116	0
7:91924203|91957214	ENSG00000001629,	ANKIB1	+	hsa_circ_0142452	Maass2017	+		6	6	12		0	0	1	4	0	0	0	3	1	2	6	0	1	2	2	0	0	0	0	5	0	3	2		0	0	16	14	0	0	0	6	23	10	20	0	62	13
4:73950966|73958017	ENSG00000132466,	ANKRD17	-	hsa_circ_0001417	Memczak2013, Salzman2013	+		6	6	12		0	0	2	7	3	2	1	0	0	0	4	9	8	0	6	0	0	0	0	2	4	0	4		0	0	20	11	18	17	26	0	0	0	21	75	78	0
4:77002977|77003688	ENSG00000156219,	ART3	+			+		4	8	12		4	2	0	0	0	0	0	0	1	1	0	8	14	28	0	0	4	4	1	5	0	6	0		154	91	0	0	0	0	0	0	107	62	0	226	361	203
16:28909321|28909772	ENSG00000196296,	ATP2A1	+			+		5	7	12		7	0	2	0	3	3	0	0	5	0	0	3	10	0	4	0	0	5	0	5	10	5	0		3402	0	1701	0	1592	2570	0	0	2707	0	0	10704	9385	0
10:7839010|7844817	ENSG00000165629,	ATP5C1	+	hsa_circ_0007292	Jeck2013, Salzman2013	+		5	7	12		0	0	0	0	1	4	0	0	8	4	8	4	6	0	0	26	7	0	0	6	6	13	0		0	0	0	0	68	69	0	0	97	245	311	640	463	0
X:79988955|79991587	ENSG00000165288,	BRWD3	-	hsa_circ_0091173	Salzman2013	+		4	8	12		1	0	2	0	2	1	0	0	0	0	0	4	5	5	4	0	1	1	2	0	0	3	0		5	0	4	0	5	0	0	0	0	0	0	15	10	4
10:103699620|103717489	ENSG00000120029,	C10orf76	-	hsa_circ_0004117	Jeck2013	+		5	7	12		0	0	3	0	0	1	2	2	0	1	0	8	7	0	2	1	0	0	1	3	4	0	0		0	0	18	0	0	15	26	11	0	6	0	40	30	0
12:22637631|22659753	ENSG00000111731,	C2CD5	-	hsa_circ_0025612	Salzman2013	+		6	6	12		4	2	4	0	0	0	0	2	4	0	1	6	7	1	0	0	0	0	1	2	0	4	0		10	12	12	0	0	0	0	11	18	0	15	32	40	25
1:113196220|113202401	ENSG00000116489,	CAPZA1	+	hsa_circ_0000109	Jeck2013, Memczak2013, Salzman2013	+		5	7	12		0	0	1	1	0	0	0	0	3	2	2	1	3	1	2	0	4	0	8	0	0	0	4		0	0	5	12	0	0	0	0	7	5	8	17	17	12
4:15818134|15826639	ENSG00000004468,	CD38	+			+		5	7	12		2	0	0	4	1	2	0	0	4	0	0	5	7	0	0	0	3	7	0	6	6	0	3		24	0	0	15	16	16	0	0	25	0	0	109	95	0
17:63739186|63746842	ENSG00000154240,	CEP112	-	hsa_circ_0002910	Jeck2013, Salzman2013	+		6	6	12		0	1	0	1	2	0	0	0	1	3	3	5	0	3	0	5	5	0	0	1	0	0	7		0	1	0	2	2	0	0	0	7	7	4	12	0	10
7:143039022|143039598	ENSG00000188037,	CLCN1	+			+		3	9	12		3	0	2	0	0	0	0	0	3	0	0	0	7	0	1	2	5	5	1	5	4	7	0		28	0	19	0	0	0	0	0	21	0	0	0	57	0
7:100410369|100410830	ENSG00000196411,	EPHB4	-	hsa_circ_0001730	Jeck2013, Memczak2013, Salzman2013	+		5	7	12		0	0	1	0	0	0	0	2	3	2	1	2	3	0	0	0	5	1	1	2	0	1	0		0	0	4	0	0	0	0	2	4	10	4	15	12	0
1:51860053|51912777	ENSG00000085832,	EPS15	-			+		5	7	12		3	0	1	2	0	0	0	0	11	0	3	6	10	0	4	0	0	2	2	3	0	0	1		75	0	58	58	0	0	0	0	79	0	41	180	218	0
5:65284463|65290692	ENSG00000112851,	ERBB2IP	+	hsa_circ_0001492	Jeck2013, Memczak2013, Salzman2013	+		5	7	12		2	0	0	4	0	0	0	1	7	7	0	0	8	0	2	1	2	0	0	0	4	4	4		50	0	0	22	0	0	0	36	44	55	0	0	137	0
10:99196174|99197507	ENSG00000171311,	EXOSC1	-	hsa_circ_0005887	Jeck2013	+		5	7	12		5	5	3	2	0	0	0	0	0	1	0	0	5	4	4	0	3	1	0	7	0	0	3		8	4	5	9	0	0	0	0	0	7	0	0	28	1
10:15875629|15889942	ENSG00000148481,	FAM188A	-	hsa_circ_0006665	Jeck2013, Salzman2013	+		3	9	12		0	4	0	0	0	0	0	0	9	2	0	17	11	1	0	9	2	0	6	10	6	2	0		0	6	0	0	0	0	0	0	12	13	0	25	52	18
2:58425729|58459247	ENSG00000115392,	FANCL	-	hsa_circ_0004435	Jeck2013, Salzman2013	+		6	6	12		0	0	0	5	3	0	0	1	2	6	1	3	5	7	1	0	1	0	0	0	0	3	0		0	0	0	5	4	0	0	7	1	14	7	14	13	4
22:32874968|32875262	ENSG00000100225,	FBXO7	+	hsa_circ_0008832	Jeck2013, Salzman2013	+		6	6	12		0	2	1	2	0	0	0	0	4	1	6	13	7	0	3	0	0	0	0	4	9	0	3		0	7	7	10	0	0	0	0	10	12	10	39	25	0
19:18648411|18649246	ENSG00000105701,	FKBP8	-	hsa_circ_0000914	Memczak2013	+		6	6	12		0	0	2	0	11	0	2	4	11	0	2	4	6	0	0	0	0	1	4	8	0	0	1		0	0	58	0	37	0	43	39	48	0	83	288	270	0
4:905461|907456	ENSG00000178950,	GAK	-	hsa_circ_0005830	Jeck2013, Salzman2013	+		5	7	12		0	0	0	1	0	0	2	4	1	0	2	2	4	0	1	0	3	1	0	1	0	1	0		0	0	0	10	0	0	14	9	3	0	11	18	23	0
7:18624904|18633652	ENSG00000048052,	HDAC9	+	hsa_circ_0001680	Jeck2013, Memczak2013	+		7	5	12		0	3	2	3	0	1	1	3	5	0	0	5	5	0	0	0	0	3	2	0	0	3	0		0	16	14	24	0	10	19	4	33	0	0	107	83	0
14:31596991|31641328	ENSG00000092148,	HECTD1	-	hsa_circ_0031482	Salzman2013	+		5	7	12		0	0	4	1	0	0	0	4	5	0	4	2	13	1	1	0	0	0	2	3	0	2	0		0	0	177	135	0	0	0	133	198	0	243	562	571	98
19:8520289|8528570	ENSG00000099783,	HNRNPM	+	hsa_circ_0006382	Jeck2013, Salzman2013	+		5	7	12		0	0	3	0	0	1	6	0	8	7	0	16	13	0	0	12	1	1	5	2	0	0	0		0	0	27	0	0	58	25	0	10	32	0	55	52	0
5:78734833|78752841	ENSG00000152413,	HOMER1	-	hsa_circ_0006916	Jeck2013, Salzman2013	+		4	8	12		4	0	0	6	0	2	0	0	0	1	0	22	10	8	2	0	0	0	4	5	9	4	0		37	0	0	52	0	21	0	0	0	24	0	144	165	41
8:42761316|42798588	ENSG00000168172,	HOOK3	+	hsa_circ_0084143	Salzman2013	+		5	7	12		0	0	5	6	2	0	0	0	4	0	2	4	7	0	2	0	0	1	0	6	2	0	8		0	0	35	23	15	0	0	0	40	0	19	85	146	0
20:42788258|42789047	ENSG00000149596,	JPH2	-			+		5	7	12		2	0	5	3	1	0	0	0	4	0	0	19	9	3	0	0	1	0	0	1	6	0	2		87	0	62	71	52	0	0	0	54	0	0	373	435	20
1:219352489|219385094	ENSG00000143353,	LYPLAL1	+	hsa_circ_0141545	Maass2017	+		4	8	12		2	0	0	2	2	0	0	0	2	0	0	0	5	2	0	0	4	3	7	4	2	2	0		12	0	0	18	21	0	0	0	12	0	0	0	38	11
2:99786013|99787892	ENSG00000158411,	MITD1	-	hsa_circ_0001050	Jeck2013, Memczak2013	+		5	7	12		3	2	0	0	4	0	0	0	2	1	0	0	2	2	3	18	0	0	0	0	1	5	1		4	5	0	0	8	0	0	0	3	5	0	0	4	6
7:131071879|131084192	ENSG00000128585,	MKLN1	+	hsa_circ_0001747	Jeck2013, Memczak2013, Salzman2013	+		6	6	12		3	3	0	0	0	2	0	1	2	1	0	4	1	0	1	0	0	4	3	0	0	2	0		53	41	0	0	0	25	0	54	54	71	0	145	99	0
15:60734615|60737990	ENSG00000128915,	NARG2	-	hsa_circ_0000606	Jeck2013, Memczak2013	+		6	6	12		0	3	2	0	0	2	0	2	3	0	1	1	4	1	1	1	0	0	0	2	0	0	0		0	3	2	0	0	6	0	7	6	0	6	4	13	1
20:46252655|46262380	ENSG00000124151,	NCOA3	+	hsa_circ_0001165	Memczak2013, Salzman2013	+		5	7	12		2	0	2	5	0	0	2	0	2	0	0	1	6	10	0	0	0	0	0	3	3	1	1		74	0	50	50	0	0	46	0	42	0	0	188	118	47
2:152372973|152376282	ENSG00000183091,	NEB	-			+		4	8	12		1	0	1	0	1	0	0	0	1	0	0	4	2	0	4	0	0	4	2	8	2	2	0		4088	0	6013	0	7517	0	0	0	5031	0	0	18422	18227	0
19:13135835|13136366	ENSG00000008441,	NFIX	+	hsa_circ_0005660	Jeck2013, Salzman2013	+		6	6	12		5	0	4	3	6	0	0	0	5	6	0	12	9	6	3	1	1	0	0	0	0	0	0		100	0	45	60	41	0	0	0	25	31	0	121	108	28
4:103501692|103504114	ENSG00000109320,	NFKB1	+	hsa_circ_0142050	Maass2017	+		7	5	12		1	2	2	1	5	5	0	3	0	0	0	2	0	0	2	19	0	0	0	0	5	3	0		8	4	8	18	4	5	0	8	0	0	0	22	0	0
4:77045802|77065626	ENSG00000138750,	NUP54	-	hsa_circ_0070033	Salzman2013	+		5	7	12		2	1	0	0	1	0	0	0	1	0	2	1	6	6	0	0	4	0	0	6	0	1	4		19	2	0	0	18	0	0	0	4	0	18	33	36	23
4:77065302|77065626	ENSG00000138750,	NUP54	-	hsa_circ_0070040	Salzman2013	+		5	7	12		5	0	4	2	2	0	0	0	2	0	0	4	2	0	0	0	2	3	4	6	0	2	0		9	0	7	14	6	0	0	0	8	0	0	32	22	0
1:228486155|228487846	ENSG00000154358,	OBSCN	+			+		5	7	12		2	0	0	4	0	0	0	1	3	2	0	13	7	0	4	0	4	0	0	3	0	2	2		436	0	0	341	0	0	0	174	235	262	0	1780	2052	0
1:89206671|89251896	ENSG00000065243,	PKN2	+	hsa_circ_0013093	Salzman2013	+		8	4	12		3	0	0	2	1	1	2	1	4	0	1	2	11	0	2	0	0	0	0	0	0	0	2		19	0	0	12	11	6	4	13	22	0	8	40	26	0
11:70218321|70224301	ENSG00000131626,	PPFIA1	+	hsa_circ_0006538	Jeck2013, Salzman2013	+		5	7	12		0	0	3	0	0	0	3	0	5	5	5	31	23	20	4	0	0	0	0	2	12	4	0		0	0	5	0	0	0	6	0	5	12	11	49	35	22
14:73614503|73614814	ENSG00000080815,	PSEN1	+	hsa_circ_0003848	Jeck2013, Salzman2013	+		6	6	12		1	2	0	0	1	0	0	1	0	2	2	0	7	2	0	0	12	0	3	2	0	1	0		12	5	0	0	20	0	0	5	0	11	8	0	29	11
20:2928628|2945848	ENSG00000132670,	PTPRA	+	hsa_circ_0005265	Jeck2013, Salzman2013	+		5	7	12		0	0	3	0	1	1	0	0	6	2	0	7	4	2	0	0	2	6	0	1	0	3	0		0	0	10	0	10	4	0	0	7	8	0	23	33	5
11:32948703|32956981	ENSG00000060749,	QSER1	+	hsa_circ_0021570	Salzman2013	+		4	8	12		5	0	0	0	0	0	0	13	2	0	5	3	17	9	6	10	0	0	4	0	0	3	1		7	0	0	0	0	0	0	14	4	0	2	10	16	15
6:57058640|57075243	ENSG00000112210,	RAB23	-	hsa_circ_0004119	Jeck2013, Salzman2013	+		7	5	12		3	2	0	2	0	1	2	2	5	0	0	7	5	2	0	0	2	0	0	2	0	0	0		12	12	0	4	0	9	3	4	6	0	0	25	24	14
20:34302107|34313077	ENSG00000131051,	RBM39	-	hsa_circ_0004870	Jeck2013, Salzman2013	+		4	8	12		1	2	0	0	0	4	3	0	0	0	0	6	8	9	5	0	5	3	6	0	0	6	0		46	29	0	0	0	54	44	0	0	0	0	120	92	45
3:50004903|50012825	ENSG00000004534,	RBM6	+	hsa_circ_0065769	Salzman2013	+		5	7	12		0	1	1	0	0	0	0	3	0	2	2	9	10	6	0	0	0	0	0	2	5	1	1		0	14	18	0	0	0	0	30	0	15	14	57	56	7
12:123983091|123984083	ENSG00000188026,	RILPL1	-	hsa_circ_0007552	Jeck2013, Salzman2013	+		6	6	12		2	0	7	7	0	0	0	3	5	0	4	6	8	0	0	0	0	0	1	3	5	1	0		13	0	32	26	0	0	0	13	34	0	24	207	181	0
11:22856453|22859910	ENSG00000246225,	RP11-17A1.3	+			+		3	9	12		0	3	0	7	0	0	0	0	0	0	2	5	5	3	6	0	4	1	0	2	0	1	1		0	2	0	5	0	0	0	0	0	0	5	12	7	8
14:70671894|70694421	ENSG00000258422,	RP11-486O13.2	+			+		5	7	12		2	0	1	0	1	0	0	2	2	0	0	2	3	0	2	0	2	0	0	0	4	3	2		3	0	5	0	4	0	0	9	3	0	0	25	10	0
6:7181357|7189555	ENSG00000124782,	RREB1	+	hsa_circ_0007429	Jeck2013, Salzman2013	+		5	7	12		0	0	4	3	0	0	0	0	1	4	2	9	7	0	0	0	6	2	4	1	0	3	0		0	0	29	25	0	0	0	0	28	20	45	78	71	0
2:32339707|32341281	ENSG00000021574,	SPAST	+	hsa_circ_0002795	Jeck2013, Salzman2013	+		5	7	12		0	2	2	0	3	0	0	0	4	2	0	2	0	0	4	7	0	4	2	0	0	2	2		0	5	21	0	28	0	0	0	16	8	0	57	0	0
1:29481208|29481422	ENSG00000116350,	SRSF4	-	hsa_circ_0006602	Jeck2013, Salzman2013	+		6	6	12		1	2	2	2	0	0	0	0	3	1	0	2	0	2	2	0	0	2	2	0	2	0	0		24	12	11	11	0	0	0	0	17	13	0	45	0	29
12:112371690|112381173	ENSG00000198270,	TMEM116	-	hsa_circ_0004206	Jeck2013, Salzman2013	+		4	8	12		3	3	0	0	0	0	0	0	7	1	0	8	4	0	0	0	5	1	6	4	4	5	0		3	10	0	0	0	0	0	0	7	9	0	32	22	0
11:86778736|86802437	ENSG00000166575,	TMEM135	+	hsa_circ_0008359	Jeck2013, Salzman2013	+		4	8	12		0	0	0	0	2	0	4	0	1	2	0	1	0	0	2	0	12	4	2	6	0	3	3		0	0	0	0	4	0	13	0	15	38	0	23	0	0
9:108483818|108484902	ENSG00000095209,	TMEM38B	+	hsa_circ_0087847	Salzman2013	+		4	8	12		1	1	2	0	3	0	0	0	0	0	0	2	3	2	3	5	0	2	0	5	0	1	0		104	57	54	0	196	0	0	0	0	0	0	275	313	165
12:29812813|29813818	ENSG00000133687,	TMTC1	-	hsa_circ_0025765	Salzman2013	+		5	7	12		5	2	2	2	0	0	0	0	0	8	0	10	0	0	1	0	0	0	4	4	3	2	1		30	20	11	37	0	0	0	0	0	44	0	100	0	0
7:128655033|128658211	ENSG00000064419,	TNPO3	-	hsa_circ_0001741	Jeck2013, Memczak2013, Salzman2013	+		5	7	12		0	0	1	4	1	0	0	0	3	0	2	14	3	1	0	1	1	0	0	9	0	4	0		0	0	25	13	34	0	0	0	15	0	20	129	84	27
6:123759208|123786128	ENSG00000186439,	TRDN	-			+		6	6	12		0	0	4	5	0	4	0	7	6	0	1	5	0	17	0	0	0	0	4	4	5	0	5		0	0	1186	419	0	1342	0	980	901	0	1088	2292	0	1579
13:42385361|42407667	ENSG00000102763,	VWA8	-	hsa_circ_0006049	Jeck2013, Salzman2013	+		6	6	12		1	5	0	0	1	0	3	0	2	0	2	5	7	1	0	0	0	3	0	1	0	0	3		24	32	0	0	32	0	26	0	28	0	47	142	129	25
12:42604157|42604482	ENSG00000015153,	YAF2	-	hsa_circ_0000392	Jeck2013, Memczak2013	+		4	8	12		0	0	0	3	0	0	0	8	0	8	1	2	0	5	0	29	0	4	7	6	6	4	0		0	0	0	12	0	0	0	2	0	4	7	7	0	9
1:155646339|155649303	ENSG00000163374,	YY1AP1	-	hsa_circ_0014606	Salzman2013	+		4	8	12		4	0	0	0	0	0	5	5	8	0	0	12	20	8	0	0	4	4	3	0	12	15	0		35	0	0	0	0	0	34	15	20	0	0	71	68	20
Y:2821950|2829687	ENSG00000067646,	ZFY	+	hsa_circ_0001953	Jeck2013, Memczak2013, Salzman2013	+		6	6	12		0	0	7	3	8	2	9	0	0	10	0	32	0	20	0	10	0	8	0	20	9	0	0		0	0	6	10	8	3	2	0	0	7	0	30	0	3
7:127013396|127017383	ENSG00000048405,	ZNF800	-	hsa_circ_0082096	Salzman2013	+		5	7	12		3	0	0	0	0	3	0	2	1	7	0	2	8	0	5	2	0	0	3	0	6	4	0		7	0	0	0	0	5	0	11	3	10	0	23	11	0
1:78098800|78107340	ENSG00000036549,	ZZZ3	-	hsa_circ_0006395	Jeck2013	+		5	7	12		0	1	0	0	3	0	2	3	0	5	0	14	6	18	4	0	3	0	0	3	0	0	3		0	17	0	0	46	0	20	30	0	18	0	61	53	23
6:32487147|32548633	n/a	n/a	-			+		7	5	12		9	0	0	6	0	5	4	3	6	9	0	0	0	6	12	0	12	0	0	1	14	0	0		37	0	0	28	0	19	23	22	38	25	0	0	0	20
1:94921289|94946162	ENSG00000117528,	ABCD3	+			+		4	7	11		0	0	0	0	1	2	0	0	4	0	1	0	6	0	2	7	4	0	0	4	3	1	0		0	0	0	0	14	6	0	0	5	0	13	0	47	0
1:179100446|179102509	ENSG00000143322,	ABL2	-	hsa_circ_0004996	Jeck2013, Salzman2013	+		7	4	11		3	0	1	2	5	0	1	0	4	0	1	0	4	2	0	0	0	0	2	0	0	0	3		4	0	4	0	1	0	3	0	4	0	3	0	6	2
X:112048175|112059105	ENSG00000126016,	AMOT	-			+		3	8	11		4	0	0	0	0	0	0	4	4	0	0	0	9	2	3	0	2	0	3	1	1	0	3		51	0	0	0	0	0	0	31	38	0	0	0	301	51
11:22271783|22284589	ENSG00000171714,	ANO5	+			+		4	7	11		0	0	0	4	2	0	0	0	3	1	0	12	7	11	0	0	6	0	6	0	3	0	1		0	0	0	62	58	0	0	0	56	68	0	251	183	73
11:120347370|120348235	ENSG00000196914,	ARHGEF12	+	hsa_circ_0002089	Jeck2013, Salzman2013	+		6	5	11		0	3	1	0	2	0	3	0	1	0	3	0	0	1	0	0	6	1	1	0	0	3	0		0	46	86	0	154	0	43	0	58	0	105	0	0	65
1:155408118|155429689	ENSG00000116539,	ASH1L	-	hsa_circ_0003247	Jeck2013, Salzman2013	+		4	7	11		0	0	2	4	0	0	0	1	0	2	0	1	8	0	0	0	3	3	0	1	3	2	0		0	0	20	28	0	0	0	24	0	11	0	95	103	0
18:76953183|76974038	ENSG00000166377,	ATP9B	+	hsa_circ_0003275	Jeck2013, Salzman2013	+		5	6	11		2	1	1	0	0	0	0	0	4	2	0	4	0	4	0	4	3	0	0	0	3	0	2		27	14	19	0	0	0	0	0	18	21	0	69	0	52
18:76914504|76967012	ENSG00000166377,	ATP9B	+			+		7	4	11		1	0	2	4	1	0	0	2	3	1	0	1	3	0	0	0	9	0	0	0	2	0	0		26	0	23	21	39	0	0	24	26	20	0	64	87	0
14:93760204|93762503	ENSG00000011114,	BTBD7	-	hsa_circ_0000563	Memczak2013, Salzman2013	+		4	7	11		2	0	0	5	0	0	0	0	3	1	0	9	6	0	1	0	3	0	0	10	0	3	8		3	0	0	8	0	0	0	0	6	5	0	22	18	0
5:149610868|149624764	ENSG00000070808,	CAMK2A	-			+		7	4	11		3	0	0	6	5	4	0	7	6	2	0	29	5	4	0	0	2	0	0	0	0	0	0		142	0	0	98	274	160	0	142	168	59	0	614	471	73
5:134076753|134079742	ENSG00000164615,	CAMLG	+	hsa_circ_0003154	Jeck2013	+		4	7	11		0	1	0	1	2	0	0	1	0	0	0	0	8	3	0	0	4	3	0	4	10	1	0		0	16	0	10	13	0	0	15	0	0	0	0	85	16
1:179955304|179966310	ENSG00000135837,	CEP350	+	hsa_circ_0141512	Maass2017	+		3	8	11		1	0	0	0	0	0	0	1	2	0	0	4	9	0	4	16	5	0	2	0	0	2	4		55	0	0	0	0	0	0	41	49	0	0	130	152	0
3:138289160|138290198	ENSG00000114107,	CEP70	-	hsa_circ_0002468	Jeck2013	+		5	6	11		2	0	0	2	0	0	0	5	3	4	0	5	9	9	0	0	7	0	0	0	5	6	0		12	0	0	29	0	0	0	5	7	22	0	31	32	23
6:118832461|118887479	ENSG00000111860,	CEP85L	-	hsa_circ_0077736	Salzman2013	+		4	7	11		2	0	1	0	0	5	0	0	0	0	1	0	0	2	3	0	2	4	2	0	0	2	8		38	0	25	0	0	20	0	0	0	0	31	0	0	33
12:122825300|122826244	ENSG00000130779,	CLIP1	-	hsa_circ_0029069	Salzman2013	+		3	8	11		3	0	0	0	3	0	0	0	1	0	0	10	9	2	0	0	4	1	3	3	2	0	0		102	0	0	0	210	0	0	0	92	0	0	558	654	114
7:101870647|101870949	ENSG00000257923,	CUX1	+	hsa_circ_0006501	Jeck2013, Salzman2013	+		6	5	11		0	1	5	2	0	0	2	0	3	0	2	3	7	0	0	0	4	1	0	0	0	2	0		0	7	18	11	0	0	18	0	6	0	16	9	26	0
15:64217015|64218292	ENSG00000035664,	DAPK2	-	hsa_circ_0141257	Maass2017	+		5	6	11		2	0	0	0	0	5	0	4	3	1	0	11	7	0	0	0	0	3	0	0	4	1	11		66	0	0	0	0	65	0	44	61	50	0	192	217	0
7:32672155|32718742	ENSG00000229358,	DPY19L1P1	-			+		5	6	11		0	2	1	0	1	0	0	0	2	0	2	2	7	0	3	0	3	0	0	2	3	0	0		0	1	3	0	3	0	0	0	6	0	4	14	8	0
21:38792601|38845182	ENSG00000157540,	DYRK1A	+	hsa_circ_0005955	Jeck2013, Salzman2013	+		4	7	11		0	1	1	0	0	0	0	0	2	0	1	3	2	0	4	0	2	0	0	5	3	1	0		0	42	55	0	0	0	0	0	40	0	55	244	227	0
8:132962216|132968152	ENSG00000132294,	EFR3A	+	hsa_circ_0007931	Jeck2013	+		5	6	11		0	0	1	0	0	2	0	1	4	0	1	10	7	0	0	5	0	0	3	7	0	1	0		0	0	21	0	0	26	0	65	48	0	49	149	129	0
8:132952746|132958880	ENSG00000132294,	EFR3A	+	hsa_circ_0142490	Maass2017	+		5	6	11		0	0	0	11	7	2	3	5	0	0	0	12	11	4	0	0	0	5	0	0	15	0	7		0	0	0	28	42	16	36	45	0	0	0	165	130	17
8:28013459|28019595	ENSG00000134014,	ELP3	+	hsa_circ_0001785	Jeck2013, Memczak2013, Salzman2013	+		4	7	11		2	0	0	1	1	0	0	2	0	0	0	8	2	0	0	0	0	1	7	3	6	2	0		22	0	0	15	18	0	0	14	0	0	0	91	65	0
6:146125508|146127557	ENSG00000118496,	FBXO30	-			+		3	8	11		2	0	0	0	0	1	0	0	1	0	0	6	8	4	1	1	0	0	4	0	5	1	0		16	0	0	0	0	4	0	0	7	0	0	27	40	8
1:42730786|42744343	ENSG00000198815,	FOXJ3	-	hsa_circ_0006848	Jeck2013, Salzman2013	+		4	7	11		0	0	4	0	0	2	0	2	0	1	0	0	2	0	2	0	3	2	0	4	0	1	1		0	0	37	0	0	62	0	33	0	31	0	0	129	0
16:53907698|53922863	ENSG00000140718,	FTO	+	hsa_circ_0005941	Jeck2013, Salzman2013	+		4	7	11		2	1	0	0	0	0	2	0	0	3	0	4	9	4	1	0	1	1	0	1	0	0	0		30	22	0	0	0	0	53	0	0	30	0	121	99	20
3:180651122|180653019	ENSG00000114416,	FXR1	+	hsa_circ_0068129	Salzman2013	+		7	4	11		0	2	2	0	4	1	2	6	3	0	0	0	0	3	0	0	2	0	2	0	2	0	0		0	103	68	0	53	20	113	41	57	0	0	0	0	84
15:49528048|49531564	ENSG00000156958,	GALK2	+	hsa_circ_0008488	Jeck2013, Salzman2013	+		3	8	11		0	0	2	0	4	0	0	0	0	6	0	0	3	3	1	0	1	4	2	7	2	0	0		0	0	6	0	14	0	0	0	0	16	0	0	60	5
9:128099297|128099870	ENSG00000165219,	GAPVD1	+	hsa_circ_0003270	Jeck2013, Salzman2013	+		5	6	11		6	3	0	4	4	0	0	0	2	0	0	7	9	2	4	0	0	0	0	0	4	5	0		27	15	0	25	24	0	0	0	19	0	0	73	80	22
3:167754624|167759262	ENSG00000173905,	GOLIM4	-	hsa_circ_0004086	Jeck2013, Salzman2013	+		2	9	11		0	0	0	0	0	0	0	2	0	1	0	1	7	0	0	0	1	1	1	2	5	3	2		0	0	0	0	0	0	0	42	0	19	0	147	138	0
7:50771518|50773020	ENSG00000106070,	GRB10	-	hsa_circ_0080212	Salzman2013	+		6	5	11		0	0	2	0	0	0	2	1	2	2	3	0	0	0	0	0	0	1	3	2	1	0	4		0	0	20	0	0	0	35	12	43	22	56	0	0	0
11:33307959|33350179	ENSG00000110422,	HIPK3	+	hsa_circ_0008887	Jeck2013, Salzman2013	+		4	7	11		1	0	0	0	2	0	0	0	2	0	1	3	12	6	0	0	3	2	0	0	0	1	3		166	0	0	0	113	0	0	0	154	0	176	597	651	169
9:5968019|5988545	ENSG00000183354,	KIAA2026	-	hsa_circ_0142601	Maass2017	+		5	6	11		0	6	0	2	4	0	0	8	0	1	0	12	18	6	0	0	5	0	0	2	0	4	0		0	18	0	12	15	0	0	19	0	19	0	55	57	29
1:100617941|100638926	ENSG00000122477,	LRRC39	-			+		4	7	11		0	3	0	0	0	0	0	3	1	0	1	4	6	2	0	0	8	2	2	0	0	3	0		0	115	0	0	0	0	0	106	64	0	139	505	497	105
10:103552596|103570071	ENSG00000198408,	MGEA5	-	hsa_circ_0019607	Salzman2013	+		6	5	11		0	1	0	3	0	1	0	1	1	2	0	1	3	1	0	0	2	0	0	0	0	4	0		0	24	0	39	0	30	0	28	34	40	0	101	115	39
6:54013854|54054712	ENSG00000146147,	MLIP	+			+		6	5	11		1	0	0	1	0	1	0	2	1	0	2	4	5	0	0	0	2	0	0	4	0	9	0		90	0	0	50	0	64	0	82	39	0	82	79	134	0
14:61262935|61346553	ENSG00000020426,	MNAT1	+	hsa_circ_0032117	Salzman2013	+		3	8	11		1	2	0	0	0	0	0	3	0	0	0	3	6	0	2	0	1	2	4	0	2	6	0		61	53	0	0	0	0	0	38	0	0	0	334	263	0
7:24663285|24708279	ENSG00000105926,	MPP6	+	hsa_circ_0001686	Memczak2013, Salzman2013	+		5	6	11		0	0	0	7	5	0	0	3	0	7	2	0	8	4	0	0	1	3	0	0	0	3	3		0	0	0	11	10	0	0	8	0	19	7	0	53	33
15:31251066|31260213	ENSG00000166912,	MTMR10	-	hsa_circ_0034319	Salzman2013	+		4	7	11		1	2	0	0	1	0	0	0	0	0	2	0	3	1	1	0	1	0	5	1	0	0	3		29	39	0	0	54	0	0	0	0	0	62	0	117	44
1:236969444|236979843	ENSG00000116984,	MTR	+	hsa_circ_0004039	Jeck2013, Salzman2013	+		3	8	11		0	0	0	4	0	0	0	1	0	1	0	11	8	6	0	0	1	0	4	4	0	5	3		0	0	0	32	0	0	0	33	0	41	0	128	123	33
10:69902697|69935218	ENSG00000138347,	MYPN	+			+		7	4	11		3	0	3	0	4	3	1	0	0	4	2	6	11	0	0	0	0	0	2	0	0	0	1		335	0	289	0	295	278	188	0	0	235	218	1310	1278	0
10:69902697|69918384	ENSG00000138347,	MYPN	+			+		5	6	11		0	0	2	0	0	4	0	2	3	0	2	0	4	6	0	1	2	0	0	0	0	2	1		0	0	264	0	0	214	0	210	249	0	185	0	1309	321
2:24786773|24807429	ENSG00000084676,	NCOA1	+	hsa_circ_0000983	Memczak2013	+		4	7	11		3	0	1	3	0	0	0	0	0	0	2	6	6	0	2	0	4	0	0	0	1	3	2		15	0	6	12	0	0	0	0	0	0	16	38	24	0
12:124904503|124915333	ENSG00000196498,	NCOR2	-	hsa_circ_0029308	Salzman2013	+		5	6	11		0	0	0	0	6	1	1	0	3	1	0	10	8	2	0	0	3	0	0	0	2	5	0		0	0	0	0	17	8	21	0	14	4	0	30	49	10
2:152483516|152484348	ENSG00000183091,	NEB	-			+		5	6	11		1	3	1	3	0	0	0	0	0	3	0	2	6	0	1	0	3	3	0	0	0	2	0		4792	3970	6736	4817	0	0	0	0	0	4456	0	29640	28009	0
2:110919180|110920709	ENSG00000144061,	NPHP1	-	hsa_circ_0056018	Salzman2013	+		4	7	11		4	2	0	3	0	0	0	0	0	0	4	18	32	0	7	0	1	0	5	8	0	4	0		35	19	0	39	0	0	0	0	0	0	22	220	310	0
1:58971732|59002413	ENSG00000162600,	OMA1	-	hsa_circ_0000072	Jeck2013, Memczak2013, Salzman2013	+		3	8	11		0	1	0	0	0	0	0	0	1	0	1	3	2	2	0	0	2	3	2	1	0	1	0		0	8	0	0	0	0	0	0	8	0	15	89	51	17
4:169432574|169433563	ENSG00000129116,	PALLD	+	hsa_circ_0142096	Maass2017	+		5	6	11		4	0	0	1	0	5	1	0	0	0	2	10	31	7	0	0	0	0	4	3	0	0	3		60	0	0	59	0	54	48	0	0	0	49	214	342	38
14:97022184|97022750	ENSG00000090060,	PAPOLA	+	hsa_circ_0006717	Jeck2013	+		6	5	11		0	0	2	0	2	3	2	0	5	1	0	11	6	2	4	0	0	0	5	0	0	0	0		0	0	26	0	41	31	44	0	24	34	0	95	70	38
15:85657104|85658718	ENSG00000073417,	PDE8A	+	hsa_circ_0003856	Jeck2013, Salzman2013	+		5	6	11		0	1	0	0	3	0	1	0	2	3	0	8	4	0	0	3	0	0	3	0	1	1	0		0	23	0	0	13	0	12	0	6	12	0	44	40	0
4:95494502|95507595	ENSG00000163110,	PDLIM5	+	hsa_circ_0070467	Salzman2013	+		6	5	11		3	3	3	0	9	0	0	9	0	0	6	0	4	0	0	0	2	0	0	7	7	5	0		1145	991	978	0	1772	0	0	949	0	0	1514	0	2900	0
3:169840379|169843795	ENSG00000173889,	PHC3	-	hsa_circ_0007854	Jeck2013	+		5	6	11		0	0	0	1	0	2	0	6	2	1	0	3	0	9	3	8	0	1	0	0	0	1	0		0	0	0	2	0	15	0	6	6	12	0	27	0	2
1:89236035|89251896	ENSG00000065243,	PKN2	+	hsa_circ_0005900	Jeck2013, Salzman2013	+		4	7	11		1	0	0	3	2	0	0	0	0	0	2	10	8	1	0	12	0	1	1	0	0	2	0		18	0	0	23	13	0	0	0	0	0	15	44	64	25
3:17051166|17056403	ENSG00000154822,	PLCL2	+	hsa_circ_0001274	Memczak2013, Salzman2013	+		4	7	11		0	0	1	2	0	0	0	0	3	2	0	7	6	1	0	0	5	0	5	0	8	5	0		0	0	27	31	0	0	0	0	38	29	0	78	94	44
4:106367540|106377902	ENSG00000138777,	PPA2	-	hsa_circ_0007477	Jeck2013, Salzman2013	+		7	4	11		0	0	1	3	3	2	0	0	2	1	2	0	2	3	1	0	0	0	0	4	0	0	0		0	0	42	41	26	30	0	0	44	54	133	0	116	31
7:94855273|94919716	ENSG00000158528,	PPP1R9A	+	hsa_circ_0142460	Maass2017	+		5	6	11		5	3	0	0	4	3	0	0	0	3	0	11	44	6	0	4	0	1	0	0	2	0	0		4	12	0	0	5	5	0	0	0	7	0	61	41	12
X:322140|323067	ENSG00000167393,	PPP2R3B	-	hsa_circ_0008131	Jeck2013, Salzman2013	+		6	5	11		0	0	4	1	1	0	0	0	1	1	2	4	4	0	0	0	0	6	0	5	6	0	0		0	0	10	13	5	0	0	0	21	8	31	44	64	0
18:9583115|9595151	ENSG00000154845,	PPP4R1	-	hsa_circ_0007509	Jeck2013	+		3	8	11		1	0	0	0	0	0	0	0	3	2	0	10	4	0	0	0	1	0	2	3	2	2	2		4	0	0	0	0	0	0	0	3	2	0	7	13	0
20:60714131|60716000	ENSG00000101182,	PSMA7	-	hsa_circ_0003456	Jeck2013	+		4	7	11		0	1	0	0	2	0	0	0	5	4	0	17	12	3	0	0	0	3	0	0	3	2	9		0	82	0	0	53	0	0	0	100	112	0	676	596	49
11:73418465|73429763	ENSG00000175582,	RAB6A	-	hsa_circ_0000339	Memczak2013, Salzman2013	+		5	6	11		0	0	3	0	4	1	0	0	0	4	3	10	9	2	1	0	7	3	0	0	0	0	0		0	0	15	0	14	20	0	0	0	17	17	92	119	24
2:227729320|227732034	ENSG00000144468,	RHBDD1	+	hsa_circ_0058493	Salzman2013	+		4	7	11		5	2	0	0	0	0	0	0	2	0	1	3	8	0	1	0	0	1	0	3	0	1	4		10	7	0	0	0	0	0	0	5	0	7	35	17	0
14:39782544|39796226	ENSG00000258941,ENSG00000150527,	RP11-407N17.3,CTAGE5	+	hsa_circ_0031749	Salzman2013	+		3	8	11		0	0	0	0	0	0	0	1	5	0	2	15	6	0	0	18	14	8	12	0	6	0	1		0	0	0	0	0	0	0	17	14	0	14	80	53	0
4:129913322|129925031	ENSG00000151466,	SCLT1	-	hsa_circ_0001439	Jeck2013, Memczak2013, Salzman2013	+		5	6	11		3	0	0	7	3	0	1	0	0	4	0	0	2	0	0	0	0	3	2	4	4	5	0		5	0	0	1	5	0	0	0	0	5	0	0	5	0
6:76412361|76412788	ENSG00000112701,	SENP6	+	hsa_circ_0001614	Jeck2013, Memczak2013, Salzman2013	+		5	6	11		0	0	0	0	1	0	2	1	2	0	2	0	0	15	7	0	3	2	0	2	0	2	0		0	0	0	0	34	0	30	12	8	0	23	0	0	14
10:112723883|112745523	ENSG00000108061,	SHOC2	+	hsa_circ_0020028	Salzman2013	+		6	5	11		2	2	0	0	0	0	0	4	6	1	3	4	8	0	0	0	0	0	6	4	2	0	0		19	16	0	0	0	0	0	15	16	17	8	47	40	0
10:70246901|70266475	ENSG00000122912,	SLC25A16	-	hsa_circ_0007778	Jeck2013, Salzman2013	+		5	6	11		0	4	0	1	0	3	2	0	0	3	0	1	6	4	0	0	0	0	3	4	0	6	0		0	9	0	9	0	1	0	0	0	7	0	51	54	11
8:70667659|70674110	ENSG00000137571,	SLCO5A1	-	hsa_circ_0001809	Memczak2013	+		6	5	11		0	2	0	2	0	0	1	5	2	4	0	9	3	0	3	0	0	0	0	0	5	0	19		0	22	0	37	0	0	17	20	14	29	0	103	93	0
7:17908030|17915413	ENSG00000071189,	SNX13	-	hsa_circ_0005519	Jeck2013, Salzman2013	+		4	7	11		1	1	1	0	0	0	0	0	0	6	0	4	4	0	0	3	1	3	0	1	0	0	3		18	30	20	0	0	0	0	0	0	46	0	117	124	0
10:97141442|97170534	ENSG00000095637,	SORBS1	-	hsa_circ_0140887	Maass2017	+		6	5	11		1	0	0	0	1	0	1	0	2	2	2	5	19	0	0	0	0	0	10	4	0	10	0		195	0	0	0	82	0	177	0	72	55	177	326	308	0
2:231307652|231314970	ENSG00000067066,	SP100	+	hsa_circ_0003922	Jeck2013, Salzman2013	+		6	5	11		4	0	0	6	1	0	0	5	3	1	0	1	0	9	0	7	0	3	0	0	2	0	0		29	0	0	11	13	0	0	26	26	24	0	52	0	26
1:48821342|48825442	ENSG00000132122,	SPATA6	-	hsa_circ_0008202	Jeck2013, Salzman2013	+		4	7	11		1	1	2	0	0	0	0	0	0	0	2	1	3	0	0	0	3	0	1	3	3	3	0		6	5	0	0	0	0	0	0	0	0	3	9	9	0
12:121220458|121222396	ENSG00000157837,	SPPL3	-	hsa_circ_0003472	Jeck2013, Salzman2013	+		6	5	11		4	6	2	0	0	1	3	0	1	0	0	10	0	6	0	0	0	2	0	0	2	0	1		4	2	1	0	0	1	3	0	3	0	0	5	0	1
3:31617888|31621588	ENSG00000163527,	STT3B	+	hsa_circ_0001278	Jeck2013, Memczak2013, Salzman2013	+		2	9	11		0	0	0	0	0	0	0	0	3	3	0	8	4	7	0	0	1	4	2	2	0	1	5		0	0	0	0	0	0	0	0	24	34	0	130	96	27
9:111843119|111853435	ENSG00000106771,	TMEM245	-			+		4	7	11		0	3	0	0	1	0	0	4	0	4	0	2	2	5	5	5	0	0	0	0	1	0	2		0	45	0	0	75	0	0	46	0	62	0	113	125	41
9:108483818|108536307	ENSG00000095209,	TMEM38B	+	hsa_circ_0003842	Jeck2013	+		4	7	11		1	0	0	0	6	0	0	0	5	2	0	19	9	0	0	0	0	2	4	4	0	3	1		91	0	0	0	84	0	0	0	32	95	0	255	374	0
5:72157635|72161556	ENSG00000083312,	TNPO1	+	hsa_circ_0002692	Jeck2013, Salzman2013	+		5	6	11		5	0	0	0	2	1	0	0	0	3	1	8	4	0	0	0	0	1	0	4	2	3	0		27	0	0	0	15	21	0	0	0	25	12	78	85	0
6:123658764|123703292	ENSG00000186439,	TRDN	-			+		7	4	11		0	1	1	2	14	1	3	1	0	0	0	0	0	3	2	0	0	1	3	0	0	0	0		0	411	377	334	1227	616	473	577	0	0	0	0	0	984
2:179569901|179570047	ENSG00000155657,	TTN	-			+		5	6	11		0	0	1	9	8	0	13	4	0	0	0	7	4	0	14	37	0	0	10	0	0	3	0		0	0	8143	8570	19986	0	10483	10631	0	0	0	36623	33967	0
5:138994171|138994551	ENSG00000131508,	UBE2D2	+	hsa_circ_0006716	Jeck2013, Salzman2013	+		6	5	11		0	1	1	0	0	3	2	0	0	4	1	8	5	4	0	0	4	0	0	1	0	0	0		0	26	38	0	0	46	30	0	0	60	44	198	173	76
15:25599500|25657118	ENSG00000114062,	UBE3A	-			+		5	6	11		0	1	0	0	1	0	0	1	2	1	0	3	6	0	0	0	0	3	0	4	1	3	0		0	29	0	0	49	0	0	48	24	35	0	128	86	0
4:120160373|120194863	ENSG00000145390,	USP53	+	hsa_circ_0070771	Salzman2013	+		3	8	11		4	0	0	0	3	0	0	0	0	2	0	10	5	4	0	2	0	0	0	3	5	1	1		56	0	0	0	70	0	0	0	0	54	0	115	139	53
1:67356837|67371058	ENSG00000152763,	WDR78	-	hsa_circ_0006677	Jeck2013, Salzman2013	+		4	7	11		0	0	0	0	3	1	0	1	0	2	0	12	2	0	5	0	1	0	0	4	1	3	0		0	0	0	0	0	1	0	2	0	0	0	2	0	0
12:42604157|42606286	ENSG00000015153,	YAF2	-	hsa_circ_0007161	Jeck2013	+		3	8	11		3	0	0	0	2	0	0	0	0	3	0	7	4	8	2	0	4	0	0	1	4	0	1		6	0	0	0	11	0	0	0	0	3	0	13	34	18
19:20727425|20728782	ENSG00000237440,	ZNF737	-			+		3	8	11		1	0	0	2	0	0	0	0	2	0	0	1	2	0	2	5	0	0	11	2	4	0	4		5	0	0	1	0	0	0	0	3	0	0	14	13	0
14:23862875|23892932	n/a	n/a	-			+		5	6	11		1	6	1	0	0	0	0	2	4	0	0	8	3	0	0	0	0	4	2	1	5	0	0		1106	2945	2145	0	0	0	0	992	1918	0	0	9640	9079	0
9:86274695|86301070	n/a	n/a	-			+		5	6	11		0	1	0	5	0	0	0	0	2	1	1	1	5	0	0	2	5	0	7	1	0	0	0		0	41	0	23	0	0	0	0	36	26	63	101	133	0
10:27047991|27059274	ENSG00000136754,	ABI1	-	hsa_circ_0140828	Maass2017	+		4	6	10		0	0	0	1	0	0	0	9	3	5	0	2	4	5	4	0	0	0	0	0	2	3	0		0	0	0	9	0	0	0	18	24	10	0	53	38	32
5:7706857|7727374	ENSG00000078295,	ADCY2	+			+		5	5	10		0	1	0	0	1	0	6	4	0	0	3	7	9	4	1	0	2	0	0	0	0	0	0		0	45	0	0	103	0	93	73	0	0	102	194	226	53
5:76342172|76344097	ENSG00000164252,	AGGF1	+	hsa_circ_0008620	Jeck2013	+		3	7	10		0	0	1	0	0	0	0	0	1	3	0	4	1	7	0	0	1	0	1	0	3	1	0		0	0	5	0	0	0	0	0	3	2	0	21	24	14
18:9195549|9221997	ENSG00000101745,	ANKRD12	+	hsa_circ_0046843	Salzman2013	+		5	5	10		1	0	0	4	0	0	0	3	4	1	0	9	4	2	0	0	3	0	0	2	0	0	0		30	0	0	37	0	0	0	24	30	25	0	53	74	32
11:22225350|22261230	ENSG00000171714,	ANO5	+	hsa_circ_0021507	Salzman2013	+		5	5	10		7	0	0	0	0	0	0	3	3	4	3	12	4	0	2	0	0	4	0	0	0	3	0		78	0	0	0	0	0	0	38	54	49	48	318	196	0
20:3577024|3584909	ENSG00000088812,	ATRN	+			+		5	5	10		0	4	0	0	1	0	2	0	3	0	1	2	0	0	4	0	0	1	0	0	3	7	0		0	17	0	0	15	0	19	0	10	0	14	49	0	0
12:111991962|111993723	ENSG00000204842,	ATXN2	-	hsa_circ_0000439	Memczak2013, Salzman2013	+		5	5	10		0	0	1	5	1	2	0	0	0	7	0	4	0	13	0	0	0	4	0	3	2	0	0		0	0	10	15	4	4	0	0	0	5	0	25	0	7
16:88061089|88071617	ENSG00000172530,	BANP	+	hsa_circ_0040823	Salzman2013	+		3	7	10		0	0	0	0	3	0	1	0	5	0	0	10	21	3	0	0	7	3	0	0	0	8	6		0	0	0	0	1	0	4	0	0	0	0	27	17	4
11:102233627|102239279	ENSG00000110330,	BIRC2	+	hsa_circ_0004103	Jeck2013, Salzman2013	+		5	5	10		0	0	2	0	0	6	0	2	1	0	2	10	2	0	1	0	8	0	0	0	0	0	3		0	0	31	0	0	19	0	28	33	0	30	110	103	0
8:67383665|67386173	ENSG00000169085,	C8orf46	+	hsa_circ_0002562	Jeck2013	+		4	6	10		0	0	0	0	5	0	0	0	4	3	1	7	0	0	0	0	2	1	3	1	0	1	0		0	0	0	0	5	0	0	0	5	7	10	21	0	0
12:94769662|94797038	ENSG00000173588,	CCDC41	-			+		4	6	10		0	1	1	0	0	0	0	0	1	2	0	6	0	3	0	0	5	0	0	3	6	0	3		0	3	5	0	0	0	0	0	10	7	0	19	0	14
X:149962164|149963959	ENSG00000102181,	CD99L2	-	hsa_circ_0091694	Salzman2013	+		4	6	10		0	0	0	0	2	0	2	5	3	0	0	0	6	3	3	0	0	0	8	1	0	2	0		0	0	0	0	43	0	47	28	71	0	0	0	195	30
12:122861936|122865105	ENSG00000130779,	CLIP1	-	hsa_circ_0005465	Jeck2013, Salzman2013	+		5	5	10		0	0	3	2	0	0	0	2	0	1	2	4	4	0	0	0	0	2	2	0	0	2	0		0	0	44	78	0	0	0	46	0	69	35	425	478	0
15:65471272|65472542	ENSG00000166855,	CLPX	-	hsa_circ_0004374	Jeck2013, Salzman2013	+		4	6	10		2	0	0	0	0	3	0	0	2	2	0	0	6	2	0	1	2	1	0	5	0	0	0		51	0	0	0	0	20	0	0	30	38	0	0	149	24
16:58593708|58594266	ENSG00000125107,	CNOT1	-	hsa_circ_0000705	Jeck2013, Memczak2013	+		6	4	10		1	0	0	5	2	3	0	0	0	1	2	0	3	0	3	0	0	3	0	0	0	1	0		28	0	0	22	28	23	0	0	0	20	22	0	107	0
8:68018140|68028357	ENSG00000104218,	CSPP1	+	hsa_circ_0001806	Jeck2013, Memczak2013, Salzman2013	+		3	7	10		0	0	0	0	0	1	0	0	2	0	2	7	3	0	0	0	1	1	3	0	0	3	1		0	0	0	0	0	2	0	0	9	0	10	27	38	0
17:10417327|10447120	ENSG00000272975,	CTC-297N7.11	-			+		6	4	10		0	0	12	9	6	27	1	0	5	0	0	0	0	0	15	0	1	0	1	0	0	0	2		0	0	1195	2084	1157	3297	820	0	2334	0	0	0	0	0
11:107916997|107925682	ENSG00000166266,	CUL5	+	hsa_circ_0024169	Salzman2013	+		5	5	10		0	0	3	0	4	0	0	2	1	2	0	4	4	1	0	0	0	4	0	0	6	0	0		0	0	54	0	102	0	0	59	56	76	0	251	166	115
22:38890635|38897285	ENSG00000100201,	DDX17	-	hsa_circ_0002211	Jeck2013, Salzman2013	+		4	6	10		0	0	0	0	2	0	0	3	3	0	1	0	5	5	1	0	4	0	0	4	0	5	0		0	0	0	0	125	0	0	106	184	0	170	0	780	143
6:18255962|18258636	ENSG00000124795,	DEK	-			+		3	7	10		0	0	1	0	0	1	0	0	0	0	1	7	2	2	1	1	3	0	0	0	0	1	0		0	0	65	0	0	73	0	0	0	0	61	312	256	115
12:31604874|31648853	ENSG00000170456,	DENND5B	-	hsa_circ_0025830	Salzman2013	+		3	7	10		0	0	0	1	0	0	0	0	0	2	3	2	4	0	0	0	2	0	6	1	2	2	0		0	0	0	18	0	0	0	0	0	11	25	62	44	0
1:231930988|231954263	ENSG00000162946,	DISC1	+	hsa_circ_0007848	Jeck2013	+		7	3	10		3	2	2	0	2	2	0	0	2	0	5	2	0	0	0	26	0	1	0	0	0	0	0		9	6	4	0	6	2	0	0	3	0	5	12	0	0
X:32827610|32867937	ENSG00000198947,	DMD	-			+		1	9	10		1	0	0	0	0	0	0	0	0	0	0	9	12	1	0	3	0	5	2	0	2	1	1		419	0	0	0	0	0	0	0	0	0	0	1231	1277	378
5:118262674|118280344	ENSG00000169570,	DTWD2	-			+		6	4	10		0	2	0	5	5	0	0	1	1	0	1	4	4	0	0	0	0	0	0	0	4	1	0		0	10	0	28	17	0	0	12	13	0	14	55	47	0
14:102506573|102507010	ENSG00000197102,	DYNC1H1	+	hsa_circ_0002398	Jeck2013	+		3	7	10		0	1	5	0	0	3	0	0	0	0	0	2	8	0	3	0	4	0	0	6	4	2	0		0	32	63	0	0	22	0	0	0	0	0	270	337	0
2:63206323|63223901	ENSG00000115504,	EHBP1	+	hsa_circ_0005552	Jeck2013, Salzman2013	+		4	6	10		4	0	0	1	0	0	1	0	0	0	1	0	0	0	2	6	3	0	1	4	0	2	0		33	0	0	5	0	0	8	0	0	0	17	0	0	0
8:109462052|109468159	ENSG00000104412,	EMC2	+	hsa_circ_0142471	Maass2017	+		5	5	10		0	3	0	0	3	0	0	0	2	3	3	0	5	0	0	0	3	0	3	3	0	2	0		0	21	0	0	22	0	0	0	25	33	30	0	66	0
2:120830754|120836157	ENSG00000115109,	EPB41L5	+	hsa_circ_0001064	Jeck2013, Memczak2013, Salzman2013	+		3	7	10		0	0	0	0	0	0	0	3	0	2	2	4	1	2	3	0	0	8	0	0	3	1	0		0	0	0	0	0	0	0	9	0	14	7	40	40	11
7:37988442|37989994	ENSG00000086289,	EPDR1	+			+		4	6	10		3	1	2	0	0	0	0	0	3	0	0	6	12	10	0	0	0	0	5	0	8	0	3		80	40	43	0	0	0	0	0	48	0	0	222	175	50
10:50708584|50714058	ENSG00000225830,	ERCC6	-	hsa_circ_0018331	Salzman2013	+		4	6	10		2	0	0	1	0	0	0	0	1	2	0	3	4	0	1	0	0	1	1	0	0	0	2		4	0	0	6	0	0	0	0	7	14	0	20	19	0
5:147785820|147790328	ENSG00000145868,	FBXO38	+			+		3	7	10		0	0	0	0	2	0	0	0	3	2	0	2	8	0	0	0	3	2	0	5	0	1	6		0	0	0	0	11	0	0	0	9	15	0	72	70	0
2:48555700|48573890	ENSG00000170802,	FOXN2	+	hsa_circ_0007641	Jeck2013	+		3	7	10		0	0	0	0	0	0	3	4	0	0	3	5	4	2	0	0	0	0	1	1	1	1	0		0	0	0	0	0	0	2	1	0	0	9	22	46	3
4:144359152|144361535	ENSG00000109458,	GAB1	+	hsa_circ_0071041	Salzman2013	+		3	7	10		3	0	0	0	0	0	0	0	2	0	2	15	10	2	1	1	0	0	1	0	0	8	0		24	0	0	0	0	0	0	0	37	0	52	64	122	26
1:151060666|151090615	ENSG00000143458,	GABPB2	+			+		4	6	10		0	0	0	7	0	0	0	0	8	2	4	23	13	1	2	1	0	0	0	0	0	0	5		0	0	0	18	0	0	0	0	15	20	17	77	54	2
9:86383733|86403593	ENSG00000165113,	GKAP1	-			+		5	5	10		0	0	2	0	8	0	0	3	1	1	0	0	1	0	4	8	0	1	0	0	0	3	0		0	0	19	0	50	0	0	11	14	17	0	0	66	0
7:74119496|74131270	ENSG00000077809,	GTF2I	+	hsa_circ_0006944	Jeck2013, Salzman2013	+		3	7	10		2	0	0	0	0	4	0	0	0	1	0	2	17	0	4	0	4	0	3	4	1	0	0		85	0	0	0	0	55	0	0	0	55	0	315	291	0
7:27668990|27672064	ENSG00000106049,	HIBADH	-	hsa_circ_0003958	Jeck2013, Salzman2013	+		4	6	10		4	0	0	0	3	0	0	4	0	3	0	11	6	6	0	0	4	0	6	0	0	4	0		70	0	0	0	63	0	0	62	0	69	0	228	202	83
X:53641495|53642796	ENSG00000086758,	HUWE1	-	hsa_circ_0007817	Jeck2013	+		6	4	10		0	0	1	1	0	0	0	1	4	1	1	4	2	0	0	0	1	0	0	0	1	0	0		0	0	69	63	0	0	0	39	75	94	84	319	273	0
21:34804484|34805178	ENSG00000159128,	IFNGR2	+	hsa_circ_0001185	Jeck2013, Memczak2013	+		6	4	10		0	2	0	1	3	0	2	1	0	2	0	0	3	0	0	0	1	1	0	0	3	0	0		0	15	0	12	25	0	28	14	0	26	0	0	65	0
2:239090706|239093928	ENSG00000132323,	ILKAP	-	hsa_circ_0001116	Jeck2013, Memczak2013, Salzman2013	+		4	6	10		2	0	2	0	0	0	0	0	4	2	0	4	17	7	0	0	0	0	7	6	2	0	0		26	0	13	0	0	0	0	0	9	24	0	40	51	23
15:90982564|90986710	ENSG00000140575,	IQGAP1	+	hsa_circ_0000651	Jeck2013, Memczak2013, Salzman2013	+		5	5	10		0	5	0	5	0	0	0	1	3	0	2	5	0	4	0	0	3	2	0	0	0	0	2		0	32	0	79	0	0	0	19	30	0	43	115	0	22
8:75156764|75157410	ENSG00000104369,	JPH1	-			+		5	5	10		0	0	3	0	1	0	0	3	4	1	0	12	3	0	0	0	0	0	2	4	0	0	3		0	0	116	0	84	0	0	36	59	62	0	224	414	0
17:44248221|44249598	ENSG00000120071,	KANSL1	-	hsa_circ_0005455	Jeck2013, Salzman2013	+		4	6	10		0	0	0	1	3	0	0	0	3	0	3	3	3	0	2	0	0	0	1	2	0	2	0		0	0	0	49	70	0	0	0	57	0	26	238	258	0
2:61343114|61345251	ENSG00000162929,	KIAA1841	+	hsa_circ_0007793	Jeck2013, Salzman2013	+		3	7	10		1	4	0	0	0	0	0	1	0	0	0	6	9	0	0	0	1	4	0	0	5	4	3		11	8	0	0	0	0	0	12	0	0	0	32	22	0
7:104714066|104719410	ENSG00000005483,	KMT2E	+	hsa_circ_0081819	Salzman2013	+		5	5	10		4	0	1	0	0	3	0	0	4	0	2	6	5	2	0	0	2	0	0	4	0	0	0		46	0	35	0	0	26	0	0	38	0	45	127	155	71
7:91842509|91855996	ENSG00000001631,	KRIT1	-	hsa_circ_0081006	Salzman2013	+		3	7	10		0	1	0	0	0	0	0	0	1	3	0	4	2	4	2	0	0	0	3	0	4	0	3		0	15	0	0	0	0	0	0	35	24	0	98	86	18
20:13982934|13990619	ENSG00000172264,	MACROD2	+			+		3	7	10		0	2	0	0	0	0	1	0	0	0	2	2	4	6	0	0	0	5	3	5	0	2	0		0	3	0	0	0	0	3	0	0	0	8	29	22	3
18:56363598|56367823	ENSG00000172175,	MALT1	+	hsa_circ_0000853	Jeck2013, Memczak2013, Salzman2013	+		4	6	10		1	2	0	0	1	0	0	0	0	2	0	0	1	0	1	1	0	0	0	0	1	1	1		30	17	0	0	26	0	0	0	0	32	0	0	72	0
5:109049221|109051965	ENSG00000112893,	MAN2A1	+	hsa_circ_0008058	Jeck2013	+		4	6	10		0	0	0	3	0	0	0	0	3	1	3	1	5	0	1	0	1	0	5	0	0	4	0		0	0	0	36	0	0	0	0	14	26	14	65	61	0
3:152132730|152150709	ENSG00000152601,	MBNL1	+	hsa_circ_0001349	Jeck2013, Memczak2013, Salzman2013	+		4	6	10		3	0	2	0	0	0	0	0	8	0	5	1	5	0	3	0	0	0	5	0	0	1	8		339	0	306	0	0	0	0	0	452	0	393	1165	1436	0
18:19358064|19359646	ENSG00000101752,	MIB1	+	hsa_circ_0008190	Jeck2013, Salzman2013	+		3	7	10		0	0	1	0	0	1	1	0	0	0	0	0	1	4	1	0	0	1	0	5	0	5	8		0	0	16	0	0	18	26	0	0	0	0	0	152	18
14:37754523|37777724	ENSG00000151338,	MIPOL1	+	hsa_circ_0004455	Jeck2013, Salzman2013	+		4	6	10		0	1	0	0	0	0	0	2	3	3	0	7	3	0	2	6	0	0	0	3	0	1	0		0	3	0	0	0	0	0	6	9	6	0	30	17	0
6:54034326|54095715	ENSG00000146147,	MLIP	+			+		2	8	10		0	0	0	1	1	0	0	0	0	0	0	12	9	0	1	0	2	4	0	2	2	2	0		0	0	0	39	35	0	0	0	0	0	0	84	114	0
7:24663285|24690331	ENSG00000105926,	MPP6	+	hsa_circ_0001685	Jeck2013, Memczak2013, Salzman2013	+		4	6	10		1	0	0	4	0	0	1	0	0	1	0	0	5	9	0	0	5	1	3	0	0	0	3		22	0	0	12	0	0	7	0	0	20	0	0	47	9
13:77779391|77818086	ENSG00000005810,	MYCBP2	-	hsa_circ_0030509	Salzman2013	+		5	5	10		0	2	2	0	3	0	1	5	0	0	0	10	6	0	2	0	0	0	1	0	0	1	0		0	16	15	0	17	0	23	30	0	0	0	82	84	0
22:26304289|26346416	ENSG00000133454,	MYO18B	+	hsa_circ_0141696	Maass2017	+		3	7	10		3	1	0	0	0	0	0	0	0	1	0	6	3	0	1	1	0	0	1	0	2	0	4		167	89	0	0	0	0	0	0	0	67	0	727	1025	0
18:3126699|3142061	ENSG00000101605,	MYOM1	-			+		3	7	10		0	0	0	0	1	0	0	0	2	0	2	4	7	3	2	37	0	0	0	0	0	4	3		0	0	0	0	1001	0	0	0	736	0	1882	3378	2683	795
13:33010498|33018263	ENSG00000244754,	N4BP2L2	-			+		5	5	10		1	1	0	0	2	2	0	0	0	1	0	2	0	3	2	0	0	0	0	0	1	6	0		23	35	0	0	82	45	0	0	0	42	0	141	0	47
3:174241203|174271547	ENSG00000177694,	NAALADL2	+	hsa_circ_0141979	Maass2017	+		2	8	10		0	0	0	0	0	0	2	0	0	4	0	2	3	0	1	0	6	0	1	6	4	6	0		0	0	0	0	0	0	0	0	0	1	0	2	1	0
2:191523884|191537878	ENSG00000138386,	NAB1	+	hsa_circ_0002024	Jeck2013, Salzman2013	+		5	5	10		0	1	0	3	0	1	4	0	3	0	0	7	8	0	1	0	1	1	0	0	0	0	0		0	2	0	2	0	8	0	0	1	0	0	7	8	0
8:71126138|71128999	ENSG00000140396,	NCOA2	-	hsa_circ_0142529	Maass2017	+		5	5	10		1	2	0	1	1	0	0	0	3	0	0	0	2	0	0	19	1	0	0	1	6	0	0		15	13	0	22	26	0	0	0	25	0	0	0	69	0
2:152352790|152353547	ENSG00000183091,	NEB	-			+		7	3	10		0	1	0	4	2	2	2	0	2	0	2	0	71	0	0	0	0	0	4	0	0	0	6		0	778	0	1398	1289	560	1040	0	562	0	1092	0	3981	0
2:152352790|152354232	ENSG00000183091,	NEB	-	hsa_circ_0141738	Maass2017	+		6	4	10		3	0	2	3	1	2	0	0	0	0	3	56	0	1	4	0	0	0	2	0	0	0	0		1004	0	1092	1550	1458	627	0	0	0	0	1588	4358	0	539
9:33351558|33352717	ENSG00000086102,	NFX1	+	hsa_circ_0005405	Jeck2013, Salzman2013	+		3	7	10		0	0	0	0	0	2	0	0	2	0	2	3	2	3	0	7	3	0	0	2	0	2	0		0	0	0	0	0	17	0	0	4	0	20	33	35	4
10:115412694|115413884	ENSG00000197893,	NRAP	-			+		4	6	10		0	0	1	0	3	0	0	0	1	3	0	5	2	0	0	17	4	0	3	0	1	0	0		0	0	2878	0	2778	0	0	0	1668	1122	0	11096	11336	0
7:129297183|129367205	ENSG00000106459,	NRF1	+	hsa_circ_0082307	Salzman2013	+		3	7	10		0	2	1	2	0	0	0	0	0	0	0	2	6	0	0	19	1	2	0	0	1	2	0		0	9	13	14	0	0	0	0	0	0	0	27	29	0
7:129297183|129330386	ENSG00000106459,	NRF1	+	hsa_circ_0082306	Salzman2013	+		5	5	10		0	1	0	0	0	1	0	5	2	0	1	3	2	1	0	0	1	0	0	0	5	0	0		0	17	0	0	0	12	0	3	9	0	15	27	36	1
1:27269151|27269556	ENSG00000090273,	NUDC	+	hsa_circ_0005087	Jeck2013	+		2	8	10		3	0	0	0	0	2	0	0	0	0	0	1	10	4	2	0	0	0	1	10	10	5	0		14	0	0	0	0	13	0	0	0	0	0	22	27	10
1:228502515|228502781	ENSG00000154358,	OBSCN	+			+		6	4	10		2	1	4	1	0	0	0	0	21	0	3	13	0	0	2	0	8	0	0	0	0	0	18		129	41	77	108	0	0	0	0	59	0	129	377	0	0
7:103777228|103805730	ENSG00000164815,	ORC5	-	hsa_circ_0007612	Jeck2013, Salzman2013	+		5	5	10		3	0	0	3	2	0	0	2	0	0	2	0	4	5	0	0	8	0	2	0	0	0	2		7	0	0	0	4	0	0	3	0	0	4	0	2	7
10:34661426|34673182	ENSG00000148498,	PARD3	-	hsa_circ_0018180	Salzman2013	+		4	6	10		0	2	4	0	0	0	0	0	1	0	1	5	2	1	0	29	0	0	0	1	2	0	0		0	42	41	0	0	0	0	0	53	0	55	176	233	77
8:52758221|52773806	ENSG00000168300,	PCMTD1	-	hsa_circ_0142514	Maass2017	+		5	5	10		0	2	0	0	2	0	1	0	0	2	2	1	5	0	0	0	0	0	0	0	1	1	1		0	97	0	0	58	0	47	0	0	148	71	403	213	0
20:34389413|34459751	ENSG00000025293,	PHF20	+	hsa_circ_0060144	Salzman2013	+		4	6	10		1	1	0	0	0	1	0	0	1	0	0	5	2	0	1	0	4	0	0	0	2	2	0		30	13	0	0	0	4	0	0	22	0	0	86	58	0
11:85685751|85695016	ENSG00000073921,	PICALM	-	hsa_circ_0006629	Jeck2013, Salzman2013	+		4	6	10		0	4	1	0	0	0	0	0	2	0	2	9	5	1	7	0	0	0	0	0	0	3	5		0	52	53	0	0	0	0	0	52	0	105	143	177	89
11:85701293|85742653	ENSG00000073921,	PICALM	-	hsa_circ_0023918	Salzman2013	+		4	6	10		0	2	0	0	1	2	0	0	0	0	2	0	11	0	0	0	0	1	6	1	4	6	0		0	28	0	0	39	26	0	0	0	0	50	0	139	0
11:85707869|85714494	ENSG00000073921,	PICALM	-	hsa_circ_0023919	Salzman2013	+		4	6	10		2	0	0	0	0	0	0	0	3	3	2	5	0	0	1	0	5	1	2	0	0	4	0		47	0	0	0	0	0	0	0	45	34	71	115	0	0
11:85718585|85742653	ENSG00000073921,	PICALM	-	hsa_circ_0023936	Salzman2013	+		5	5	10		0	0	0	0	6	0	0	5	1	2	2	4	0	7	8	0	0	0	0	2	0	1	0		0	0	0	0	36	0	0	41	45	40	49	99	0	68
1:46543187|46546422	ENSG00000117461,	PIK3R3	-	hsa_circ_0003161	Jeck2013, Salzman2013	+		4	6	10		0	1	0	2	2	0	0	0	0	0	3	7	8	2	0	0	7	5	3	0	0	0	0		0	9	0	8	14	0	0	0	0	0	10	17	16	10
18:9583115|9595100	ENSG00000154845,	PPP4R1	-	hsa_circ_0009022	Jeck2013, Salzman2013	+		4	6	10		0	0	0	3	0	0	0	3	0	2	1	6	10	0	2	0	3	0	0	0	4	4	0		0	0	0	3	0	0	0	6	0	13	6	34	32	0
4:121675708|121732604	ENSG00000138738,	PRDM5	-	hsa_circ_0005654	Jeck2013, Salzman2013	+		6	4	10		1	0	0	2	1	1	1	1	0	0	0	0	3	0	0	0	7	1	0	3	0	0	0		2	0	0	2	10	2	1	3	0	0	0	0	13	0
8:141874411|141900868	ENSG00000169398,	PTK2	-	hsa_circ_0002483	Jeck2013, Salzman2013	+		3	7	10		2	0	3	0	0	0	0	0	0	2	0	0	2	0	0	0	1	1	1	2	0	2	12		24	0	29	0	0	0	0	0	0	42	0	0	65	0
12:57789532|57791981	ENSG00000179912,	R3HDM2	-			+		4	6	10		4	0	0	3	0	0	0	1	0	9	0	5	4	2	1	0	0	0	1	0	3	0	0		12	0	0	1	0	0	0	2	0	8	0	16	19	4
13:79915258|79918929	ENSG00000139746,	RBM26	-	hsa_circ_0030533	Salzman2013	+		4	6	10		0	3	1	0	2	0	0	0	2	0	0	5	3	1	0	0	0	0	4	0	0	2	7		0	22	17	0	22	0	0	0	21	0	0	74	72	21
6:139264650|139265759	ENSG00000135597,	REPS1	-	hsa_circ_0004368	Jeck2013, Salzman2013	+		4	6	10		0	0	0	0	0	1	0	3	0	3	2	8	5	2	0	0	3	0	2	0	3	0	0		0	0	0	0	0	3	0	1	0	7	7	27	32	2
2:227771509|227779067	ENSG00000144468,	RHBDD1	+	hsa_circ_0058497	Salzman2013	+		4	6	10		2	1	1	0	0	0	0	0	0	1	0	0	0	1	1	0	0	0	1	1	2	0	2		8	6	5	0	0	0	0	0	0	8	0	0	0	7
12:107236367|107237725	ENSG00000111785,	RIC8B	+	hsa_circ_0002154	Jeck2013	+		3	7	10		0	1	0	0	0	0	0	1	1	0	0	2	2	4	0	0	1	0	2	3	0	2	0		0	5	0	0	0	0	0	1	1	0	0	30	36	7
1:40654727|40668286	ENSG00000117000,	RLF	+	hsa_circ_0006373	Jeck2013	+		5	5	10		1	0	1	3	4	0	0	0	1	0	0	5	2	0	0	0	0	2	0	0	0	2	4		3	0	6	11	16	0	0	0	5	0	0	36	26	0
12:97886239|97954825	ENSG00000255794,	RMST	+	hsa_circ_0141068	Maass2017	+		2	8	10		0	0	0	2	0	0	0	0	0	0	8	1	3	0	3	3	4	3	0	1	0	4	0		0	0	0	0	0	0	0	0	0	0	1	0	1	0
18:18571137|18600200	ENSG00000067900,	ROCK1	-			+		3	7	10		0	0	1	0	0	2	0	0	0	0	1	5	6	2	0	0	0	0	0	4	4	1	2		0	0	13	0	0	10	0	0	0	0	10	59	46	34
18:18546878|18572898	ENSG00000067900,	ROCK1	-			+		3	7	10		0	0	0	0	0	0	1	0	4	1	0	2	8	3	1	0	6	0	0	7	0	2	0		0	0	0	0	0	0	5	0	5	15	0	30	28	14
19:38949786|38951231	ENSG00000196218,	RYR1	+	hsa_circ_0050834	Salzman2013	+		4	6	10		0	0	5	0	0	0	2	0	0	6	1	11	4	0	1	0	4	1	0	0	2	0	0		0	0	607	0	0	0	367	0	0	237	766	1967	1678	0
4:83799883|83803093	ENSG00000138674,	SEC31A	-	hsa_circ_0006618	Jeck2013, Salzman2013	+		3	7	10		1	0	0	0	1	0	0	0	0	5	0	5	5	4	0	0	3	2	0	0	0	2	1		28	0	0	0	14	0	0	0	0	26	0	101	85	18
12:129293333|129299615	ENSG00000139370,	SLC15A4	-	hsa_circ_0006689	Jeck2013, Salzman2013	+		5	5	10		0	1	1	0	0	0	1	0	1	0	1	4	0	0	0	2	2	0	3	0	0	2	0		0	15	17	0	0	0	16	0	24	0	17	56	0	0
1:33149611|33149983	ENSG00000162520,	SYNC	-			+		8	2	10		4	0	0	0	2	4	1	2	4	1	3	0	10	0	0	0	0	0	0	0	2	0	0		125	0	0	0	320	198	127	110	95	64	142	0	363	0
14:64465632|64489581	ENSG00000054654,	SYNE2	+	hsa_circ_0141181	Maass2017	+		7	3	10		2	2	3	1	0	1	0	0	2	6	0	0	1	2	1	0	0	0	0	0	0	0	0		36	22	23	35	0	24	0	0	48	13	0	0	98	44
2:101645953|101650220	ENSG00000204634,	TBC1D8	-	hsa_circ_0055886	Salzman2013	+		3	7	10		0	0	0	0	0	0	0	0	6	1	1	6	4	7	0	0	2	0	1	1	0	0	3		0	0	0	0	0	0	0	0	37	33	39	48	96	19
10:70404455|70412351	ENSG00000138336,	TET1	+			+		4	6	10		0	1	2	5	0	0	0	0	1	0	0	4	6	0	5	0	0	0	4	0	1	0	2		0	4	7	3	0	0	0	0	3	0	0	18	21	0
3:119222379|119236162	ENSG00000113845,	TIMMDC1	+	hsa_circ_0001330	Jeck2013, Memczak2013, Salzman2013	+		3	7	10		0	2	0	0	0	0	0	0	5	1	0	0	0	0	0	6	3	0	1	4	1	3	3		0	60	0	0	0	0	0	0	48	84	0	0	0	0
9:111812563|111835718	ENSG00000106771,	TMEM245	-	hsa_circ_0004010	Jeck2013, Salzman2013	+		5	5	10		0	2	1	2	0	0	0	0	4	6	0	9	2	0	2	0	0	0	0	2	0	2	0		0	53	71	73	0	0	0	0	42	68	0	130	134	0
8:125332327|125343033	ENSG00000164983,	TMEM65	-	hsa_circ_0085496	Salzman2013	+		7	3	10		0	0	0	2	0	1	3	1	3	2	2	0	5	0	0	0	9	0	0	0	0	4	0		0	0	0	33	0	21	25	19	46	32	58	0	162	0
6:47251674|47254331	ENSG00000146072,	TNFRSF21	-	hsa_circ_0001610	Jeck2013, Memczak2013	+		3	7	10		1	0	0	1	0	0	0	1	0	0	0	7	3	0	1	1	1	0	0	0	2	1	0		7	0	0	2	0	0	0	0	0	0	0	7	6	0
14:39623415|39627606	ENSG00000182400,	TRAPPC6B	-	hsa_circ_0005836	Jeck2013, Salzman2013	+		6	4	10		0	1	0	5	0	4	0	0	2	2	1	0	0	10	0	0	0	3	3	0	1	0	0		0	18	0	16	0	12	0	0	11	30	11	0	0	34
6:123818338|123837351	ENSG00000186439,	TRDN	-			+		7	3	10		2	2	1	0	0	1	1	0	0	4	1	5	0	7	0	0	3	0	0	0	0	0	0		353	366	361	0	0	675	583	0	0	330	327	1188	0	1057
6:123573557|123588896	ENSG00000186439,	TRDN	-			+		4	6	10		0	0	0	0	10	2	0	1	1	0	0	7	5	0	0	2	1	1	7	0	0	0	0		0	0	0	0	591	272	0	266	214	0	0	921	639	0
6:123696750|123714822	ENSG00000186439,	TRDN	-			+		4	6	10		4	0	0	0	13	0	0	2	3	0	0	3	7	0	4	0	1	1	0	0	0	2	0		558	0	0	0	1803	0	0	764	598	0	0	2124	1559	0
1:115005726|115007010	ENSG00000197323,	TRIM33	-	hsa_circ_0004127	Jeck2013, Salzman2013	+		4	6	10		0	0	0	0	1	0	1	0	0	2	1	3	3	0	1	0	2	0	1	2	0	0	0		0	0	0	0	14	0	14	0	0	19	16	49	75	0
2:179487397|179583602	ENSG00000155657,	TTN	-			+		5	5	10		0	0	0	0	2	0	1	0	2	5	2	0	18	0	1	1	0	0	0	1	0	0	2		0	0	0	0	8457	0	5566	0	15550	12111	7994	0	56020	0
2:179485829|179486820	ENSG00000237298,ENSG00000155657,	TTN-AS1,TTN	-			+		6	4	10		0	0	0	0	1	2	0	2	1	2	1	0	5	0	0	0	0	0	0	0	2	2	3		0	0	0	0	9543	6045	0	10489	9433	5202	10894	0	27493	0
19:34921481|34925873	ENSG00000126261,	UBA2	+	hsa_circ_0005325	Jeck2013, Salzman2013	+		6	4	10		0	3	0	1	2	0	1	0	1	1	0	0	0	1	0	0	3	0	2	7	0	0	0		0	19	0	22	19	0	21	0	16	30	0	0	0	20
9:33886879|33900269	ENSG00000107341,	UBE2R2	+	hsa_circ_0003624	Jeck2013, Salzman2013	+		6	4	10		3	1	1	0	0	0	0	0	3	1	4	4	5	0	2	0	0	0	0	0	4	0	0		25	11	30	0	0	0	0	0	19	13	48	78	105	0
7:138951079|138957186	ENSG00000157741,	UBN2	+	hsa_circ_0005594	Jeck2013, Salzman2013	+		4	6	10		1	0	0	0	0	0	0	1	0	2	3	2	1	0	3	0	0	0	0	3	0	3	2		23	0	0	0	0	0	0	10	0	22	14	70	59	0
3:179481790|179483636	ENSG00000058056,	USP13	+	hsa_circ_0007541	Jeck2013	+		2	8	10		0	0	0	0	0	3	0	0	5	0	0	4	5	0	6	0	3	4	0	1	0	3	5		0	0	0	0	0	238	0	0	238	0	0	1056	1125	0
2:61538675|61577828	ENSG00000115464,	USP34	-			+		3	7	10		0	0	0	1	0	0	0	0	0	1	1	3	6	0	0	0	2	1	2	0	0	3	4		0	0	0	33	0	0	0	0	0	40	46	149	211	0
6:144858718|144860579	ENSG00000152818,	UTRN	+	hsa_circ_0001647	Jeck2013, Memczak2013	+		4	6	10		0	0	0	0	2	4	0	1	0	0	2	0	1	7	1	4	0	0	0	6	0	2	0		0	0	0	0	26	18	0	20	0	0	34	0	122	46
2:106774514|106782539	ENSG00000115652,	UXS1	-	hsa_circ_0001060	Memczak2013	+		3	7	10		0	4	0	0	3	0	0	0	0	10	0	8	3	8	0	8	0	0	5	0	1	1	0		0	10	0	0	8	0	0	0	0	12	0	31	27	12
2:63711738|63798760	ENSG00000143951,	WDPCP	-	hsa_circ_0006759	Jeck2013	+		4	6	10		0	0	0	0	0	0	5	4	3	0	2	5	5	3	0	0	1	0	0	0	5	2	0		0	0	0	0	0	0	7	10	2	0	1	17	15	4
6:2779497|2783795	ENSG00000124535,	WRNIP1	+	hsa_circ_0075456	Salzman2013	+		1	9	10		0	0	0	0	0	0	0	0	2	0	0	4	0	1	2	0	1	5	0	2	9	1	5		0	0	0	0	0	0	0	0	21	0	0	49	0	8
11:113933933|113935290	ENSG00000109906,	ZBTB16	+			+		4	6	10		0	0	1	0	2	0	0	0	2	0	3	1	4	0	4	0	0	1	0	0	1	0	5		0	0	77	0	102	0	0	0	255	0	120	190	236	0
20:62407031|62422143	ENSG00000130584,	ZBTB46	-	hsa_circ_0002805	Jeck2013, Salzman2013	+		4	6	10		2	0	0	0	0	0	0	0	4	1	3	6	14	0	4	0	0	4	2	0	2	0	0		5	0	0	0	0	0	0	0	2	1	4	9	9	0
10:31661947|31676195	ENSG00000148516,	ZEB1	+	hsa_circ_0000228	Jeck2013, Memczak2013, Salzman2013	+		2	8	10		0	0	0	3	0	0	0	0	2	0	0	8	4	0	0	3	4	1	5	3	1	0	0		0	0	0	15	0	0	0	0	19	0	0	90	98	0
1:247319708|247323115	ENSG00000196418,	ZNF124	-	hsa_circ_0141574	Maass2017	+		2	8	10		0	0	0	0	0	0	0	4	0	0	2	0	3	2	2	4	2	0	0	1	3	0	1		0	0	0	0	0	0	0	9	0	0	0	0	24	7
2:71653590|71654544	ENSG00000075292,	ZNF638	+			+		3	7	10		0	0	0	0	2	2	0	0	1	0	0	7	7	3	0	0	0	0	3	4	2	0	8		0	0	0	0	56	35	0	0	18	0	0	91	108	77
17:47388674|47389404	ENSG00000198740,	ZNF652	-	hsa_circ_0003258	Jeck2013, Salzman2013	+		4	6	10		0	0	0	0	2	0	0	0	2	4	1	3	1	4	0	0	3	0	0	0	0	4	4		0	0	0	0	12	0	0	0	6	9	8	21	29	6
6:56915572|56920595	n/a	n/a	+	hsa_circ_0142342	Maass2017	+		2	8	10		0	1	0	1	0	0	0	0	0	0	0	13	3	2	0	4	1	0	1	0	0	1	5		0	2	0	3	0	0	0	0	0	0	0	19	15	11
7:92086866|92121600	n/a	n/a	+			+		4	6	10		3	0	0	0	1	0	0	0	9	0	3	17	14	1	0	0	0	0	0	9	9	0	4		23	0	0	0	28	0	0	0	9	0	24	42	29	12
1:207303516|207328403	n/a	n/a	-			+		4	6	10		0	0	0	0	4	2	0	4	0	3	0	8	0	6	6	0	4	5	0	0	0	2	0		0	0	0	0	1	1	0	2	0	0	0	20	0	7
16:16218646|16219768	ENSG00000103222,	ABCC1	+	hsa_circ_0000679	Jeck2013, Memczak2013, Salzman2013	+		4	5	9		0	0	0	2	0	0	2	0	2	1	0	1	9	0	2	7	5	0	0	0	0	0	0		0	0	0	9	0	0	6	0	10	11	0	53	36	0
11:94532556|94533477	ENSG00000166025,	AMOTL1	+	hsa_circ_0004214	Jeck2013, Salzman2013	+		4	5	9		3	0	1	0	0	0	0	5	6	0	0	0	3	0	0	0	0	0	0	1	10	2	7		76	0	95	0	0	0	0	97	73	0	0	0	207	0
2:68794473|68805135	ENSG00000169621,	APLF	+	hsa_circ_0141905	Maass2017	+		3	6	9		1	0	0	1	5	0	0	0	0	0	0	2	0	4	2	0	0	1	0	1	4	0	0		5	0	0	3	6	0	0	0	0	0	0	18	0	3
X:84322133|84329397	ENSG00000155008,	APOOL	+	hsa_circ_0142665	Maass2017	+		5	4	9		1	2	1	0	0	0	0	0	2	2	0	3	5	0	0	0	4	0	0	0	2	0	0		5	2	3	0	0	0	0	0	4	5	0	19	19	0
4:148785997|148803083	ENSG00000071205,	ARHGAP10	+	hsa_circ_0008243	Jeck2013	+		3	6	9		1	0	0	0	1	0	0	0	0	0	2	2	6	0	0	1	0	1	0	0	5	2	0		64	0	0	0	48	0	0	0	0	0	39	170	167	0
11:120276827|120278532	ENSG00000196914,	ARHGEF12	+	hsa_circ_0024604	Salzman2013	+		5	4	9		0	1	0	0	0	0	1	1	2	2	0	0	3	0	0	12	1	0	0	0	4	0	0		0	31	0	0	0	0	50	44	52	33	0	0	173	0
6:157357969|157406039	ENSG00000049618,	ARID1B	+	hsa_circ_0001658	Jeck2013, Memczak2013, Salzman2013	+		4	5	9		0	1	1	0	0	0	0	0	1	1	0	5	6	0	0	0	4	0	0	0	3	0	6		0	10	13	0	0	0	0	0	7	8	0	35	36	0
12:101790177|101799759	ENSG00000120805,	ARL1	-	hsa_circ_0027902	Salzman2013	+		3	6	9		0	2	0	0	3	0	0	0	0	1	0	4	3	0	0	0	3	1	5	0	0	4	0		0	29	0	0	24	0	0	0	0	43	0	84	60	0
20:30954187|30959677	ENSG00000171456,	ASXL1	+	hsa_circ_0006922	Jeck2013	+		3	6	9		3	0	0	0	0	0	0	0	2	0	1	5	6	2	0	0	1	0	0	0	0	1	6		10	0	0	0	0	0	0	0	4	0	5	17	28	9
17:73038276|73038754	ENSG00000167863,	ATP5H	-	hsa_circ_0006942	Jeck2013, Salzman2013	+		3	6	9		0	0	0	0	0	0	3	0	4	0	5	0	2	0	0	0	1	0	1	0	1	1	3		0	0	0	0	0	0	12	0	13	0	16	0	55	0
18:76856476|76914555	ENSG00000166377,	ATP9B	+	hsa_circ_0004057	Jeck2013	+		7	2	9		1	0	0	1	5	1	6	1	3	0	0	0	0	4	0	0	1	0	0	0	0	0	0		19	0	0	20	36	21	14	15	15	0	0	0	0	42
10:116879949|116925405	ENSG00000107518,	ATRNL1	+	hsa_circ_0020094	Salzman2013	+		4	5	9		0	0	1	0	3	0	0	0	1	0	1	7	1	1	1	0	0	0	0	0	6	0	0		0	0	19	0	46	0	0	0	14	0	2	164	19	55
10:116879949|116889297	ENSG00000107518,	ATRNL1	+	hsa_circ_0020093	Salzman2013	+		3	6	9		1	2	0	0	1	0	0	0	0	0	0	7	3	20	2	0	0	0	0	8	15	0	0		1	3	0	0	27	0	0	0	0	0	0	160	43	85
6:16326625|16328701	ENSG00000124788,	ATXN1	-	hsa_circ_0007132	Jeck2013, Salzman2013	+		6	3	9		2	0	1	1	1	0	0	0	1	0	1	3	7	0	0	0	0	0	1	0	0	0	0		19	0	7	12	22	0	0	0	22	0	21	58	76	0
7:140476712|140508795	ENSG00000157764,	BRAF	-	hsa_circ_0007178	Jeck2013, Salzman2013	+		4	5	9		0	0	0	2	1	0	0	1	1	0	0	3	7	3	1	0	3	0	0	0	0	0	0		0	0	0	11	9	0	0	4	9	0	0	12	20	9
11:13435077|13443385	ENSG00000148925,	BTBD10	-	hsa_circ_0008967	Jeck2013, Salzman2013	+		4	5	9		0	3	0	0	2	0	1	0	0	1	0	0	8	0	0	0	2	4	0	2	1	0	0		0	9	0	0	6	0	13	0	0	4	0	0	24	0
12:105385490|105389804	ENSG00000151131,	C12orf45	+	hsa_circ_0009063	Jeck2013	+		4	5	9		0	1	2	0	0	0	0	1	0	1	0	6	6	4	0	0	0	0	0	0	7	0	6		0	6	4	0	0	0	0	1	0	3	0	7	11	5
7:81598203|81611943	ENSG00000153956,	CACNA2D1	-			+		3	6	9		0	2	0	0	0	0	1	1	0	0	0	2	6	4	0	0	1	1	1	0	0	0	0		0	111	0	0	0	0	100	142	0	0	0	292	283	135
6:17507400|17507957	ENSG00000112186,	CAP2	+			+		4	5	9		0	2	1	0	0	0	0	0	2	1	0	0	6	0	1	0	0	1	6	0	0	0	3		0	128	125	0	0	0	0	0	137	211	0	0	720	0
7:90355881|90356126	ENSG00000058091,	CDK14	+	hsa_circ_0001721	Jeck2013, Memczak2013, Salzman2013	+		3	6	9		0	0	0	0	0	0	4	0	4	1	0	2	0	2	0	3	0	0	1	2	0	2	0		0	0	0	0	0	0	13	0	6	12	0	36	0	15
18:13048858|13073184	ENSG00000101639,	CEP192	+	hsa_circ_0047022	Salzman2013	+		2	7	9		0	0	0	0	0	0	0	0	0	2	1	3	6	0	5	0	0	1	1	0	4	2	0		0	0	0	0	0	0	0	0	0	15	48	27	70	0
1:179959642|179966310	ENSG00000135837,	CEP350	+			+		3	6	9		0	0	0	0	1	0	0	0	1	0	1	0	4	1	2	5	0	0	0	0	0	1	3		0	0	0	0	78	0	0	0	68	0	68	0	135	51
17:7351898|7352107	ENSG00000170175,	CHRNB1	+	hsa_circ_0041850	Salzman2013	+		5	4	9		0	1	2	2	0	1	0	0	1	0	0	2	7	0	1	5	0	0	0	0	0	0	0		0	20	10	26	0	17	0	0	13	0	0	111	95	0
1:47834141|47840965	ENSG00000162368,	CMPK1	+	hsa_circ_0008201	Jeck2013, Salzman2013	+		4	5	9		0	1	2	0	1	0	0	0	0	0	2	0	0	1	0	6	2	1	0	0	0	0	3		0	30	31	0	35	0	0	0	0	0	39	0	0	27
16:3900298|3901010	ENSG00000005339,	CREBBP	-	hsa_circ_0007637	Jeck2013, Salzman2013	+		3	6	9		0	0	0	0	0	0	0	2	2	0	3	2	0	0	1	0	0	0	0	4	2	2	4		0	0	0	0	0	0	0	3	26	0	55	97	0	0
5:172535627|172539382	ENSG00000164463,	CREBRF	+	hsa_circ_0142198	Maass2017	+		7	2	9		0	0	1	4	1	0	0	1	5	2	2	0	0	0	1	0	0	0	0	0	1	0	0		0	0	16	9	37	0	0	21	20	18	24	0	0	0
19:49136701|49136912	ENSG00000105516,	DBP	-	hsa_circ_0003912	Jeck2013	+		3	6	9		0	0	2	0	1	0	0	0	0	0	3	0	7	0	0	1	0	0	2	3	6	2	0		0	0	12	0	8	0	0	0	0	0	12	0	37	0
1:167935867|167944253	ENSG00000143164,	DCAF6	+	hsa_circ_0009109	Jeck2013, Salzman2013	+		5	4	9		1	0	1	2	0	0	0	2	0	2	0	0	0	2	0	0	2	0	0	1	0	1	0		62	0	82	46	0	0	0	35	0	81	0	0	0	88
1:167988783|167992285	ENSG00000143164,	DCAF6	+			+		4	5	9		0	0	0	0	1	0	1	3	0	4	0	0	8	0	0	0	3	0	1	1	5	0	0		0	0	0	0	182	0	265	108	0	139	0	0	636	0
4:52729603|52758017	ENSG00000109184,	DCUN1D4	+	hsa_circ_0007646	Jeck2013, Salzman2013	+		3	6	9		0	0	5	0	0	3	0	0	6	0	0	8	8	7	0	0	0	0	4	0	18	0	2		0	0	23	0	0	6	0	0	16	0	0	32	31	24
15:66021410|66048810	ENSG00000174485,	DENND4A	-	hsa_circ_0035946	Salzman2013	+		4	5	9		3	0	1	0	0	0	0	1	1	0	0	9	1	0	0	0	0	0	4	1	0	1	0		27	0	20	0	0	0	0	10	9	0	0	61	52	0
3:196857398|196876667	ENSG00000075711,	DLG1	-			+		7	2	9		2	0	4	3	5	2	2	3	0	0	0	4	0	0	0	0	0	0	0	0	0	2	0		19	0	21	9	30	22	9	24	0	0	0	54	0	0
X:32715987|32717410	ENSG00000198947,	DMD	-	hsa_circ_0090181	Salzman2013	+		4	5	9		2	1	0	0	0	0	0	0	1	0	2	1	5	3	1	4	0	0	0	0	0	0	0		330	188	0	0	0	0	0	0	349	0	266	1043	1443	139
1:231506308|231509845	ENSG00000135766,	EGLN1	-	hsa_circ_0000196	Jeck2013, Memczak2013, Salzman2013	+		3	6	9		5	2	0	0	0	0	0	0	0	0	1	2	9	3	0	0	0	0	6	0	3	1	0		112	120	0	0	0	0	0	0	0	0	115	392	361	98
15:76580187|76585041	ENSG00000140374,	ETFA	-	hsa_circ_0000639	Jeck2013, Memczak2013, Salzman2013	+		5	4	9		1	0	3	0	0	0	0	0	2	2	1	0	4	1	0	0	2	0	3	0	0	0	0		53	0	41	0	0	0	0	0	36	131	92	0	302	49
7:23015829|23030758	ENSG00000122591,	FAM126A	-	hsa_circ_0005251	Jeck2013, Salzman2013	+		3	6	9		3	1	0	0	0	0	0	0	0	2	0	0	5	4	5	0	0	0	9	0	0	7	6		52	16	0	0	0	0	0	0	0	26	0	0	81	32
10:5741488|5756170	ENSG00000108021,	FAM208B	+	hsa_circ_0000209	Memczak2013	+		4	5	9		0	0	0	0	0	0	4	1	3	1	0	0	8	4	0	0	0	0	1	1	10	0	0		0	0	0	0	0	0	8	16	20	7	0	0	44	11
2:58449077|58459247	ENSG00000115392,	FANCL	-	hsa_circ_0001009	Jeck2013, Memczak2013, Salzman2013	+		2	7	9		0	0	0	0	0	0	0	0	0	7	3	8	5	0	0	11	3	3	0	2	0	0	1		0	0	0	0	0	0	0	0	0	17	5	10	24	0
4:187627717|187630999	ENSG00000083857,	FAT1	-	hsa_circ_0001461	Memczak2013, Salzman2013	+		3	6	9		1	0	0	0	0	1	0	4	0	0	0	6	1	2	1	0	0	0	3	6	0	0	0		5	0	0	0	0	1	0	3	0	0	0	12	22	2
19:18648411|18649243	ENSG00000105701,	FKBP8	-	hsa_circ_0050119	Salzman2013	+		4	5	9		0	0	0	0	1	0	2	0	5	3	0	1	5	1	0	1	0	0	0	3	0	0	0		0	0	0	0	37	0	43	0	48	40	0	288	275	39
3:171965323|172003774	ENSG00000075420,	FNDC3B	+	hsa_circ_0001362	Memczak2013, Salzman2013	+		5	4	9		0	0	0	0	1	1	0	6	2	3	0	2	5	2	0	0	0	0	0	0	0	1	0		0	0	0	0	28	25	0	20	17	9	0	60	69	15
14:89628045|89629313	ENSG00000053254,	FOXN3	-	hsa_circ_0000558	Memczak2013	+		6	3	9		2	0	4	4	1	0	0	0	6	1	0	22	8	0	5	0	0	0	0	0	0	0	0		41	0	43	46	33	0	0	0	50	35	0	223	159	0
11:22696396|22707335	ENSG00000148935,	GAS2	+	hsa_circ_0021516	Salzman2013	+		3	6	9		0	1	0	6	0	0	0	0	0	0	1	0	0	5	0	0	0	4	2	0	7	5	7		0	12	0	16	0	0	0	0	0	0	36	0	0	13
7:56049903|56052571	ENSG00000146729,	GBAS	+	hsa_circ_0080250	Salzman2013	+		2	7	9		0	0	0	0	0	0	0	0	0	1	1	0	3	1	1	0	1	0	2	0	1	0	6		0	0	0	0	0	0	0	0	0	208	363	0	1123	216
8:75272372|75275288	ENSG00000104381,	GDAP1	+			+		2	7	9		0	0	0	0	0	0	0	3	0	0	1	0	4	0	0	0	3	0	1	2	3	2	6		0	0	0	0	0	0	0	6	0	0	5	0	18	0
6:42790534|42797910	ENSG00000112624,	GLTSCR1L	+	hsa_circ_0076410	Salzman2013	+		1	8	9		2	0	0	0	0	0	0	0	0	0	0	1	2	6	1	3	1	1	0	0	0	2	0		14	0	0	0	0	0	0	0	0	0	0	40	36	10
1:155823067|155823597	ENSG00000116580,	GON4L	-	hsa_circ_0000139	Jeck2013, Memczak2013, Salzman2013	+		3	6	9		0	0	3	1	0	0	0	0	0	0	2	3	11	0	0	0	9	2	8	0	0	2	0		0	0	13	6	0	0	0	0	0	0	10	38	37	0
5:56526673|56527148	ENSG00000062194,	GPBP1	+	hsa_circ_0001486	Memczak2013	+		4	5	9		0	0	0	1	0	0	0	2	0	1	1	1	4	0	6	0	0	0	0	3	0	0	2		0	0	0	54	0	0	0	38	0	43	55	231	129	0
2:144966170|144969146	ENSG00000121964,	GTDC1	-	hsa_circ_0001072	Jeck2013, Memczak2013, Salzman2013	+		3	6	9		1	2	0	0	0	0	0	0	3	0	0	4	2	0	0	0	0	2	1	0	0	3	5		15	2	0	0	0	0	0	0	7	0	0	39	27	0
14:31602444|31602881	ENSG00000092148,	HECTD1	-	hsa_circ_0031485	Salzman2013	+		4	5	9		0	4	2	0	0	1	0	0	0	0	2	8	7	3	0	0	0	3	2	0	0	0	0		0	109	78	0	0	52	0	0	0	0	114	581	590	131
8:42862990|42868543	ENSG00000168172,	HOOK3	+	hsa_circ_0142510	Maass2017	+		5	4	9		3	0	0	1	0	1	0	1	0	0	1	4	3	0	1	0	0	4	0	0	0	0	0		28	0	0	16	0	27	0	37	0	0	31	86	102	0
1:21076216|21100103	ENSG00000127483,	HP1BP3	-	hsa_circ_0000023	Jeck2013, Memczak2013, Salzman2013	+		3	6	9		0	0	0	0	1	2	0	0	0	0	2	4	1	0	0	0	1	0	1	2	0	1	0		0	0	0	0	57	64	0	0	0	0	55	164	133	0
11:18312989|18314523	ENSG00000110756,	HPS5	-	hsa_circ_0000280	Jeck2013, Memczak2013, Salzman2013	+		2	7	9		0	1	0	0	0	0	0	0	2	0	0	4	0	5	0	16	0	3	2	2	0	4	0		0	6	0	0	0	0	0	0	10	0	0	25	0	9
4:3088666|3109150	ENSG00000197386,	HTT	+	hsa_circ_0001392	Jeck2013, Memczak2013	+		2	7	9		1	2	0	0	0	0	0	0	0	0	0	1	4	0	0	7	1	1	0	3	0	2	0		5	3	0	0	0	0	0	0	0	0	0	17	15	0
17:59999086|60002460	ENSG00000108506,	INTS2	-	hsa_circ_0007759	Jeck2013, Salzman2013	+		4	5	9		0	0	1	0	0	0	2	2	5	0	0	3	3	0	0	2	0	0	0	0	0	2	6		0	0	5	0	0	0	2	9	13	0	0	46	43	0
19:34818326|34821252	ENSG00000166398,	KIAA0355	+	hsa_circ_0006054	Jeck2013	+		4	5	9		0	2	0	0	0	1	0	0	2	0	3	7	0	0	0	0	6	1	0	3	0	2	0		0	10	0	0	0	13	0	0	17	0	9	48	0	0
2:8910800|8917022	ENSG00000134313,	KIDINS220	-	hsa_circ_0005315	Jeck2013, Salzman2013	+		4	5	9		1	0	0	0	0	0	0	0	1	1	2	0	1	1	0	3	0	0	0	7	1	0	0		29	0	0	0	0	0	0	0	31	46	46	0	104	48
3:183368084|183382827	ENSG00000114796,	KLHL24	+			+		7	2	9		0	2	1	0	3	0	0	2	4	2	4	0	3	0	0	0	0	0	0	0	1	0	0		0	118	125	0	106	0	0	121	174	171	202	0	534	0
7:104702611|104722244	ENSG00000005483,	KMT2E	+	hsa_circ_0142384	Maass2017	+		3	6	9		0	0	0	0	2	0	2	0	0	3	0	0	8	0	0	0	1	0	1	3	0	4	3		0	0	0	0	55	0	75	0	0	40	0	0	117	0
4:128995615|129003460	ENSG00000138709,	LARP1B	+	hsa_circ_0007619	Jeck2013, Salzman2013	+		5	4	9		0	2	0	0	2	0	0	0	2	1	1	2	3	0	0	0	0	0	3	0	2	0	0		0	18	0	0	7	0	0	0	15	20	11	50	41	0
12:50824278|50829407	ENSG00000161813,	LARP4	+	hsa_circ_0026232	Salzman2013	+		3	6	9		0	0	0	0	0	0	8	1	0	1	0	0	3	0	0	4	6	1	0	0	0	1	2		0	0	0	0	0	0	3	7	0	5	0	0	3	0
3:188123900|188242575	ENSG00000145012,	LPP	+	hsa_circ_0068502	Salzman2013	+		4	5	9		0	2	0	0	1	1	0	0	4	0	0	3	13	0	0	0	0	0	7	3	0	3	0		0	34	0	0	42	27	0	0	49	0	0	69	96	0
3:65415195|65416556	ENSG00000151276,	MAGI1	-	hsa_circ_0066452	Salzman2013	+		3	6	9		0	0	1	1	0	0	0	0	0	0	1	2	9	6	0	0	0	2	3	0	1	0	0		0	0	9	4	0	0	0	0	0	0	12	22	30	1
6:161469648|161471011	ENSG00000085511,	MAP3K4	+	hsa_circ_0078619	Salzman2013	+		3	6	9		0	0	2	0	2	0	0	2	0	0	0	14	9	1	0	0	0	0	6	1	0	3	0		0	0	7	0	7	0	0	7	0	0	0	54	37	20
3:152163071|152165562	ENSG00000152601,	MBNL1	+	hsa_circ_0007630	Jeck2013, Salzman2013	+		2	7	9		0	0	2	0	0	0	3	0	0	0	0	14	16	0	0	0	2	3	0	6	1	0	5		0	0	242	0	0	0	158	0	0	0	0	1138	1219	0
3:182788787|182789145	ENSG00000078070,	MCCC1	-	hsa_circ_0008550	Jeck2013, Salzman2013	+		3	6	9		0	1	0	0	0	1	0	0	2	0	0	8	8	0	0	0	0	4	1	3	1	0	0		0	13	0	0	0	11	0	0	7	0	0	63	65	0
6:84108086|84117620	ENSG00000065833,	ME1	-	hsa_circ_0003267	Jeck2013	+		2	7	9		0	0	0	0	0	0	0	0	0	1	2	6	3	11	3	0	0	5	1	0	10	0	0		0	0	0	0	0	0	0	0	0	19	29	53	53	5
17:60061532|60062451	ENSG00000108510,	MED13	-	hsa_circ_0002220	Jeck2013	+		1	8	9		0	0	1	0	0	0	0	0	0	0	0	4	4	2	1	0	3	0	5	0	0	3	7		0	0	36	0	0	0	0	0	0	0	0	186	196	49
15:100185766|100215663	ENSG00000068305,	MEF2A	+	hsa_circ_0037054	Salzman2013	+		3	6	9		0	0	1	0	0	0	0	0	1	1	0	1	2	0	0	0	1	0	3	3	0	1	0		0	0	45	0	0	0	0	0	40	63	0	155	154	0
14:75513079|75516421	ENSG00000119684,	MLH3	-	hsa_circ_0032649	Salzman2013	+		2	7	9		0	0	0	0	1	0	0	0	0	0	1	8	13	0	3	0	0	6	2	3	0	2	0		0	0	0	0	4	0	0	0	0	0	5	32	31	0
14:61275043|61346553	ENSG00000020426,	MNAT1	+	hsa_circ_0004244	Jeck2013, Salzman2013	+		4	5	9		0	4	4	0	0	1	0	0	2	0	0	0	10	3	0	0	0	2	0	0	0	1	1		0	54	72	0	0	127	0	0	84	0	0	0	202	98
16:29845054|29845387	ENSG00000013364,	MVP	+	hsa_circ_0000688	Jeck2013, Memczak2013, Salzman2013	+		4	5	9		1	0	0	0	0	0	1	2	0	3	0	0	0	0	5	0	0	1	0	1	1	2	0		32	0	0	0	0	0	12	14	0	15	0	0	0	0
8:71071740|71075089	ENSG00000140396,	NCOA2	-	hsa_circ_0001810	Jeck2013, Memczak2013	+		1	8	9		0	0	0	0	0	0	0	0	0	0	2	1	12	4	1	2	0	3	0	0	2	3	0		0	0	0	0	0	0	0	0	0	0	17	96	124	22
17:16004564|16005119	ENSG00000141027,	NCOR1	-	hsa_circ_0042174	Salzman2013	+		2	7	9		0	2	0	0	0	0	0	0	4	0	0	1	10	8	1	0	0	0	2	2	0	0	5		0	29	0	0	0	0	0	0	51	0	0	74	74	19
2:152411445|152419322	ENSG00000183091,	NEB	-			+		2	7	9		0	0	0	0	0	0	0	0	0	1	4	8	6	1	0	0	3	0	2	0	0	4	5		0	0	0	0	0	0	0	0	0	3169	6362	23110	24558	3997
2:152372973|152388410	ENSG00000183091,	NEB	-			+		3	6	9		0	0	0	0	3	2	0	0	3	0	0	8	11	2	0	5	0	1	0	3	0	0	0		0	0	0	0	5988	2276	0	0	2940	0	0	16212	16118	2528
2:152359863|152370942	ENSG00000183091,	NEB	-			+		3	6	9		0	0	0	0	19	0	3	0	22	0	0	9	8	1	7	8	0	0	0	0	58	0	0		0	0	0	0	3373	0	2135	0	2230	0	0	11954	10122	2197
14:50262509|50298079	ENSG00000165525,	NEMF	-	hsa_circ_0141165	Maass2017	+		4	5	9		0	1	1	0	1	0	0	0	0	0	1	2	1	0	0	0	0	0	1	3	1	0	0		0	32	26	0	45	0	0	0	0	0	53	97	37	0
5:176618885|176639196	ENSG00000165671,	NSD1	+	hsa_circ_0075158	Salzman2013	+		3	6	9		0	0	0	0	0	0	1	0	1	0	3	5	4	1	0	0	4	0	0	0	0	6	8		0	0	0	0	0	0	15	0	29	0	17	169	100	44
10:34626203|34673182	ENSG00000148498,	PARD3	-			+		4	5	9		1	0	0	4	1	0	0	0	0	1	0	0	5	1	0	0	0	0	1	0	1	0	6		49	0	0	30	34	0	0	0	0	27	0	0	184	58
X:54971872|54989815	ENSG00000158571,	PFKFB1	-			+		5	4	9		1	0	0	0	2	0	0	2	5	0	2	7	4	1	0	0	0	0	0	0	7	0	0		63	0	0	0	44	0	0	53	29	0	30	112	107	33
3:52446827|52448603	ENSG00000010318,	PHF7	+	hsa_circ_0004912	Jeck2013, Salzman2013	+		3	6	9		6	0	0	0	0	0	0	8	5	0	0	6	5	0	0	9	2	0	1	0	0	1	0		7	0	0	0	0	0	0	4	6	0	0	22	10	0
16:47531310|47549512	ENSG00000102893,	PHKB	+	hsa_circ_0000698	Jeck2013, Memczak2013, Salzman2013	+		3	6	9		1	0	0	0	0	1	1	0	0	0	0	1	3	0	0	0	0	3	0	2	0	2	1		30	0	0	0	0	23	18	0	0	0	0	63	50	0
11:85685751|85742653	ENSG00000073921,	PICALM	-	hsa_circ_0023891	Salzman2013	+		5	4	9		0	5	0	0	0	0	0	5	2	3	4	0	16	0	0	0	0	0	0	3	7	0	4		0	26	0	0	0	0	0	20	39	49	71	0	149	0
19:50902108|50902741	ENSG00000062822,	POLD1	+	hsa_circ_0052012	Salzman2013	+		1	8	9		0	0	0	0	0	0	0	0	5	0	0	0	3	1	1	0	2	1	0	1	0	2	1		0	0	0	0	0	0	0	0	1	0	0	0	5	0
22:50810449|50832564	ENSG00000100239,	PPP6R2	+	hsa_circ_0001258	Jeck2013, Memczak2013, Salzman2013	+		3	6	9		5	0	0	0	0	0	0	4	0	0	2	6	0	2	0	0	13	3	0	3	0	5	0		32	0	0	0	0	0	0	12	0	0	15	82	0	22
11:68318589|68331900	ENSG00000110075,	PPP6R3	+	hsa_circ_0007660	Jeck2013	+		4	5	9		3	0	0	0	0	0	2	1	3	0	0	1	1	0	0	0	4	0	0	0	0	2	8		55	0	0	0	0	0	65	69	70	0	0	227	202	0
1:14095613|14099683	ENSG00000116731,	PRDM2	+	hsa_circ_0005888	Jeck2013	+		7	2	9		0	1	0	4	7	6	4	0	2	4	0	3	0	0	0	0	0	2	0	0	0	0	0		0	10	0	15	30	15	16	0	14	3	0	71	0	0
4:185580494|185599548	ENSG00000164306,	PRIMPOL	+	hsa_circ_0003788	Jeck2013, Salzman2013	+		4	5	9		0	1	0	4	0	2	0	2	0	0	0	6	0	0	0	1	1	0	0	0	0	1	12		0	0	0	9	0	4	0	7	0	0	0	7	0	0
X:37245852|37285253	ENSG00000130962,	PRRG1	+	hsa_circ_0008077	Jeck2013, Salzman2013	+		4	5	9		0	0	0	0	0	0	3	0	2	3	4	3	0	6	0	0	12	0	0	0	0	3	3		0	0	0	0	0	0	4	0	4	9	13	32	0	6
7:77214860|77230123	ENSG00000127947,	PTPN12	+	hsa_circ_0003764	Jeck2013, Salzman2013	+		4	5	9		0	0	4	2	0	0	3	0	2	0	0	1	0	1	3	0	0	0	0	0	3	3	0		0	0	10	11	0	0	13	0	7	0	0	17	0	12
8:37734627|37735069	ENSG00000156675,	RAB11FIP1	-	hsa_circ_0001789	Memczak2013, Salzman2013	+		5	4	9		0	0	0	0	3	2	0	0	5	3	1	2	0	2	0	0	3	0	0	4	0	0	0		0	0	0	0	9	7	0	0	7	6	8	24	0	1
12:70193989|70195501	ENSG00000127328,	RAB3IP	+	hsa_circ_0000419	Jeck2013, Memczak2013, Salzman2013	+		5	4	9		2	0	0	0	0	0	1	2	2	4	0	0	0	4	1	0	0	0	1	4	0	0	0		1	0	0	0	0	0	3	1	4	6	0	0	0	2
9:110062422|110087285	ENSG00000119318,	RAD23B	+	hsa_circ_0007271	Jeck2013, Salzman2013	+		4	5	9		2	0	0	0	0	2	11	0	0	0	3	3	5	0	0	0	0	0	0	2	5	0	2		62	0	0	0	0	13	21	0	0	0	29	181	133	0
11:47462710|47463473	ENSG00000165917,	RAPSN	-			+		2	7	9		0	0	2	0	0	0	0	0	2	0	0	5	3	3	1	0	0	2	0	1	0	2	0		0	0	15	0	0	0	0	0	21	0	0	140	127	11
3:50000009|50012825	ENSG00000004534,	RBM6	+			+		3	6	9		0	0	0	0	0	0	0	0	1	2	1	1	6	0	0	0	0	0	1	1	2	0	1		0	0	0	0	0	0	0	0	12	10	9	39	36	0
12:120995085|120995485	ENSG00000022840,	RNF10	+	hsa_circ_0028899	Salzman2013	+		5	4	9		0	0	1	0	1	0	0	0	5	3	1	3	0	0	0	0	3	0	0	2	1	0	0		0	0	59	0	87	0	0	0	45	47	102	209	0	0
8:101276262|101300495	ENSG00000034677,	RNF19A	-	hsa_circ_0085121	Salzman2013	+		4	5	9		1	0	0	1	0	0	0	0	0	4	2	14	0	0	4	0	2	0	0	1	0	4	0		23	0	0	7	0	0	0	0	0	21	15	82	0	0
3:67797195|67801084	ENSG00000241316,	RP11-81N13.1	+			+		4	5	9		0	0	3	3	0	4	0	5	0	0	0	6	0	11	0	0	0	0	4	0	15	0	12		0	0	2	3	0	8	0	12	0	0	0	45	0	7
17:1746097|1747980	ENSG00000132383,	RPA1	+	hsa_circ_0005946	Jeck2013, Salzman2013	+		4	5	9		0	0	0	0	1	1	0	1	1	0	0	0	15	0	0	0	2	0	3	3	0	1	0		0	0	0	0	16	14	0	3	13	0	0	0	28	0
6:7176888|7189555	ENSG00000124782,	RREB1	+	hsa_circ_0001573	Jeck2013, Memczak2013, Salzman2013	+		2	7	9		0	0	0	0	0	0	0	0	1	0	5	0	4	0	2	0	9	0	1	7	3	3	0		0	0	0	0	0	0	0	0	27	0	37	0	60	0
2:55209651|55214834	ENSG00000115310,	RTN4	-	hsa_circ_0001006	Jeck2013, Memczak2013, Salzman2013	+		2	7	9		2	0	0	0	0	0	0	2	0	0	0	1	7	3	1	14	0	0	0	3	2	0	0		660	0	0	0	0	0	0	476	0	0	0	2489	1668	1072
1:87181407|87190088	ENSG00000097033,	SH3GLB1	+			+		5	4	9		0	0	0	4	1	0	3	0	1	1	0	0	2	0	1	0	0	0	0	0	1	0	8		0	0	0	105	159	0	81	0	118	102	0	0	373	0
12:129299320|129299615	ENSG00000139370,	SLC15A4	-	hsa_circ_0000462	Jeck2013, Memczak2013, Salzman2013	+		3	6	9		0	0	0	0	0	1	0	0	6	2	0	6	4	0	0	0	2	2	0	0	6	0	3		0	0	0	0	0	3	0	0	15	17	0	65	58	0
6:160819011|160831878	ENSG00000146477,	SLC22A3	+	hsa_circ_0078607	Salzman2013	+		3	6	9		0	2	0	2	0	0	0	0	0	0	2	1	7	6	2	0	0	0	0	3	0	2	0		0	21	0	25	0	0	0	0	0	0	28	43	86	29
18:48581151|48593557	ENSG00000141646,	SMAD4	+	hsa_circ_0006952	Jeck2013	+		3	6	9		0	0	1	0	0	0	0	0	1	0	3	5	0	0	1	0	1	2	0	0	3	1	0		0	0	66	0	0	0	0	0	64	0	63	215	0	0
X:53430498|53430825	ENSG00000072501,	SMC1A	-	hsa_circ_0001921	Jeck2013, Memczak2013, Salzman2013	+		4	5	9		3	0	0	3	0	2	0	0	0	0	1	4	0	1	1	0	0	0	0	0	8	1	0		20	0	0	6	0	7	0	0	0	0	10	36	0	10
6:107824861|107827631	ENSG00000112320,	SOBP	+	hsa_circ_0001633	Memczak2013, Salzman2013	+		5	4	9		1	0	0	2	0	0	0	2	0	2	5	10	8	0	0	0	0	2	0	0	0	3	0		5	0	0	7	0	0	0	2	0	7	8	32	25	0
22:24698163|24709434	ENSG00000258555,ENSG00000100014,	SPECC1L-ADORA2A,SPECC1L	+	hsa_circ_0007312	Jeck2013, Salzman2013	+		6	3	9		6	0	0	2	0	0	5	1	4	0	3	4	0	0	0	0	0	0	0	0	4	4	0		41	0	0	10	0	0	21	18	21	0	30	91	0	0
2:45773871|45780869	ENSG00000068784,	SRBD1	-	hsa_circ_0005542	Jeck2013, Salzman2013	+		2	7	9		0	0	2	0	1	0	0	0	0	0	0	3	2	10	0	0	6	0	2	2	0	0	1		0	0	9	0	10	0	0	0	0	0	0	26	36	7
16:4253167|4254635	ENSG00000185739,	SRL	-			+		4	5	9		3	1	0	4	0	0	0	0	0	0	2	3	4	5	0	0	0	1	0	0	4	0	0		238	179	0	138	0	0	0	0	0	0	236	924	942	134
17:27975162|27999147	ENSG00000141298,	SSH2	-	hsa_circ_0042802	Salzman2013	+		2	7	9		0	0	6	0	3	0	0	0	0	0	0	5	14	0	4	0	12	0	2	0	0	3	6		0	0	47	0	65	0	0	0	0	0	0	135	293	0
14:31404369|31425448	ENSG00000196792,	STRN3	-	hsa_circ_0031446	Salzman2013	+		6	3	9		2	0	1	0	0	0	1	15	2	1	0	4	1	0	0	0	1	0	0	0	0	0	0		61	0	42	0	0	0	50	68	87	58	0	281	261	0
13:37614542|37625720	ENSG00000102710,	SUPT20H	-	hsa_circ_0000475	Memczak2013, Salzman2013	+		4	5	9		0	0	0	0	0	1	0	1	1	0	1	9	0	5	2	0	0	0	1	0	0	0	4		0	0	0	0	0	13	0	19	15	0	22	30	0	26
10:123842162|123848106	ENSG00000138162,	TACC2	+			+		5	4	9		0	0	5	0	9	0	2	3	4	0	0	0	10	0	3	0	0	0	0	0	3	2	0		0	0	206	0	245	0	462	156	294	0	0	0	637	0
7:27824782|27825108	ENSG00000106052,	TAX1BP1	+	hsa_circ_0079668	Salzman2013	+		4	5	9		0	5	0	0	5	0	0	0	0	5	2	9	3	1	0	0	0	0	4	0	0	0	3		0	58	0	0	92	0	0	0	0	50	73	167	140	71
13:75898373|75923438	ENSG00000136111,	TBC1D4	-	hsa_circ_0030423	Salzman2013	+		4	5	9		2	0	0	0	5	1	0	0	0	1	0	0	11	7	0	0	0	1	0	0	0	2	2		125	0	0	0	60	57	0	0	0	73	0	0	363	49
17:80858527|80869665	ENSG00000141556,	TBCD	+	hsa_circ_0005245	Jeck2013, Salzman2013	+		2	7	9		0	0	0	0	0	0	0	3	0	4	0	6	6	1	0	0	3	1	0	0	3	4	0		0	0	0	0	0	0	0	13	0	11	0	35	62	1
11:120916383|120930794	ENSG00000154114,	TBCEL	+	hsa_circ_0003302	Jeck2013, Salzman2013	+		3	6	9		2	0	0	0	0	0	0	0	0	2	2	2	6	0	0	18	0	0	2	3	0	3	0		4	0	0	0	0	0	0	0	0	3	7	28	16	0
3:141772957|141820683	ENSG00000114126,	TFDP2	-			+		4	5	9		0	0	0	0	1	0	0	0	2	4	1	5	2	9	0	0	0	4	0	2	0	0	0		0	0	0	0	2	0	0	0	2	7	2	17	22	24
3:119219542|119232566	ENSG00000113845,	TIMMDC1	+	hsa_circ_0006884	Jeck2013, Salzman2013	+		4	5	9		0	0	3	0	2	1	1	0	0	0	0	3	0	0	1	0	2	0	0	0	1	1	0		0	0	29	0	34	18	51	0	0	0	0	217	0	0
15:30053342|30065560	ENSG00000104067,	TJP1	-	hsa_circ_0034293	Salzman2013	+		3	6	9		0	1	0	1	2	0	0	0	0	0	0	0	8	0	0	0	0	6	1	4	3	0	1		0	17	0	26	23	0	0	0	0	0	0	0	112	0
X:37265462|37285253	ENSG00000250349,ENSG00000130962,	TM4SF2,PRRG1	+	hsa_circ_0090183	Salzman2013	+		3	6	9		0	0	0	0	0	0	1	2	1	0	0	4	2	1	0	0	9	3	5	0	0	0	0		0	0	0	0	0	0	11	28	12	0	0	55	36	18
4:56277781|56284152	ENSG00000134851,	TMEM165	+	hsa_circ_0001414	Memczak2013, Salzman2013	+		2	7	9		0	0	0	2	0	0	1	0	0	0	0	3	4	0	0	0	4	2	0	6	4	4	0		0	0	0	23	0	0	5	0	0	0	0	18	12	0
9:111849453|111853432	ENSG00000106771,	TMEM245	-			+		3	6	9		0	0	1	0	0	0	0	0	2	3	0	4	0	5	3	0	8	0	0	0	1	0	5		0	0	37	0	0	0	0	0	44	65	0	135	0	32
10:93579027|93602148	ENSG00000107854,	TNKS2	+			+		6	3	9		1	0	0	13	0	2	1	0	1	5	0	0	8	4	0	0	0	2	0	0	0	0	0		42	0	0	53	0	33	33	0	36	48	0	0	246	79
1:154145384|154145677	ENSG00000143549,	TPM3	-	hsa_circ_0008368	Jeck2013, Salzman2013	+		2	7	9		1	0	0	0	3	0	0	0	0	0	0	11	2	9	0	4	2	0	0	1	0	0	3		335	0	0	0	1935	0	0	0	0	0	0	3452	2463	292
6:123549550|123588896	ENSG00000186439,	TRDN	-			+		6	3	9		1	2	0	0	5	3	0	2	0	0	1	0	0	0	0	0	2	2	0	0	0	1	0		245	175	0	0	380	183	0	204	0	0	209	0	0	0
2:179497253|179497405	ENSG00000155657,	TTN	-			+		4	5	9		0	1	2	0	0	0	0	0	2	0	1	19	17	0	0	0	2	4	0	0	0	3	0		0	12398	15594	0	0	0	0	0	18331	0	13984	76570	63668	0
2:179602809|179603087	ENSG00000155657,	TTN	-			+		4	5	9		2	0	1	0	0	0	0	0	2	0	1	12	9	3	0	0	1	0	0	0	0	2	0		10456	0	13975	0	0	0	0	0	20923	0	16097	59590	63608	27454
6:158850768|158852695	ENSG00000130338,	TULP4	+	hsa_circ_0001660	Jeck2013, Memczak2013	+		2	7	9		0	0	0	0	0	0	0	3	1	0	0	2	0	8	2	11	1	0	2	0	0	0	5		0	0	0	0	0	0	0	5	7	0	0	51	0	36
19:34921481|34929671	ENSG00000126261,	UBA2	+	hsa_circ_0006987	Jeck2013, Salzman2013	+		2	7	9		0	0	0	3	0	0	0	0	0	3	0	8	2	0	1	8	0	0	0	3	4	1	0		0	0	0	46	0	0	0	0	0	48	0	188	163	0
9:33986758|34017187	ENSG00000137073,	UBAP2	-	hsa_circ_0086735	Salzman2013	+		5	4	9		1	0	0	2	0	1	1	0	0	0	3	5	0	0	0	0	1	0	0	0	0	1	1		32	0	0	27	0	50	16	0	0	0	24	44	0	0
5:138979957|139003046	ENSG00000131508,	UBE2D2	+	hsa_circ_0004503	Jeck2013, Salzman2013	+		5	4	9		3	0	0	4	0	2	0	1	1	0	0	2	1	0	4	0	0	0	0	0	0	2	0		59	0	0	32	0	36	0	33	43	0	0	155	135	0
10:12039671|12056183	ENSG00000151461,	UPF2	-	hsa_circ_0000213	Jeck2013, Memczak2013, Salzman2013	+		4	5	9		3	0	0	0	2	0	0	2	0	0	2	0	6	0	0	0	4	0	1	5	3	0	0		33	0	0	0	54	0	0	27	0	0	18	0	36	0
17:20914464|20919212	ENSG00000124422,	USP22	-	hsa_circ_0042463	Salzman2013	+		6	3	9		2	0	0	4	1	0	0	2	3	0	2	11	4	0	0	0	0	0	1	0	0	0	0		115	0	0	51	69	0	0	43	78	0	118	286	459	0
2:168096365|168110675	ENSG00000163092,	XIRP2	+			+		3	6	9		0	0	2	1	4	0	0	0	0	0	0	14	10	5	3	0	0	0	0	1	0	0	1		0	0	1619	662	574	0	0	0	0	0	0	7442	7741	772
1:155644801|155649303	ENSG00000163374,	YY1AP1	-	hsa_circ_0003608	Jeck2013	+		4	5	9		0	0	0	4	0	0	1	0	2	0	1	0	10	0	3	0	4	0	8	0	0	3	0		0	0	0	23	0	0	41	0	16	0	23	0	81	0
4:25351114|25366127	ENSG00000168228,	ZCCHC4	+	hsa_circ_0007107	Jeck2013	+		2	7	9		3	0	0	0	0	0	0	0	6	0	0	4	17	12	3	0	5	0	10	0	0	0	5		3	0	0	0	0	0	0	0	13	0	0	27	29	7
2:71623271|71645769	ENSG00000075292,	ZNF638	+	hsa_circ_0055151	Salzman2013	+		3	6	9		1	0	0	1	0	0	0	1	0	0	0	5	4	5	0	0	0	0	0	2	0	2	2		37	0	0	24	0	0	0	30	0	0	0	131	129	60
17:47388674|47390207	ENSG00000198740,	ZNF652	-	hsa_circ_0000782	Jeck2013, Memczak2013, Salzman2013	+		4	5	9		0	0	0	0	0	0	0	3	1	5	1	0	2	0	0	0	1	1	0	0	1	1	0		0	0	0	0	0	0	0	9	8	13	14	0	40	0
6:158703295|158735498	n/a	n/a	+			+		3	6	9		0	0	1	0	0	0	0	0	1	0	2	10	5	2	0	0	0	0	3	3	6	0	0		0	0	3	0	0	0	0	0	8	0	7	21	16	13
2:56813056|56820808	n/a	n/a	+			+		5	4	9		4	0	0	0	3	0	0	4	5	5	0	6	5	10	0	0	0	0	0	5	0	0	0		3	0	0	0	0	0	0	3	0	1	0	0	0	0
1:94921289|94930429	ENSG00000117528,	ABCD3	+			+		3	5	8		0	0	0	1	0	0	0	0	1	1	0	2	4	0	1	0	0	2	0	0	0	0	1		0	0	0	11	0	0	0	0	7	11	0	25	67	0
19:57967021|57967550	ENSG00000268163,	AC004076.9	-	hsa_circ_0000963	Memczak2013	+		4	4	8		0	0	0	0	5	2	4	0	2	0	0	1	7	0	0	1	0	4	0	0	0	0	0		0	0	0	0	1	8	6	0	8	0	0	15	13	0
2:223765392|223773868	ENSG00000123983,	ACSL3	+	hsa_circ_0004821	Jeck2013	+		2	6	8		0	0	0	0	5	2	0	0	0	0	0	0	2	0	1	2	2	0	0	1	0	2	0		0	0	0	0	62	30	0	0	0	0	0	0	80	0
11:94528177|94533477	ENSG00000166025,	AMOTL1	+	hsa_circ_0000350	Jeck2013, Memczak2013	+		5	3	8		0	0	2	2	0	0	2	0	0	3	3	0	2	0	0	0	0	0	3	0	0	2	0		0	0	74	48	0	0	101	0	0	42	80	0	185	0
1:104108057|104118162	ENSG00000240038,	AMY2B	+	hsa_circ_0000099	Memczak2013, Salzman2013	+		4	4	8		7	0	0	1	0	3	0	0	3	0	0	0	33	4	0	0	0	0	0	9	0	0	1		8	0	0	23	0	41	0	0	22	0	0	0	47	18
11:118451961|118455359	ENSG00000095139,	ARCN1	+	hsa_circ_0006374	Jeck2013, Salzman2013	+		4	4	8		4	1	0	0	3	1	0	0	0	0	0	4	6	5	0	0	0	0	0	0	0	1	0		30	17	0	0	13	14	0	0	0	0	0	83	60	10
11:120346049|120348235	ENSG00000196914,	ARHGEF12	+	hsa_circ_0002955	Jeck2013, Salzman2013	+		0	8	8		0	0	0	0	0	0	0	0	0	0	0	2	4	4	0	0	4	4	0	0	1	2	3		0	0	0	0	0	0	0	0	0	0	0	177	213	75
15:72810408|72864506	ENSG00000166233,	ARIH1	+			+		3	5	8		0	0	0	0	0	0	1	1	1	0	0	6	8	5	0	0	0	1	5	0	0	0	0		0	0	0	0	0	0	32	40	34	0	0	165	153	49
8:37971710|37976881	ENSG00000129691,	ASH2L	+	hsa_circ_0001790	Jeck2013, Memczak2013, Salzman2013	+		2	6	8		0	1	2	0	0	0	0	0	0	0	0	0	3	2	0	0	0	1	3	0	3	0	5		0	3	8	0	0	0	0	0	0	0	0	0	10	14
12:14576843|14578407	ENSG00000171681,	ATF7IP	+	hsa_circ_0141001	Maass2017	+		3	5	8		0	2	0	5	2	0	0	0	0	0	0	4	6	5	0	9	5	0	0	0	0	0	0		0	34	0	44	60	0	0	0	0	0	0	114	117	49
16:28909321|28912237	ENSG00000196296,	ATP2A1	+	hsa_circ_0038875	Salzman2013	+		4	4	8		1	3	0	0	0	0	0	0	3	1	0	8	6	0	0	0	1	0	0	0	0	0	1		2752	404	0	0	0	0	0	0	2116	345	0	8970	7093	0
18:76914504|77037196	ENSG00000166377,	ATP9B	+			+		2	6	8		0	0	0	0	2	0	0	0	2	0	0	4	2	3	0	0	0	0	0	1	1	0	4		0	0	0	0	30	0	0	0	14	0	0	40	79	21
2:215632206|215661841	ENSG00000138376,	BARD1	-	hsa_circ_0058051	Salzman2013	+		4	4	8		1	4	3	0	0	0	0	0	2	0	0	12	20	0	0	0	3	0	0	0	0	0	2		15	7	12	0	0	0	0	0	15	0	0	39	91	0
2:215617171|215661841	ENSG00000138376,	BARD1	-	hsa_circ_0002999	Jeck2013, Salzman2013	+		4	4	8		2	0	0	0	2	0	0	0	6	0	1	7	11	0	3	0	0	0	0	3	0	0	0		10	0	0	0	12	0	0	0	11	0	5	24	63	0
17:65887960|65890281	ENSG00000171634,	BPTF	+	hsa_circ_0005347	Jeck2013, Salzman2013	+		5	3	8		0	0	1	0	2	0	0	0	1	2	1	0	4	0	0	0	2	0	0	0	5	0	0		0	0	11	0	23	0	0	0	13	17	27	0	85	0
11:13435077|13466728	ENSG00000148925,	BTBD10	-	hsa_circ_0003234	Jeck2013, Salzman2013	+		3	5	8		0	0	0	0	0	0	1	2	0	2	0	6	0	8	0	0	0	0	0	1	0	6	5		0	0	0	0	0	0	0	7	0	2	0	24	0	8
17:71231615|71233134	ENSG00000141219,	C17orf80	+	hsa_circ_0045537	Salzman2013	+		4	4	8		3	0	0	0	0	1	0	1	0	3	0	0	6	0	1	0	0	0	0	3	0	5	0		22	0	0	0	0	4	0	6	0	8	0	0	49	0
12:22646157|22659753	ENSG00000111731,	C2CD5	-	hsa_circ_0025614	Salzman2013	+		2	6	8		0	0	0	0	4	0	0	0	3	0	0	2	6	4	0	0	1	1	0	0	3	0	0		0	0	0	0	15	0	0	0	20	0	0	43	30	33
1:201038265|201038729	ENSG00000081248,	CACNA1S	-			+		5	3	8		3	4	1	0	0	0	0	0	3	2	0	5	1	2	0	0	0	0	0	0	0	0	0		247	82	207	0	0	0	0	0	174	114	0	1089	1326	181
7:81964451|81978965	ENSG00000153956,	CACNA2D1	-	hsa_circ_0142448	Maass2017	+		5	3	8		1	1	0	0	0	1	0	0	0	8	3	1	0	0	1	0	0	1	0	0	0	0	0		169	126	0	0	0	60	0	0	0	134	145	766	0	0
19:11015627|11019883	ENSG00000142453,	CARM1	+	hsa_circ_0004552	Jeck2013, Salzman2013	+		3	5	8		0	0	0	0	0	0	0	0	1	1	1	5	6	0	0	0	0	0	1	0	2	1	0		0	0	0	0	0	0	0	0	22	8	32	76	102	0
6:20781376|20846409	ENSG00000145996,	CDKAL1	+	hsa_circ_0008086	Jeck2013, Salzman2013	+		5	3	8		10	0	0	0	0	0	4	1	3	0	2	3	7	0	0	0	0	0	1	0	0	0	0		43	0	0	0	0	0	18	51	52	0	37	143	149	0
17:64059081|64066119	ENSG00000154240,	CEP112	-	hsa_circ_0141362	Maass2017	+		2	6	8		0	0	0	6	0	0	0	0	0	1	0	0	6	0	0	2	1	0	8	0	0	2	3		0	0	0	9	0	0	0	0	0	7	0	0	30	0
18:12999420|13030607	ENSG00000101639,	CEP192	+	hsa_circ_0141372	Maass2017	+		4	4	8		1	0	0	0	0	0	0	0	2	2	1	0	4	1	0	0	0	0	4	0	0	6	0		13	0	0	0	0	0	0	0	10	15	8	0	17	12
18:13048858|13059311	ENSG00000101639,	CEP192	+	hsa_circ_0047021	Salzman2013	+		4	4	8		1	0	0	0	2	0	0	0	2	0	2	3	0	0	0	0	0	0	0	2	0	1	4		27	0	0	0	30	0	0	0	24	0	34	58	0	0
4:175219117|175252913	ENSG00000164118,	CEP44	+			+		4	4	8		1	0	0	0	2	0	0	0	3	2	0	0	4	2	0	0	0	2	0	0	0	1	0		7	0	0	0	0	0	0	0	12	7	0	0	13	15
2:169547544|169574488	ENSG00000172292,	CERS6	+	hsa_circ_0007024	Jeck2013, Salzman2013	+		4	4	8		3	0	0	0	0	0	3	0	2	0	3	0	6	0	0	2	0	0	2	0	0	0	9		8	0	0	0	0	0	9	0	13	0	15	0	19	0
5:89695175|89701616	ENSG00000153140,	CETN3	-			+		2	6	8		0	0	0	0	0	0	0	1	0	0	1	5	3	2	2	0	1	0	0	0	0	0	6		0	0	0	0	0	0	0	21	0	0	10	37	14	16
3:33725851|33738425	ENSG00000163539,	CLASP2	-	hsa_circ_0001280	Jeck2013, Memczak2013, Salzman2013	+		2	6	8		3	0	0	0	0	2	0	0	0	0	0	1	2	0	1	0	0	0	0	3	0	2	3		11	0	0	0	0	8	0	0	0	0	0	36	32	0
1:230798887|230800333	ENSG00000135775,	COG2	+	hsa_circ_0016866	Salzman2013	+		2	6	8		0	0	0	1	1	0	0	0	0	0	0	0	0	3	1	0	1	2	0	0	2	1	0		0	0	0	9	23	0	0	0	0	0	0	0	0	13
2:62227836|62228117	ENSG00000173163,	COMMD1	+			+		4	4	8		2	2	0	3	0	0	0	0	0	0	1	2	0	0	2	1	0	0	1	0	0	0	0		22	6	0	14	0	0	0	0	0	0	16	64	0	0
7:29070193|29105737	ENSG00000106066,	CPVL	-			+		4	4	8		0	0	0	2	0	0	1	0	1	0	3	1	4	0	0	0	2	0	0	0	0	0	3		0	0	0	2	0	0	4	0	9	0	5	58	37	0
2:36615115|36623930	ENSG00000150938,	CRIM1	+			+		3	5	8		0	0	1	0	0	0	3	0	0	3	0	0	1	0	0	0	4	6	2	0	0	2	0		0	0	44	0	0	0	79	0	0	36	0	0	83	0
1:60366637|60377983	ENSG00000134716,	CYP2J2	-	hsa_circ_0141594	Maass2017	+		3	5	8		0	0	0	0	0	0	3	0	0	2	3	5	1	0	0	7	3	0	0	0	0	2	0		0	0	0	0	0	0	18	0	0	12	37	67	79	0
4:108866126|108868693	ENSG00000155016,	CYP2U1	+	hsa_circ_0070618	Salzman2013	+		3	5	8		0	6	0	0	1	0	0	0	2	0	0	5	3	0	0	1	0	0	0	0	5	2	0		0	3	0	0	2	0	0	0	1	0	0	17	19	0
1:15986332|15987654	ENSG00000197312,	DDI2	+			+		2	6	8		0	0	1	0	0	0	0	0	0	2	0	5	4	2	0	0	0	0	0	0	2	3	7		0	0	37	0	0	0	0	0	0	40	0	154	166	62
3:196831774|196846401	ENSG00000075711,	DLG1	-	hsa_circ_0008500	Jeck2013, Salzman2013	+		4	4	8		2	0	0	0	0	0	0	0	1	1	4	1	4	0	0	17	0	4	0	0	0	0	0		20	0	0	0	0	0	0	0	14	24	30	47	50	0
21:38792601|38802702	ENSG00000157540,	DYRK1A	+	hsa_circ_0006062	Jeck2013	+		4	4	8		2	0	0	0	0	0	0	3	4	1	0	0	2	1	0	0	0	0	0	0	0	5	1		17	0	0	0	0	0	0	27	19	15	0	0	117	36
4:140058784|140060651	ENSG00000109381,	ELF2	-	hsa_circ_0007466	Jeck2013	+		3	5	8		0	2	0	0	0	0	0	0	3	1	0	0	1	0	0	0	7	0	0	0	4	2	8		0	27	0	0	0	0	0	0	25	16	0	0	86	0
2:85595809|85598685	ENSG00000115459,	ELMOD3	+	hsa_circ_0004726	Jeck2013, Salzman2013	+		2	6	8		0	0	3	2	0	0	0	0	0	0	0	0	9	0	1	0	2	0	0	5	1	0	5		0	0	9	15	0	0	0	0	0	0	0	0	42	0
6:131276245|131277639	ENSG00000079819,	EPB41L2	-	hsa_circ_0001640	Memczak2013, Salzman2013	+		1	7	8		0	0	0	0	0	0	0	0	0	1	0	1	6	2	2	1	0	1	0	0	0	0	2		0	0	0	0	0	0	0	0	0	38	0	70	58	21
5:65317150|65350779	ENSG00000112851,	ERBB2IP	+			+		3	5	8		3	1	0	0	0	0	2	0	0	0	0	0	5	0	0	0	4	3	0	1	0	3	0		42	41	0	0	0	0	29	0	0	0	0	0	124	0
7:148529726|148544397	ENSG00000106462,	EZH2	-	hsa_circ_0008324	Jeck2013, Salzman2013	+		1	7	8		0	5	0	0	0	0	0	0	0	0	0	4	3	0	3	0	8	1	0	0	0	3	6		0	3	0	0	0	0	0	0	0	0	0	6	3	0
7:148543562|148544397	ENSG00000106462,	EZH2	-	hsa_circ_0006357	Jeck2013, Salzman2013	+		2	6	8		0	0	0	0	0	0	2	0	0	3	0	2	0	2	2	0	1	0	0	0	0	1	1		0	0	0	0	0	0	3	0	0	5	0	7	0	2
4:2659530|2674099	ENSG00000125386,	FAM193A	+	hsa_circ_0006291	Jeck2013, Salzman2013	+		2	6	8		0	0	2	0	0	0	2	0	0	0	0	6	9	0	0	0	2	0	1	3	0	4	0		0	0	17	0	0	0	6	0	0	0	0	57	64	0
4:2659530|2692697	ENSG00000125386,	FAM193A	+	hsa_circ_0068926	Salzman2013	+		4	4	8		0	6	2	0	0	1	0	0	1	0	0	8	6	0	1	0	0	0	0	0	2	0	0		0	16	12	0	0	7	0	0	17	0	0	38	55	0
12:32734894|32764217	ENSG00000139132,	FGD4	+			+		2	6	8		0	0	0	0	0	0	0	0	1	0	2	1	1	3	0	2	0	0	0	1	0	2	0		0	0	0	0	0	0	0	0	20	0	24	49	69	45
1:59787208|59978111	ENSG00000172456,	FGGY	+	hsa_circ_0006269	Jeck2013, Salzman2013	+		4	4	8		1	0	0	0	0	0	2	0	1	1	0	0	1	0	0	0	1	0	0	0	1	1	0		56	0	0	0	0	0	14	0	21	24	0	0	122	0
15:50592986|50593565	ENSG00000104064,	GABPB1	-	hsa_circ_0002551	Jeck2013, Salzman2013	+		4	4	8		0	0	1	3	2	1	0	0	0	0	0	3	1	0	0	0	6	0	0	0	0	0	1		0	0	9	5	6	6	0	0	0	0	0	20	19	0
5:102432245|102433485	ENSG00000145723,	GIN1	-	hsa_circ_0006499	Jeck2013, Salzman2013	+		2	6	8		0	2	0	0	0	0	0	0	0	3	0	2	2	1	0	2	0	2	0	5	0	0	0		0	9	0	0	0	0	0	0	0	10	0	21	14	4
3:33109722|33110462	ENSG00000170266,	GLB1	-	hsa_circ_0001279	Jeck2013, Memczak2013, Salzman2013	+		3	5	8		2	0	2	0	0	0	0	0	2	0	0	3	1	0	0	0	2	0	2	1	0	0	0		13	0	4	0	0	0	0	0	5	0	0	39	27	0
2:191765290|191789319	ENSG00000115419,	GLS	+	hsa_circ_0001085	Memczak2013, Salzman2013	+		3	5	8		1	0	0	0	0	0	0	0	2	0	2	0	6	0	0	0	2	1	0	5	0	0	1		22	0	0	0	0	0	0	0	18	0	26	0	75	0
6:42819830|42821476	ENSG00000112624,	GLTSCR1L	+	hsa_circ_0076413	Salzman2013	+		4	4	8		1	0	0	0	0	1	6	2	0	0	0	2	3	1	0	1	0	0	0	0	0	0	0		19	0	0	0	0	16	14	16	0	0	0	59	36	14
3:155611307|155629068	ENSG00000163655,	GMPS	+			+		3	5	8		0	0	0	0	2	0	0	1	0	3	0	1	5	0	0	0	1	0	0	1	1	0	0		0	0	0	0	4	0	0	14	0	26	0	66	58	0
3:167754624|167766153	ENSG00000173905,	GOLIM4	-	hsa_circ_0067871	Salzman2013	+		6	2	8		0	4	1	1	2	0	2	1	0	0	0	0	0	1	0	0	5	0	0	0	0	0	0		0	13	11	11	15	0	11	23	0	0	0	0	0	10
7:44880498|44882953	ENSG00000105968,	H2AFV	-	hsa_circ_0008791	Jeck2013, Salzman2013	+		4	4	8		2	0	0	4	0	0	4	0	4	0	0	0	0	2	2	0	0	0	1	0	3	0	0		11	0	0	45	0	0	13	0	16	0	0	0	0	9
2:172782047|172809519	ENSG00000128708,	HAT1	+	hsa_circ_0008032	Jeck2013, Salzman2013	+		3	5	8		0	0	2	2	0	0	0	0	1	0	0	0	0	0	1	1	0	2	3	0	0	0	1		0	0	17	9	0	0	0	0	18	0	0	0	0	0
7:35707044|35712888	ENSG00000122557,	HERPUD2	-	hsa_circ_0001696	Memczak2013, Salzman2013	+		5	3	8		0	0	1	3	0	0	0	2	1	0	1	7	0	0	0	7	3	0	0	0	0	0	0		0	0	3	9	0	0	0	12	14	0	22	20	0	0
5:78692646|78752841	ENSG00000152413,	HOMER1	-	hsa_circ_0073128	Salzman2013	+		6	2	8		2	0	1	2	0	0	0	4	0	4	2	0	3	0	0	0	0	0	0	0	0	4	0		40	0	46	51	0	0	0	42	0	23	42	0	152	0
2:211018219|211019335	ENSG00000144445,	KANSL1L	-	hsa_circ_0008459	Jeck2013, Salzman2013	+		1	7	8		0	0	0	0	0	0	2	0	0	0	0	0	11	7	2	1	0	0	0	4	1	4	0		0	0	0	0	0	0	19	0	0	0	0	0	74	23
19:5047487|5082515	ENSG00000127663,	KDM4B	+	hsa_circ_0002926	Jeck2013, Salzman2013	+		2	6	8		2	0	0	0	0	0	0	0	0	1	0	6	5	0	2	0	1	0	0	0	5	2	0		19	0	0	0	0	0	0	0	0	12	0	40	58	0
6:111583460|111585149	ENSG00000173214,	KIAA1919	+	hsa_circ_0001638	Jeck2013, Memczak2013	+		3	5	8		0	0	1	0	1	0	1	0	0	0	0	1	0	5	1	6	0	0	0	2	0	0	0		0	0	13	0	3	0	3	0	0	0	0	27	0	4
20:16474936|16496309	ENSG00000089177,	KIF16B	-			+		2	6	8		0	0	0	0	0	3	3	0	0	0	0	2	3	2	0	0	0	1	0	3	5	0	0		0	0	0	0	0	2	2	0	0	0	0	16	7	4
7:151917608|151935911	ENSG00000055609,	KMT2C	-	hsa_circ_0002810	Jeck2013, Salzman2013	+		4	4	8		0	0	0	0	4	3	0	0	2	0	3	5	2	1	0	0	4	0	0	0	0	0	0		0	0	0	0	8	7	0	0	37	0	29	80	88	21
3:134327491|134348537	ENSG00000174611,	KY	-			+		3	5	8		2	0	0	0	0	2	0	0	2	0	0	2	0	0	4	3	5	0	0	0	0	2	0		21	0	0	0	0	5	0	0	34	0	0	51	0	0
4:17963526|17974508	ENSG00000178177,	LCORL	-	hsa_circ_0069285	Salzman2013	+		5	3	8		1	1	1	0	3	0	0	0	6	0	0	1	3	0	0	1	0	0	0	0	0	0	0		14	11	7	0	26	0	0	0	8	0	0	34	26	0
11:36248635|36248980	ENSG00000179241,	LDLRAD3	+	hsa_circ_0006988	Jeck2013, Salzman2013	+		3	5	8		0	4	2	0	0	0	0	0	1	0	0	8	14	0	4	0	0	0	0	0	0	3	19		0	1	2	0	0	0	0	0	1	0	0	4	12	0
1:117944808|117948267	ENSG00000198162,	MAN1A2	+	hsa_circ_0000116	Memczak2013, Salzman2013	+		3	5	8		0	0	3	1	0	0	3	0	0	0	0	12	4	0	2	0	0	0	0	0	0	4	4		0	0	28	26	0	0	15	0	0	0	0	73	94	0
1:117944808|117984947	ENSG00000198162,	MAN1A2	+	hsa_circ_0000119	Memczak2013, Salzman2013	+		4	4	8		3	1	0	0	0	0	1	0	0	0	1	8	3	0	0	0	0	0	3	0	0	0	6		18	19	0	0	0	0	15	0	0	0	24	87	82	0
5:56160561|56161804	ENSG00000095015,	MAP3K1	+	hsa_circ_0001485	Memczak2013	+		4	4	8		0	0	0	0	3	0	3	0	1	1	0	5	0	0	0	3	0	0	0	2	3	0	0		0	0	0	0	8	0	7	0	10	2	0	12	0	0
17:60087911|60112969	ENSG00000108510,	MED13	-			+		3	5	8		1	0	0	0	0	1	0	0	0	0	2	1	11	0	0	1	0	3	0	0	2	0	0		39	0	0	0	0	35	0	0	0	0	36	133	88	0
12:116534474|116549317	ENSG00000123066,	MED13L	-	hsa_circ_0000441	Jeck2013, Memczak2013	+		4	4	8		0	0	0	0	0	0	0	2	1	1	4	0	4	1	0	0	0	0	3	2	0	0	0		0	0	0	0	0	0	0	22	49	37	33	0	209	44
21:37734481|37736557	ENSG00000159256,	MORC3	+	hsa_circ_0141681	Maass2017	+		4	4	8		3	0	0	0	2	0	0	1	2	0	0	5	0	11	2	0	0	0	0	0	0	2	0		33	0	0	0	75	0	0	60	47	0	0	82	0	54
14:67768106|67770316	ENSG00000072415,	MPP5	+	hsa_circ_0005429	Jeck2013, Salzman2013	+		1	7	8		0	0	0	0	0	2	0	0	0	0	0	4	1	0	0	4	4	2	0	0	1	1	0		0	0	0	0	0	23	0	0	0	0	0	60	65	0
7:24663282|24708279	ENSG00000105926,	MPP6	+	hsa_circ_0142420	Maass2017	+		4	4	8		0	1	0	0	2	0	0	4	0	2	0	6	3	0	1	0	0	0	0	1	0	0	0		0	12	0	0	10	0	0	8	0	18	0	27	51	0
22:30374431|30394846	ENSG00000100330,	MTMR3	+	hsa_circ_0009055	Jeck2013	+		5	3	8		1	2	0	1	0	1	0	0	0	0	1	0	1	0	0	1	0	0	0	0	0	3	0		47	12	0	72	0	37	0	0	0	0	37	0	144	0
5:137211518|137213310	ENSG00000120729,	MYOT	+			+		3	5	8		0	0	0	3	0	0	0	0	2	0	1	5	1	0	0	8	2	0	0	0	0	0	3		0	0	0	1316	0	0	0	0	792	0	2036	4419	3765	0
10:69909797|69921509	ENSG00000138347,	MYPN	+			+		2	6	8		0	0	0	1	0	0	0	0	0	0	1	1	1	0	0	13	1	0	0	0	0	1	3		0	0	0	172	0	0	0	0	0	0	214	709	1018	0
10:69935080|69955289	ENSG00000138347,	MYPN	+	hsa_circ_0018493	Salzman2013	+		3	5	8		0	0	1	0	0	0	1	0	0	0	3	2	5	0	0	0	3	0	0	2	3	0	0		0	0	233	0	0	0	348	0	0	0	290	1055	1136	0
9:14146688|14179779	ENSG00000147862,	NFIB	-	hsa_circ_0086376	Salzman2013	+		3	5	8		0	0	0	0	0	0	0	0	4	1	1	0	0	0	3	0	4	2	0	3	0	5	0		0	0	0	0	0	0	0	0	47	29	55	0	0	0
5:43675613|43704502	ENSG00000112992,	NNT	+	hsa_circ_0005585	Jeck2013	+		3	5	8		1	0	0	3	0	0	1	0	0	0	0	2	2	0	0	17	0	0	0	2	0	4	0		99	0	0	288	0	0	182	0	0	0	0	592	586	0
5:138699448|138700432	ENSG00000120727,	PAIP2	+	hsa_circ_0001538	Memczak2013, Salzman2013	+		5	3	8		2	5	0	0	0	0	2	1	2	0	0	0	0	0	0	0	0	0	0	5	0	1	2		49	27	0	0	0	0	38	38	33	0	0	0	0	0
2:206305094|206305396	ENSG00000116117,	PARD3B	+	hsa_circ_0004575	Jeck2013, Salzman2013	+		2	6	8		0	0	3	0	0	0	0	0	0	0	2	4	6	0	1	0	3	9	0	0	0	0	3		0	0	8	0	0	0	0	0	0	0	3	23	13	0
2:223084859|223097002	ENSG00000135903,	PAX3	-	hsa_circ_0007333	Jeck2013	+		3	5	8		0	0	0	1	0	0	0	0	2	0	1	8	14	0	1	0	0	0	3	0	0	7	0		0	0	0	0	0	0	0	0	10	0	1	4	26	0
1:144994591|145021167	ENSG00000178104,	PDE4DIP	-	hsa_circ_0008390	Jeck2013, Salzman2013	+		4	4	8		0	0	2	0	0	0	4	0	2	8	0	5	0	0	1	0	1	0	0	0	0	3	0		0	0	620	0	0	0	1040	0	588	933	0	4489	0	0
15:85657104|85664245	ENSG00000073417,	PDE8A	+	hsa_circ_0036629	Salzman2013	+		3	5	8		0	1	0	0	1	0	0	2	0	0	0	2	2	0	0	0	0	0	0	0	1	1	1		0	15	0	0	11	0	0	9	0	0	0	35	32	0
6:42941741|42942776	ENSG00000124587,	PEX6	-	hsa_circ_0005038	Jeck2013, Salzman2013	+		4	4	8		1	0	0	0	1	0	3	0	2	0	0	1	1	0	0	0	0	0	0	6	0	1	0		16	0	0	0	14	0	9	0	14	0	0	52	49	0
X:54984739|54987350	ENSG00000158571,	PFKFB1	-			+		5	3	8		2	0	0	2	0	2	0	0	5	0	1	13	2	2	0	0	0	0	0	0	0	0	0		45	0	0	23	0	26	0	0	29	0	14	145	137	55
11:85733410|85742653	ENSG00000073921,	PICALM	-	hsa_circ_0023942	Salzman2013	+		3	5	8		0	0	0	0	0	0	1	2	0	1	0	4	0	0	2	0	0	0	1	0	0	5	2		0	0	0	0	0	0	48	75	0	65	0	191	0	0
15:55640530|55640923	ENSG00000069943,ENSG00000260916,	PIGB,CCPG1	-			+		2	6	8		0	0	1	0	0	0	0	0	0	1	0	7	7	6	0	0	0	0	2	0	3	2	0		0	0	9	0	0	0	0	0	0	10	0	17	20	5
3:178921332|178922376	ENSG00000121879,	PIK3CA	+	hsa_circ_0141983	Maass2017	+		5	3	8		0	1	1	0	0	0	0	2	0	2	1	0	0	3	0	0	2	0	0	0	0	1	0		0	17	14	0	0	0	0	23	0	30	22	0	0	35
6:89793472|89794362	ENSG00000146278,	PNRC1	+			+		4	4	8		2	0	0	7	3	0	0	0	1	0	0	7	8	3	0	0	0	0	0	0	0	3	0		179	0	0	113	144	0	0	0	49	0	0	251	225	126
X:24759492|24767109	ENSG00000101868,	POLA1	+			+		4	4	8		0	3	2	0	0	0	2	0	0	1	0	9	0	0	0	0	2	0	0	2	2	0	0		0	3	6	0	0	0	7	0	0	14	0	37	0	0
11:70200407|70202360	ENSG00000131626,	PPFIA1	+	hsa_circ_0000337	Jeck2013, Memczak2013, Salzman2013	+		2	6	8		0	1	0	0	1	0	0	0	0	0	0	2	1	2	1	0	0	0	4	1	0	0	0		0	13	0	0	16	0	0	0	0	0	0	84	98	11
1:214169812|214185058	ENSG00000117707,	PROX1	+	hsa_circ_0141544	Maass2017	+		4	4	8		0	0	0	13	0	3	6	0	0	0	4	12	4	0	0	0	0	0	2	0	4	0	0		0	0	0	17	0	0	5	0	0	0	15	14	16	0
12:11273609|11276922	ENSG00000111215,ENSG00000212127,	PRR4,TAS2R14	-	hsa_circ_0140989	Maass2017	+		3	5	8		0	0	3	0	1	0	0	0	6	0	0	5	3	0	0	0	0	3	0	3	0	2	0		0	0	17	0	40	0	0	0	30	0	0	52	78	0
9:123593609|123595734	ENSG00000095261,	PSMD5	-	hsa_circ_0088300	Salzman2013	+		4	4	8		1	0	1	0	1	0	0	1	0	0	0	0	1	1	3	0	0	0	0	0	0	3	0		13	0	9	0	6	0	0	4	0	0	0	0	22	11
2:136432902|136437894	ENSG00000048991,	R3HDM1	+	hsa_circ_0001070	Jeck2013, Memczak2013, Salzman2013	+		3	5	8		0	1	0	0	0	0	0	0	3	0	3	2	3	0	2	0	3	1	0	0	0	0	0		0	2	0	0	0	0	0	0	5	0	2	24	15	0
11:73418465|73431944	ENSG00000175582,	RAB6A	-	hsa_circ_0003908	Jeck2013, Salzman2013	+		4	4	8		0	1	0	0	0	0	1	0	2	1	0	1	3	3	0	0	0	1	0	0	0	0	0		0	2	0	0	0	0	7	0	4	2	0	10	8	8
18:9524592|9525849	ENSG00000017797,	RALBP1	+	hsa_circ_0005158	Jeck2013, Salzman2013	+		4	4	8		0	0	0	0	0	2	0	0	2	3	3	6	5	0	2	0	4	0	0	0	0	0	0		0	0	0	0	0	4	0	0	6	6	4	27	28	0
20:34317234|34320057	ENSG00000131051,	RBM39	-	hsa_circ_0008817	Jeck2013	+		4	4	8		2	0	0	0	6	2	0	0	4	0	0	12	0	5	3	4	0	0	0	0	0	0	0		51	0	0	0	49	29	0	0	20	0	0	106	0	39
9:136277419|136278041	ENSG00000148300,	REXO4	-	hsa_circ_0089371	Salzman2013	+		3	5	8		0	0	0	0	0	1	0	0	3	0	1	0	3	0	2	0	4	0	2	0	2	0	0		0	0	0	0	0	0	0	0	1	0	1	0	6	0
5:38991051|39021238	ENSG00000164327,	RICTOR	-	hsa_circ_0006308	Jeck2013, Salzman2013	+		3	5	8		0	0	0	1	0	0	0	2	0	2	0	2	0	0	0	0	0	2	1	3	2	0	0		0	0	0	33	0	0	0	29	0	19	0	99	0	0
3:149563798|149639014	ENSG00000082996,	RNF13	+	hsa_circ_0001346	Jeck2013, Memczak2013, Salzman2013	+		4	4	8		0	0	0	0	4	0	3	4	1	0	0	0	0	0	2	0	0	0	8	0	3	5	0		0	0	0	0	16	0	18	10	32	0	0	0	0	0
1:104070317|104095939	ENSG00000185946,	RNPC3	+			+		5	3	8		0	1	0	0	0	3	0	2	1	2	0	6	0	0	2	0	0	0	0	1	0	0	0		0	13	0	0	0	5	0	12	10	18	0	21	0	0
17:10402291|10430112	ENSG00000272736,ENSG00000272975,	RP11-799N11.1,CTC-297N7.11	-			+		4	4	8		0	0	31	0	0	0	0	1	0	2	3	10	24	0	3	0	0	0	14	0	0	0	0		0	0	8578	0	0	0	0	9902	0	1102	1063	31301	31987	0
17:1746097|1756483	ENSG00000132383,	RPA1	+	hsa_circ_0000734	Jeck2013, Memczak2013, Salzman2013	+		4	4	8		0	0	0	0	0	0	1	2	3	0	2	2	7	6	0	0	3	0	0	0	0	0	0		0	0	0	0	0	0	24	1	9	0	15	18	25	10
6:107031203|107050797	ENSG00000130347,	RTN4IP1	-	hsa_circ_0008514	Jeck2013, Salzman2013	+		3	5	8		0	0	2	0	0	0	0	2	0	0	2	4	0	0	2	0	0	2	0	0	3	0	3		0	0	1	0	0	0	0	0	0	0	1	7	0	0
3:133907681|133914026	ENSG00000163785,	RYK	-	hsa_circ_0005768	Jeck2013, Salzman2013	+		5	3	8		1	1	1	0	0	5	0	0	0	0	3	8	0	0	0	0	0	0	0	2	5	0	0		7	5	9	0	0	9	0	0	0	0	6	37	0	0
19:38954063|38954490	ENSG00000196218,	RYR1	+			+		4	4	8		2	0	0	0	6	0	0	0	7	1	0	6	0	2	0	0	0	4	0	0	3	0	0		396	0	0	0	107	0	0	0	314	178	0	1573	0	99
7:66458204|66459328	ENSG00000126524,	SBDS	-	hsa_circ_0003203	Jeck2013, Salzman2013	+		3	5	8		0	0	0	1	1	1	0	0	0	0	0	3	2	0	0	0	0	2	2	0	0	3	0		0	0	0	172	137	102	0	0	0	0	0	578	420	0
3:47466975|47470160	ENSG00000114650,	SCAP	-	hsa_circ_0007291	Jeck2013, Salzman2013	+		5	3	8		5	3	0	0	3	0	2	0	3	0	0	6	7	0	0	0	0	0	0	0	0	2	0		17	7	0	0	1	0	9	0	9	0	0	32	37	0
17:1540003|1540356	ENSG00000074660,	SCARF1	-	hsa_circ_0000732	Memczak2013, Salzman2013	+		3	5	8		0	0	0	0	0	0	4	0	0	3	4	4	6	2	0	0	2	0	0	0	0	1	0		0	0	0	0	0	0	11	0	0	4	6	11	15	3
6:108225833|108246136	ENSG00000025796,	SEC63	-	hsa_circ_0009144	Jeck2013	+		3	5	8		1	0	0	4	3	0	0	0	0	0	0	0	0	1	1	0	1	0	2	0	0	2	0		4	0	0	5	0	0	0	0	0	0	0	0	0	1
3:47139445|47147610	ENSG00000181555,	SETD2	-	hsa_circ_0001290	Jeck2013, Memczak2013, Salzman2013	+		4	4	8		2	0	3	0	0	0	0	2	0	1	0	0	4	6	0	0	0	0	1	0	3	0	0		27	0	21	0	0	0	0	31	0	27	0	0	83	25
3:52960047|52962357	ENSG00000163935,	SFMBT1	-	hsa_circ_0066147	Salzman2013	+		5	3	8		0	0	2	0	0	1	0	3	8	0	1	0	0	6	3	0	0	0	2	0	0	0	0		0	0	6	0	0	12	0	11	14	0	7	0	0	6
6:146209156|146216113	ENSG00000146414,	SHPRH	-	hsa_circ_0001649	Jeck2013, Memczak2013, Salzman2013	+		3	5	8		6	1	0	0	0	1	0	0	0	0	0	0	1	6	0	0	3	2	5	0	0	0	0		11	2	0	0	0	3	0	0	0	0	0	0	17	29
13:78293667|78327493	ENSG00000139737,	SLAIN1	+	hsa_circ_0000497	Memczak2013, Salzman2013	+		2	6	8		0	1	0	0	0	0	1	0	0	0	0	3	6	1	0	0	1	0	0	0	0	1	4		0	1	0	0	0	0	0	0	0	0	0	16	8	0
10:70246901|70253327	ENSG00000122912,	SLC25A16	-	hsa_circ_0003459	Jeck2013, Salzman2013	+		2	6	8		0	1	0	0	0	0	0	0	0	1	0	0	0	2	0	0	5	1	3	0	4	1	0		0	7	0	0	0	0	0	0	0	7	0	0	0	18
5:150701607|150705013	ENSG00000186335,	SLC36A2	-			+		3	5	8		0	1	0	0	4	0	0	0	4	0	0	0	7	2	0	0	0	2	0	1	1	0	0		0	10	0	0	29	0	0	0	32	0	0	0	193	29
5:135489281|135489852	ENSG00000113658,	SMAD5	+	hsa_circ_0003274	Jeck2013, Salzman2013	+		2	6	8		0	0	3	5	0	0	0	0	0	0	0	5	2	0	1	0	0	1	0	1	3	0	0		0	0	13	12	0	0	0	0	0	0	0	79	55	0
15:25650608|25660989	ENSG00000224078,ENSG00000114062,	SNHG14,UBE3A	-	hsa_circ_0005147	Jeck2013	+		2	6	8		0	0	1	0	0	0	0	0	5	0	0	3	2	6	0	0	2	3	0	0	3	0	0		0	0	41	0	0	0	0	0	45	0	0	156	152	37
6:86373392|86375865	ENSG00000203875,	SNHG5	-			+		3	5	8		0	0	0	0	1	0	0	0	4	0	1	0	0	0	0	2	0	2	4	4	4	0	0		0	0	0	0	12	0	0	0	2	0	4	0	0	0
2:32339707|32353548	ENSG00000021574,	SPAST	+	hsa_circ_0053413	Salzman2013	+		2	6	8		0	0	0	0	2	0	0	0	1	0	0	1	0	0	0	0	2	1	1	1	1	0	0		0	0	0	0	24	0	0	0	18	0	0	78	0	0
3:98487274|98492827	ENSG00000064225,	ST3GAL6	+	hsa_circ_0066608	Salzman2013	+		5	3	8		0	1	1	0	2	1	0	0	0	2	0	0	0	0	0	0	1	0	5	0	1	0	0		0	8	8	0	9	3	0	0	0	5	0	0	0	0
8:99538970|99608397	ENSG00000104375,	STK3	-	hsa_circ_0002798	Jeck2013, Salzman2013	+		6	2	8		1	0	0	1	0	2	0	3	1	2	0	0	0	0	1	0	0	0	0	0	1	0	0		22	0	0	12	0	14	0	17	14	18	0	0	0	0
3:3819409|3830758	ENSG00000144455,	SUMF1	-	hsa_circ_0003910	Jeck2013	+		4	4	8		0	0	0	0	6	0	2	0	1	0	3	5	2	0	0	0	2	0	0	0	0	7	0		0	0	0	0	3	0	4	0	4	0	4	7	13	0
14:21825356|21829372	ENSG00000092201,	SUPT16H	-	hsa_circ_0000522	Jeck2013, Memczak2013	+		3	5	8		2	0	1	0	0	0	0	1	0	0	0	7	5	0	0	1	7	0	4	0	0	0	0		22	0	8	0	0	0	0	25	0	0	0	55	49	0
11:67934449|67957619	ENSG00000110066,	SUV420H1	-	hsa_circ_0140968	Maass2017	+		1	7	8		0	0	0	0	0	0	0	0	0	2	0	1	5	1	0	2	2	0	0	1	0	1	0		0	0	0	0	0	0	0	0	0	16	0	60	48	13
3:100013931|100016889	ENSG00000036054,	TBC1D23	+	hsa_circ_0005605	Jeck2013, Salzman2013	+		4	4	8		1	2	2	0	0	0	0	0	0	0	2	0	0	0	0	0	3	0	1	0	1	2	0		22	17	12	0	0	0	0	0	0	0	14	0	0	0
3:141811903|141820683	ENSG00000114126,	TFDP2	-	hsa_circ_0008304	Jeck2013	+		3	5	8		2	0	0	0	1	0	0	0	0	4	0	3	2	4	0	1	3	0	0	0	0	0	0		18	0	0	0	13	0	0	0	0	13	0	41	47	39
3:129599152|129599402	ENSG00000172765,	TMCC1	-	hsa_circ_0001340	Jeck2013, Memczak2013	+		4	4	8		0	6	0	1	0	0	0	0	0	2	5	2	0	0	1	0	0	0	7	2	0	0	0		0	10	0	20	0	0	0	0	0	5	10	20	0	0
5:87577859|87588460	ENSG00000247828,	TMEM161B-AS1	+			+		2	6	8		3	0	0	0	0	0	0	0	0	0	2	0	4	1	0	10	3	0	0	0	0	1	7		7	0	0	0	0	0	0	0	0	0	11	0	20	10
9:111843119|111853432	ENSG00000106771,	TMEM245	-			+		3	5	8		0	1	0	1	0	0	0	0	0	0	2	2	0	0	1	2	3	0	0	0	0	1	0		0	48	0	71	0	0	0	0	0	0	103	135	0	0
9:111812563|111812972	ENSG00000106771,	TMEM245	-	hsa_circ_0087905	Salzman2013	+		4	4	8		1	0	0	0	1	0	0	0	2	2	0	5	7	0	0	0	0	0	0	3	0	2	0		80	0	0	0	58	0	0	0	79	76	0	171	166	0
2:230723488|230744844	ENSG00000153827,	TRIP12	-	hsa_circ_0003273	Jeck2013, Salzman2013	+		3	5	8		1	0	0	0	4	0	0	0	2	0	0	4	5	0	3	0	0	0	1	0	0	3	0		31	0	0	0	34	0	0	0	27	0	0	89	79	0
1:231090079|231097049	ENSG00000143643,	TTC13	-	hsa_circ_0000195	Jeck2013, Memczak2013, Salzman2013	+		2	6	8		0	0	0	0	0	0	2	0	0	0	3	0	5	1	3	0	0	1	2	0	1	0	0		0	0	0	0	0	0	2	0	0	0	7	0	27	13
2:179557224|179558735	ENSG00000155657,	TTN	-			+		2	6	8		0	0	0	0	4	0	0	0	0	0	2	4	0	1	0	0	0	3	2	0	3	0	5		0	0	0	0	4648	0	0	0	0	0	4672	16732	0	3846
2:179632492|179632632	ENSG00000155657,	TTN	-			+		5	3	8		3	0	0	6	0	1	0	0	0	1	1	0	17	5	2	0	0	0	0	0	0	0	0		9345	0	0	13081	0	10136	0	0	0	11002	10914	0	60052	22834
2:179537362|179538437	ENSG00000155657,	TTN	-			+		4	4	8		4	1	0	3	0	0	0	0	0	0	2	8	5	0	2	0	0	0	0	0	0	6	0		1899	1864	0	2234	0	0	0	0	0	0	2861	6742	8072	0
9:33960824|33989124	ENSG00000137073,	UBAP2	-	hsa_circ_0142586	Maass2017	+		7	1	8		1	0	0	2	0	0	3	1	2	1	1	0	0	0	0	5	0	0	0	0	0	0	0		30	0	0	14	0	0	18	29	19	18	16	0	0	0
9:35228012|35243361	ENSG00000198722,	UNC13B	+			+		4	4	8		0	0	0	0	0	2	0	2	0	1	2	0	4	0	1	0	6	0	3	0	0	0	0		0	0	0	0	0	27	0	17	0	14	25	0	71	0
19:30476130|30503438	ENSG00000105176,	URI1	+	hsa_circ_0050336	Salzman2013	+		4	4	8		0	2	0	2	0	0	0	0	1	0	1	2	0	0	0	1	0	0	0	0	1	1	0		0	13	0	26	0	0	0	0	21	0	7	66	0	0
17:76814749|76832454	ENSG00000055483,	USP36	-			+		2	6	8		1	0	0	0	0	0	0	0	3	0	0	2	24	2	0	0	7	3	0	2	0	0	0		19	0	0	0	0	0	0	0	11	0	0	50	43	2
4:120156445|120194863	ENSG00000145390,	USP53	+			+		4	4	8		0	2	1	0	2	0	0	0	0	0	1	3	0	0	0	0	0	0	0	2	0	1	1		0	31	23	0	52	0	0	0	0	0	32	94	0	0
2:106761646|106782539	ENSG00000115652,	UXS1	-	hsa_circ_0004029	Jeck2013, Salzman2013	+		2	6	8		2	0	0	0	0	1	0	0	0	0	0	7	3	0	0	0	0	1	0	1	7	4	0		30	0	0	0	0	2	0	0	0	0	0	21	37	0
8:17123416|17143936	ENSG00000155975,	VPS37A	+	hsa_circ_0142499	Maass2017	+		3	5	8		0	0	0	1	1	0	0	1	0	0	0	0	4	0	2	10	0	0	0	1	6	0	0		0	0	0	14	15	0	0	6	0	0	0	0	45	0
3:184566859|184689540	ENSG00000156931,	VPS8	+			+		4	4	8		0	2	2	0	0	0	4	0	2	0	0	0	3	3	0	0	0	2	2	0	0	0	0		0	23	7	0	0	0	4	0	10	0	0	0	37	20
13:42439872|42461497	ENSG00000102763,	VWA8	-	hsa_circ_0030117	Salzman2013	+		6	2	8		1	3	0	0	2	2	0	7	0	0	3	0	5	0	0	0	0	0	4	0	0	0	0		39	81	0	0	49	25	0	31	0	0	89	0	127	0
4:10099335|10105610	ENSG00000071127,	WDR1	-	hsa_circ_0003550	Jeck2013	+		2	6	8		0	0	0	1	0	0	0	0	2	0	0	0	7	1	0	2	4	0	1	0	3	0	0		0	0	0	14	0	0	0	0	18	0	0	0	156	20
5:76745585|76760634	ENSG00000164253,	WDR41	-	hsa_circ_0008861	Jeck2013, Salzman2013	+		4	4	8		0	3	0	4	0	0	1	0	0	3	0	7	5	0	0	0	2	0	0	0	0	3	0		0	4	0	13	0	0	5	0	0	21	0	41	33	0
18:54423814|54426184	ENSG00000091157,	WDR7	+	hsa_circ_0000852	Jeck2013, Memczak2013, Salzman2013	+		3	5	8		0	0	0	0	0	0	0	2	0	2	2	6	2	3	0	0	0	0	0	0	1	1	0		0	0	0	0	0	0	0	3	0	11	7	72	74	4
10:27431316|27434519	ENSG00000136758,	YME1L1	-	hsa_circ_0005633	Jeck2013, Salzman2013	+		1	7	8		0	0	0	0	0	0	0	0	3	0	0	6	3	4	2	0	0	0	3	0	2	0	4		0	0	0	0	0	0	0	0	47	0	0	184	175	74
8:64098706|64100303	ENSG00000185728,	YTHDF3	+	hsa_circ_0084620	Salzman2013	+		2	6	8		0	0	3	3	0	0	0	0	0	0	0	8	7	4	0	0	3	0	2	0	0	1	0		0	0	20	29	0	0	0	0	0	0	0	105	96	31
2:113057426|113089859	ENSG00000188177,	ZC3H6	+			+		3	5	8		0	0	1	0	0	0	0	3	0	0	5	0	6	2	0	0	0	0	1	2	4	0	0		0	0	24	0	0	0	0	23	0	0	35	0	75	24
1:52943380|52954707	ENSG00000134744,	ZCCHC11	-	hsa_circ_0008815	Jeck2013, Salzman2013	+		3	5	8		0	2	0	0	0	0	0	0	3	2	0	0	2	1	4	0	0	0	0	0	0	1	2		0	33	0	0	0	0	0	0	42	41	0	0	156	31
9:37126309|37127260	ENSG00000147905,	ZCCHC7	+	hsa_circ_0142594	Maass2017	+		5	3	8		3	0	0	5	0	0	0	3	1	1	0	0	7	0	0	0	0	0	0	0	0	4	1		12	0	0	9	0	0	0	11	16	16	0	0	35	0
1:247318868|247323115	ENSG00000196418,	ZNF124	-	hsa_circ_0002922	Jeck2013	+		1	7	8		0	0	0	0	0	0	0	0	0	0	1	0	8	2	0	0	9	1	0	4	2	5	0		0	0	0	0	0	0	0	0	0	0	1	0	22	8
19:23556544|23557566	ENSG00000167232,	ZNF91	-			+		3	5	8		0	1	0	0	0	2	0	0	0	9	0	15	12	36	0	0	17	9	0	0	0	0	0		0	20	0	0	0	43	0	0	0	21	0	51	54	51
6:170794018|170858201	n/a	n/a	-			+		0	8	8		0	0	0	0	0	0	0	0	0	0	0	3	5	0	2	1	1	1	2	2	0	0	0		0	0	0	0	0	0	0	0	0	0	0	133	110	0
1:104108057|104258640	n/a	n/a	+			+		3	5	8		0	1	0	1	0	0	0	0	1	0	0	16	2	1	5	0	0	0	0	0	9	0	0		0	14	0	21	0	0	0	0	18	0	0	76	39	14
17:10427783|10535053	n/a	n/a	-			+		3	5	8		0	0	0	2	0	0	4	0	16	0	0	70	0	0	20	0	0	0	6	0	0	16	12		0	0	0	380	0	0	825	0	2197	0	0	10133	0	0
14:23861771|23889443	n/a	n/a	-			+		4	4	8		0	0	0	0	0	0	3	1	0	1	3	2	4	0	0	0	3	0	2	0	0	0	0		0	0	0	0	0	0	50	13	0	17	29	80	83	0
7:35820819|35833632	ENSG00000228878,	AC007551.3	-	hsa_circ_0142426	Maass2017	+		3	4	7		2	0	0	0	0	0	0	0	2	5	0	5	0	0	0	0	1	0	2	0	0	0	2		4	0	0	0	0	0	0	0	0	2	0	4	0	0
12:109660312|109661709	ENSG00000076555,	ACACB	+	hsa_circ_0028123	Salzman2013	+		3	4	7		0	0	1	0	0	0	0	0	0	3	2	3	6	0	2	0	0	0	0	0	4	0	0		0	0	62	0	0	0	0	0	0	67	104	313	322	0
15:100672212|100673520	ENSG00000140470,	ADAMTS17	-			+		2	5	7		0	0	0	0	0	0	0	0	1	0	2	0	7	0	2	0	1	0	0	1	0	0	1		0	0	0	0	0	0	0	0	2	0	1	0	15	0
1:100335956|100343384	ENSG00000162688,	AGL	+	hsa_circ_0013290	Salzman2013	+		0	7	7		0	0	0	0	0	0	0	0	0	0	0	1	0	2	2	0	0	0	2	2	3	0	2		0	0	0	0	0	0	0	0	0	0	0	1979	0	788
1:100345479|100361944	ENSG00000162688,	AGL	+			+		2	5	7		0	0	0	0	0	0	0	0	2	0	1	0	9	4	0	0	2	1	1	0	0	0	0		0	0	0	0	0	0	0	0	677	0	342	0	1839	631
7:91726003|91730370	ENSG00000127914,	AKAP9	+	hsa_circ_0142450	Maass2017	+		2	5	7		0	2	0	0	0	0	0	0	0	3	0	0	0	1	0	0	0	1	3	0	1	1	0		0	15	0	0	0	0	0	0	0	26	0	0	0	52
2:190559707|190609514	ENSG00000151687,	ANKAR	+			+		2	5	7		0	0	0	0	1	0	0	0	0	3	0	7	4	1	0	0	0	1	0	0	4	0	0		0	0	0	0	10	0	0	0	0	5	0	8	5	4
2:190560876|190609514	ENSG00000151687,	ANKAR	+			+		4	3	7		1	0	1	2	0	0	0	0	0	0	3	7	0	0	0	0	0	0	0	1	0	1	0		4	0	8	11	0	0	0	0	0	0	7	15	0	0
1:70736539|70781249	ENSG00000118454,	ANKRD13C	-	hsa_circ_0012938	Salzman2013	+		2	5	7		0	0	0	0	0	0	0	0	1	0	1	4	3	0	1	0	3	0	4	0	0	0	0		0	0	0	0	0	0	0	0	19	0	18	38	34	0
1:70758071|70781249	ENSG00000118454,	ANKRD13C	-	hsa_circ_0000085	Memczak2013, Salzman2013	+		4	3	7		0	0	0	4	0	2	0	0	2	0	1	5	2	0	0	0	0	0	0	0	3	0	0		0	0	0	28	0	12	0	0	17	0	22	42	46	0
1:70766447|70781249	ENSG00000118454,	ANKRD13C	-	hsa_circ_0003566	Jeck2013, Salzman2013	+		4	3	7		0	0	0	3	1	0	2	0	0	0	1	0	0	0	3	0	1	0	0	0	0	1	0		0	0	0	24	42	0	14	0	0	0	22	0	0	0
4:73956384|73958017	ENSG00000132466,	ANKRD17	-	hsa_circ_0007883	Jeck2013, Salzman2013	+		4	3	7		2	4	0	0	2	0	0	0	0	0	3	0	5	0	0	0	0	0	0	0	4	2	0		22	7	0	0	30	0	0	0	0	0	27	0	98	0
4:73984405|73991029	ENSG00000132466,	ANKRD17	-	hsa_circ_0004148	Jeck2013, Salzman2013	+		2	5	7		0	0	2	0	0	0	0	0	2	0	0	6	3	5	1	0	0	0	0	0	0	1	0		0	0	18	0	0	0	0	0	14	0	0	102	95	17
11:22225350|22249132	ENSG00000171714,	ANO5	+	hsa_circ_0021506	Salzman2013	+		0	7	7		0	0	0	0	0	0	0	0	0	0	0	16	2	0	0	0	3	6	11	0	0	4	3		0	0	0	0	0	0	0	0	0	0	0	413	283	0
11:22225350|22284589	ENSG00000171714,	ANO5	+			+		4	3	7		1	0	0	9	0	2	0	0	0	3	0	6	0	0	0	0	0	1	0	0	0	3	0		70	0	0	95	0	37	0	0	0	60	0	412	0	0
12:45814854|45816845	ENSG00000177119,	ANO6	+	hsa_circ_0025947	Salzman2013	+		5	2	7		0	1	1	0	0	0	4	1	0	1	0	1	0	0	0	0	0	0	0	0	1	0	0		0	37	56	0	0	0	63	31	0	27	0	123	0	0
2:68717322|68772444	ENSG00000169621,	APLF	+	hsa_circ_0001023	Memczak2013	+		1	6	7		0	0	0	0	0	1	0	0	0	0	0	0	5	4	0	1	0	1	1	0	6	0	0		0	0	0	0	0	2	0	0	0	0	0	0	3	7
8:68163534|68172161	ENSG00000066777,	ARFGEF1	-	hsa_circ_0001807	Memczak2013, Salzman2013	+		4	3	7		0	0	0	0	1	0	0	7	2	0	1	2	2	0	0	0	0	0	0	0	2	0	0		0	0	0	0	8	0	0	17	11	0	4	34	32	0
8:62546242|62566219	ENSG00000198363,	ASPH	-	hsa_circ_0009158	Jeck2013, Salzman2013	+		4	3	7		1	0	0	0	0	0	0	3	3	0	4	9	0	1	2	0	0	0	0	0	0	0	0		102	0	0	0	0	0	0	64	22	0	46	104	0	70
2:24046128|24046439	ENSG00000119778,	ATAD2B	-	hsa_circ_0003828	Jeck2013, Salzman2013	+		3	4	7		0	0	1	0	0	0	0	0	1	0	3	2	5	0	1	0	3	0	0	0	0	0	0		0	0	5	0	0	0	0	0	7	0	11	35	36	0
4:42505467|42546003	ENSG00000124406,	ATP8A1	-	hsa_circ_0069613	Salzman2013	+		2	5	7		0	0	0	2	0	0	2	0	0	0	0	6	1	0	1	0	0	0	1	3	0	0	0		0	0	0	44	0	0	17	0	0	0	0	166	115	0
12:111990084|111990781	ENSG00000204842,	ATXN2	-	hsa_circ_0028270	Salzman2013	+		3	4	7		0	0	0	2	1	0	0	0	0	0	1	1	2	1	0	0	1	0	0	0	0	0	0		0	0	0	6	9	0	0	0	0	0	6	41	38	9
2:215617171|215646233	ENSG00000138376,	BARD1	-	hsa_circ_0141812	Maass2017	+		2	5	7		0	0	0	0	0	0	0	0	2	1	0	0	8	11	2	0	0	0	0	0	2	1	0		0	0	0	0	0	0	0	0	20	10	0	0	92	37
2:160194078|160252345	ENSG00000123636,	BAZ2B	-	hsa_circ_0056829	Salzman2013	+		1	6	7		0	0	0	0	0	0	0	0	0	0	3	0	9	6	1	0	0	1	0	0	4	10	0		0	0	0	0	0	0	0	0	0	0	24	0	110	51
3:107429299|107435696	ENSG00000114439,	BBX	+	hsa_circ_0001324	Jeck2013, Memczak2013, Salzman2013	+		2	5	7		3	0	0	0	0	0	0	0	2	0	0	10	8	0	2	8	0	0	0	3	0	0	0		16	0	0	0	0	0	0	0	23	0	0	88	63	0
2:198607785|198622124	ENSG00000152430,	BOLL	-			+		2	5	7		2	0	0	0	0	0	0	0	0	0	1	3	5	0	0	0	4	0	0	2	0	2	0		5	0	0	0	0	0	0	0	0	0	6	11	17	0
2:198607785|198646589	ENSG00000152430,	BOLL	-			+		2	5	7		0	0	0	0	0	0	0	1	0	0	1	4	3	0	0	1	3	0	1	0	0	0	0		0	0	0	0	0	0	0	1	0	0	7	15	14	0
21:40578034|40601362	ENSG00000185658,	BRWD1	-	hsa_circ_0001192	Memczak2013, Salzman2013	+		3	4	7		0	0	0	0	0	1	0	3	1	0	0	1	1	0	0	0	0	0	0	0	0	3	1		0	0	0	0	0	14	0	35	44	0	0	120	80	0
6:105563561|105573453	ENSG00000112276,	BVES	-	hsa_circ_0077527	Salzman2013	+		1	6	7		0	0	0	0	0	0	2	0	0	0	0	0	0	0	1	1	0	1	2	0	2	0	3		0	0	0	0	0	0	94	0	0	0	0	0	0	0
16:19627436|19659204	ENSG00000103544,	C16orf62	+	hsa_circ_0006797	Jeck2013, Salzman2013	+		3	4	7		3	0	0	0	0	0	0	2	2	0	0	1	3	0	0	0	0	0	3	0	2	0	0		22	0	0	0	0	0	0	22	16	0	0	57	62	0
12:22643057|22659753	ENSG00000111731,	C2CD5	-	hsa_circ_0008769	Jeck2013, Salzman2013	+		2	5	7		0	0	0	0	0	1	0	0	2	0	0	1	4	2	0	4	2	0	0	0	0	0	0		0	0	0	0	0	6	0	0	19	0	0	37	22	24
6:30618771|30619243	ENSG00000204564,	C6orf136	+	hsa_circ_0006109	Jeck2013, Salzman2013	+		4	3	7		0	0	0	0	1	2	0	0	2	0	5	0	5	3	0	0	6	0	0	0	0	0	0		0	0	0	0	6	1	0	0	3	0	12	0	25	9
10:75576773|75583842	ENSG00000148660,	CAMK2G	-			+		3	4	7		0	0	1	0	0	0	0	1	0	0	2	0	2	3	0	0	0	0	0	3	0	1	0		0	0	21	0	0	0	0	8	0	0	31	0	75	23
22:39534641|39537441	ENSG00000100307,	CBX7	-			+		4	3	7		0	2	1	0	0	0	0	1	1	0	0	1	0	0	0	0	0	1	1	0	0	0	0		0	11	20	0	0	0	0	14	13	0	0	34	0	0
1:193202123|193205486	ENSG00000134371,	CDC73	+	hsa_circ_0003820	Jeck2013	+		5	2	7		2	0	1	0	0	0	0	0	1	5	1	3	0	0	0	0	0	0	2	0	0	0	0		24	0	20	0	0	0	0	0	8	15	8	31	0	0
22:17978442|17979767	ENSG00000099954,	CECR2	+	hsa_circ_0062161	Salzman2013	+		2	5	7		0	0	0	0	0	0	0	1	2	0	0	3	1	0	0	0	5	0	2	0	0	0	7		0	0	0	0	0	0	0	31	63	0	0	196	148	0
1:180056713|180068120	ENSG00000135837,	CEP350	+			+		3	4	7		2	0	0	0	0	0	0	0	0	3	1	0	0	0	0	3	0	0	1	1	0	1	0		47	0	0	0	0	0	0	0	0	41	58	0	0	0
16:53289512|53308214	ENSG00000177200,	CHD9	+	hsa_circ_0039366	Salzman2013	+		1	6	7		0	0	0	0	0	0	0	0	0	1	0	2	2	3	0	0	2	0	3	0	0	1	0		0	0	0	0	0	0	0	0	0	21	0	124	103	46
16:53189838|53191453	ENSG00000177200,	CHD9	+	hsa_circ_0039353	Salzman2013	+		2	5	7		0	0	0	0	2	2	0	0	0	0	0	4	10	0	0	2	3	0	0	0	4	0	0		0	0	0	0	10	14	0	0	0	0	0	95	83	0
16:53288350|53308214	ENSG00000177200,	CHD9	+	hsa_circ_0000702	Memczak2013, Salzman2013	+		3	4	7		2	0	1	0	5	0	0	0	0	0	0	0	11	3	2	0	1	0	0	0	0	0	0		42	0	18	0	34	0	0	0	0	0	0	0	123	59
19:1271328|1272050	ENSG00000099622,	CIRBP	+	hsa_circ_0007715	Jeck2013	+		2	5	7		0	0	0	1	0	0	0	1	0	0	0	3	5	0	0	1	2	0	0	0	0	1	0		0	0	0	135	0	0	0	64	0	0	0	318	532	0
2:122208489|122216551	ENSG00000074054,	CLASP1	-	hsa_circ_0006557	Jeck2013	+		4	3	7		1	0	1	0	0	0	0	2	3	0	0	0	0	5	1	0	1	0	0	0	0	0	0		51	0	38	0	0	0	0	60	53	0	0	0	0	57
11:77330651|77340944	ENSG00000074201,	CLNS1A	-	hsa_circ_0008342	Jeck2013, Salzman2013	+		2	5	7		0	0	0	0	0	0	0	0	0	3	1	2	1	0	3	0	0	0	0	0	2	0	4		0	0	0	0	0	0	0	0	0	16	23	37	42	0
4:78694235|78697546	ENSG00000138767,	CNOT6L	-	hsa_circ_0006168	Jeck2013, Salzman2013	+		1	6	7		0	0	0	0	0	0	0	3	0	0	0	1	3	0	3	0	0	0	0	0	1	3	4		0	0	0	0	0	0	0	4	0	0	0	2	3	0
10:93841077|93851701	ENSG00000107864,	CPEB3	-	hsa_circ_0004224	Jeck2013, Salzman2013	+		1	6	7		0	0	0	0	0	0	0	0	0	0	1	2	2	0	1	0	0	1	0	0	0	1	2		0	0	0	0	0	0	0	0	0	0	30	44	79	0
5:173371970|173380275	ENSG00000113742,	CPEB4	+	hsa_circ_0008042	Jeck2013, Salzman2013	+		3	4	7		5	0	1	1	0	0	0	0	0	0	0	0	1	0	0	0	0	0	0	0	2	1	3		33	0	23	36	0	0	0	0	0	0	0	0	190	0
1:115262200|115263338	ENSG00000009307,	CSDE1	-	hsa_circ_0013644	Salzman2013	+		4	3	7		0	0	1	1	1	0	0	0	3	0	0	0	0	0	0	0	0	2	0	1	5	0	0		0	0	544	332	904	0	0	0	480	0	0	0	0	0
5:122881111|122911657	ENSG00000151292,	CSNK1G3	+	hsa_circ_0073706	Salzman2013	+		3	4	7		0	2	0	4	0	0	0	0	1	0	0	0	0	0	0	0	1	3	1	1	0	0	0		0	12	0	7	0	0	0	0	4	0	0	0	0	0
11:33127113|33127610	ENSG00000176102,	CSTF3	-	hsa_circ_0000283	Jeck2013, Memczak2013	+		2	5	7		0	0	0	0	0	0	0	1	0	1	0	0	0	2	1	0	3	1	3	0	0	0	0		0	0	0	0	0	0	0	3	0	2	0	0	0	5
17:10368759|10447444	ENSG00000272975,	CTC-297N7.11	-			+		4	3	7		0	0	14	0	0	0	0	0	3	6	4	10	5	0	0	0	0	0	7	0	0	0	0		0	0	2548	0	0	0	0	0	3354	523	853	17772	15764	0
1:9931245|9938047	ENSG00000178585,	CTNNBIP1	-	hsa_circ_0009674	Salzman2013	+		2	5	7		0	0	2	0	0	0	0	0	1	0	0	2	0	4	0	0	0	0	2	0	7	1	0		0	0	4	0	0	0	0	0	11	0	0	50	0	13
1:168007609|168014465	ENSG00000143164,	DCAF6	+	hsa_circ_0000155	Memczak2013, Salzman2013	+		4	3	7		1	0	0	3	0	0	0	0	1	2	0	0	4	0	0	0	0	3	0	0	0	0	1		290	0	0	349	0	0	0	0	303	245	0	0	1240	0
6:18236683|18237747	ENSG00000124795,	DEK	-	hsa_circ_0142318	Maass2017	+		2	5	7		0	0	0	0	1	0	0	0	0	0	1	0	3	3	2	3	0	0	5	0	0	0	0		0	0	0	0	106	0	0	0	0	0	51	0	154	132
9:19286767|19300329	ENSG00000137145,	DENND4C	+			+		3	4	7		0	0	1	0	0	0	0	0	1	0	2	6	0	2	0	0	1	0	0	6	0	0	0		0	0	42	0	0	0	0	0	54	0	47	124	0	32
12:31595709|31648853	ENSG00000170456,	DENND5B	-			+		4	3	7		0	0	0	0	1	0	2	1	0	0	2	1	0	0	0	0	0	1	0	0	0	1	0		0	0	0	0	15	0	38	14	0	0	29	69	0	0
X:31697492|31697703	ENSG00000198947,	DMD	-			+		1	6	7		0	0	0	0	1	0	0	0	0	0	0	4	1	2	2	1	1	0	0	0	0	0	0		0	0	0	0	298	0	0	0	0	0	0	495	672	180
X:32563276|32717410	ENSG00000198947,	DMD	-			+		4	3	7		0	1	0	1	0	1	0	0	1	0	0	0	0	0	0	0	0	2	1	0	0	2	0		0	138	0	165	0	87	0	0	261	0	0	0	0	0
13:96375496|96377506	ENSG00000102580,	DNAJC3	+	hsa_circ_0002473	Jeck2013, Salzman2013	+		4	3	7		0	4	5	0	3	0	0	2	0	0	0	3	0	0	0	0	4	1	0	0	0	0	0		0	18	13	0	20	0	0	8	0	0	0	90	0	0
5:31448654|31451747	ENSG00000113360,	DROSHA	-	hsa_circ_0004599	Jeck2013, Salzman2013	+		3	4	7		0	1	0	0	1	0	1	0	0	0	0	1	1	1	3	0	0	0	0	0	0	0	0		0	6	0	0	13	0	12	0	0	0	0	44	37	14
2:71838375|71840540	ENSG00000135636,	DYSF	+	hsa_circ_0055160	Salzman2013	+		3	4	7		2	0	0	0	0	0	0	2	3	0	0	1	2	0	3	0	1	0	0	0	0	0	0		89	0	0	0	0	0	0	15	43	0	0	144	162	0
15:74963796|74967483	ENSG00000179151,	EDC3	-	hsa_circ_0000633	Jeck2013, Memczak2013, Salzman2013	+		2	5	7		0	0	0	0	0	0	0	0	1	1	0	1	3	0	3	0	0	1	0	0	0	0	1		0	0	0	0	0	0	0	0	4	4	0	13	10	0
8:109462052|109462721	ENSG00000104412,	EMC2	+	hsa_circ_0142470	Maass2017	+		3	4	7		2	0	0	0	0	0	3	5	0	0	0	4	2	1	0	0	0	0	3	0	0	0	0		22	0	0	0	0	0	11	27	0	0	0	43	74	39
14:100380516|100381034	ENSG00000066629,	EML1	+			+		1	6	7		0	0	0	0	0	0	0	0	0	0	1	3	7	1	2	0	0	0	0	1	6	0	0		0	0	0	0	0	0	0	0	0	0	13	89	68	28
5:65349234|65350779	ENSG00000112851,	ERBB2IP	+	hsa_circ_0072732	Salzman2013	+		3	4	7		0	0	0	6	0	0	0	1	1	0	0	1	0	5	0	0	0	0	0	2	0	0	9		0	0	0	25	0	0	0	29	23	0	0	86	0	31
2:72958136|72960247	ENSG00000144036,	EXOC6B	-	hsa_circ_0001030	Memczak2013, Salzman2013	+		2	5	7		0	0	0	0	0	3	0	0	0	0	4	10	4	22	0	7	0	0	0	0	2	0	0		0	0	0	0	0	23	0	0	0	0	21	38	39	25
1:179012850|179023773	ENSG00000116199,	FAM20B	+	hsa_circ_0005977	Jeck2013, Salzman2013	+		3	4	7		2	0	0	0	0	0	1	0	1	0	0	1	1	0	1	0	0	0	0	0	1	0	0		5	0	0	0	0	0	7	0	0	0	0	23	45	0
10:103432672|103436193	ENSG00000107829,	FBXW4	-	hsa_circ_0000255	Jeck2013, Memczak2013, Salzman2013	+		3	4	7		0	0	0	3	1	0	0	0	1	0	0	13	0	2	4	0	0	0	3	0	0	0	0		0	0	0	10	8	0	0	0	4	0	0	37	0	18
11:72695133|72700142	ENSG00000137478,	FCHSD2	-	hsa_circ_0005918	Jeck2013, Salzman2013	+		4	3	7		2	0	1	2	0	0	1	0	0	0	0	0	2	0	0	0	0	2	0	0	0	1	0		8	0	1	4	0	0	10	0	0	0	0	0	7	0
6:76018556|76024918	ENSG00000118407,	FILIP1	-			+		2	5	7		0	0	0	1	0	1	0	0	0	0	0	2	0	0	3	0	0	0	0	0	1	4	1		0	0	0	100	0	52	0	0	0	0	0	224	0	0
9:20923659|20933131	ENSG00000188352,	FOCAD	+	hsa_circ_0005646	Jeck2013	+		3	4	7		0	0	0	1	0	1	0	1	0	0	0	1	1	1	0	0	0	0	0	0	0	1	0		0	0	0	3	0	0	0	0	0	0	0	14	18	1
17:80521230|80526077	ENSG00000141568,	FOXK2	+	hsa_circ_0000816	Jeck2013, Memczak2013, Salzman2013	+		2	5	7		0	0	2	0	0	0	0	0	1	0	0	0	5	1	0	0	0	3	0	0	2	1	0		0	0	18	0	0	0	0	0	19	0	0	0	91	6
4:48686690|48712715	ENSG00000075539,	FRYL	-	hsa_circ_0002021	Jeck2013, Salzman2013	+		4	3	7		1	0	0	0	1	0	0	2	0	0	3	1	0	10	0	0	0	0	0	0	0	1	0		15	0	0	0	7	0	0	6	0	0	10	49	0	3
1:151060666|151079698	ENSG00000143458,	GABPB2	+			+		5	2	7		0	3	0	3	0	0	3	0	3	4	0	9	1	0	0	0	0	0	0	0	0	0	0		0	6	0	16	0	0	6	0	15	23	0	72	77	0
19:33604673|33605325	ENSG00000076650,	GPATCH1	+	hsa_circ_0008287	Jeck2013	+		3	4	7		0	0	1	0	0	0	0	2	0	1	0	2	3	0	0	0	0	0	1	0	2	0	0		0	0	3	0	0	0	0	0	0	1	0	11	7	0
5:56542127|56545403	ENSG00000062194,	GPBP1	+	hsa_circ_0002775	Jeck2013, Salzman2013	+		3	4	7		0	3	0	0	0	0	0	1	1	0	0	3	2	0	0	0	2	0	0	0	0	1	0		0	21	0	0	0	0	0	45	37	0	0	156	146	0
7:810108|814799	ENSG00000164818,	HEATR2	+	hsa_circ_0001667	Jeck2013, Memczak2013, Salzman2013	+		4	3	7		0	0	3	0	3	1	0	0	1	0	0	5	3	0	0	0	0	0	4	0	0	0	0		0	0	5	0	7	6	0	0	3	0	0	42	69	0
10:69726440|69773943	ENSG00000148634,	HERC4	-			+		1	6	7		0	0	0	0	0	0	0	1	0	0	0	1	1	2	0	0	1	0	0	1	0	1	0		0	0	0	0	0	0	0	17	0	0	0	52	22	42
1:21097423|21100103	ENSG00000127483,	HP1BP3	-	hsa_circ_0005782	Jeck2013, Salzman2013	+		4	3	7		0	0	0	0	0	1	0	1	0	4	2	3	2	7	0	0	0	0	0	0	0	0	0		0	0	0	0	0	58	0	34	0	58	41	182	136	64
5:132426885|132428481	ENSG00000170606,	HSPA4	+	hsa_circ_0001531	Jeck2013, Memczak2013	+		3	4	7		0	0	0	2	0	0	0	1	0	1	0	1	1	1	0	0	3	0	0	0	0	0	0		0	0	0	30	0	0	0	38	0	55	0	265	200	39
2:99179928|99185131	ENSG00000040933,	INPP4A	+			+		3	4	7		0	1	0	0	0	0	0	0	2	0	2	0	3	0	0	0	0	0	1	0	3	2	0		0	8	0	0	0	0	0	0	10	0	10	0	64	0
8:41832222|41845081	ENSG00000083168,	KAT6A	-	hsa_circ_0084089	Salzman2013	+		3	4	7		0	0	0	1	0	0	0	0	3	0	1	4	4	0	0	1	0	0	0	0	0	1	0		0	0	0	22	0	0	0	0	27	0	35	92	99	0
10:76598441|76603236	ENSG00000156650,	KAT6B	+	hsa_circ_0005164	Jeck2013, Salzman2013	+		1	6	7		0	0	0	2	0	0	0	0	0	0	0	0	1	0	0	0	2	1	0	3	1	0	2		0	0	0	17	0	0	0	0	0	0	0	0	55	0
2:85270687|85276771	ENSG00000176407,	KCMF1	+	hsa_circ_0004964	Jeck2013, Salzman2013	+		2	5	7		2	0	0	0	4	0	0	0	0	0	0	3	3	0	0	0	0	1	0	2	0	2	0		73	0	0	0	101	0	0	0	0	0	0	243	242	0
6:73357660|73358632	ENSG00000185760,ENSG00000233844,	KCNQ5,KCNQ5-IT1	+	hsa_circ_0142360	Maass2017	+		4	3	7		6	0	0	0	0	3	0	1	0	2	0	0	0	5	0	0	0	0	2	0	0	0	11		95	0	0	0	0	34	0	103	0	40	0	0	0	46
1:23397718|23398690	ENSG00000004487,	KDM1A	+	hsa_circ_0010835	Salzman2013	+		2	5	7		0	0	0	1	0	0	0	4	0	0	0	0	2	0	0	0	1	3	2	0	1	0	0		0	0	0	24	0	0	0	27	0	0	0	0	40	0
12:459787|465703	ENSG00000073614,	KDM5A	-	hsa_circ_0024946	Salzman2013	+		2	5	7		0	0	1	0	0	0	0	4	0	0	0	2	1	1	3	0	0	0	1	0	0	0	0		0	0	10	0	0	0	0	24	0	0	0	70	60	25
16:27224906|27226329	ENSG00000155666,	KDM8	+	hsa_circ_0038704	Salzman2013	+		5	2	7		1	0	0	2	1	0	0	0	0	2	1	0	0	2	0	0	0	4	0	0	0	0	0		3	0	0	0	1	0	0	0	0	2	3	0	0	5
1:155891166|155891709	ENSG00000132680,	KIAA0907	-	hsa_circ_0008998	Jeck2013, Salzman2013	+		5	2	7		4	0	0	0	0	1	1	0	0	2	2	0	4	0	0	0	0	0	0	0	2	0	0		11	0	0	0	0	0	7	0	0	3	11	0	24	0
10:24508555|24508838	ENSG00000120549,	KIAA1217	+	hsa_circ_0140825	Maass2017	+		4	3	7		1	1	0	0	2	0	0	0	1	0	0	0	2	0	0	0	0	0	1	0	0	1	0		64	51	0	0	47	0	0	0	59	0	0	0	262	0
2:61340905|61345251	ENSG00000162929,	KIAA1841	+	hsa_circ_0001014	Memczak2013	+		4	3	7		0	2	0	0	2	0	0	1	0	2	0	3	0	0	0	0	3	0	0	0	1	0	0		0	3	0	0	16	0	0	8	0	3	0	21	0	0
1:10321963|10332364	ENSG00000054523,	KIF1B	+			+		4	3	7		3	0	0	3	0	0	0	0	1	0	1	6	0	0	0	0	5	0	0	2	0	0	0		304	0	0	195	0	0	0	0	143	0	164	676	0	0
7:151946961|151948051	ENSG00000055609,	KMT2C	-	hsa_circ_0005823	Jeck2013	+		3	4	7		0	0	0	0	0	0	2	0	1	1	0	0	0	4	3	0	0	1	1	0	0	0	0		0	0	0	0	0	0	98	0	87	75	0	0	0	100
7:104714066|104717880	ENSG00000005483,	KMT2E	+	hsa_circ_0001736	Memczak2013	+		3	4	7		3	0	0	0	0	0	0	2	0	1	0	2	3	1	0	0	0	0	0	0	0	2	0		51	0	0	0	0	0	0	68	0	37	0	150	147	89
10:860682|863829	ENSG00000107929,	LARP4B	-			+		3	4	7		0	1	0	0	1	0	0	0	0	3	0	4	5	0	2	0	0	0	0	0	0	0	2		0	33	0	0	49	0	0	0	0	38	0	147	147	0
10:98667022|98711953	ENSG00000196233,	LCOR	+	hsa_circ_0019316	Salzman2013	+		2	5	7		2	0	0	0	0	0	0	3	0	0	0	0	0	0	0	1	0	1	0	0	1	2	3		14	0	0	0	0	0	0	5	0	0	0	0	0	0
15:101104897|101105470	ENSG00000140471,	LINS	-	hsa_circ_0003007	Jeck2013	+		3	4	7		0	0	0	0	1	0	0	0	2	0	1	0	3	0	0	1	0	1	0	0	4	0	0		0	0	0	0	2	0	0	0	1	0	1	0	3	0
1:100623787|100638926	ENSG00000122477,	LRRC39	-			+		2	5	7		0	0	1	0	0	0	0	1	0	0	0	0	6	1	1	0	0	2	0	0	0	2	0		0	0	99	0	0	0	0	94	0	0	0	0	493	130
5:109103236|109125228	ENSG00000112893,	MAN2A1	+			+		4	3	7		0	0	0	1	0	0	0	3	2	1	0	0	3	0	0	0	1	0	0	0	0	0	4		0	0	0	8	0	0	0	27	10	18	0	0	40	0
5:109049221|109065214	ENSG00000112893,	MAN2A1	+	hsa_circ_0001519	Jeck2013, Memczak2013	+		2	5	7		0	0	0	0	0	0	0	0	0	2	3	0	0	0	0	0	0	4	1	1	6	2	0		0	0	0	0	0	0	0	0	0	9	5	0	0	0
17:11958206|11999011	ENSG00000065559,	MAP2K4	+	hsa_circ_0042091	Salzman2013	+		2	5	7		0	0	0	1	0	0	3	0	0	0	0	0	2	0	1	0	1	0	0	1	1	0	0		0	0	0	4	0	0	2	0	0	0	0	0	14	0
3:47912303|47913590	ENSG00000047849,	MAP4	-			+		3	4	7		0	0	2	0	2	0	0	0	0	0	1	2	4	0	0	0	0	0	1	0	0	0	2		0	0	102	0	86	0	0	0	0	0	136	519	482	0
22:22153301|22162135	ENSG00000100030,	MAPK1	-	hsa_circ_0004872	Jeck2013, Salzman2013	+		4	3	7		0	0	0	0	1	1	0	0	0	1	1	0	0	0	0	0	2	0	1	0	2	0	0		0	0	0	0	13	7	0	0	0	22	27	0	0	0
3:152132730|152132900	ENSG00000152601,	MBNL1	+			+		3	4	7		0	1	0	0	0	0	1	3	0	0	0	1	0	0	1	0	0	0	0	1	0	0	2		0	172	0	0	0	0	442	235	0	0	0	829	0	0
2:9083316|9098771	ENSG00000143797,	MBOAT2	-	hsa_circ_0007334	Jeck2013, Salzman2013	+		3	4	7		0	1	0	2	0	0	0	0	0	2	0	2	0	0	0	0	2	3	0	0	0	0	1		0	0	0	2	0	0	0	0	0	2	0	2	0	0
3:182804481|182810333	ENSG00000078070,	MCCC1	-	hsa_circ_0068147	Salzman2013	+		4	3	7		2	0	1	0	3	0	0	0	0	1	0	2	0	0	0	0	5	0	3	0	0	0	0		9	0	5	0	10	0	0	0	0	13	0	41	0	0
17:60106902|60112969	ENSG00000108510,	MED13	-	hsa_circ_0045096	Salzman2013	+		2	5	7		0	1	0	0	0	0	0	0	0	1	0	7	2	0	3	0	0	0	0	1	0	2	0		0	37	0	0	0	0	0	0	0	43	0	214	165	0
13:48651289|48664554	ENSG00000136146,	MED4	-	hsa_circ_0004936	Jeck2013	+		3	4	7		0	0	0	1	0	2	0	1	0	0	0	2	0	2	0	0	4	0	0	0	2	0	0		0	0	0	19	0	14	0	10	0	0	0	74	0	25
16:83940592|83945972	ENSG00000103150,	MLYCD	+	hsa_circ_0141308	Maass2017	+		4	3	7		0	3	3	2	0	0	0	0	3	0	0	5	0	0	0	0	2	0	5	0	0	0	0		0	39	18	33	0	0	0	0	21	0	0	107	0	0
17:53478830|53481229	ENSG00000108960,	MMD	-	hsa_circ_0002015	Jeck2013	+		3	4	7		0	0	0	1	0	0	0	0	0	2	2	0	1	0	0	0	0	2	0	5	0	3	0		0	0	0	7	0	0	0	0	0	7	13	0	24	0
14:61278705|61346553	ENSG00000020426,	MNAT1	+	hsa_circ_0008215	Jeck2013, Salzman2013	+		3	4	7		0	0	0	0	0	0	1	0	0	2	3	0	0	0	0	0	3	0	0	2	8	1	0		0	0	0	0	0	0	48	0	0	64	66	0	0	0
9:125042722|125054119	ENSG00000148187,	MRRF	+	hsa_circ_0003250	Jeck2013, Salzman2013	+		2	5	7		0	0	0	0	0	0	0	2	0	0	1	1	2	0	0	0	3	0	1	0	0	3	0		0	0	0	0	0	0	0	4	0	0	2	18	14	0
X:149905067|149905920	ENSG00000063601,	MTMR1	+	hsa_circ_0006764	Jeck2013	+		4	3	7		0	0	2	0	2	3	0	0	2	0	0	3	5	0	0	0	0	0	0	0	3	0	0		0	0	9	0	7	22	0	0	11	0	0	36	36	0
8:17601113|17613470	ENSG00000129422,	MTUS1	-	hsa_circ_0083444	Salzman2013	+		1	6	7		0	0	0	4	0	0	0	0	0	0	0	7	5	2	0	0	0	1	4	0	0	2	0		0	0	0	53	0	0	0	0	0	0	0	165	150	33
15:72338065|72338975	ENSG00000066933,	MYO9A	-	hsa_circ_0006509	Jeck2013, Salzman2013	+		3	4	7		0	1	0	0	3	0	0	0	0	0	1	0	2	0	1	0	0	1	2	0	0	0	0		0	19	0	0	14	0	0	0	0	0	26	0	78	0
18:3126699|3131494	ENSG00000101605,	MYOM1	-	hsa_circ_0141383	Maass2017	+		4	3	7		0	0	3	0	0	0	0	1	4	0	1	0	0	1	0	0	2	0	0	2	0	0	0		0	0	495	0	0	0	0	626	432	0	755	0	0	514
10:69902697|69905283	ENSG00000138347,	MYPN	+			+		4	3	7		0	0	0	3	1	0	0	0	1	6	0	0	0	8	0	0	1	0	2	0	0	0	0		0	0	0	355	448	0	0	0	461	261	0	0	0	500
13:33052024|33054774	ENSG00000244754,	N4BP2L2	-			+		4	3	7		1	0	2	0	7	0	0	1	0	0	0	0	3	2	0	0	0	0	0	0	0	1	0		23	0	18	0	30	0	0	30	0	0	0	0	67	33
13:33052024|33101669	ENSG00000244754,	N4BP2L2	-			+		4	3	7		0	0	0	0	0	1	0	1	1	0	1	12	0	0	0	0	0	0	0	0	1	1	0		0	0	0	0	0	44	0	55	45	0	50	218	0	0
2:15691617|15698758	ENSG00000151779,	NBAS	-	hsa_circ_0003287	Jeck2013, Salzman2013	+		0	7	7		0	0	0	0	0	0	0	0	0	0	0	2	7	0	2	0	4	0	4	5	0	3	0		0	0	0	0	0	0	0	0	0	0	0	103	89	0
12:124904503|124922542	ENSG00000196498,	NCOR2	-	hsa_circ_0029309	Salzman2013	+		4	3	7		2	0	0	0	0	4	0	0	0	1	1	0	10	8	0	0	0	2	0	0	0	0	0		19	0	0	0	0	14	0	0	0	5	24	0	35	7
11:65201950|65205128	ENSG00000245532,	NEAT1	+	hsa_circ_0007185	Jeck2013	+		4	3	7		2	0	0	0	1	0	3	0	1	0	0	1	3	0	0	0	0	0	0	1	0	0	0		1207	0	0	0	938	0	992	0	1114	0	0	3772	4995	0
2:152563395|152589699	ENSG00000183091,	NEB	-			+		1	6	7		0	0	0	0	0	0	0	0	0	2	0	0	4	0	0	0	2	3	7	0	0	3	3		0	0	0	0	0	0	0	0	0	3348	0	0	19041	0
2:152359307|152370942	ENSG00000183091,	NEB	-			+		0	7	7		0	0	0	0	0	0	0	0	0	0	0	5	3	31	0	6	0	0	16	1	0	0	15		0	0	0	0	0	0	0	0	0	0	0	10747	9501	2071
18:56016769|56024484	ENSG00000049759,	NEDD4L	+			+		3	4	7		0	0	0	4	0	0	3	0	2	0	0	12	3	0	0	11	2	0	0	0	0	0	0		0	0	0	30	0	0	4	0	16	0	0	46	56	0
4:170501993|170511960	ENSG00000137601,	NEK1	-	hsa_circ_0071434	Salzman2013	+		3	4	7		2	0	0	0	0	0	1	0	2	0	0	0	1	0	0	0	0	3	0	4	1	0	0		8	0	0	0	0	0	0	0	4	0	0	0	15	0
15:73468744|73470768	ENSG00000067141,	NEO1	+			+		2	5	7		0	0	0	0	0	0	0	2	3	0	0	0	0	10	0	2	4	3	0	0	4	0	0		0	0	0	0	0	0	0	25	17	0	0	0	0	67
19:3425104|3449137	ENSG00000141905,	NFIC	+	hsa_circ_0048467	Salzman2013	+		2	5	7		0	0	1	0	0	0	0	0	0	0	1	0	7	0	0	0	3	0	0	0	2	1	3		0	0	83	0	0	0	0	0	0	0	96	0	199	0
2:10784446|10808849	ENSG00000115761,	NOL10	-	hsa_circ_0000977	Jeck2013, Memczak2013, Salzman2013	+		3	4	7		2	1	0	0	0	0	0	0	0	0	1	0	1	0	0	0	3	0	0	0	1	0	3		12	25	0	0	0	0	0	0	0	0	17	0	52	0
6:17669206|17669777	ENSG00000124789,	NUP153	-	hsa_circ_0002049	Jeck2013, Salzman2013	+		4	3	7		1	0	1	0	0	2	0	0	1	0	0	0	0	0	0	0	1	1	0	1	0	0	0		23	0	19	0	0	22	0	0	19	0	0	0	0	0
10:126097111|126100769	ENSG00000065154,	OAT	-	hsa_circ_0008898	Jeck2013, Salzman2013	+		5	2	7		2	0	1	0	0	1	0	2	0	0	1	0	0	0	1	0	0	0	1	0	0	0	0		27	0	25	0	0	15	0	16	0	0	12	0	0	0
7:44739740|44741214	ENSG00000105953,	OGDH	+	hsa_circ_0009092	Jeck2013, Salzman2013	+		2	5	7		1	0	0	0	0	0	0	0	2	0	0	0	3	0	1	0	0	1	0	0	0	1	1		67	0	0	0	0	0	0	0	65	0	0	0	270	0
2:148730308|148739650	ENSG00000115947,	ORC4	-	hsa_circ_0004491	Jeck2013	+		2	5	7		2	0	0	0	3	0	0	0	0	0	0	0	0	0	3	0	1	0	0	4	6	0	2		10	0	0	0	9	0	0	0	0	0	0	0	0	0
18:21776089|21819346	ENSG00000141447,	OSBPL1A	-	hsa_circ_0141380	Maass2017	+		3	4	7		0	0	0	0	0	0	0	1	3	0	1	1	3	0	3	11	0	0	0	0	0	0	0		0	0	0	0	0	0	0	30	31	0	56	153	152	0
3:136045645|136048826	ENSG00000114054,	PCCB	+			+		2	5	7		0	0	0	0	0	0	5	0	3	0	0	1	0	0	3	0	1	1	0	0	0	1	0		0	0	0	0	0	0	24	0	36	0	0	166	0	0
21:47819504|47822397	ENSG00000160299,	PCNT	+			+		2	5	7		0	0	0	0	0	0	0	0	1	1	0	7	3	0	0	0	0	0	0	3	1	1	0		0	0	0	0	0	0	0	0	31	109	0	205	183	0
21:47768926|47769734	ENSG00000160299,	PCNT	+	hsa_circ_0002903	Jeck2013, Salzman2013	+		4	3	7		0	0	4	0	2	0	0	0	1	0	2	0	1	0	0	1	0	0	0	4	0	0	0		0	0	39	0	49	0	0	0	39	0	34	0	84	0
5:58476421|58511794	ENSG00000113448,	PDE4D	-	hsa_circ_0072568	Salzman2013	+		1	6	7		0	2	0	0	0	0	0	0	0	0	0	3	0	0	1	0	0	0	0	7	1	4	3		0	56	0	0	0	0	0	0	0	0	0	457	0	0
5:58284320|58289292	ENSG00000113448,	PDE4D	-	hsa_circ_0001487	Jeck2013, Memczak2013, Salzman2013	+		3	4	7		0	3	1	3	0	0	0	0	0	0	0	1	4	6	0	0	0	0	0	2	0	0	0		0	58	36	43	0	0	0	0	0	0	0	279	296	77
11:34978931|35006275	ENSG00000110435,	PDHX	+	hsa_circ_0003768	Jeck2013, Salzman2013	+		3	4	7		1	0	2	0	2	0	0	0	0	0	0	1	3	0	0	0	0	0	0	0	2	1	0		44	0	37	0	55	0	0	0	0	0	0	285	191	0
11:34978931|34999729	ENSG00000110435,	PDHX	+	hsa_circ_0021712	Salzman2013	+		2	5	7		0	0	0	0	3	0	4	0	0	0	0	4	9	0	3	0	0	0	0	3	0	1	0		0	0	0	0	68	0	59	0	0	0	0	280	219	0
15:77657505|77681144	ENSG00000173517,	PEAK1	-	hsa_circ_0141271	Maass2017	+		4	3	7		2	0	0	0	0	0	0	2	3	1	0	0	0	2	0	0	3	0	0	0	0	1	0		7	0	0	0	0	0	0	15	7	5	0	0	0	18
6:79752560|79770535	ENSG00000146247,	PHIP	-	hsa_circ_0001615	Jeck2013, Memczak2013, Salzman2013	+		2	5	7		0	0	0	1	1	0	0	0	0	0	0	0	2	4	0	0	1	1	2	0	0	0	0		0	0	0	23	29	0	0	0	0	0	0	0	48	19
18:44470543|44486278	ENSG00000078043,	PIAS2	-			+		4	3	7		0	1	1	3	0	0	0	0	0	0	2	0	11	4	0	0	0	0	0	6	0	0	0		0	5	9	12	0	0	0	0	0	0	4	0	37	4
1:16044388|16047883	ENSG00000116786,	PLEKHM2	+	hsa_circ_0000021	Jeck2013, Memczak2013, Salzman2013	+		3	4	7		0	0	0	2	0	0	0	0	2	0	1	4	10	0	0	0	0	1	0	2	0	0	0		0	0	0	24	0	0	0	0	12	0	43	113	150	0
8:42218614|42220216	ENSG00000070501,	POLB	+			+		3	4	7		0	0	0	0	0	6	0	0	0	4	1	2	0	6	0	0	0	0	1	0	0	1	0		0	0	0	0	0	18	0	0	0	17	13	96	0	41
8:42202471|42214910	ENSG00000070501,	POLB	+			+		2	5	7		0	0	0	0	0	1	0	0	3	0	0	1	1	3	0	0	0	0	1	0	5	0	0		0	0	0	0	0	34	0	0	31	0	0	140	100	81
10:79761955|79767624	ENSG00000148606,	POLR3A	-			+		2	5	7		0	0	0	0	0	0	0	0	2	0	1	3	2	3	1	0	0	0	0	0	0	3	0		0	0	0	0	0	0	0	0	7	0	5	36	24	18
11:70200407|70208594	ENSG00000131626,	PPFIA1	+	hsa_circ_0003429	Jeck2013, Salzman2013	+		5	2	7		1	1	1	0	0	0	1	0	1	0	0	2	0	0	0	0	2	0	0	0	0	0	0		16	10	17	0	0	0	16	0	21	0	0	79	0	0
X:299339|308428	ENSG00000167393,	PPP2R3B	-	hsa_circ_0002172	Jeck2013, Salzman2013	+		2	5	7		0	0	0	0	1	0	0	0	0	2	0	0	3	0	0	0	0	1	0	0	2	2	1		0	0	0	0	16	0	0	0	0	18	0	0	87	0
9:134312007|134314448	ENSG00000130723,	PRRC2B	+	hsa_circ_0005871	Jeck2013, Salzman2013	+		4	3	7		1	0	0	0	4	0	0	0	1	0	2	0	2	0	0	0	0	0	0	2	4	0	0		50	0	0	0	21	0	0	0	26	0	42	0	90	0
14:73614503|73614802	ENSG00000080815,	PSEN1	+	hsa_circ_0008521	Jeck2013, Salzman2013	+		5	2	7		0	3	1	0	0	2	0	0	4	6	0	5	0	0	0	0	5	0	0	0	0	0	0		0	9	11	0	0	11	0	0	9	20	0	36	0	0
2:231940225|231951895	ENSG00000173692,	PSMD1	+	hsa_circ_0001110	Jeck2013, Memczak2013, Salzman2013	+		4	3	7		2	1	0	9	0	0	4	0	0	0	0	0	3	3	0	0	4	0	0	0	0	0	0		91	47	0	58	0	0	83	0	0	0	0	0	281	86
8:141889570|141900868	ENSG00000169398,	PTK2	-	hsa_circ_0006646	Jeck2013, Salzman2013	+		3	4	7		0	0	0	0	0	0	1	0	4	5	0	0	8	0	0	0	0	0	1	4	3	0	0		0	0	0	0	0	0	33	0	20	35	0	0	67	0
18:8076453|8088849	ENSG00000173482,	PTPRM	+	hsa_circ_0006114	Jeck2013, Salzman2013	+		4	3	7		0	0	1	0	0	0	0	0	1	2	3	4	9	0	0	0	0	0	2	0	0	0	0		0	0	13	0	0	0	0	0	24	21	14	84	75	0
17:74283273|74301022	ENSG00000129646,	QRICH2	-	hsa_circ_0006799	Jeck2013, Salzman2013	+		3	4	7		2	0	3	0	0	0	0	0	0	1	0	4	3	0	0	0	0	0	0	2	0	3	0		1	0	0	0	0	0	0	0	0	2	0	11	6	0
10:27821436|27822923	ENSG00000099246,	RAB18	+	hsa_circ_0000226	Jeck2013, Memczak2013, Salzman2013	+		2	5	7		0	0	0	1	0	0	0	0	0	1	0	1	0	0	0	0	5	0	1	0	2	0	3		0	0	0	48	0	0	0	0	0	34	0	107	0	0
9:110062422|110074018	ENSG00000119318,	RAD23B	+	hsa_circ_0008812	Jeck2013, Salzman2013	+		2	5	7		3	3	0	0	0	0	0	0	0	0	0	0	11	0	0	0	6	4	0	7	0	3	0		33	24	0	0	0	0	0	0	0	0	0	0	88	0
20:20624150|20661445	ENSG00000188559,	RALGAPA2	-			+		3	4	7		0	0	0	2	0	0	0	0	0	1	3	0	0	2	0	0	3	1	0	1	0	0	0		0	0	0	28	0	0	0	0	0	45	21	0	0	18
20:32659872|32666359	ENSG00000125970,	RALY	+	hsa_circ_0001140	Jeck2013, Memczak2013, Salzman2013	+		2	5	7		0	0	0	4	0	0	0	0	3	0	0	4	2	0	0	0	0	0	0	0	1	3	1		0	0	0	46	0	0	0	0	49	0	0	156	122	0
4:160159961|160162520	ENSG00000109756,	RAPGEF2	+	hsa_circ_0007121	Jeck2013	+		1	6	7		0	0	0	0	0	0	0	0	1	0	0	3	7	0	1	13	0	0	0	3	2	0	0		0	0	0	0	0	0	0	0	17	0	0	90	100	0
5:167915607|167924353	ENSG00000113643,	RARS	+	hsa_circ_0001551	Jeck2013, Memczak2013, Salzman2013	+		3	4	7		0	2	0	0	0	3	0	0	1	0	0	0	0	0	0	0	3	3	4	0	2	0	0		0	12	0	0	0	10	0	0	10	0	0	0	0	0
13:48947541|48955579	ENSG00000139687,	RB1	+			+		2	5	7		0	0	0	3	0	2	0	0	0	0	0	5	0	10	2	0	0	1	0	0	0	3	0		0	0	0	21	0	15	0	0	0	0	0	31	0	45
13:51501543|51534307	ENSG00000136104,	RNASEH2B	+			+		2	5	7		0	0	0	0	2	2	0	0	0	0	0	3	4	0	0	0	1	0	0	1	3	0	0		0	0	0	0	1	5	0	0	0	0	0	11	17	0
11:74500671|74528759	ENSG00000166439,	RNF169	+	hsa_circ_0006705	Jeck2013	+		3	4	7		0	0	0	0	0	3	0	0	0	3	1	0	4	0	0	0	2	0	0	1	0	1	0		0	0	0	0	0	13	0	0	0	9	8	0	52	0
14:70690279|70694421	ENSG00000258422,	RP11-486O13.2	+			+		2	5	7		1	0	0	0	0	0	0	0	3	0	0	2	0	2	1	0	0	0	0	0	0	2	4		5	0	0	0	0	0	0	0	5	0	0	44	0	5
18:24954131|24972831	ENSG00000264151,	RP11-739N10.1	-			+		3	4	7		0	4	0	0	0	0	0	0	4	1	0	1	12	0	0	0	0	4	0	2	0	0	0		0	20	0	0	0	0	0	0	17	6	0	1	28	0
7:77394812|77402631	ENSG00000187257,	RSBN1L	+			+		5	2	7		1	0	0	2	0	0	3	1	0	1	0	0	0	0	0	0	0	0	0	0	0	1	3		19	0	0	22	0	0	9	13	0	11	0	0	0	0
19:39066559|39071144	ENSG00000196218,	RYR1	+			+		3	4	7		0	0	0	0	3	2	0	0	0	0	1	6	0	0	1	0	0	0	0	1	6	0	0		0	0	0	0	336	416	0	0	0	0	326	1315	0	0
3:18419662|18462483	ENSG00000182568,	SATB1	-	hsa_circ_0064555	Salzman2013	+		4	3	7		0	0	0	0	0	0	3	0	2	1	1	0	8	0	0	0	0	0	0	4	0	2	0		0	0	0	0	0	0	46	0	44	29	66	0	195	0
2:167304122|167328955	ENSG00000136546,	SCN7A	-	hsa_circ_0141745	Maass2017	+		4	3	7		0	0	0	3	5	0	0	0	2	2	0	0	0	0	0	2	0	0	0	1	2	0	0		0	0	0	13	15	0	0	0	23	11	0	0	0	0
5:134002513|134007576	ENSG00000113615,	SEC24A	+	hsa_circ_0003180	Jeck2013, Salzman2013	+		2	5	7		0	0	0	5	2	0	0	0	0	0	0	6	3	0	3	0	1	0	1	0	0	0	0		0	0	0	8	10	0	0	0	0	0	0	34	22	0
4:110412483|110416012	ENSG00000138802,	SEC24B	+	hsa_circ_0001436	Jeck2013, Memczak2013, Salzman2013	+		4	3	7		0	0	0	1	0	0	4	0	1	0	1	2	3	0	0	0	0	0	0	2	0	0	0		0	0	0	4	0	0	19	0	19	0	15	32	51	0
6:76368978|76388643	ENSG00000112701,	SENP6	+	hsa_circ_0142365	Maass2017	+		3	4	7		1	0	0	0	0	0	0	2	0	1	0	5	3	0	0	0	4	0	0	0	0	5	0		37	0	0	0	0	0	0	11	0	41	0	133	124	0
6:76344423|76380436	ENSG00000112701,	SENP6	+	hsa_circ_0077084	Salzman2013	+		3	4	7		0	0	0	0	0	2	1	2	0	0	0	0	0	0	4	0	0	1	1	0	0	0	1		0	0	0	0	0	15	59	30	0	0	0	0	0	0
6:76357447|76388643	ENSG00000112701,	SENP6	+	hsa_circ_0077088	Salzman2013	+		2	5	7		0	2	0	0	0	0	0	0	0	3	0	4	2	0	0	0	2	0	1	1	0	0	0		0	40	0	0	0	0	0	0	0	28	0	111	99	0
5:156074474|156075193	ENSG00000170624,	SGCD	+			+		1	6	7		2	0	0	0	0	0	0	0	0	0	0	4	3	0	0	0	3	0	0	0	1	5	3		49	0	0	0	0	0	0	0	0	0	0	92	162	0
1:87181407|87185318	ENSG00000097033,	SH3GLB1	+	hsa_circ_0013081	Salzman2013	+		4	3	7		1	0	0	0	0	1	5	1	0	0	0	2	2	0	0	0	0	0	0	0	0	3	0		157	0	0	0	0	110	106	84	0	0	0	340	424	0
2:32399132|32409407	ENSG00000152683,	SLC30A6	+	hsa_circ_0005695	Jeck2013, Salzman2013	+		3	4	7		0	0	0	1	0	3	0	0	0	2	0	2	3	0	0	0	1	0	0	0	0	1	0		0	0	0	9	0	9	0	0	0	12	0	39	31	0
3:27490142|27493989	ENSG00000033867,	SLC4A7	-	hsa_circ_0001277	Jeck2013, Memczak2013, Salzman2013	+		3	4	7		0	3	1	0	0	0	0	0	0	0	2	0	2	4	0	0	0	0	0	0	0	3	1		0	24	15	0	0	0	0	0	0	0	54	0	53	15
14:70633356|70635201	ENSG00000100678,	SLC8A3	-	hsa_circ_0000551	Memczak2013, Salzman2013	+		2	5	7		0	0	1	0	0	2	0	0	0	0	0	5	30	4	0	0	0	0	0	4	0	2	0		0	0	16	0	0	18	0	0	0	0	0	51	103	7
3:47762156|47787483	ENSG00000173473,	SMARCC1	-	hsa_circ_0065301	Salzman2013	+		4	3	7		0	0	3	0	1	1	0	0	2	0	0	0	0	0	1	5	2	0	0	0	0	0	0		0	0	5	0	7	5	0	0	8	0	0	0	0	0
14:50616726|50619891	ENSG00000100485,	SOS2	-	hsa_circ_0141167	Maass2017	+		1	6	7		0	0	0	0	0	1	0	0	0	0	0	2	0	0	2	0	0	0	1	1	0	1	1		0	0	0	0	0	59	0	0	0	0	0	262	0	0
2:174819601|174820960	ENSG00000172845,	SP3	-	hsa_circ_0002642	Jeck2013, Salzman2013	+		4	3	7		0	0	2	0	2	0	1	0	4	0	0	5	0	0	0	0	0	0	0	3	3	0	0		0	0	9	0	15	0	3	0	13	0	0	34	0	0
15:65266940|65275931	ENSG00000090487,	SPG21	-	hsa_circ_0003526	Jeck2013, Salzman2013	+		4	3	7		1	3	1	0	0	0	0	0	1	0	0	5	0	0	2	0	0	0	0	0	0	1	0		16	2	11	0	0	0	0	0	4	0	0	15	0	0
8:48192450|48206619	ENSG00000164808,	SPIDR	+	hsa_circ_0084188	Salzman2013	+		2	5	7		0	0	0	0	0	0	0	0	2	1	0	2	0	5	2	3	1	0	0	0	0	0	0		0	0	0	0	0	0	0	0	4	3	0	11	0	2
16:30740287|30740893	ENSG00000080603,	SRCAP	+	hsa_circ_0006127	Jeck2013, Salzman2013	+		2	5	7		3	0	0	0	0	0	0	0	0	0	1	3	0	0	0	0	0	0	3	1	3	1	0		8	0	0	0	0	0	0	0	0	0	3	22	0	0
5:80911292|80946158	ENSG00000145687,	SSBP2	-	hsa_circ_0073222	Salzman2013	+		2	5	7		0	0	1	1	0	0	0	0	0	0	0	5	12	4	5	0	0	0	0	0	1	0	0		0	0	11	14	0	0	0	0	0	0	0	46	71	12
17:27993885|28030080	ENSG00000141298,	SSH2	-	hsa_circ_0141325	Maass2017	+		2	5	7		0	0	0	0	0	0	0	0	0	1	1	1	5	1	1	0	0	1	0	0	0	0	0		0	0	0	0	0	0	0	0	0	32	87	160	303	50
11:8435042|8486369	ENSG00000130413,	STK33	-	hsa_circ_0140977	Maass2017	+		4	3	7		0	0	0	2	0	1	2	0	3	0	0	5	1	0	0	0	0	0	2	0	0	0	0		0	0	0	3	0	7	0	0	2	0	0	2	5	0
7:894557|897594	ENSG00000164828,	SUN1	+	hsa_circ_0079074	Salzman2013	+		3	4	7		0	0	0	1	0	0	1	0	0	1	0	0	0	0	2	0	2	0	0	0	0	3	3		0	0	0	62	0	0	43	0	0	53	0	0	0	0
10:29839526|29858241	ENSG00000197321,	SVIL	-			+		1	6	7		0	0	0	0	1	0	0	0	0	0	0	0	5	2	0	3	0	0	1	0	0	1	1		0	0	0	0	388	0	0	0	0	0	0	0	1236	202
1:185183639|185200840	ENSG00000116668,	SWT1	+	hsa_circ_0004689	Jeck2013, Salzman2013	+		3	4	7		0	0	5	3	0	0	0	0	0	3	0	1	0	0	6	0	0	0	3	0	0	0	2		0	0	0	0	0	0	0	0	0	10	0	4	0	0
6:152650865|152653025	ENSG00000131018,	SYNE1	-	hsa_circ_0078328	Salzman2013	+		3	4	7		0	0	1	0	1	0	0	0	0	1	0	0	1	0	1	0	0	1	0	0	0	1	0		0	0	25	0	38	0	0	0	0	33	0	0	147	0
6:159128262|159146669	ENSG00000164674,	SYTL3	+			+		2	5	7		0	0	0	0	0	0	0	2	2	0	0	4	5	0	0	0	4	0	3	0	0	3	0		0	0	0	0	0	0	0	2	7	0	0	18	17	0
8:124089351|124157095	ENSG00000156787,	TBC1D31	+			+		4	3	7		0	1	0	1	0	0	0	0	0	1	1	1	2	0	0	0	0	0	0	0	2	0	0		0	2	0	10	0	0	0	0	0	3	5	9	7	0
2:101643845|101650220	ENSG00000204634,	TBC1D8	-	hsa_circ_0004471	Jeck2013, Salzman2013	+		3	4	7		2	0	0	0	0	0	0	4	3	0	0	14	22	0	0	0	2	0	0	0	0	0	4		42	0	0	0	0	0	0	20	40	0	0	50	104	0
17:80847544|80869665	ENSG00000141556,	TBCD	+	hsa_circ_0046547	Salzman2013	+		2	5	7		0	2	0	0	0	0	0	0	2	0	0	0	0	0	4	0	1	0	1	0	0	3	5		0	10	0	0	0	0	0	0	4	0	0	0	0	0
13:61013822|61109367	ENSG00000083544,	TDRD3	+	hsa_circ_0030378	Salzman2013	+		3	4	7		0	5	0	0	0	1	0	0	1	0	0	4	2	0	1	0	0	0	0	0	0	1	0		0	17	0	0	0	12	0	0	16	0	0	62	75	0
4:65155428|65180481	ENSG00000205678,	TECRL	-	hsa_circ_0142134	Maass2017	+		3	4	7		0	6	0	0	0	0	0	0	0	7	4	0	1	0	0	0	2	0	2	2	0	0	0		0	113	0	0	0	0	0	0	0	103	167	0	89	0
17:62248460|62265775	ENSG00000136478,	TEX2	-	hsa_circ_0004913	Jeck2013, Salzman2013	+		3	4	7		2	0	0	0	0	0	1	0	2	0	0	4	9	0	0	0	0	0	0	0	5	2	0		12	0	0	0	0	0	4	0	12	0	0	68	54	0
2:70451686|70457986	ENSG00000116001,	TIA1	-	hsa_circ_0002199	Jeck2013, Salzman2013	+		3	4	7		0	1	0	0	0	0	0	1	3	0	0	0	4	0	0	0	1	0	0	5	0	2	0		0	10	0	0	0	0	0	15	20	0	0	0	69	0
3:119219542|119236162	ENSG00000113845,	TIMMDC1	+	hsa_circ_0066874	Salzman2013	+		3	4	7		0	0	1	0	0	0	2	0	0	1	0	6	0	0	0	0	0	0	0	1	3	3	0		0	0	33	0	0	0	48	0	0	99	0	299	0	0
2:98475767|98525161	ENSG00000075568,	TMEM131	-			+		4	3	7		0	0	0	3	4	1	0	0	0	0	1	0	0	0	0	0	3	0	0	0	0	2	1		0	0	0	48	26	19	0	0	0	0	22	0	0	0
11:61133517|61135470	ENSG00000149483,	TMEM138	+	hsa_circ_0002058	Jeck2013, Salzman2013	+		4	3	7		2	1	0	0	1	1	0	0	0	0	0	5	4	0	0	0	0	0	1	0	0	0	0		10	1	0	0	2	6	0	0	0	0	0	14	19	0
9:108467878|108536307	ENSG00000095209,	TMEM38B	+			+		3	4	7		0	0	0	2	1	0	0	0	2	0	0	6	6	0	0	0	0	0	0	0	0	3	2		0	0	0	75	91	0	0	0	80	0	0	414	459	0
1:95609447|95639445	ENSG00000271092,ENSG00000152078,	TMEM56-RWDD3,TMEM56	+	hsa_circ_0005720	Jeck2013, Salzman2013	+		1	6	7		0	0	0	0	0	0	0	0	1	0	0	4	5	0	1	8	0	0	10	0	0	0	1		0	0	0	0	0	0	0	0	11	0	0	86	108	0
3:185638892|185639914	ENSG00000136527,	TRA2B	-	hsa_circ_0006840	Jeck2013, Salzman2013	+		4	3	7		0	0	1	0	0	2	0	2	3	0	0	0	1	3	0	0	0	0	3	0	0	0	0		0	0	12	0	0	20	0	22	20	0	0	0	110	37
2:239256096|239264721	ENSG00000204104,	TRAF3IP1	+			+		3	4	7		2	0	0	0	0	1	0	0	1	0	0	2	0	0	0	4	1	2	0	0	0	0	0		3	0	0	0	0	8	0	0	4	0	0	22	0	0
6:123759208|123818397	ENSG00000186439,	TRDN	-			+		2	5	7		0	0	0	0	2	0	0	0	0	0	1	0	3	8	0	0	0	2	2	0	0	1	0		0	0	0	0	1814	0	0	0	0	0	915	0	1953	1609
6:126332399|126334247	ENSG00000066651,	TRMT11	+	hsa_circ_0077795	Salzman2013	+		4	3	7		0	0	0	0	8	3	2	0	0	0	1	0	0	1	0	0	1	0	0	1	0	0	0		0	0	0	0	23	8	21	0	0	0	20	0	0	5
17:15905229|15909882	ENSG00000011295,	TTC19	+			+		2	5	7		0	0	0	0	0	0	0	6	2	0	0	2	4	5	0	0	1	0	0	0	0	1	0		0	0	0	0	0	0	0	9	10	0	0	55	44	14
2:179534319|179539840	ENSG00000155657,	TTN	-			+		6	1	7		5	1	1	1	7	0	0	0	1	0	0	0	4	0	0	0	0	0	0	0	0	0	0		1464	1235	1477	2043	2607	0	0	0	1427	0	0	0	5609	0
2:179575465|179575634	ENSG00000155657,	TTN	+			+		2	5	7		0	0	1	2	0	0	0	0	0	0	0	4	12	0	0	0	2	3	0	0	0	3	0		0	0	14530	11408	0	0	0	0	0	0	0	82220	78523	0
2:179546388|179548809	ENSG00000155657,	TTN	-			+		2	5	7		0	0	0	0	0	0	0	2	0	0	1	1	4	0	0	0	0	0	14	0	5	2	0		0	0	0	0	0	0	0	3418	0	0	3365	10557	10898	0
2:179560592|179560768	ENSG00000155657,	TTN	-			+		3	4	7		0	0	0	1	2	0	2	0	0	0	0	0	0	7	0	0	0	0	0	0	1	1	1		0	0	0	7566	12551	0	8590	0	0	0	0	0	0	10765
2:179543141|179543557	ENSG00000155657,	TTN	-			+		4	3	7		0	0	2	0	2	0	6	0	1	0	0	0	6	0	5	0	0	0	0	2	0	0	0		0	0	2443	0	3127	0	4889	0	2195	0	0	0	9621	0
15:25599500|25620910	ENSG00000114062,	UBE3A	-			+		3	4	7		0	0	0	0	0	1	0	0	0	2	1	0	8	0	1	0	0	0	0	0	2	0	3		0	0	0	0	0	40	0	0	0	44	68	0	185	0
9:86276692|86284242	ENSG00000135018,	UBQLN1	-	hsa_circ_0007698	Jeck2013	+		3	4	7		1	0	0	0	1	0	0	2	0	0	0	0	7	0	0	0	0	0	0	0	11	2	2		85	0	0	0	82	0	0	55	0	0	0	0	213	0
2:170728746|170735084	ENSG00000144357,	UBR3	+	hsa_circ_0002603	Jeck2013	+		3	4	7		0	0	0	0	0	0	0	0	3	1	1	1	1	0	0	0	0	4	0	0	0	2	0		0	0	0	0	0	0	0	0	92	115	151	511	509	0
2:24181171|24207701	ENSG00000173960,	UBXN2A	+	hsa_circ_0052967	Salzman2013	+		4	3	7		0	0	0	0	1	1	0	0	0	1	1	0	0	6	0	0	2	2	0	0	0	0	0		0	0	0	0	9	4	0	0	0	14	7	0	0	14
17:33495080|33495380	ENSG00000141161,	UNC45B	+			+		2	5	7		0	0	0	0	0	4	0	0	5	0	0	2	9	3	2	5	0	0	0	0	0	0	0		0	0	0	0	0	49	0	0	73	0	0	495	457	79
6:144808684|144814592	ENSG00000152818,	UTRN	+	hsa_circ_0004826	Jeck2013	+		2	5	7		0	0	0	5	0	0	0	0	0	1	0	3	0	0	0	0	1	0	0	4	1	2	0		0	0	0	34	0	0	0	0	0	26	0	135	0	0
6:144858718|144864006	ENSG00000152818,	UTRN	+	hsa_circ_0142299	Maass2017	+		3	4	7		2	0	0	1	0	0	0	0	0	0	2	4	8	2	0	0	0	0	1	0	0	0	0		49	0	0	38	0	0	0	0	0	0	32	145	123	37
8:100587886|100597745	ENSG00000132549,	VPS13B	+			+		1	6	7		0	0	0	0	0	0	0	0	0	0	1	1	2	3	1	0	0	0	0	2	1	0	0		0	0	0	0	0	0	0	0	0	0	18	39	43	19
1:12335882|12338095	ENSG00000048707,	VPS13D	+	hsa_circ_0009964	Salzman2013	+		2	5	7		2	0	0	0	0	0	2	0	0	0	0	5	4	6	1	0	1	0	0	0	0	0	0		33	0	0	0	0	0	66	0	0	0	0	168	144	27
2:58311224|58316858	ENSG00000028116,	VRK2	+	hsa_circ_0141889	Maass2017	+		2	5	7		0	0	0	0	0	0	2	0	2	0	0	0	0	1	0	0	0	4	1	0	1	1	0		0	0	0	0	0	0	24	0	10	0	0	0	0	13
5:76758920|76760634	ENSG00000164253,	WDR41	-	hsa_circ_0001498	Jeck2013, Memczak2013, Salzman2013	+		1	6	7		0	0	0	0	5	0	0	0	0	0	0	0	3	14	0	8	5	3	0	0	0	0	3		0	0	0	0	13	0	0	0	0	0	0	0	57	12
3:113077592|113085156	ENSG00000206530,	WDR52	-			+		1	6	7		0	0	0	0	1	0	0	0	0	0	0	2	5	1	0	0	1	0	1	0	0	0	1		0	0	0	0	12	0	0	0	0	0	0	15	5	6
20:21319682|21324846	ENSG00000088930,	XRN2	+	hsa_circ_0001134	Jeck2013, Memczak2013, Salzman2013	+		1	6	7		0	0	0	0	0	0	0	0	2	0	0	3	2	2	2	0	2	0	0	0	1	0	0		0	0	0	0	0	0	0	0	20	0	0	93	95	44
11:110007388|110008139	ENSG00000149289,	ZC3H12C	+	hsa_circ_0005348	Jeck2013, Salzman2013	+		3	4	7		0	0	0	5	0	5	0	3	0	0	0	6	7	11	0	0	0	0	0	0	0	2	0		0	0	0	7	0	20	0	21	0	0	0	83	50	65
1:52981563|52992045	ENSG00000134744,	ZCCHC11	-	hsa_circ_0012553	Salzman2013	+		5	2	7		2	0	0	0	0	4	0	1	3	1	0	7	3	0	0	0	0	0	0	0	0	0	0		72	0	0	0	0	30	0	34	20	43	0	151	152	0
10:31661947|31750166	ENSG00000148516,	ZEB1	+	hsa_circ_0000230	Jeck2013, Memczak2013, Salzman2013	+		3	4	7		0	0	1	0	1	0	0	0	3	0	0	4	0	0	0	0	3	2	0	0	0	0	1		0	0	71	0	144	0	0	0	100	0	0	246	0	0
20:39896103|39897723	ENSG00000174306,	ZHX3	-	hsa_circ_0006192	Jeck2013	+		3	4	7		0	0	0	0	0	0	0	0	2	1	2	2	0	0	0	0	0	3	0	0	2	1	0		0	0	0	0	0	0	0	0	1	4	0	25	0	0
1:35846860|35854683	ENSG00000146463,	ZMYM4	+	hsa_circ_0000051	Memczak2013, Salzman2013	+		2	5	7		0	0	0	0	0	0	0	2	0	1	0	3	0	0	0	1	1	1	0	0	5	0	0		0	0	0	0	0	0	0	27	0	13	0	80	0	0
20:45905058|45916028	ENSG00000101040,	ZMYND8	-	hsa_circ_0004212	Jeck2013, Salzman2013	+		3	4	7		0	0	0	3	0	0	0	2	0	2	0	4	7	3	0	0	2	0	0	0	0	0	0		0	0	0	22	0	0	0	7	0	11	0	44	47	13
19:22157531|22171711	ENSG00000160321,	ZNF208	-			+		2	5	7		0	0	1	1	0	0	0	0	0	0	0	2	0	0	0	0	1	1	0	0	1	0	1		0	0	2	3	0	0	0	0	0	0	0	1	0	0
18:72342923|72353078	ENSG00000215421,	ZNF407	+	hsa_circ_0047958	Salzman2013	+		4	3	7		0	0	0	1	2	0	0	0	1	1	0	2	6	0	1	0	0	0	0	0	0	0	0		0	0	0	20	6	0	0	0	7	11	0	42	34	0
16:49764682|49823457	ENSG00000102935,	ZNF423	-			+		3	4	7		0	0	0	0	0	0	1	0	3	0	1	7	8	8	0	0	3	0	0	0	0	0	0		0	0	0	0	0	0	16	0	16	0	23	62	70	8
9:109734286|109746690	ENSG00000148143,	ZNF462	+	hsa_circ_0009029	Jeck2013, Salzman2013	+		3	4	7		0	0	0	0	0	2	0	1	2	0	0	0	0	9	0	0	2	1	0	0	0	2	0		0	0	0	0	0	11	0	16	31	0	0	0	0	29
18:56585503|56587865	ENSG00000074657,	ZNF532	+	hsa_circ_0047814	Salzman2013	+		3	4	7		0	0	2	0	1	0	0	0	0	1	0	4	10	0	0	0	0	0	1	0	0	3	0		0	0	22	0	33	0	0	0	0	16	0	71	55	0
5:124036707|124036962	ENSG00000168916,	ZNF608	-	hsa_circ_0001523	Jeck2013, Memczak2013, Salzman2013	+		4	3	7		0	0	2	0	1	1	0	1	0	0	0	0	11	0	0	0	0	0	0	3	1	0	0		0	0	4	0	1	2	0	5	0	0	0	0	14	0
2:71645732|71660413	ENSG00000075292,	ZNF638	+			+		2	5	7		0	0	0	4	0	0	0	0	0	0	1	5	5	0	0	0	0	3	0	4	3	0	0		0	0	0	27	0	0	0	0	0	0	45	157	101	0
2:71590283|71597135	ENSG00000075292,	ZNF638	+	hsa_circ_0001028	Memczak2013	+		4	3	7		4	0	0	1	0	0	0	0	2	6	0	5	6	0	0	0	7	0	0	0	0	0	0		45	0	0	36	0	0	0	0	58	61	0	273	194	0
1:91382197|91383711	ENSG00000122482,	ZNF644	-	hsa_circ_0141626	Maass2017	+		5	2	7		1	0	1	0	2	4	1	0	0	0	0	0	0	0	0	0	0	0	0	0	0	2	9		24	0	16	0	32	20	11	0	0	0	0	0	0	0
4:146767108|146770713	ENSG00000151612,	ZNF827	-	hsa_circ_0003187	Jeck2013, Salzman2013	+		1	6	7		0	0	0	0	0	0	0	0	0	0	1	0	2	4	2	0	8	0	1	1	0	0	0		0	0	0	0	0	0	0	0	0	0	20	0	33	6
19:52887102|52888577	ENSG00000221923,	ZNF880	+			+		2	5	7		0	0	0	0	1	0	0	1	0	0	0	2	0	0	0	0	1	2	0	1	0	1	0		0	0	0	0	13	0	0	9	0	0	0	6	0	0
1:1601103|1666274	n/a	n/a	-	hsa_circ_0000006	Memczak2013	+		5	2	7		6	1	0	11	0	5	1	0	0	0	0	0	0	0	9	0	0	0	0	2	0	0	0		11	2	0	2	0	0	1	0	0	0	0	0	0	0
14:23858068|23886895	n/a	n/a	-			+		4	3	7		0	6	0	0	0	6	0	0	0	3	6	10	0	0	0	0	0	0	3	0	0	0	2		0	1353	0	0	0	895	0	0	0	1360	2157	2466	0	0
1:219366472|219414650	n/a	n/a	+	hsa_circ_0006963	Jeck2013	+		3	4	7		0	0	1	0	0	0	0	5	0	0	2	0	6	3	0	0	0	0	2	0	3	0	0		0	0	17	0	0	0	0	42	0	0	47	0	79	27
15:73150413|73150879	n/a	n/a	+			+		3	4	7		0	0	0	0	0	3	0	0	2	0	2	0	0	0	0	0	5	2	4	0	0	4	0		0	0	0	0	0	0	0	0	1	0	0	0	0	0
19:47421745|47425613	n/a	n/a	+			+		4	3	7		2	0	1	0	0	0	1	1	0	0	0	4	10	4	0	0	0	0	0	0	0	0	0		19	0	26	0	0	0	10	9	0	0	0	71	80	14
2:206884460|206952803	n/a	n/a	-			+		4	3	7		0	0	0	1	2	2	0	0	3	0	0	0	0	4	0	0	0	0	0	0	5	0	1		0	0	0	2	9	7	0	0	4	0	0	0	0	7
1:94921289|94941293	ENSG00000117528,	ABCD3	+			+		3	3	6		0	0	1	0	1	0	0	0	0	0	1	0	0	1	0	0	2	0	0	0	0	0	1		0	0	18	0	7	0	0	0	0	0	15	0	0	16
10:27052809|27059274	ENSG00000136754,	ABI1	-			+		3	3	6		1	0	0	0	0	0	0	1	0	0	1	2	0	0	1	0	0	0	0	0	3	0	0		21	0	0	0	0	0	0	18	0	0	18	56	0	0
3:195063200|195066046	ENSG00000114331,	ACAP2	-	hsa_circ_0005400	Jeck2013, Salzman2013	+		2	4	6		2	0	0	0	0	0	0	1	0	0	0	6	0	0	0	0	0	1	0	0	0	3	2		6	0	0	0	0	0	0	18	0	0	0	40	0	0
21:46548317|46554747	ENSG00000197381,	ADARB1	+	hsa_circ_0005037	Jeck2013, Salzman2013	+		2	4	6		0	0	0	0	0	0	1	0	2	0	0	0	3	1	0	1	0	0	0	4	0	0	0		0	0	0	0	0	0	15	0	10	0	0	0	44	0
5:132227856|132228810	ENSG00000072364,	AFF4	-	hsa_circ_0001529	Jeck2013, Memczak2013, Salzman2013	+		3	3	6		2	0	0	0	0	0	0	0	1	0	3	0	1	0	0	0	0	0	0	2	0	0	2		24	0	0	0	0	0	0	0	26	0	34	0	42	0
6:109977959|109996959	ENSG00000155085,	AK9	-			+		3	3	6		3	0	0	0	3	0	0	0	0	1	0	1	0	0	0	0	0	0	0	6	0	1	0		8	0	0	0	7	0	0	0	0	6	0	16	0	0
1:243708812|243736350	ENSG00000117020,	AKT3	-	hsa_circ_0000199	Jeck2013, Memczak2013, Salzman2013	+		5	1	6		0	0	1	1	0	0	4	1	1	0	0	0	0	0	0	0	0	0	0	1	0	0	0		0	0	7	19	0	0	16	12	29	0	0	0	0	0
16:56419831|56423287	ENSG00000159461,	AMFR	-	hsa_circ_0000704	Jeck2013, Memczak2013	+		1	5	6		3	0	0	0	0	0	0	0	0	0	0	2	7	0	0	0	2	0	0	0	0	1	3		167	0	0	0	0	0	0	0	0	0	0	794	830	0
9:140074633|140074836	ENSG00000176248,	ANAPC2	-	hsa_circ_0003129	Jeck2013, Salzman2013	+		4	2	6		1	0	0	1	0	0	0	0	0	3	1	0	0	0	1	0	0	0	0	0	0	2	0		10	0	0	2	0	0	0	0	0	1	15	0	0	0
4:114232411|114290961	ENSG00000145362,	ANK2	+			+		3	3	6		1	0	0	0	0	0	0	0	1	1	0	4	0	1	0	0	0	0	0	3	0	0	0		130	0	0	0	0	0	0	0	102	61	0	347	0	67
10:61844360|61845011	ENSG00000151150,	ANK3	-	hsa_circ_0140860	Maass2017	+		1	5	6		0	0	0	0	0	0	0	0	0	2	0	0	2	4	2	0	4	2	0	0	0	0	0		0	0	0	0	0	0	0	0	0	47	0	0	231	80
10:61844360|61848116	ENSG00000151150,	ANK3	-	hsa_circ_0140861	Maass2017	+		2	4	6		0	0	0	0	0	0	1	2	0	0	0	2	2	0	0	2	0	0	1	0	0	0	0		0	0	0	0	0	0	54	59	0	0	0	186	210	0
2:190593386|190609514	ENSG00000151687,	ANKAR	+	hsa_circ_0005644	Jeck2013	+		3	3	6		0	0	2	0	1	0	0	0	3	0	0	5	0	0	4	0	0	0	0	0	2	0	0		0	0	6	0	13	0	0	0	4	0	0	2	0	0
5:139819704|139828890	ENSG00000254996,ENSG00000131503,	ANKHD1-EIF4EBP3,ANKHD1	+	hsa_circ_0001541	Jeck2013, Memczak2013, Salzman2013	+		2	4	6		0	0	1	0	0	0	0	0	0	1	0	7	2	0	0	0	0	0	0	0	0	2	5		0	0	24	0	0	0	0	0	0	27	0	83	86	0
7:91924203|91981956	ENSG00000001629,	ANKIB1	+	hsa_circ_0002744	Jeck2013	+		2	4	6		1	0	0	0	0	0	0	0	0	0	3	2	8	0	1	0	0	0	0	2	0	0	0		13	0	0	0	0	0	0	0	0	0	13	45	39	0
1:70736539|70742527	ENSG00000118454,	ANKRD13C	-	hsa_circ_0008112	Jeck2013, Salzman2013	+		2	4	6		0	0	2	0	0	2	0	0	0	0	0	0	0	1	0	0	3	0	0	1	0	4	0		0	0	16	0	0	23	0	0	0	0	0	0	0	26
12:45810482|45816845	ENSG00000177119,	ANO6	+			+		0	6	6		0	0	0	0	0	0	0	0	0	0	0	2	2	0	1	0	0	0	2	0	4	2	0		0	0	0	0	0	0	0	0	0	0	0	196	126	0
16:71779047|71779517	ENSG00000166747,	AP1G1	-	hsa_circ_0002505	Jeck2013, Salzman2013	+		3	3	6		0	0	0	1	0	0	1	0	0	1	0	0	0	0	1	0	0	1	0	0	2	0	0		0	0	0	21	0	0	53	0	0	25	0	0	0	0
4:148775827|148803083	ENSG00000071205,	ARHGAP10	+	hsa_circ_0142081	Maass2017	+		3	3	6		0	0	0	0	0	1	0	0	1	1	0	1	4	0	0	0	0	0	0	3	0	0	0		0	0	0	0	0	32	0	0	26	30	0	102	107	0
4:148860976|148887990	ENSG00000071205,	ARHGAP10	+	hsa_circ_0007265	Jeck2013, Salzman2013	+		4	2	6		3	0	0	0	0	0	0	1	2	1	0	0	0	0	0	0	0	0	3	0	0	1	0		61	0	0	0	0	0	0	36	41	31	0	0	0	0
10:89527430|89536184	ENSG00000138138,	ATAD1	-	hsa_circ_0007229	Jeck2013, Salzman2013	+		3	3	6		0	7	0	0	0	0	0	0	1	0	2	0	0	5	0	0	0	0	3	0	1	0	0		0	15	0	0	0	0	0	0	19	0	5	0	0	19
12:110729825|110734542	ENSG00000174437,	ATP2A2	+			+		3	3	6		0	0	0	0	5	0	0	0	1	0	1	6	2	0	0	0	2	0	0	0	0	0	0		0	0	0	0	1672	0	0	0	731	0	2316	4619	3707	0
17:40650942|40653322	ENSG00000033627,	ATP6V0A1	+	hsa_circ_0043837	Salzman2013	+		3	3	6		0	2	0	0	1	1	0	0	0	0	0	0	5	0	0	0	2	0	0	0	4	0	0		0	13	0	0	11	11	0	0	0	0	0	0	69	0
4:42505467|42526864	ENSG00000124406,	ATP8A1	-	hsa_circ_0069612	Salzman2013	+		3	3	6		0	0	0	0	1	0	2	0	2	0	0	5	1	0	0	0	0	0	0	2	0	0	0		0	0	0	0	31	0	35	0	98	0	0	266	241	0
18:55398859|55399061	ENSG00000081923,	ATP8B1	-	hsa_circ_0008105	Jeck2013	+		4	2	6		1	0	1	1	0	0	0	0	0	2	0	4	0	0	0	0	0	0	1	0	0	0	0		8	0	1	1	0	0	0	0	0	6	0	18	0	0
18:76886267|76914555	ENSG00000166377,	ATP9B	+	hsa_circ_0007134	Jeck2013, Salzman2013	+		3	3	6		0	4	0	0	0	0	0	0	0	1	2	0	0	0	0	0	2	0	3	0	0	0	2		0	11	0	0	0	0	0	0	0	16	19	0	0	0
10:117221451|117228839	ENSG00000107518,	ATRNL1	+	hsa_circ_0140797	Maass2017	+		1	5	6		0	0	0	1	0	0	0	0	0	0	0	0	1	3	3	0	3	0	0	0	0	1	0		0	0	0	7	0	0	0	0	0	0	0	0	6	38
7:69364272|69364484	ENSG00000158321,	AUTS2	+	hsa_circ_0080414	Salzman2013	+		3	3	6		0	0	0	0	0	0	0	0	1	3	4	1	6	7	0	0	0	0	0	0	0	0	0		0	0	0	0	0	0	0	0	2	5	9	14	11	1
2:215657021|215661841	ENSG00000138376,	BARD1	-	hsa_circ_0003484	Jeck2013, Salzman2013	+		2	4	6		0	0	0	0	0	0	0	0	4	2	0	0	8	6	1	0	0	2	0	0	0	0	0		0	0	0	0	0	0	0	0	12	10	0	0	100	25
7:33185854|33217203	ENSG00000122507,	BBS9	+	hsa_circ_0003162	Jeck2013, Salzman2013	+		3	3	6		3	0	0	0	0	0	0	0	2	1	0	1	0	0	0	4	2	0	0	0	0	0	0		5	0	0	0	0	0	0	0	6	6	0	29	0	0
2:32639837|32641231	ENSG00000115760,	BIRC6	+	hsa_circ_0053535	Salzman2013	+		1	5	6		0	0	1	0	0	0	0	0	0	0	0	0	1	0	1	0	2	2	0	0	0	1	0		0	0	34	0	0	0	0	0	0	0	0	0	95	0
2:32822818|32836649	ENSG00000115760,	BIRC6	+			+		3	3	6		0	0	1	0	0	0	0	1	0	0	2	0	3	2	0	0	0	0	0	0	0	0	3		0	0	27	0	0	0	0	16	0	0	14	0	85	33
5:37115062|37120442	ENSG00000197603,	C5orf42	-	hsa_circ_0072202	Salzman2013	+		1	5	6		0	0	0	0	0	0	0	0	2	0	0	3	0	0	2	0	0	2	1	0	0	4	0		0	0	0	0	0	0	0	0	4	0	0	15	0	0
7:81689744|81714216	ENSG00000153956,	CACNA2D1	-			+		3	3	6		0	0	2	0	3	0	0	3	0	0	0	0	2	0	0	11	0	0	1	0	0	0	0		0	0	138	0	112	0	0	104	0	0	0	0	582	0
6:17465778|17514185	ENSG00000112186,	CAP2	+			+		4	2	6		0	0	4	0	2	0	0	0	0	1	3	4	0	2	0	0	0	0	0	0	0	0	0		0	0	98	0	158	0	0	0	0	122	106	524	0	301
2:203817282|203818857	ENSG00000138380,	CARF	+	hsa_circ_0057829	Salzman2013	+		2	4	6		0	0	0	0	0	0	1	1	0	0	0	2	1	0	0	0	0	0	0	0	1	0	5		0	0	0	0	0	0	5	7	0	0	0	37	31	0
6:90571845|90581107	ENSG00000118412,	CASP8AP2	+			+		1	5	6		0	0	0	1	0	0	0	0	0	0	0	1	1	2	0	0	0	0	0	0	6	1	0		0	0	0	3	0	0	0	0	0	0	0	13	13	3
3:56600622|56601081	ENSG00000180376,	CCDC66	+	hsa_circ_0001312	Jeck2013, Memczak2013	+		3	3	6		0	1	0	3	0	0	0	1	0	0	0	0	0	0	0	0	3	0	0	0	1	3	0		0	19	0	5	0	0	0	15	0	0	0	0	0	0
10:32760065|32762951	ENSG00000216937,	CCDC7	+			+		2	4	6		3	3	0	0	0	0	0	0	0	0	0	0	0	8	0	13	0	3	0	0	0	1	0		16	9	0	0	0	0	0	0	0	0	0	0	0	6
6:99997384|100009557	ENSG00000112237,	CCNC	-			+		1	5	6		0	0	0	0	0	0	0	0	0	1	0	0	2	0	1	0	0	0	1	0	0	3	2		0	0	0	0	0	0	0	0	0	20	0	0	37	0
1:156290630|156304709	ENSG00000163468,	CCT3	-	hsa_circ_0014717	Salzman2013	+		1	5	6		0	0	0	0	0	0	0	0	0	1	0	0	1	0	0	2	0	0	2	0	2	1	0		0	0	0	0	0	0	0	0	0	80	0	0	267	0
14:103470265|103478525	ENSG00000198752,	CDC42BPB	-	hsa_circ_0000571	Jeck2013, Memczak2013	+		3	3	6		1	0	0	2	0	0	0	0	0	0	2	0	0	0	3	0	4	1	0	0	0	0	0		20	0	0	17	0	0	0	0	0	0	19	0	0	0
16:80718435|80719026	ENSG00000166446,	CDYL2	-	hsa_circ_0004087	Jeck2013	+		3	3	6		1	1	3	0	0	0	0	0	0	0	0	5	0	0	0	0	0	0	0	0	1	1	0		0	1	1	0	0	0	0	0	0	0	0	3	0	0
17:64023619|64026141	ENSG00000154240,	CEP112	-			+		2	4	6		0	0	1	0	0	0	1	0	0	0	0	3	4	0	0	0	1	0	0	0	0	0	3		0	0	10	0	0	0	9	0	0	0	0	26	26	0
15:93480748|93499879	ENSG00000173575,	CHD2	+			+		3	3	6		0	0	0	0	5	0	2	0	0	2	0	1	2	0	0	0	0	0	0	0	0	2	0		0	0	0	0	26	0	15	0	0	24	0	81	52	0
9:33271150|33278223	ENSG00000086065,	CHMP5	+	hsa_circ_0003575	Jeck2013	+		1	5	6		0	0	0	0	0	0	3	0	0	0	0	1	0	1	1	0	0	0	0	3	0	0	1		0	0	0	0	0	0	0	0	0	0	0	8	0	2
2:122363277|122363756	ENSG00000074054,	CLASP1	-	hsa_circ_0007052	Jeck2013, Salzman2013	+		1	5	6		0	0	3	0	0	0	0	0	0	0	0	6	4	2	0	0	0	0	0	0	2	4	0		0	0	41	0	0	0	0	0	0	0	0	205	182	39
2:29356521|29380213	ENSG00000115295,	CLIP4	+	hsa_circ_0006765	Jeck2013, Salzman2013	+		2	4	6		0	0	0	0	2	2	0	0	0	0	0	3	3	0	0	0	0	0	0	1	0	0	3		0	0	0	0	78	43	0	0	0	0	0	169	149	0
10:93902786|93940776	ENSG00000107864,	CPEB3	-	hsa_circ_0019146	Salzman2013	+		3	3	6		0	0	1	0	1	0	0	0	2	0	0	2	0	0	0	0	0	0	4	4	0	0	0		0	0	21	0	25	0	0	0	37	0	0	70	0	0
20:34241450|34246936	ENSG00000214078,	CPNE1	-	hsa_circ_0001146	Memczak2013	+		2	4	6		0	0	0	0	0	0	0	3	0	0	7	10	0	0	0	0	0	0	2	1	0	0	4		0	0	0	0	0	0	0	49	0	0	21	113	0	0
8:87540764|87544808	ENSG00000085719,	CPNE3	+			+		3	3	6		0	0	0	0	0	0	0	1	0	4	1	2	0	1	0	0	0	0	0	3	0	0	0		0	0	0	0	0	0	0	30	0	34	43	126	0	45
2:36605500|36623930	ENSG00000150938,	CRIM1	+	hsa_circ_0005507	Jeck2013	+		2	4	6		0	0	0	0	0	0	2	0	1	0	0	0	0	2	0	0	0	1	0	2	0	1	0		0	0	0	0	0	0	78	0	62	0	0	0	0	29
22:21288067|21288532	ENSG00000099942,	CRKL	+	hsa_circ_0001206	Jeck2013, Memczak2013	+		2	4	6		1	0	0	0	0	0	0	0	0	0	2	1	1	0	1	0	0	0	0	0	0	0	5		51	0	0	0	0	0	0	0	0	0	61	213	167	0
1:115275225|115284294	ENSG00000009307,	CSDE1	-			+		2	4	6		0	0	2	0	0	0	0	0	1	0	0	4	3	0	0	0	0	0	3	0	2	0	0		0	0	462	0	0	0	0	0	414	0	0	2666	2096	0
10:68526022|68535282	ENSG00000183230,	CTNNA3	-			+		3	3	6		0	0	0	6	0	0	2	0	2	0	0	0	0	0	0	0	0	2	0	0	2	0	1		0	0	0	11	0	0	11	0	32	0	0	0	0	0
5:139574031|139574237	ENSG00000120306,	CYSTM1	+	hsa_circ_0002449	Jeck2013	+		4	2	6		1	0	0	0	0	1	2	0	0	0	1	4	0	2	0	0	0	0	0	0	0	0	0		40	0	0	0	0	8	27	0	0	0	44	87	0	4
1:167921038|167944253	ENSG00000143164,	DCAF6	+	hsa_circ_0000154	Jeck2013, Memczak2013, Salzman2013	+		0	6	6		0	0	0	0	0	0	0	0	0	0	0	1	4	1	0	0	0	3	1	1	0	0	0		0	0	0	0	0	0	0	0	0	0	0	411	405	103
22:38889715|38897285	ENSG00000100201,	DDX17	-	hsa_circ_0063325	Salzman2013	+		3	3	6		0	2	1	0	0	0	0	0	0	0	1	0	0	0	0	0	3	0	0	3	1	0	0		0	144	143	0	0	0	0	0	0	0	148	0	0	0
10:70719562|70720005	ENSG00000165732,	DDX21	+	hsa_circ_0008865	Jeck2013, Salzman2013	+		4	2	6		1	1	1	0	2	0	0	0	0	0	0	0	0	0	1	0	3	0	0	0	0	0	0		40	14	13	0	41	0	0	0	0	0	0	0	0	0
9:126519982|126641300	ENSG00000119522,	DENND1A	-	hsa_circ_0002544	Jeck2013, Salzman2013	+		3	3	6		3	0	0	5	0	0	0	3	0	0	0	4	0	0	0	2	0	0	0	0	0	7	0		10	0	0	4	0	0	0	3	0	0	0	27	0	0
9:19288594|19300329	ENSG00000137145,	DENND4C	+			+		2	4	6		0	0	0	1	0	0	0	0	5	0	0	0	4	0	0	0	0	0	0	2	2	2	0		0	0	0	18	0	0	0	0	30	0	0	0	69	0
17:54926057|54933986	ENSG00000153933,	DGKE	+	hsa_circ_0000786	Jeck2013, Memczak2013, Salzman2013	+		2	4	6		0	0	0	1	2	0	0	0	0	0	0	0	3	1	0	7	0	0	1	0	0	0	0		0	0	0	4	3	0	0	0	0	0	0	0	6	3
19:47865733|47865950	ENSG00000134815,	DHX34	+	hsa_circ_0051680	Salzman2013	+		3	3	6		0	0	0	0	2	0	0	1	1	0	0	0	0	0	0	0	2	1	4	0	0	0	0		0	0	0	0	2	0	0	0	5	0	0	0	0	0
X:32583819|32591963	ENSG00000198947,	DMD	-			+		4	2	6		0	0	2	3	0	0	0	4	2	0	0	5	8	0	0	0	0	0	0	0	0	0	0		0	0	392	398	0	0	0	531	454	0	0	1300	1645	0
X:32360217|32366645	ENSG00000198947,	DMD	-			+		3	3	6		0	0	1	2	0	0	0	0	1	0	0	0	0	1	0	0	0	0	2	0	1	0	0		0	0	166	166	0	0	0	0	253	0	0	0	0	160
15:65756099|65772737	ENSG00000074603,	DPP8	-	hsa_circ_0035897	Salzman2013	+		2	4	6		0	0	0	0	0	0	1	0	0	1	0	0	3	0	0	0	0	0	0	1	1	1	0		0	0	0	0	0	0	24	0	0	40	0	0	147	0
7:32695599|32718742	ENSG00000229358,	DPY19L1P1	-			+		1	5	6		0	0	0	0	1	0	0	0	0	0	0	3	3	0	2	0	0	0	0	0	0	2	1		0	0	0	0	4	0	0	0	0	0	0	23	22	0
18:32431795|32444026	ENSG00000134769,	DTNA	+			+		1	5	6		0	0	0	0	1	0	0	0	0	0	0	0	5	3	0	0	2	3	0	0	1	0	0		0	0	0	0	35	0	0	0	0	0	0	0	270	33
4:110862102|110921002	ENSG00000138798,	EGF	+			+		3	3	6		0	2	0	0	0	0	0	0	2	0	1	3	1	0	0	0	0	0	0	1	0	0	0		0	14	0	0	0	0	0	0	23	0	17	92	123	0
7:2403267|2404164	ENSG00000106263,	EIF3B	+	hsa_circ_0008809	Jeck2013, Salzman2013	+		1	5	6		0	0	0	0	0	0	0	0	0	1	0	1	1	0	1	0	0	0	1	0	0	1	0		0	0	0	0	0	0	0	0	0	35	0	250	227	0
13:41515057|41518061	ENSG00000120690,	ELF1	-	hsa_circ_0030051	Salzman2013	+		3	3	6		1	0	1	0	0	0	0	0	1	0	0	0	2	0	0	0	2	0	0	0	2	0	0		15	0	10	0	0	0	0	0	19	0	0	0	29	0
4:140037803|140060651	ENSG00000109381,	ELF2	-	hsa_circ_0007710	Jeck2013	+		1	5	6		0	0	0	0	0	0	0	1	0	0	0	0	0	1	1	0	0	2	0	8	0	0	1		0	0	0	0	0	0	0	7	0	0	0	0	0	8
4:139993020|139994721	ENSG00000109381,	ELF2	-	hsa_circ_0002594	Jeck2013, Salzman2013	+		4	2	6		3	0	3	0	3	0	0	0	0	2	0	0	0	0	0	0	0	1	0	0	1	0	0		28	0	25	0	41	0	0	0	0	42	0	0	0	0
18:2890559|2892484	ENSG00000132205,	EMILIN2	+	hsa_circ_0004658	Jeck2013	+		4	2	6		1	0	1	0	0	1	0	0	0	0	2	0	0	1	0	0	0	1	0	0	0	0	0		2	0	2	0	0	0	0	0	0	0	5	0	0	1
1:29362338|29365938	ENSG00000159023,	EPB41	+	hsa_circ_0000042	Memczak2013, Salzman2013	+		3	3	6		3	0	1	0	0	0	7	0	0	0	0	4	0	0	0	0	9	0	0	0	0	2	0		18	0	17	0	0	0	5	0	0	0	0	68	0	0
6:131247745|131277639	ENSG00000079819,	EPB41L2	-	hsa_circ_0077837	Salzman2013	+		3	3	6		0	0	0	0	0	0	2	0	1	9	0	0	7	0	2	0	0	0	0	0	0	4	0		0	0	0	0	0	0	12	0	15	26	0	0	52	0
17:19213198|19232960	ENSG00000072134,	EPN2	+	hsa_circ_0002876	Jeck2013, Salzman2013	+		2	4	6		0	0	0	0	1	0	0	0	1	0	0	2	0	0	1	0	0	0	0	1	2	0	0		0	0	0	0	11	0	0	0	12	0	0	36	0	0
5:65307877|65310553	ENSG00000112851,	ERBB2IP	+	hsa_circ_0001494	Memczak2013, Salzman2013	+		2	4	6		0	1	0	1	0	0	0	0	0	0	0	0	3	0	3	0	8	15	0	0	0	0	0		0	37	0	30	0	0	0	0	0	0	0	0	119	0
5:172359439|172362313	ENSG00000113719,	ERGIC1	+	hsa_circ_0004004	Jeck2013, Salzman2013	+		3	3	6		0	0	1	0	2	1	0	0	0	0	0	8	0	0	1	0	0	0	0	0	0	2	0		0	0	40	0	41	25	0	0	0	0	0	173	0	0
18:19140820|19164401	ENSG00000141446,	ESCO1	-			+		3	3	6		0	0	0	6	2	0	0	0	0	1	0	0	1	1	1	0	0	0	0	0	0	0	0		0	0	0	11	14	0	0	0	0	8	0	0	15	9
15:76566753|76588078	ENSG00000140374,	ETFA	-	hsa_circ_0000638	Jeck2013, Memczak2013, Salzman2013	+		4	2	6		1	0	0	0	0	1	2	0	0	0	1	0	0	0	1	0	0	0	0	0	0	0	2		58	0	0	0	0	28	92	0	0	0	140	0	0	0
11:44129233|44135851	ENSG00000151348,	EXT2	+	hsa_circ_0009018	Jeck2013, Salzman2013	+		1	5	6		0	0	0	3	0	0	0	0	0	0	0	20	11	0	4	0	0	1	0	0	0	1	0		0	0	0	4	0	0	0	0	0	0	0	33	43	0
6:71136142|71162274	ENSG00000082269,	FAM135A	+	hsa_circ_0142354	Maass2017	+		3	3	6		0	0	1	0	0	0	0	0	1	0	1	0	0	2	1	0	0	0	0	0	0	0	4		0	0	5	0	0	0	0	0	7	0	3	0	0	4
10:102697159|102710510	ENSG00000119906,	FAM178A	+	hsa_circ_0002045	Jeck2013, Salzman2013	+		2	4	6		0	0	0	0	0	1	0	0	0	1	0	1	3	0	0	0	1	0	0	0	0	2	0		0	0	0	0	0	27	0	0	0	16	0	58	60	0
10:15863655|15885271	ENSG00000148481,	FAM188A	-	hsa_circ_0008178	Jeck2013, Salzman2013	+		2	4	6		0	0	0	0	0	0	0	1	2	0	0	4	1	0	0	0	1	0	0	0	0	1	0		0	0	0	0	0	0	0	3	8	0	0	19	31	0
3:56694759|56707753	ENSG00000163946,	FAM208A	-	hsa_circ_0001315	Jeck2013, Memczak2013, Salzman2013	+		1	5	6		2	0	0	0	0	0	0	0	0	0	0	3	1	4	0	0	0	0	2	0	0	2	0		3	0	0	0	0	0	0	0	0	0	0	21	19	5
2:242346952|242352836	ENSG00000006607,	FARP2	+	hsa_circ_0059074	Salzman2013	+		1	5	6		0	0	0	3	0	0	0	0	0	0	0	2	1	1	0	0	1	0	0	0	0	0	2		0	0	0	9	0	0	0	0	0	0	0	41	32	12
2:223464647|223507724	ENSG00000116120,	FARSB	-			+		3	3	6		0	1	0	0	2	0	0	0	0	1	0	0	10	0	2	0	0	1	0	0	0	0	0		0	15	0	0	22	0	0	0	0	29	0	0	77	0
5:107679667|107684231	ENSG00000145743,	FBXL17	-			+		3	3	6		0	1	0	1	0	0	0	0	0	2	0	4	0	1	0	0	0	2	0	0	0	0	0		0	29	0	44	0	0	0	0	0	36	0	103	0	63
2:48049357|48050499	ENSG00000138081,	FBXO11	-	hsa_circ_0006794	Jeck2013, Salzman2013	+		3	3	6		0	0	0	0	0	1	0	3	2	0	0	0	0	3	0	0	2	1	0	0	0	0	0		0	0	0	0	0	73	0	38	25	0	0	0	0	55
5:147785820|147796767	ENSG00000145868,	FBXO38	+			+		3	3	6		0	0	0	0	3	2	0	0	0	1	0	0	0	4	0	0	0	0	0	2	1	0	0		0	0	0	0	24	7	0	0	0	23	0	0	0	25
5:72354260|72373320	ENSG00000157107,	FCHO2	+	hsa_circ_0003571	Jeck2013, Salzman2013	+		4	2	6		0	0	0	0	0	1	1	1	2	0	0	0	0	1	0	0	0	0	0	0	3	0	0		0	0	0	0	0	8	5	21	14	0	0	0	0	14
X:138286221|138286433	ENSG00000129682,	FGF13	-			+		2	4	6		1	0	0	0	0	0	0	0	0	0	2	0	1	0	0	0	1	1	0	1	0	0	0		26	0	0	0	0	0	0	0	0	0	20	0	65	0
1:59811919|59844509	ENSG00000172456,	FGGY	+			+		3	3	6		0	0	1	0	0	0	0	1	0	3	0	0	0	0	2	41	0	0	0	0	0	0	3		0	0	28	0	0	0	0	45	0	60	0	0	0	0
1:59805630|59922748	ENSG00000172456,	FGGY	+			+		2	4	6		0	0	0	0	0	0	0	6	0	1	0	6	6	0	0	0	0	0	0	1	0	1	0		0	0	0	0	0	0	0	11	0	28	0	83	159	0
4:54249940|54294350	ENSG00000145216,	FIP1L1	+	hsa_circ_0069740	Salzman2013	+		2	4	6		2	0	0	0	0	0	0	0	0	0	2	0	1	0	0	0	1	0	2	0	0	2	0		21	0	0	0	0	0	0	0	0	0	40	0	69	0
13:49741380|49749677	ENSG00000102531,	FNDC3A	+	hsa_circ_0004024	Jeck2013, Salzman2013	+		4	2	6		1	0	0	0	0	2	0	3	0	4	0	0	3	6	0	0	0	0	0	0	0	0	0		13	0	0	0	0	9	0	6	0	10	0	0	29	12
3:171969050|171979873	ENSG00000075420,	FNDC3B	+	hsa_circ_0141978	Maass2017	+		3	3	6		0	2	0	0	0	2	0	0	1	0	0	0	0	5	0	0	0	2	0	0	0	1	0		0	17	0	0	0	17	0	0	27	0	0	0	0	28
5:131013396|131044965	ENSG00000217128,	FNIP1	-	hsa_circ_0001524	Jeck2013, Memczak2013	+		3	3	6		0	2	1	0	0	0	0	0	4	0	0	1	0	0	1	0	0	0	4	0	0	0	0		0	30	36	0	0	0	0	0	35	0	0	90	0	0
9:20715321|20789607	ENSG00000188352,	FOCAD	+			+		2	4	6		0	0	0	0	0	0	0	1	0	0	2	1	4	0	0	0	1	0	1	0	0	0	0		0	0	0	0	0	0	0	8	0	0	27	37	34	0
9:20715321|20770237	ENSG00000188352,	FOCAD	+			+		3	3	6		0	1	0	0	2	0	0	0	0	0	1	0	6	0	1	0	0	0	0	0	1	0	0		0	10	0	0	36	0	0	0	0	0	15	0	69	0
3:71064700|71102924	ENSG00000114861,	FOXP1	-	hsa_circ_0001320	Jeck2013, Memczak2013, Salzman2013	+		4	2	6		0	0	2	0	0	0	0	5	0	1	5	0	0	0	0	0	3	0	2	0	0	0	0		0	0	9	0	0	0	0	6	0	12	32	0	0	0
4:79158664|79166479	ENSG00000138759,	FRAS1	+	hsa_circ_0070096	Salzman2013	+		4	2	6		1	1	0	0	0	0	0	0	0	1	1	0	0	0	0	0	0	1	0	0	0	0	1		19	2	0	0	0	0	0	0	0	3	1	0	0	0
15:83433918|83434783	ENSG00000186628,	FSD2	-			+		2	4	6		0	0	1	0	0	0	0	0	0	0	1	3	0	0	0	0	5	0	2	0	0	0	2		0	0	49	0	0	0	0	0	0	0	58	246	0	0
3:81691932|81754764	ENSG00000114480,	GBE1	-	hsa_circ_0066588	Salzman2013	+		3	3	6		0	0	0	0	0	0	0	4	4	0	1	0	0	0	2	0	0	0	1	1	0	0	0		0	0	0	0	0	0	0	26	73	0	74	0	0	0
10:5836848|5842668	ENSG00000057608,	GDI2	-	hsa_circ_0002665	Jeck2013, Salzman2013	+		2	4	6		1	0	0	0	0	0	0	0	0	0	2	2	6	0	0	0	0	0	2	0	4	0	0		56	0	0	0	0	0	0	0	0	0	20	145	157	0
9:4286038|4286523	ENSG00000107249,	GLIS3	-	hsa_circ_0002874	Jeck2013, Salzman2013	+		1	5	6		0	0	0	0	0	0	0	1	0	0	0	3	10	0	0	0	1	0	0	2	0	1	0		0	0	0	0	0	0	0	2	0	0	0	10	6	0
9:127670656|127674305	ENSG00000136935,	GOLGA1	-	hsa_circ_0002883	Jeck2013, Salzman2013	+		3	3	6		0	0	2	0	1	0	0	0	0	1	0	4	0	0	0	0	0	1	1	0	0	0	0		0	0	14	0	11	0	0	0	0	12	0	30	0	0
17:42541840|42552271	ENSG00000186566,	GPATCH8	-	hsa_circ_0044081	Salzman2013	+		2	4	6		0	0	0	0	0	0	0	0	1	3	0	2	2	0	2	0	0	1	0	0	0	0	0		0	0	0	0	0	0	0	0	34	33	0	51	92	0
11:106849345|106856857	ENSG00000152402,	GUCY1A2	-	hsa_circ_0008602	Jeck2013, Salzman2013	+		3	3	6		0	0	0	0	0	1	0	0	2	2	0	4	0	4	0	5	0	0	0	0	0	0	0		0	0	0	0	0	3	0	0	6	5	0	9	0	10
9:99220661|99228060	ENSG00000130956,	HABP4	+	hsa_circ_0087630	Salzman2013	+		1	5	6		0	0	0	0	0	0	0	3	0	0	0	2	0	2	1	0	0	0	1	2	0	0	0		0	0	0	0	0	0	0	4	0	0	0	34	0	4
9:19070217|19096767	ENSG00000147874,	HAUS6	-			+		1	5	6		0	0	0	0	0	0	0	0	1	0	0	1	2	1	0	0	0	1	0	0	0	1	0		0	0	0	0	0	0	0	0	2	0	0	9	8	1
7:18624904|18688306	ENSG00000048052,	HDAC9	+	hsa_circ_0079526	Salzman2013	+		0	6	6		0	0	0	0	0	0	0	0	0	0	0	1	1	2	0	0	0	0	2	1	0	2	0		0	0	0	0	0	0	0	0	0	0	0	93	76	32
10:93185038|93221941	ENSG00000165338,	HECTD2	+	hsa_circ_0007168	Jeck2013, Salzman2013	+		3	3	6		0	1	1	0	0	0	0	0	0	4	0	0	0	8	0	0	0	3	6	0	0	0	0		0	6	13	0	0	0	0	0	0	10	0	0	0	21
15:63951935|63958671	ENSG00000103657,	HERC1	-			+		2	4	6		0	0	1	0	0	0	0	0	3	0	0	2	1	0	0	0	0	0	1	1	0	0	0		0	0	23	0	0	0	0	0	23	0	0	250	222	0
15:63998979|64008672	ENSG00000103657,	HERC1	-	hsa_circ_0035801	Salzman2013	+		2	4	6		0	0	0	0	0	0	0	0	2	0	4	0	6	0	0	0	2	0	5	0	0	0	2		0	0	0	0	0	0	0	0	85	0	107	0	372	0
1:91812986|91818856	ENSG00000162669,	HFM1	-			+		4	2	6		1	0	2	0	0	5	0	0	3	0	0	3	0	0	0	0	5	0	0	0	0	0	0		7	0	2	0	0	1	0	0	6	0	0	17	0	0
17:79660684|79661883	ENSG00000185359,	HGS	+	hsa_circ_0004721	Jeck2013	+		2	4	6		0	0	1	0	0	0	0	0	0	1	0	1	3	1	0	0	0	0	2	0	0	0	0		0	0	8	0	0	0	0	0	0	7	0	39	62	5
7:27668990|27689252	ENSG00000106049,	HIBADH	-	hsa_circ_0006773	Jeck2013	+		2	4	6		0	0	0	0	3	0	0	0	0	4	0	0	0	0	3	2	2	0	0	0	0	1	0		0	0	0	0	52	0	0	0	0	44	0	0	0	0
7:139415731|139416814	ENSG00000064393,	HIPK2	-	hsa_circ_0001756	Jeck2013, Memczak2013, Salzman2013	+		2	4	6		0	0	2	0	0	0	0	0	0	0	1	3	4	0	0	0	2	0	0	0	0	0	8		0	0	22	0	0	0	0	0	0	0	37	44	74	0
1:24140680|24147083	ENSG00000117305,	HMGCL	-	hsa_circ_0003757	Jeck2013, Salzman2013	+		4	2	6		1	1	0	0	0	0	0	0	1	2	0	0	0	0	0	0	0	0	0	1	0	1	0		11	11	0	0	0	0	0	0	9	11	0	0	0	0
8:42812237|42819617	ENSG00000168172,	HOOK3	+	hsa_circ_0006376	Jeck2013, Salzman2013	+		2	4	6		4	0	0	1	0	0	0	0	0	0	0	0	5	0	0	0	3	0	0	0	0	1	4		19	0	0	34	0	0	0	0	0	0	0	0	82	0
9:115166275|115181238	ENSG00000119471,	HSDL2	+	hsa_circ_0003597	Jeck2013, Salzman2013	+		2	4	6		0	0	0	0	0	1	0	0	1	0	0	0	4	1	2	0	3	0	0	0	0	0	0		0	0	0	0	0	21	0	0	77	0	0	0	231	67
3:122471438|122496753	ENSG00000169087,	HSPBAP1	-			+		2	4	6		1	0	1	0	0	0	0	0	0	0	0	0	4	0	1	0	0	0	0	0	2	0	4		18	0	14	0	0	0	0	0	0	0	0	0	55	0
10:94291505|94297307	ENSG00000119912,	IDE	-	hsa_circ_0000251	Memczak2013, Salzman2013	+		2	4	6		0	0	1	0	0	0	0	1	0	0	0	0	2	0	1	0	4	0	0	0	3	0	0		0	0	60	0	0	0	0	66	0	0	0	0	144	0
15:99250791|99251336	ENSG00000140443,	IGF1R	+	hsa_circ_0005035	Jeck2013, Salzman2013	+		1	5	6		0	0	0	0	0	0	0	0	2	0	0	2	3	3	0	0	0	1	0	5	0	0	0		0	0	0	0	0	0	0	0	19	0	0	37	56	10
6:160467530|160469575	ENSG00000197081,	IGF2R	+	hsa_circ_0142314	Maass2017	+		0	6	6		0	0	0	0	0	0	0	0	0	0	0	0	5	0	0	0	2	0	2	4	0	2	3		0	0	0	0	0	0	0	0	0	0	0	0	119	0
15:41361768|41362745	ENSG00000128908,	INO80	-	hsa_circ_0007489	Jeck2013, Salzman2013	+		4	2	6		1	1	0	0	0	0	2	0	0	5	0	0	1	2	0	0	0	0	0	0	0	0	0		22	13	0	0	0	0	19	0	0	21	0	0	88	12
4:128590191|128609022	ENSG00000164066,	INTU	+	hsa_circ_0003390	Jeck2013, Salzman2013	+		2	4	6		2	0	0	0	0	0	0	0	0	1	0	5	0	0	0	0	0	0	0	1	1	1	0		3	0	0	0	0	0	0	0	0	2	0	5	0	0
5:128440649|128442755	ENSG00000066583,	ISOC1	+	hsa_circ_0007067	Jeck2013	+		4	2	6		0	0	0	0	3	0	0	0	1	4	1	2	0	0	0	3	0	0	0	0	0	0	0		0	0	0	0	8	0	0	0	17	20	22	48	0	0
20:33057853|33069011	ENSG00000078747,	ITCH	+	hsa_circ_0005868	Jeck2013, Salzman2013	+		1	5	6		0	0	0	0	0	0	0	1	0	0	0	4	2	0	0	0	0	2	1	1	0	0	0		0	0	0	0	0	0	0	19	0	0	0	101	89	0
12:56079986|56094938	ENSG00000135424,	ITGA7	-			+		4	2	6		1	0	6	1	0	0	0	0	4	0	0	7	0	0	0	0	1	0	0	0	0	0	0		118	0	44	66	0	0	0	0	39	0	0	387	0	0
17:44143903|44172067	ENSG00000120071,	KANSL1	-	hsa_circ_0004422	Jeck2013, Salzman2013	+		4	2	6		0	0	1	1	2	0	0	0	0	2	0	4	0	2	0	0	0	0	0	0	0	0	0		0	0	17	31	21	0	0	0	0	21	0	57	0	40
17:44159807|44172067	ENSG00000120071,	KANSL1	-	hsa_circ_0006669	Jeck2013, Salzman2013	+		1	5	6		0	0	0	0	0	0	2	0	0	0	0	5	2	0	1	0	0	0	0	2	0	1	0		0	0	0	0	0	0	20	0	0	0	0	58	89	0
18:44617545|44623775	ENSG00000167216,	KATNAL2	-			+		2	4	6		2	0	0	0	0	0	0	0	1	0	0	7	0	0	2	0	0	1	0	0	2	0	0		7	0	0	0	0	0	0	0	6	0	0	9	0	0
1:23356962|23385660	ENSG00000004487,	KDM1A	+	hsa_circ_0007822	Jeck2013, Salzman2013	+		2	4	6		2	0	0	0	0	1	0	0	0	0	0	0	3	4	0	0	0	1	3	0	0	0	0		23	0	0	0	0	10	0	0	0	0	0	0	76	10
12:459787|463400	ENSG00000073614,	KDM5A	-	hsa_circ_0002881	Jeck2013, Salzman2013	+		1	5	6		0	0	0	0	3	0	0	0	0	0	0	0	1	0	0	0	0	0	1	3	0	1	4		0	0	0	0	36	0	0	0	0	0	0	0	88	0
1:173725062|173735428	ENSG00000076321,	KLHL20	+			+		2	4	6		0	1	1	0	0	0	0	0	0	0	0	0	0	0	0	0	0	0	1	1	0	2	2		0	9	14	0	0	0	0	0	0	0	0	0	0	0
3:183361268|183382827	ENSG00000114796,	KLHL24	+			+		4	2	6		0	1	0	0	6	0	2	0	0	0	2	0	0	0	0	0	4	0	2	0	0	0	0		0	93	0	0	72	0	70	0	0	0	139	0	0	0
7:151960101|152012423	ENSG00000055609,	KMT2C	-	hsa_circ_0006784	Jeck2013, Salzman2013	+		2	4	6		0	1	0	0	0	0	0	0	0	0	3	4	4	1	0	0	2	0	0	0	0	0	0		0	54	0	0	0	0	0	0	0	0	47	187	173	57
7:104714066|104722244	ENSG00000005483,	KMT2E	+	hsa_circ_0081820	Salzman2013	+		3	3	6		0	0	0	0	0	1	0	2	0	1	0	5	0	0	0	0	0	0	0	0	1	3	0		0	0	0	0	0	32	0	52	0	51	0	137	0	0
13:50279757|50280508	ENSG00000102753,	KPNA3	-	hsa_circ_0007232	Jeck2013	+		1	5	6		0	0	0	0	0	0	0	4	0	0	0	1	2	0	0	0	0	6	0	0	3	0	1		0	0	0	0	0	0	0	67	0	0	0	436	397	0
4:17961888|17974508	ENSG00000178177,	LCORL	-	hsa_circ_0003190	Jeck2013	+		1	5	6		0	0	0	0	0	0	0	0	0	2	0	0	0	0	1	3	1	3	0	0	0	1	0		0	0	0	0	0	0	0	0	0	5	0	0	0	0
16:48290521|48311390	ENSG00000102910,	LONP2	+	hsa_circ_0141293	Maass2017	+		2	4	6		0	0	0	3	1	0	0	0	0	0	0	0	5	0	0	0	1	0	0	0	2	2	0		0	0	0	36	31	0	0	0	0	0	0	0	126	0
3:188202380|188242575	ENSG00000145012,	LPP	+	hsa_circ_0006517	Jeck2013, Salzman2013	+		3	3	6		0	0	0	3	1	0	0	3	0	0	0	0	9	0	0	0	0	0	1	0	1	0	0		0	0	0	17	17	0	0	27	0	0	0	0	67	0
X:43698114|43705803	ENSG00000069535,	MAOB	-			+		3	3	6		0	0	0	0	1	0	0	1	1	0	0	3	0	0	0	9	0	0	0	0	0	2	0		0	0	0	0	20	0	0	4	4	0	0	18	0	0
15:67873092|67893087	ENSG00000137764,	MAP2K5	+	hsa_circ_0005498	Jeck2013, Salzman2013	+		2	4	6		0	1	0	0	0	0	0	1	0	0	0	0	0	0	0	6	2	0	0	2	1	0	0		0	3	0	0	0	0	0	5	0	0	0	0	0	0
3:47963255|47969840	ENSG00000047849,	MAP4	-			+		3	3	6		0	0	0	0	0	0	0	1	2	1	0	0	1	0	0	0	0	2	0	0	1	0	0		0	0	0	0	0	0	0	156	193	247	0	0	1724	0
18:32650159|32682123	ENSG00000166974,	MAPRE2	+	hsa_circ_0047391	Salzman2013	+		1	5	6		0	0	0	0	0	0	0	0	0	4	0	3	3	0	0	5	0	3	1	0	0	0	0		0	0	0	0	0	0	0	0	0	23	0	137	148	0
14:103923479|103928798	ENSG00000075413,	MARK3	+	hsa_circ_0033480	Salzman2013	+		3	3	6		0	0	0	0	1	1	0	0	0	2	0	0	0	0	0	1	1	0	0	1	0	0	0		0	0	0	0	46	29	0	0	0	32	0	0	0	0
5:138614016|138614818	ENSG00000015479,	MATR3	+	hsa_circ_0008922	Jeck2013, Salzman2013	+		2	4	6		0	0	0	3	0	0	0	2	0	0	0	0	0	0	0	0	1	0	4	0	6	1	0		0	0	0	11	0	0	0	12	0	0	0	0	0	0
2:148811502|148824604	ENSG00000204406,	MBD5	+			+		3	3	6		1	0	1	0	0	0	0	0	1	0	0	0	0	0	0	0	0	0	0	2	1	1	0		4	0	1	0	0	0	0	0	2	0	0	0	0	0
10:74474869|74479203	ENSG00000156026,	MCU	+			+		3	3	6		1	3	0	0	0	0	0	0	1	0	0	3	3	0	0	0	0	0	1	0	0	0	0		27	20	0	0	0	0	0	0	32	0	0	73	108	0
17:60087911|60140662	ENSG00000108510,	MED13	-			+		3	3	6		0	0	2	0	2	0	0	0	2	0	0	0	0	1	0	0	0	0	0	0	1	3	0		0	0	51	0	39	0	0	0	61	0	0	0	0	37
4:17629629|17633596	ENSG00000118579,	MED28	+			+		4	2	6		0	0	1	0	1	5	0	0	1	0	0	0	0	0	6	0	0	0	0	0	0	2	0		0	0	21	0	26	18	0	0	14	0	0	0	0	0
16:4727464|4730098	ENSG00000102858,	MGRN1	+	hsa_circ_0037745	Salzman2013	+		2	4	6		1	0	0	0	0	0	0	0	0	1	0	1	2	0	0	0	1	0	0	0	1	0	0		7	0	0	0	0	0	0	0	0	1	0	14	20	0
14:37754523|37838829	ENSG00000151338,	MIPOL1	+	hsa_circ_0004204	Jeck2013, Salzman2013	+		3	3	6		0	0	0	0	1	0	0	2	0	0	4	1	0	12	0	0	0	0	0	1	0	0	0		0	0	0	0	4	0	0	6	0	0	7	24	0	6
7:131058469|131084192	ENSG00000128585,	MKLN1	+	hsa_circ_0003551	Jeck2013	+		3	3	6		0	0	0	2	0	0	0	5	1	0	0	0	0	0	0	0	0	0	1	1	0	4	0		0	0	0	9	0	0	0	35	27	0	0	0	0	0
7:131096065|131113904	ENSG00000128585,	MKLN1	+	hsa_circ_0082411	Salzman2013	+		3	3	6		3	0	0	0	0	0	0	0	2	2	0	2	6	0	0	0	0	0	2	0	0	0	0		44	0	0	0	0	0	0	0	31	45	0	76	93	0
6:54013854|54067031	ENSG00000146147,	MLIP	+	hsa_circ_0142338	Maass2017	+		1	5	6		0	0	0	0	0	0	0	0	1	0	0	2	3	0	2	1	0	0	0	1	0	0	0		0	0	0	0	0	0	0	0	39	0	0	125	136	0
22:30366965|30375041	ENSG00000100330,	MTMR3	+	hsa_circ_0006303	Jeck2013, Salzman2013	+		4	2	6		0	0	4	0	1	0	0	3	1	0	0	0	0	0	0	24	0	0	0	0	12	0	0		0	0	40	0	38	0	0	24	49	0	0	0	0	0
22:30374431|30387659	ENSG00000100330,	MTMR3	+	hsa_circ_0002954	Jeck2013, Salzman2013	+		2	4	6		0	1	0	0	0	0	0	0	2	0	0	1	1	0	0	0	2	0	0	0	3	0	0		0	16	0	0	0	0	0	0	30	0	0	151	132	0
1:237013644|237016388	ENSG00000116984,	MTR	+	hsa_circ_0017160	Salzman2013	+		2	4	6		0	0	0	0	0	1	0	0	0	0	2	2	0	0	0	0	1	0	0	0	6	1	0		0	0	0	0	0	40	0	0	0	0	65	285	0	0
9:129154345|129184227	ENSG00000196814,	MVB12B	+	hsa_circ_0088614	Salzman2013	+		1	5	6		0	0	0	0	0	0	0	0	1	0	0	1	2	0	0	0	0	0	0	3	2	0	1		0	0	0	0	0	0	0	0	20	0	0	45	37	0
12:102023212|102074307	ENSG00000196091,	MYBPC1	+			+		3	3	6		0	0	0	1	1	0	0	0	3	0	0	9	4	0	1	0	0	0	0	0	0	0	0		0	0	0	4341	5828	0	0	0	3538	0	0	13787	18670	0
14:23893116|23893283	ENSG00000092054,	MYH7	-			+		2	4	6		0	0	0	0	0	0	5	0	0	0	1	5	2	0	3	0	0	0	2	0	0	0	0		0	0	0	0	0	0	21409	0	0	0	31678	44794	42879	0
5:16779654|16783578	ENSG00000145555,	MYO10	-	hsa_circ_0142196	Maass2017	+		4	2	6		0	0	0	0	2	0	1	0	8	1	0	3	7	0	0	0	0	0	0	0	0	0	0		0	0	0	0	8	0	2	0	23	2	0	35	36	0
15:72141186|72180457	ENSG00000066933,	MYO9A	-	hsa_circ_0036146	Salzman2013	+		1	5	6		0	0	0	0	0	0	0	0	0	0	1	4	11	0	1	0	0	0	0	0	1	2	0		0	0	0	0	0	0	0	0	0	0	29	82	91	0
18:3164276|3176132	ENSG00000101605,	MYOM1	-			+		2	4	6		0	0	0	2	0	0	0	0	1	0	0	2	3	0	0	0	1	3	0	0	0	0	0		0	0	0	554	0	0	0	0	289	0	0	1896	1483	0
13:33054727|33101669	ENSG00000244754,	N4BP2L2	-	hsa_circ_0005723	Jeck2013	+		1	5	6		0	0	0	0	0	0	0	1	0	0	0	2	7	0	1	0	2	0	0	0	0	0	2		0	0	0	0	0	0	0	52	0	0	0	220	202	0
2:15601325|15618413	ENSG00000151779,	NBAS	-	hsa_circ_0008083	Jeck2013, Salzman2013	+		4	2	6		2	0	0	2	0	0	0	0	0	2	1	0	0	0	0	0	0	1	4	0	0	0	0		28	0	0	26	0	0	0	0	0	23	33	0	0	0
2:15693550|15698758	ENSG00000151779,	NBAS	-	hsa_circ_0005556	Jeck2013, Salzman2013	+		2	4	6		0	0	0	0	3	0	0	0	0	1	0	0	2	0	3	0	0	2	3	0	0	0	0		0	0	0	0	6	0	0	0	0	23	0	0	84	0
7:140402666|140404763	ENSG00000090266,	NDUFB2	+	hsa_circ_0007518	Jeck2013, Salzman2013	+		1	5	6		2	0	0	0	0	0	0	0	0	0	0	0	0	0	0	0	3	0	2	2	1	0	1		123	0	0	0	0	0	0	0	0	0	0	0	0	0
5:52942063|52954454	ENSG00000164258,	NDUFS4	+	hsa_circ_0142220	Maass2017	+		3	3	6		3	1	0	0	0	0	0	0	1	0	0	0	0	0	0	0	1	0	0	2	0	1	0		99	95	0	0	0	0	0	0	61	0	0	0	0	0
11:65204009|65205128	ENSG00000245532,	NEAT1	+	hsa_circ_0002791	Jeck2013	+		2	4	6		0	0	0	1	0	0	0	0	1	0	0	1	0	1	0	1	0	4	0	0	0	0	0		0	0	0	652	0	0	0	0	1174	0	0	3633	0	510
2:152487657|152495898	ENSG00000183091,	NEB	-			+		1	5	6		0	0	0	0	4	0	0	0	0	0	0	7	0	0	0	0	0	0	1	0	1	5	5		0	0	0	0	6375	0	0	0	0	0	0	23081	0	0
2:152472516|152512978	ENSG00000183091,	NEB	-			+		3	3	6		0	0	0	0	0	0	18	0	0	1	2	0	0	0	0	21	0	9	0	0	1	0	0		0	0	0	0	0	0	2772	0	0	4339	5733	0	0	0
4:170428188|170430003	ENSG00000137601,	NEK1	-	hsa_circ_0071431	Salzman2013	+		2	4	6		0	0	0	0	0	0	0	1	0	0	1	0	0	0	0	0	4	0	2	1	1	0	0		0	0	0	0	0	0	0	3	0	0	9	0	0	0
17:26449629|26499644	ENSG00000087095,	NLK	+	hsa_circ_0002103	Jeck2013	+		3	3	6		0	2	1	0	0	0	0	1	0	0	0	0	0	0	2	0	2	0	0	3	0	0	0		0	5	16	0	0	0	0	4	0	0	0	0	0	0
2:203162102|203162629	ENSG00000055044,	NOP58	+	hsa_circ_0003337	Jeck2013, Salzman2013	+		2	4	6		0	0	0	0	2	1	0	0	0	0	0	1	0	0	0	0	0	0	1	1	0	3	0		0	0	0	0	18	22	0	0	0	0	0	57	0	0
17:45695716|45696530	ENSG00000141279,	NPEPPS	+	hsa_circ_0004622	Jeck2013, Salzman2013	+		4	2	6		0	1	0	0	0	1	0	0	2	3	0	0	0	0	0	0	2	0	0	0	0	0	2		0	37	0	0	0	30	0	0	34	50	0	0	0	0
1:228492004|228493087	ENSG00000154358,	OBSCN	+			+		4	2	6		0	3	2	0	0	0	0	1	1	0	0	1	0	0	2	0	0	0	0	0	0	0	0		0	283	476	0	0	0	0	275	328	0	0	1949	0	0
7:44714010|44715748	ENSG00000105953,	OGDH	+	hsa_circ_0001701	Jeck2013, Memczak2013, Salzman2013	+		2	4	6		0	0	0	0	0	0	0	0	1	2	0	2	6	0	0	0	2	0	1	0	0	0	0		0	0	0	0	0	0	0	0	102	166	0	471	476	0
3:125279223|125301822	ENSG00000144909,	OSBPL11	-			+		3	3	6		0	1	0	0	1	0	0	0	0	1	0	0	2	0	1	0	0	0	0	1	0	0	0		0	34	0	0	26	0	0	0	0	39	0	0	87	0
3:196533450|196539722	ENSG00000180370,	PAK2	+	hsa_circ_0004950	Jeck2013	+		5	1	6		1	0	0	4	0	0	0	1	2	0	1	0	0	0	0	0	0	0	0	0	0	0	4		5	0	0	3	0	0	0	0	0	0	5	0	0	0
1:100127875|100133322	ENSG00000099260,	PALMD	+	hsa_circ_0141453	Maass2017	+		5	1	6		2	0	1	0	0	3	0	0	0	2	1	0	0	1	0	0	0	0	0	0	0	0	0		117	0	46	0	0	87	0	0	0	53	80	0	0	101
10:34648075|34673182	ENSG00000148498,	PARD3	-	hsa_circ_0005486	Jeck2013, Salzman2013	+		3	3	6		0	0	1	0	2	0	0	0	2	0	0	0	0	1	0	0	1	3	0	0	0	0	0		0	0	29	0	64	0	0	0	49	0	0	0	0	88
11:82872369|82895950	ENSG00000165494,	PCF11	+			+		3	3	6		1	0	0	0	1	0	0	0	1	0	0	2	3	0	0	0	0	0	0	1	0	0	0		8	0	0	0	10	0	0	0	4	0	0	27	19	0
2:178681556|178705110	ENSG00000128655,	PDE11A	-			+		4	2	6		0	1	0	2	5	0	0	2	0	0	0	0	0	0	0	0	1	0	3	0	0	0	0		0	5	0	31	41	0	0	11	0	0	0	0	0	0
1:144946625|144955292	ENSG00000178104,	PDE4DIP	-			+		2	4	6		0	0	2	0	4	0	0	0	0	0	0	1	1	0	2	0	0	0	0	0	0	1	0		0	0	1039	0	1361	0	0	0	0	0	0	5701	5707	0
1:28785596|28793046	ENSG00000204138,	PHACTR4	+	hsa_circ_0005406	Jeck2013	+		3	3	6		0	0	0	0	2	0	0	0	0	3	2	6	3	0	0	0	0	0	0	6	0	0	0		0	0	0	0	14	0	0	0	0	10	33	47	34	0
20:34430495|34451322	ENSG00000025293,	PHF20	+	hsa_circ_0001150	Memczak2013, Salzman2013	+		0	6	6		0	0	0	0	0	0	0	0	0	0	0	2	4	6	0	0	1	2	0	0	0	0	2		0	0	0	0	0	0	0	0	0	0	0	106	84	27
11:46105717|46113774	ENSG00000135365,	PHF21A	-	hsa_circ_0021827	Salzman2013	+		0	6	6		0	0	0	0	0	0	0	0	0	0	0	6	0	3	1	0	1	0	0	0	6	6	0		0	0	0	0	0	0	0	0	0	0	0	65	0	17
1:151288049|151288985	ENSG00000143393,	PI4KB	-	hsa_circ_0006892	Jeck2013, Salzman2013	+		1	5	6		0	0	0	2	0	0	0	0	0	0	0	4	3	0	0	10	0	1	0	0	0	1	0		0	0	0	17	0	0	0	0	0	0	0	74	48	0
11:85711686|85742653	ENSG00000073921,	PICALM	-	hsa_circ_0023928	Salzman2013	+		3	3	6		0	0	0	2	1	4	0	0	0	0	0	4	7	0	0	0	0	0	0	0	0	0	5		0	0	0	70	40	31	0	0	0	0	0	119	181	0
11:17153463|17167489	ENSG00000011405,	PIK3C2A	-	hsa_circ_0021396	Salzman2013	+		3	3	6		0	0	0	1	0	0	1	2	0	0	0	0	0	0	0	1	0	0	0	1	2	0	0		0	0	0	8	0	0	10	38	0	0	0	0	0	0
2:209150450|209153542	ENSG00000115020,	PIKFYVE	+	hsa_circ_0004920	Jeck2013, Salzman2013	+		2	4	6		2	0	0	0	0	0	1	0	0	0	0	1	2	0	0	0	2	0	0	1	0	0	0		16	0	0	0	0	0	13	0	0	0	0	68	51	0
7:99952766|99953427	ENSG00000121716,	PILRB	+	hsa_circ_0005925	Jeck2013	+		2	4	6		0	0	0	0	1	2	0	0	0	0	0	0	5	0	0	0	4	2	3	0	0	0	0		0	0	0	0	5	9	0	0	0	0	0	0	62	0
10:95790440|95792009	ENSG00000138193,	PLCE1	+	hsa_circ_0019223	Salzman2013	+		4	2	6		0	0	0	0	1	0	0	2	2	1	0	0	0	0	0	0	0	0	3	0	0	2	0		0	0	0	0	2	0	0	7	4	1	0	0	0	0
18:51797730|51810383	ENSG00000101751,	POLI	+	hsa_circ_0047720	Salzman2013	+		4	2	6		1	0	0	0	2	0	0	1	0	0	1	2	0	0	0	0	3	0	0	0	0	0	0		14	0	0	0	20	0	0	4	0	0	11	10	0	0
2:44428325|44445676	ENSG00000138032,	PPM1B	+	hsa_circ_0006882	Jeck2013, Salzman2013	+		4	2	6		0	0	0	0	1	0	2	0	1	2	0	0	1	0	0	0	0	2	0	0	0	0	0		0	0	0	0	42	0	53	0	11	26	0	0	101	0
5:64863340|64868113	ENSG00000113593,	PPWD1	+	hsa_circ_0072697	Salzman2013	+		4	2	6		1	0	0	0	0	0	0	1	0	2	2	0	0	5	0	0	0	0	0	3	0	0	0		6	0	0	0	0	0	0	11	0	9	8	0	0	19
4:121631464|121737729	ENSG00000138738,	PRDM5	-			+		1	5	6		0	0	0	0	0	0	0	0	0	0	1	5	5	0	0	1	2	1	0	0	0	0	0		0	0	0	0	0	0	0	0	0	0	1	10	12	0
2:37496758|37544322	ENSG00000115825,	PRKD3	-			+		4	2	6		1	0	0	0	2	1	0	1	0	0	0	5	0	0	0	0	0	0	0	1	0	0	0		20	0	0	0	11	5	0	11	0	0	0	18	0	0
7:102994368|102996240	ENSG00000161057,	PSMC2	+	hsa_circ_0002747	Jeck2013, Salzman2013	+		3	3	6		0	0	0	0	0	0	0	3	2	0	1	0	0	0	0	0	0	1	0	0	3	0	5		0	0	0	0	0	0	0	37	22	0	31	0	0	0
3:110830877|110845182	ENSG00000177707,	PVRL3	+	hsa_circ_0066776	Salzman2013	+		2	4	6		1	0	0	0	1	0	0	0	0	0	0	4	5	0	0	0	0	0	0	0	0	1	2		6	0	0	0	8	0	0	0	0	0	0	26	11	0
2:135848568|135851263	ENSG00000115839,	RAB3GAP1	+	hsa_circ_0002291	Jeck2013, Salzman2013	+		2	4	6		0	1	0	0	0	0	0	0	0	0	1	1	1	4	0	0	3	0	0	0	0	0	0		0	40	0	0	0	0	0	0	0	0	33	141	139	33
3:8977555|8983488	ENSG00000070950,	RAD18	-	hsa_circ_0001264	Jeck2013, Memczak2013	+		4	2	6		2	0	0	0	0	0	0	1	2	1	0	10	0	10	0	0	0	0	0	0	0	0	0		3	0	0	0	0	0	0	1	0	0	0	8	0	0
20:20656880|20661445	ENSG00000188559,	RALGAPA2	-	hsa_circ_0141649	Maass2017	+		4	2	6		0	2	0	1	1	0	0	0	0	2	0	0	0	0	1	0	0	1	0	0	0	0	0		0	37	0	31	39	0	0	0	0	59	0	0	0	0
3:141272699|141278837	ENSG00000155903,	RASA2	+	hsa_circ_0005372	Jeck2013, Salzman2013	+		2	4	6		0	0	0	0	0	0	1	0	1	0	0	1	2	0	0	0	0	0	0	2	0	1	0		0	0	0	0	0	0	11	0	6	0	0	19	28	0
20:34309662|34313077	ENSG00000131051,	RBM39	-	hsa_circ_0001148	Jeck2013, Memczak2013, Salzman2013	+		2	4	6		0	0	0	2	0	0	0	0	0	1	0	0	1	0	0	0	0	1	2	0	0	3	0		0	0	0	29	0	0	0	0	0	52	0	0	96	0
X:106331666|106332069	ENSG00000089682,	RBM41	-	hsa_circ_0002995	Jeck2013, Salzman2013	+		2	4	6		0	1	0	0	0	1	0	0	0	0	0	0	1	0	0	2	0	1	0	2	0	0	0		0	11	0	0	0	8	0	0	0	0	0	0	33	0
9:4860125|4860901	ENSG00000120158,	RCL1	+	hsa_circ_0007592	Jeck2013	+		2	4	6		0	0	0	1	9	0	0	0	0	0	0	21	0	0	0	0	7	0	0	0	0	7	5		0	0	0	16	10	0	0	0	0	0	0	80	0	0
6:139228632|139229953	ENSG00000135597,	REPS1	-	hsa_circ_0078017	Salzman2013	+		1	5	6		0	0	0	0	0	0	3	0	0	0	0	0	1	0	0	0	2	1	0	2	0	0	3		0	0	0	0	0	0	10	0	0	0	0	0	35	0
1:8555123|8617582	ENSG00000142599,	RERE	-	hsa_circ_0006837	Jeck2013, Salzman2013	+		2	4	6		0	0	0	0	2	0	0	0	3	0	0	0	4	0	1	0	0	1	0	3	0	0	0		0	0	0	0	22	0	0	0	23	0	0	0	56	0
1:8568686|8617582	ENSG00000142599,	RERE	-	hsa_circ_0005829	Jeck2013	+		3	3	6		0	0	0	0	1	4	0	0	2	0	0	0	5	0	0	0	0	0	0	1	2	0	0		0	0	0	0	27	20	0	0	33	0	0	0	81	0
4:39328183|39329376	ENSG00000035928,	RFC1	-	hsa_circ_0001403	Memczak2013, Salzman2013	+		3	3	6		0	0	0	0	0	0	0	1	1	0	1	0	0	0	0	0	0	3	4	3	0	0	0		0	0	0	0	0	0	0	20	16	0	21	0	0	0
1:176050288|176105683	ENSG00000143207,	RFWD2	-	hsa_circ_0003572	Jeck2013, Salzman2013	+		3	3	6		0	0	1	0	0	0	0	2	1	0	0	0	0	0	0	0	0	0	0	2	1	1	0		0	0	19	0	0	0	0	41	15	0	0	0	0	0
5:95099212|95119667	ENSG00000164292,	RHOBTB3	+	hsa_circ_0006725	Jeck2013	+		4	2	6		2	0	0	0	1	0	0	0	1	0	1	0	0	0	0	0	0	0	4	3	0	0	0		63	0	0	0	21	0	0	0	33	0	49	0	0	0
17:30509776|30510291	ENSG00000126858,	RHOT1	+			+		2	4	6		2	0	0	1	0	0	0	0	0	0	0	1	1	0	0	0	0	0	1	0	0	0	1		29	0	0	30	0	0	0	0	0	0	0	129	72	0
17:30498062|30510291	ENSG00000126858,	RHOT1	+	hsa_circ_0141329	Maass2017	+		2	4	6		0	0	0	0	0	0	0	2	0	0	2	5	2	0	1	0	1	0	0	0	0	0	0		0	0	0	0	0	0	0	18	0	0	47	88	50	0
11:117150624|117150975	ENSG00000167257,	RNF214	+	hsa_circ_0002743	Jeck2013, Salzman2013	+		3	3	6		0	1	0	0	0	0	0	1	0	2	0	3	2	0	0	0	0	0	1	0	0	0	0		0	7	0	0	0	0	0	10	0	7	0	45	51	0
2:11332274|11335151	ENSG00000134318,	ROCK2	-	hsa_circ_0141724	Maass2017	+		1	5	6		0	0	0	0	0	0	0	1	0	0	0	10	7	0	2	0	0	0	0	2	0	0	1		0	0	0	0	0	0	0	24	0	0	0	187	272	0
2:11426665|11428575	ENSG00000134318,	ROCK2	-	hsa_circ_0007494	Jeck2013	+		3	3	6		0	0	0	0	1	0	2	0	0	5	0	0	2	0	0	0	0	0	0	3	0	1	0		0	0	0	0	29	0	31	0	0	32	0	0	102	0
14:104128453|104129264	ENSG00000256500,ENSG00000126214,	RP11-73M18.2,KLC1	+	hsa_circ_0033496	Salzman2013	+		2	4	6		0	0	0	0	0	0	0	0	3	0	2	2	0	0	0	0	1	0	0	2	11	0	0		0	0	0	0	0	0	0	0	43	0	63	202	0	0
18:33606863|33613800	ENSG00000141425,	RPRD1A	-	hsa_circ_0000842	Memczak2013, Salzman2013	+		2	4	6		0	0	0	0	0	0	0	2	0	2	0	0	0	1	1	0	3	0	0	2	0	0	0		0	0	0	0	0	0	0	35	0	36	0	0	0	44
X:20204414|20222221	ENSG00000177189,	RPS6KA3	-			+		2	4	6		0	0	1	1	0	0	0	0	0	0	0	4	4	4	0	0	6	0	0	0	0	0	0		0	0	66	59	0	0	0	0	0	0	0	225	185	67
12:122995656|122999774	ENSG00000111011,	RSRC2	-	hsa_circ_0140992	Maass2017	+		4	2	6		2	0	2	0	0	1	0	0	0	0	1	0	0	1	0	0	0	0	0	0	0	0	2		20	0	18	0	0	46	0	0	0	0	21	0	0	14
9:35546427|35548532	ENSG00000198853,	RUSC2	+	hsa_circ_0002702	Jeck2013, Salzman2013	+		3	3	6		0	0	0	0	0	0	5	1	3	0	0	0	5	0	0	0	0	0	0	2	0	0	4		0	0	0	0	0	0	25	13	35	0	0	0	71	0
11:10011044|10024236	ENSG00000133812,	SBF2	-			+		1	5	6		0	0	0	0	0	2	0	0	0	0	0	0	0	0	0	0	1	1	0	4	1	1	0		0	0	0	0	0	8	0	0	0	0	0	0	0	0
4:83799883|83803090	ENSG00000138674,	SEC31A	-	hsa_circ_0001421	Jeck2013, Memczak2013, Salzman2013	+		2	4	6		0	4	0	0	0	0	0	2	0	0	0	2	3	0	1	0	0	0	0	0	0	0	2		0	15	0	0	0	0	0	9	0	0	0	102	88	0
18:42281140|42281797	ENSG00000152217,	SETBP1	+	hsa_circ_0006491	Jeck2013, Salzman2013	+		4	2	6		2	0	0	1	10	0	1	0	0	0	0	3	0	0	0	0	0	0	0	0	3	0	0		45	0	0	29	29	0	17	0	0	0	0	109	0	0
18:42529846|42533305	ENSG00000152217,	SETBP1	+	hsa_circ_0141390	Maass2017	+		3	3	6		1	0	0	0	0	4	0	0	0	0	1	5	5	0	0	0	0	0	0	2	0	0	0		23	0	0	0	0	22	0	0	0	0	30	65	88	0
10:105382227|105420872	ENSG00000107957,	SH3PXD2A	-	hsa_circ_0005620	Jeck2013, Salzman2013	+		2	4	6		0	0	0	0	0	0	0	0	2	1	0	2	2	0	0	0	4	0	0	0	0	0	6		0	0	0	0	0	0	0	0	3	6	0	33	32	0
6:146185524|146216113	ENSG00000146414,	SHPRH	-			+		3	3	6		1	0	0	0	0	1	0	0	0	2	0	1	0	2	0	0	0	2	0	0	0	0	0		6	0	0	0	0	0	0	0	0	6	0	10	0	13
8:42294507|42317510	ENSG00000168575,	SLC20A2	-	hsa_circ_0084127	Salzman2013	+		1	5	6		0	0	0	0	0	0	0	0	0	3	0	1	5	0	0	0	0	1	0	0	0	2	2		0	0	0	0	0	0	0	0	0	64	0	366	467	0
2:114486978|114493435	ENSG00000115084,	SLC35F5	-	hsa_circ_0008827	Jeck2013, Salzman2013	+		1	5	6		0	0	0	0	0	0	4	0	0	0	0	0	0	0	0	0	2	2	3	7	0	0	2		0	0	0	0	0	0	43	0	0	0	0	0	0	0
7:17915103|17915413	ENSG00000071189,	SNX13	-	hsa_circ_0079521	Salzman2013	+		3	3	6		0	0	2	3	1	0	0	0	0	0	0	4	0	0	0	0	0	0	5	0	0	2	0		0	0	15	23	40	0	0	0	0	0	0	118	0	0
2:220315858|220329330	ENSG00000072195,	SPEG	+	hsa_circ_0058375	Salzman2013	+		3	3	6		0	0	2	0	0	3	0	0	0	0	1	0	4	3	0	0	0	0	0	0	0	0	3		0	0	78	0	0	40	0	0	0	0	87	0	214	22
2:45773871|45789895	ENSG00000068784,	SRBD1	-	hsa_circ_0000997	Jeck2013, Memczak2013, Salzman2013	+		3	3	6		4	2	0	0	0	0	0	0	0	1	0	0	3	2	0	0	1	0	0	0	0	0	0		6	1	0	0	0	0	0	0	0	10	0	0	23	1
2:152988628|153006743	ENSG00000115145,	STAM2	-			+		4	2	6		1	1	0	0	1	0	0	0	2	0	0	1	0	10	0	0	0	0	0	0	0	0	0		13	6	0	0	9	0	0	0	9	0	0	48	0	18
8:99560197|99608397	ENSG00000104375,	STK3	-	hsa_circ_0085043	Salzman2013	+		2	4	6		0	0	0	0	0	0	0	1	0	1	0	2	0	0	0	0	3	2	0	0	0	3	0		0	0	0	0	0	0	0	20	0	22	0	60	0	0
8:99779471|99787047	ENSG00000104375,	STK3	-	hsa_circ_0085048	Salzman2013	+		4	2	6		0	0	0	0	0	2	0	0	1	5	1	0	0	0	0	0	4	0	0	0	0	1	0		0	0	0	0	0	15	0	0	19	16	19	0	0	0
9:102722199|102722437	ENSG00000136874,	STX17	+	hsa_circ_0001876	Jeck2013, Memczak2013	+		1	5	6		0	0	0	0	0	0	0	0	3	0	0	3	0	0	2	0	3	0	0	1	0	0	1		0	0	0	0	0	0	0	0	11	0	0	64	0	0
1:180953813|180962561	ENSG00000135823,	STX6	-	hsa_circ_0007905	Jeck2013, Salzman2013	+		1	5	6		0	0	0	0	0	0	0	1	0	0	0	2	0	0	5	0	6	0	1	0	6	0	0		0	0	0	0	0	0	0	4	0	0	0	18	0	0
17:35800606|35822225	ENSG00000108264,	TADA2A	+	hsa_circ_0043283	Salzman2013	+		3	3	6		0	0	0	0	2	1	1	0	0	0	0	3	4	0	0	0	0	0	0	0	0	0	1		0	0	0	0	9	6	11	0	0	0	0	44	38	0
17:35797839|35804870	ENSG00000108264,	TADA2A	+	hsa_circ_0043280	Salzman2013	+		2	4	6		0	1	0	0	0	0	0	0	0	2	0	0	0	0	0	0	0	0	1	4	0	1	1		0	4	0	0	0	0	0	0	0	4	0	0	0	0
8:120800578|120810086	ENSG00000064313,	TAF2	-	hsa_circ_0142481	Maass2017	+		3	3	6		0	2	0	0	1	0	0	0	0	0	3	0	5	0	1	0	0	0	4	0	0	0	0		0	10	0	0	9	0	0	0	0	0	16	0	50	0
20:60572606|60589763	ENSG00000130699,	TAF4	-			+		4	2	6		3	0	3	0	0	0	0	1	1	0	0	5	0	0	1	0	0	0	0	0	0	0	0		10	0	4	0	0	0	0	1	5	0	0	16	0	0
13:61018817|61109367	ENSG00000083544,	TDRD3	+			+		3	3	6		3	3	0	0	0	0	0	1	0	0	0	1	0	0	2	0	0	0	0	0	0	0	1		35	27	0	0	0	0	0	31	0	0	0	100	0	0
2:105912813|105915162	ENSG00000135966,	TGFBRAP1	-			+		4	2	6		1	1	0	0	1	0	1	0	0	0	0	0	0	0	0	0	5	0	0	0	0	1	0		13	7	0	0	14	0	17	0	0	0	0	0	0	0
9:103261047|103279053	ENSG00000241697,ENSG00000251349,	TMEFF1,MSANTD3-TMEFF1	+	hsa_circ_0004425	Jeck2013, Salzman2013	+		4	2	6		0	0	0	0	1	3	0	6	0	0	1	0	0	0	3	0	0	0	0	0	0	1	0		0	0	0	0	0	1	0	0	0	0	0	0	0	0
6:159004986|159010814	ENSG00000146433,	TMEM181	+	hsa_circ_0001663	Jeck2013, Memczak2013, Salzman2013	+		2	4	6		0	0	1	0	0	0	0	0	0	1	0	1	0	0	0	6	1	3	0	0	0	0	0		0	0	9	0	0	0	0	0	0	9	0	33	0	0
9:111849453|111853435	ENSG00000106771,	TMEM245	-	hsa_circ_0087931	Salzman2013	+		1	5	6		0	0	0	0	1	0	0	0	0	0	0	0	0	3	1	0	1	0	1	1	0	0	0		0	0	0	0	15	0	0	0	0	0	0	0	0	31
9:111868788|111870850	ENSG00000106771,	TMEM245	-	hsa_circ_0087938	Salzman2013	+		4	2	6		0	0	0	2	1	0	0	0	6	9	0	0	0	0	0	0	0	3	0	0	0	0	5		0	0	0	42	16	0	0	0	25	36	0	0	0	0
9:111812563|111826847	ENSG00000106771,	TMEM245	-	hsa_circ_0003965	Jeck2013, Salzman2013	+		3	3	6		0	0	0	2	0	0	0	0	0	2	2	5	1	0	0	0	0	0	0	4	0	0	0		0	0	0	67	0	0	0	0	0	51	51	101	95	0
9:108467878|108510471	ENSG00000095209,	TMEM38B	+			+		0	6	6		0	0	0	0	0	0	0	0	0	0	0	1	3	0	1	0	11	2	7	0	0	0	0		0	0	0	0	0	0	0	0	0	0	0	392	414	0
9:108483818|108510471	ENSG00000095209,	TMEM38B	+			+		2	4	6		0	0	1	0	0	0	0	0	0	0	1	1	0	0	3	0	0	0	4	0	0	0	2		0	0	63	0	0	0	0	0	0	0	47	233	0	0
9:108483016|108536307	ENSG00000095209,	TMEM38B	+			+		2	4	6		1	0	0	0	0	0	0	0	2	0	0	0	4	0	0	1	0	1	0	0	0	2	0		66	0	0	0	0	0	0	0	28	0	0	0	287	0
15:52073241|52075025	ENSG00000128872,	TMOD2	+	hsa_circ_0005566	Jeck2013	+		2	4	6		0	0	1	0	0	0	0	0	0	1	0	0	0	0	0	0	2	0	2	0	3	1	0		0	0	1	0	0	0	0	0	0	9	0	0	0	0
19:55652251|55653288	ENSG00000105048,	TNNT1	-			+		2	4	6		0	1	0	0	0	0	0	0	0	0	3	0	0	0	0	0	4	1	3	0	0	2	0		0	8084	0	0	0	0	0	0	0	0	17953	0	0	0
11:1307232|1317024	ENSG00000078902,	TOLLIP	-	hsa_circ_0008301	Jeck2013, Salzman2013	+		2	4	6		0	0	2	0	0	1	0	0	0	0	0	9	5	0	0	0	0	0	1	0	0	2	0		0	0	12	0	0	10	0	0	0	0	0	21	53	0
6:123573557|123703292	ENSG00000186439,	TRDN	-			+		2	4	6		0	0	0	0	8	0	0	0	0	0	1	5	8	0	0	0	0	0	0	1	0	1	0		0	0	0	0	1055	0	0	0	0	0	297	1165	866	0
6:123573557|123600227	ENSG00000186439,	TRDN	-			+		3	3	6		0	0	1	1	1	0	0	0	0	0	0	5	0	0	0	1	0	0	0	0	0	2	0		0	0	170	216	523	0	0	0	0	0	0	697	0	0
6:123786051|123837351	ENSG00000186439,	TRDN	-			+		3	3	6		0	0	1	0	0	0	0	0	2	0	3	0	2	0	0	0	4	0	0	0	3	0	0		0	0	752	0	0	0	0	0	696	0	718	0	1659	0
7:138203934|138235925	ENSG00000122779,	TRIM24	+	hsa_circ_0082580	Salzman2013	+		4	2	6		0	0	1	0	0	0	0	1	1	3	0	0	0	0	0	0	0	1	0	0	0	0	2		0	0	10	0	0	0	0	22	15	10	0	0	0	0
8:143399905|143413192	ENSG00000171045,	TSNARE1	-	hsa_circ_0006161	Jeck2013, Salzman2013	+		3	3	6		0	0	0	2	1	0	0	0	1	0	0	0	4	0	0	0	1	0	0	0	1	0	0		0	0	0	13	3	0	0	0	6	0	0	0	13	0
11:113194010|113196367	ENSG00000149292,	TTC12	+			+		5	1	6		0	0	1	0	0	0	1	1	4	1	0	0	0	0	1	0	0	0	0	0	0	0	0		0	0	7	0	0	0	6	15	4	8	0	0	0	0
2:179537362|179542014	ENSG00000155657,	TTN	-			+		4	2	6		0	0	2	0	4	0	0	0	2	0	4	4	3	0	0	0	0	0	0	0	0	0	0		0	0	2929	0	4415	0	0	0	2629	0	3572	8221	9595	0
2:179422784|179422959	ENSG00000155657,	TTN	+			+		1	5	6		0	0	0	0	2	0	0	0	0	0	0	3	2	0	4	0	0	0	1	1	0	0	0		0	0	0	0	12820	0	0	0	0	0	0	35506	36426	0
2:179556743|179558735	ENSG00000155657,	TTN	-			+		1	5	6		3	0	0	0	0	0	0	0	0	0	0	0	6	0	0	0	2	2	0	3	2	0	0		3076	0	0	0	0	0	0	0	0	0	0	0	15524	0
2:179534945|179539136	ENSG00000155657,	TTN	-	hsa_circ_0141770	Maass2017	+		2	4	6		1	2	0	0	0	0	0	0	0	0	0	0	3	0	1	0	0	0	12	3	0	0	0		1795	1977	0	0	0	0	0	0	0	0	0	0	7779	0
2:179534319|179535022	ENSG00000155657,	TTN	-			+		2	4	6		0	0	0	0	7	0	0	0	0	1	0	0	6	0	2	0	0	0	2	1	0	0	0		0	0	0	0	2141	0	0	0	0	493	0	0	3543	0
Y:21203256|21230684	ENSG00000176728,	TTTY14	-	hsa_circ_0004765	Jeck2013	+		3	3	6		0	0	0	0	0	1	0	0	0	4	1	5	0	0	0	0	0	1	0	2	0	0	0		0	0	0	0	0	6	0	0	0	15	21	66	0	0
15:70975097|70991999	ENSG00000137831,	UACA	-	hsa_circ_0008722	Jeck2013, Salzman2013	+		0	6	6		0	0	0	0	0	0	0	0	0	0	0	0	4	0	0	0	1	1	0	1	0	2	4		0	0	0	0	0	0	0	0	0	0	0	0	630	0
1:154223517|154224129	ENSG00000143569,	UBAP2L	+	hsa_circ_0004717	Jeck2013, Salzman2013	+		5	1	6		0	1	3	0	0	0	0	2	0	2	2	3	0	0	0	0	0	0	0	0	0	0	0		0	14	27	0	0	0	0	11	0	13	31	65	0	0
7:157015948|157018233	ENSG00000009335,	UBE3C	+	hsa_circ_0007864	Jeck2013	+		2	4	6		0	0	0	0	1	0	0	3	0	0	0	0	2	2	0	0	0	4	1	0	0	0	0		0	0	0	0	30	0	0	27	0	0	0	0	139	23
2:136505837|136530117	ENSG00000144224,	UBXN4	+			+		2	4	6		1	0	0	0	0	0	0	0	1	0	0	2	1	0	0	0	0	0	1	0	3	0	0		22	0	0	0	0	0	0	0	26	0	0	72	96	0
3:196118684|196120490	ENSG00000163960,	UBXN7	-	hsa_circ_0005051	Jeck2013, Salzman2013	+		3	3	6		0	0	2	0	0	0	0	0	0	2	1	0	2	2	0	0	2	0	0	0	0	0	0		0	0	28	0	0	0	0	0	0	28	36	0	40	99
1:55589120|55614243	ENSG00000162402,	USP24	-			+		1	5	6		0	0	0	4	0	0	0	0	0	0	0	0	4	2	2	0	0	1	0	0	0	1	0		0	0	0	46	0	0	0	0	0	0	0	0	202	56
17:58342773|58372162	ENSG00000170832,	USP32	-	hsa_circ_0044949	Salzman2013	+		4	2	6		0	2	0	1	0	0	3	0	0	0	1	5	0	0	0	0	0	0	0	0	0	1	0		0	13	0	21	0	0	15	0	0	0	22	61	0	0
1:78177432|78181553	ENSG00000077254,	USP33	-	hsa_circ_0005374	Jeck2013, Salzman2013	+		0	6	6		0	0	0	0	0	0	0	0	0	0	0	6	7	0	0	0	6	2	1	1	0	0	0		0	0	0	0	0	0	0	0	0	0	0	64	57	0
2:61597456|61622368	ENSG00000115464,	USP34	-	hsa_circ_0005738	Jeck2013	+		2	4	6		0	0	0	0	0	0	0	0	2	0	1	1	3	0	0	0	0	0	1	1	0	0	0		0	0	0	0	0	0	0	0	11	0	31	71	116	0
1:22041882|22048257	ENSG00000090686,	USP48	-	hsa_circ_0000028	Jeck2013, Memczak2013	+		2	4	6		0	1	0	0	0	0	0	1	0	0	0	1	2	0	0	9	0	0	0	0	0	1	0		0	23	0	0	0	0	0	22	0	0	0	67	62	0
1:22041882|22050588	ENSG00000090686,	USP48	-			+		2	4	6		0	0	0	0	2	0	0	1	0	0	0	0	2	1	0	0	0	0	0	1	0	1	0		0	0	0	0	42	0	0	28	0	0	0	0	55	32
10:75296027|75299351	ENSG00000166348,	USP54	-	hsa_circ_0004568	Jeck2013, Salzman2013	+		2	4	6		0	0	0	0	4	0	0	0	0	3	0	0	2	0	0	0	0	0	0	1	2	1	0		0	0	0	0	132	0	0	0	0	181	0	0	529	0
15:50741597|50751359	ENSG00000138592,	USP8	+	hsa_circ_0035214	Salzman2013	+		3	3	6		0	0	0	0	2	0	0	0	0	1	1	0	2	0	5	0	0	1	0	0	0	0	0		0	0	0	0	22	0	0	0	0	5	6	0	17	0
12:95650926|95690034	ENSG00000028203,	VEZT	+			+		2	4	6		1	0	2	0	0	0	0	0	0	0	0	6	0	0	0	0	4	0	0	0	1	1	0		43	0	20	0	0	0	0	0	0	0	0	95	0	0
7:5256194|5256818	ENSG00000157954,	WIPI2	+	hsa_circ_0002685	Jeck2013, Salzman2013	+		5	1	6		0	0	0	0	0	2	1	2	0	2	1	1	0	0	0	0	0	0	0	0	0	0	0		0	0	0	0	0	9	18	6	0	20	20	70	0	0
14:64988205|64990120	ENSG00000126804,	ZBTB1	+			+		4	2	6		0	2	0	0	0	0	0	0	1	1	1	0	0	4	0	0	0	0	0	0	0	0	1		0	15	0	0	0	0	0	0	11	27	8	0	0	13
2:113057426|113069514	ENSG00000188177,	ZC3H6	+			+		2	4	6		0	0	1	0	0	0	0	0	0	1	0	3	4	3	0	0	0	0	0	3	0	0	0		0	0	25	0	0	0	0	0	0	12	0	81	66	73
2:207144264|207162097	ENSG00000204186,	ZDBF2	+	hsa_circ_0002141	Jeck2013	+		1	5	6		0	0	0	4	0	0	0	0	0	0	0	2	8	3	0	0	1	0	5	0	0	0	0		0	0	0	3	0	0	0	0	0	0	0	68	74	17
9:14639894|14674383	ENSG00000175893,	ZDHHC21	-	hsa_circ_0002654	Jeck2013	+		1	5	6		0	0	0	0	0	0	2	0	0	0	0	0	2	0	0	0	2	0	0	2	3	1	0		0	0	0	0	0	0	4	0	0	0	0	0	32	0
15:80390758|80415142	ENSG00000086666,	ZFAND6	+	hsa_circ_0000642	Jeck2013, Memczak2013, Salzman2013	+		1	5	6		0	0	0	0	0	0	0	0	0	0	2	1	2	0	2	0	4	0	0	0	0	3	0		0	0	0	0	0	0	0	0	0	0	18	21	21	0
4:336081|338219	ENSG00000131127,	ZNF141	+			+		2	4	6		0	0	0	0	0	0	0	0	1	1	0	0	3	0	0	0	2	1	4	0	0	0	0		0	0	0	0	0	0	0	0	13	1	0	0	24	0
3:125032152|125050082	ENSG00000163848,	ZNF148	-	hsa_circ_0001333	Jeck2013, Memczak2013, Salzman2013	+		3	3	6		0	0	0	0	0	0	1	0	2	3	0	0	2	0	1	0	0	0	0	0	6	0	0		0	0	0	0	0	0	3	0	16	15	0	0	44	0
10:38126545|38127039	ENSG00000198105,	ZNF248	-			+		3	3	6		0	0	0	0	4	0	0	0	2	0	2	0	0	0	0	11	0	4	0	2	0	0	0		0	0	0	0	16	0	0	0	9	0	8	0	0	0
7:111926928|111927129	ENSG00000198839,	ZNF277	+	hsa_circ_0001739	Jeck2013, Memczak2013, Salzman2013	+		2	4	6		0	0	2	0	1	0	0	0	0	0	0	1	0	0	0	4	1	0	0	0	0	0	3		0	0	9	0	7	0	0	0	0	0	0	26	0	0
19:57088081|57089646	ENSG00000197016,	ZNF470	+			+		2	4	6		0	0	3	0	0	0	0	1	0	0	0	4	5	1	0	0	1	0	0	0	0	0	0		0	0	1	0	0	0	0	5	0	0	0	3	2	1
2:95814630|95819004	ENSG00000144026,	ZNF514	-	hsa_circ_0141922	Maass2017	+		3	3	6		2	0	0	0	0	2	0	0	0	5	0	1	1	0	0	0	0	0	0	2	0	0	0		3	0	0	0	0	5	0	0	0	10	0	14	22	0
18:56598878|56601846	ENSG00000074657,	ZNF532	+			+		3	3	6		1	0	0	0	0	0	0	2	2	0	0	0	2	0	0	0	0	0	0	0	4	0	2		10	0	0	0	0	0	0	7	7	0	0	0	30	0
19:52380535|52384130	ENSG00000161551,	ZNF577	-			+		1	5	6		0	0	0	0	0	0	0	0	0	0	1	2	1	0	0	0	1	0	0	0	2	0	1		0	0	0	0	0	0	0	0	0	0	20	24	12	0
1:91382197|91447927	ENSG00000122482,	ZNF644	-			+		2	4	6		0	0	0	0	0	1	0	0	0	2	0	8	0	0	0	0	1	2	0	0	0	0	6		0	0	0	0	0	14	0	0	0	41	0	56	0	0
7:63981442|63982878	ENSG00000173041,	ZNF680	-			+		2	4	6		0	2	0	5	0	0	0	0	0	0	0	2	2	0	0	0	1	0	0	0	0	1	0		0	21	0	29	0	0	0	0	0	0	0	50	38	0
7:99090663|99092254	ENSG00000198556,ENSG00000160908,	ZNF789,ZNF394	-	hsa_circ_0001726	Jeck2013, Memczak2013	+		3	3	6		0	0	0	1	0	0	2	0	0	1	0	9	5	0	0	0	0	0	0	3	0	0	0		0	0	0	12	0	0	3	0	0	2	0	12	19	0
1:78097535|78107340	ENSG00000036549,	ZZZ3	-			+		2	4	6		0	0	0	0	1	0	0	0	0	0	3	4	5	4	0	0	0	0	0	0	0	1	0		0	0	0	0	12	0	0	0	0	0	14	47	34	13
10:309144|309598	n/a	n/a	-			+		1	5	6		0	0	1	0	0	0	0	0	0	0	0	6	1	0	0	0	1	0	4	2	0	0	0		0	0	1	0	0	0	0	0	0	0	0	1	1	0
2:226261335|226378388	n/a	n/a	+			+		2	4	6		0	0	0	0	0	0	1	0	0	2	0	7	4	0	0	0	1	0	1	0	0	0	0		0	0	0	0	0	0	6	0	0	11	0	6	1	0
19:23556544|23688783	n/a	n/a	-			+		1	5	6		0	0	2	0	0	0	0	0	0	0	0	1	0	6	5	0	1	0	0	0	8	0	0		0	0	11	0	0	0	0	0	0	0	0	39	0	47
7:128282271|128289036	n/a	n/a	+	hsa_circ_0082179	Salzman2013	+		1	5	6		0	0	0	0	0	0	0	0	0	3	0	1	0	0	0	0	0	3	0	2	0	2	4		0	0	0	0	0	0	0	0	0	7	0	22	0	0
1:155644801|155753880	n/a	n/a	-	hsa_circ_0002816	Jeck2013	+		1	5	6		0	0	0	0	0	0	0	0	0	3	0	16	0	0	1	0	0	0	1	0	7	0	3		0	0	0	0	0	0	0	0	0	10	0	51	0	0
15:87898780|87965263	n/a	n/a	-			+		2	4	6		0	0	0	0	10	1	0	0	0	0	0	5	2	0	0	0	0	4	0	0	0	2	0		0	0	0	0	46	8	0	0	0	0	0	36	37	0
1:741179|745550	n/a	n/a	-	hsa_circ_0002333	Jeck2013	+		2	4	6		0	0	5	0	5	0	0	0	0	0	0	0	0	0	0	12	0	0	0	4	4	2	0		0	0	5	0	2	0	0	0	0	0	0	0	0	0
14:23871673|23898556	n/a	n/a	-			+		3	3	6		0	0	7	0	0	0	0	0	0	15	16	0	0	0	2	0	0	0	9	0	3	0	0		0	0	2056	0	0	0	0	0	0	4224	6907	0	0	0
3:37424717|37427861	n/a	n/a	+			+		3	3	6		2	0	0	0	0	5	0	0	0	0	1	8	7	0	1	0	0	0	0	0	0	0	0		5	0	0	0	0	6	0	0	0	0	10	19	14	0
15:87949594|87965263	n/a	n/a	-			+		2	4	6		0	3	0	0	2	0	0	0	0	0	0	1	2	0	0	0	0	0	0	0	0	1	1		0	16	0	0	32	0	0	0	0	0	0	31	43	0
17:67270100|67280213	ENSG00000154265,	ABCA5	-	hsa_circ_0141368	Maass2017	+		3	2	5		0	0	0	0	0	1	0	0	0	1	2	0	0	3	0	0	0	0	0	0	0	0	2		0	0	0	0	0	68	0	0	0	67	39	0	0	60
13:95886864|95900007	ENSG00000125257,	ABCC4	-	hsa_circ_0030608	Salzman2013	+		2	3	5		0	0	0	1	0	0	0	0	0	0	2	0	3	0	1	0	0	1	0	0	0	0	0		0	0	0	5	0	0	0	0	0	0	11	0	23	0
9:74477467|74489999	ENSG00000107362,	ABHD17B	-	hsa_circ_0003118	Jeck2013	+		3	2	5		0	0	0	0	0	3	0	0	1	0	3	2	1	0	0	0	0	0	0	0	0	0	0		0	0	0	0	0	2	0	0	8	0	2	45	20	0
4:8029486|8038022	ENSG00000163995,	ABLIM2	-			+		3	2	5		1	0	2	0	0	0	0	0	4	0	0	0	0	0	0	0	0	0	0	0	0	2	1		54	0	60	0	0	0	0	0	26	0	0	0	0	0
4:105439734|105440611	ENSG00000245384,	AC004053.1	-	hsa_circ_0142053	Maass2017	+		0	5	5		0	0	0	0	0	0	0	0	0	0	0	9	14	0	0	0	3	0	0	0	0	3	2		0	0	0	0	0	0	0	0	0	0	0	0	4	0
7:2477439|2483381	ENSG00000175873,	AC004840.9	+	hsa_circ_0142421	Maass2017	+		3	2	5		0	1	0	2	0	0	0	0	0	1	0	0	0	0	0	0	0	0	0	1	1	0	0		0	3	0	3	0	0	0	0	0	2	0	0	0	0
7:30590252|30601744	ENSG00000196295,	AC005154.6	-	hsa_circ_0001693	Jeck2013, Memczak2013	+		2	3	5		0	0	3	0	0	0	0	0	2	0	0	2	0	7	0	0	0	0	0	0	2	0	0		0	0	5	0	0	0	0	0	4	0	0	32	0	4
1:76198329|76200556	ENSG00000117054,	ACADM	+	hsa_circ_0012963	Salzman2013	+		3	2	5		0	1	0	0	2	0	0	0	3	0	0	0	5	0	0	6	0	0	0	0	0	0	0		0	220	0	0	263	0	0	0	118	0	0	0	343	0
3:195047614|195066046	ENSG00000114331,	ACAP2	-	hsa_circ_0007347	Jeck2013	+		2	3	5		0	0	0	0	1	0	0	0	4	0	0	1	0	0	0	0	0	3	0	0	0	1	0		0	0	0	0	15	0	0	0	13	0	0	45	0	0
3:195101738|195112876	ENSG00000114331,	ACAP2	-	hsa_circ_0007331	Jeck2013, Salzman2013	+		3	2	5		0	4	0	0	0	0	0	0	0	1	1	0	0	0	0	0	0	0	7	0	0	2	0		0	12	0	0	0	0	0	0	0	32	12	0	0	0
2:223781037|223783920	ENSG00000123983,	ACSL3	+			+		1	4	5		0	0	0	0	0	0	0	0	2	0	0	2	0	0	0	0	0	0	0	0	1	1	3		0	0	0	0	0	0	0	0	60	0	0	255	0	0
2:158617392|158622708	ENSG00000115170,	ACVR1	-	hsa_circ_0056759	Salzman2013	+		1	4	5		0	1	0	0	0	0	0	0	0	0	0	1	1	0	0	0	0	0	0	0	0	1	1		0	7	0	0	0	0	0	0	0	0	0	46	50	0
16:4029117|4033441	ENSG00000162104,	ADCY9	-	hsa_circ_0007586	Jeck2013	+		3	2	5		0	0	1	0	0	0	1	0	3	0	0	6	0	0	0	0	0	0	0	0	1	0	0		0	0	41	0	0	0	53	0	30	0	0	107	0	0
12:19615444|19626289	ENSG00000139154,	AEBP2	+	hsa_circ_0006420	Jeck2013, Salzman2013	+		3	2	5		0	1	0	0	0	0	0	1	0	6	0	5	0	0	0	0	4	0	0	0	0	0	0		0	2	0	0	0	0	0	3	0	8	0	25	0	0
4:88005272|88012981	ENSG00000172493,	AFF1	+	hsa_circ_0070382	Salzman2013	+		1	4	5		0	0	0	0	0	0	0	0	0	3	0	1	3	0	0	0	0	1	0	0	0	1	0		0	0	0	0	0	0	0	0	0	18	0	65	76	0
5:132227856|132232932	ENSG00000072364,	AFF4	-	hsa_circ_0073901	Salzman2013	+		3	2	5		1	0	1	0	2	0	0	0	0	0	0	0	0	1	0	0	1	0	0	0	0	0	0		31	0	36	0	44	0	0	0	0	0	0	0	0	27
18:12370848|12371690	ENSG00000141385,	AFG3L2	-	hsa_circ_0005268	Jeck2013	+		4	1	5		0	1	0	0	1	1	0	0	0	0	1	0	0	0	0	2	0	0	0	0	0	0	0		0	19	0	0	19	13	0	0	0	0	14	0	0	0
2:64778577|64780543	ENSG00000119844,	AFTPH	+	hsa_circ_0001021	Memczak2013, Salzman2013	+		2	3	5		0	0	1	0	0	0	0	0	0	0	2	0	2	0	0	0	3	0	2	0	0	0	0		0	0	11	0	0	0	0	0	0	0	13	0	29	0
15:86940597|86950680	ENSG00000166748,	AGBL1	+			+		3	2	5		0	0	0	0	0	0	1	0	1	0	1	0	0	0	0	0	0	0	1	0	0	0	5		0	0	0	0	0	0	3	0	13	0	9	0	0	0
5:76342172|76344812	ENSG00000164252,	AGGF1	+	hsa_circ_0142250	Maass2017	+		4	1	5		1	0	0	0	1	1	0	2	0	0	0	0	0	1	0	0	0	0	0	0	0	0	0		8	0	0	0	8	4	0	4	0	0	0	0	0	8
1:100376268|100382287	ENSG00000162688,	AGL	+			+		2	3	5		1	0	0	0	0	0	0	0	0	3	0	2	1	0	0	0	2	0	0	0	0	0	0		373	0	0	0	0	0	0	0	0	429	0	1966	1269	0
9:88190230|88261333	ENSG00000135049,	AGTPBP1	-	hsa_circ_0087382	Salzman2013	+		2	3	5		0	0	0	0	0	0	0	0	8	0	1	0	0	3	0	0	1	0	3	0	0	0	0		0	0	0	0	0	0	0	0	17	0	42	0	0	2
7:129019482|129037165	ENSG00000158467,	AHCYL2	+	hsa_circ_0082290	Salzman2013	+		2	3	5		0	0	1	0	0	0	0	2	0	0	0	0	2	3	0	0	0	1	0	0	0	0	0		0	0	26	0	0	0	0	19	0	0	0	0	96	20
6:135621638|135644462	ENSG00000135541,	AHI1	-	hsa_circ_0005214	Jeck2013	+		2	3	5		0	0	0	0	1	0	0	1	0	0	0	0	7	0	1	0	0	0	1	0	0	0	0		0	0	0	0	2	0	0	5	0	0	0	0	13	0
17:19823349|19827830	ENSG00000108599,	AKAP10	-			+		3	2	5		1	0	0	0	1	0	0	0	0	0	1	1	0	2	0	0	0	0	0	0	0	0	0		12	0	0	0	4	0	0	0	0	0	10	29	0	14
7:91651552|91652323	ENSG00000127914,	AKAP9	+	hsa_circ_0142449	Maass2017	+		1	4	5		0	0	0	0	0	0	0	0	0	1	0	6	0	7	0	0	0	0	6	0	0	1	0		0	0	0	0	0	0	0	0	0	55	0	162	0	74
7:91671982|91724596	ENSG00000127914,	AKAP9	+			+		1	4	5		0	0	1	0	0	0	0	0	0	0	0	2	7	3	0	0	0	0	3	0	0	0	0		0	0	30	0	0	0	0	0	0	0	0	99	105	43
1:243708812|243859018	ENSG00000117020,	AKT3	-			+		3	2	5		0	1	0	0	0	0	0	2	0	0	1	0	0	0	1	0	0	0	0	1	0	0	0		0	11	0	0	0	0	0	7	0	0	4	0	0	0
2:73784347|73786269	ENSG00000116127,	ALMS1	+			+		1	4	5		0	0	0	0	0	0	0	0	0	2	0	4	1	0	1	0	0	1	0	0	0	0	0		0	0	0	0	0	0	0	0	0	8	0	48	23	0
5:139819704|139825560	ENSG00000254996,ENSG00000131503,	ANKHD1-EIF4EBP3,ANKHD1	+	hsa_circ_0001540	Jeck2013, Memczak2013, Salzman2013	+		2	3	5		0	0	0	0	0	1	0	0	0	2	0	1	5	0	0	0	1	0	0	0	0	0	0		0	0	0	0	0	22	0	0	0	14	0	48	61	0
4:148800383|148803083	ENSG00000071205,	ARHGAP10	+	hsa_circ_0008975	Jeck2013	+		4	1	5		0	1	1	0	0	1	0	3	0	0	0	0	0	3	0	0	0	0	0	0	0	0	0		0	34	40	0	0	53	0	46	0	0	0	0	0	50
4:148867768|148887990	ENSG00000071205,	ARHGAP10	+	hsa_circ_0006473	Jeck2013, Salzman2013	+		2	3	5		0	0	0	0	0	0	0	2	1	0	0	0	0	0	0	0	0	0	0	4	2	2	0		0	0	0	0	0	0	0	32	24	0	0	0	0	0
5:142434004|142437312	ENSG00000145819,	ARHGAP26	+	hsa_circ_0074371	Salzman2013	+		2	3	5		4	0	0	0	0	0	0	0	2	0	0	0	1	0	0	0	0	0	0	0	4	0	1		16	0	0	0	0	0	0	0	14	0	0	0	26	0
5:142264863|142311690	ENSG00000145819,	ARHGAP26	+	hsa_circ_0074362	Salzman2013	+		3	2	5		1	0	1	0	0	0	0	0	0	2	0	0	1	0	0	2	0	0	0	0	0	0	0		22	0	15	0	0	0	0	0	0	6	0	0	37	0
14:32586346|32621734	ENSG00000100852,	ARHGAP5	+	hsa_circ_0005236	Jeck2013	+		3	2	5		0	2	0	0	0	0	0	1	0	0	1	0	3	0	0	0	0	0	1	0	0	0	0		0	7	0	0	0	0	0	8	0	0	7	0	18	0
3:5215702|5216099	ENSG00000134108,	ARL8B	+	hsa_circ_0001263	Memczak2013, Salzman2013	+		3	2	5		0	1	0	0	0	0	3	0	0	1	0	0	0	0	0	0	0	0	0	0	1	0	1		0	6	0	0	0	0	7	0	0	4	0	0	0	0
8:66525479|66539668	ENSG00000104442,	ARMC1	-			+		4	1	5		0	0	0	4	1	0	4	0	0	1	0	0	0	0	0	0	0	0	0	0	3	0	0		0	0	0	6	13	0	9	0	0	13	0	0	0	0
3:35721279|35732497	ENSG00000172995,	ARPP21	+	hsa_circ_0001281	Memczak2013	+		2	3	5		1	0	0	0	0	0	0	2	0	0	0	4	3	0	0	0	0	0	0	0	0	1	0		69	0	0	0	0	0	0	46	0	0	0	81	128	0
8:131164982|131181313	ENSG00000153317,	ASAP1	-	hsa_circ_0001824	Jeck2013, Memczak2013, Salzman2013	+		2	3	5		0	0	0	0	0	0	0	1	0	2	0	0	2	0	2	0	1	0	0	0	0	0	0		0	0	0	0	0	0	0	8	0	9	0	0	25	0
8:62531537|62557191	ENSG00000198363,	ASPH	-			+		2	3	5		0	0	0	0	0	0	0	4	0	1	0	0	0	2	0	0	0	4	0	1	0	0	0		0	0	0	0	0	0	0	45	0	30	0	0	0	57
2:24021008|24046439	ENSG00000119778,	ATAD2B	-	hsa_circ_0052941	Salzman2013	+		1	4	5		0	0	1	0	0	0	0	0	0	0	0	0	4	0	0	0	0	2	0	2	0	0	1		0	0	3	0	0	0	0	0	0	0	0	0	33	0
1:161748034|161753886	ENSG00000118217,	ATF6	+	hsa_circ_0003039	Jeck2013, Salzman2013	+		1	4	5		0	0	0	0	0	0	0	1	0	0	0	0	4	0	1	0	1	0	0	0	0	1	0		0	0	0	0	0	0	0	8	0	0	0	0	55	0
2:38536521|38546161	ENSG00000119787,	ATL2	-	hsa_circ_0002918	Jeck2013, Salzman2013	+		4	1	5		2	0	0	0	0	0	4	0	0	1	2	2	0	0	0	0	0	0	0	0	0	0	0		29	0	0	0	0	0	24	0	0	51	25	178	0	0
2:38570410|38570654	ENSG00000119787,	ATL2	-	hsa_circ_0054134	Salzman2013	+		1	4	5		1	0	0	0	0	0	0	0	0	0	0	0	2	3	0	1	0	0	0	0	0	1	0		40	0	0	0	0	0	0	0	0	0	0	0	169	75
3:130649260|130660543	ENSG00000017260,	ATP2C1	+	hsa_circ_0005797	Jeck2013, Salzman2013	+		2	3	5		0	0	2	0	1	0	0	0	0	0	0	0	1	1	2	0	0	0	0	0	0	0	0		0	0	17	0	25	0	0	0	0	0	0	0	101	38
17:40632685|40646491	ENSG00000033627,	ATP6V0A1	+	hsa_circ_0043829	Salzman2013	+		3	2	5		0	0	0	0	1	0	0	0	1	0	1	1	0	0	0	0	0	0	0	1	0	0	0		0	0	0	0	47	0	0	0	11	0	17	108	0	0
4:42618050|42629126	ENSG00000124406,	ATP8A1	-	hsa_circ_0142117	Maass2017	+		1	4	5		1	0	0	0	0	0	0	0	0	0	0	0	4	0	0	0	2	0	2	0	0	0	3		36	0	0	0	0	0	0	0	0	0	0	0	187	0
4:42557985|42577716	ENSG00000124406,	ATP8A1	-			+		2	3	5		0	0	2	0	1	0	0	0	0	0	0	0	0	0	0	4	0	3	0	0	0	0	2		0	0	66	0	64	0	0	0	0	0	0	0	0	0
18:76914504|77013541	ENSG00000166377,	ATP9B	+			+		0	5	5		0	0	0	0	0	0	0	0	0	0	0	1	4	5	0	0	0	1	0	0	0	0	2		0	0	0	0	0	0	0	0	0	0	0	51	80	25
18:76856476|76886375	ENSG00000166377,	ATP9B	+	hsa_circ_0002485	Jeck2013, Salzman2013	+		1	4	5		0	0	0	0	0	0	0	3	0	0	0	6	5	0	0	0	4	0	0	0	1	0	0		0	0	0	0	0	0	0	10	0	0	0	62	58	0
10:116879949|116931050	ENSG00000107518,	ATRNL1	+	hsa_circ_0140795	Maass2017	+		2	3	5		0	0	0	0	2	0	0	0	0	0	1	2	3	6	0	0	0	0	0	0	0	0	0		0	0	0	0	11	0	0	0	0	0	2	94	22	41
X:76907604|76920267	ENSG00000085224,	ATRX	-			+		4	1	5		0	0	2	0	5	1	0	0	2	0	0	3	0	0	0	0	0	0	0	0	0	0	0		0	0	15	0	29	24	0	0	25	0	0	69	0	0
22:46189425|46202902	ENSG00000130638,	ATXN10	+	hsa_circ_0141713	Maass2017	+		2	3	5		0	0	1	0	0	0	0	0	0	0	1	2	3	0	0	0	0	0	0	0	0	0	3		0	0	13	0	0	0	0	0	0	0	14	33	55	0
12:111920591|111924628	ENSG00000204842,	ATXN2	-	hsa_circ_0005981	Jeck2013	+		2	3	5		0	0	0	0	1	0	0	0	0	1	0	0	0	0	0	10	0	0	2	2	0	0	0		0	0	0	0	13	0	0	0	0	7	0	0	0	0
12:111962996|111990781	ENSG00000204842,	ATXN2	-	hsa_circ_0003197	Jeck2013, Salzman2013	+		1	4	5		0	0	0	0	0	0	0	0	0	1	0	1	2	0	0	0	0	0	0	0	1	2	0		0	0	0	0	0	0	0	0	0	14	0	36	39	0
21:30698380|30702014	ENSG00000156273,	BACH1	+	hsa_circ_0061395	Salzman2013	+		0	5	5		0	0	0	0	0	0	0	0	0	0	0	5	5	2	0	0	0	0	0	0	1	1	0		0	0	0	0	0	0	0	0	0	0	0	75	70	32
2:215645284|215661841	ENSG00000138376,	BARD1	-	hsa_circ_0058055	Salzman2013	+		1	4	5		0	0	0	0	0	0	0	2	0	0	0	7	9	0	3	0	0	0	0	0	4	0	0		0	0	0	0	0	0	0	15	0	0	0	57	137	0
7:72873866|72884813	ENSG00000009954,	BAZ1B	-	hsa_circ_0004670	Jeck2013	+		2	3	5		1	0	0	0	0	0	0	0	0	1	0	0	1	0	0	1	0	0	2	0	0	0	0		26	0	0	0	0	0	0	0	0	26	0	0	111	0
2:160229556|160231264	ENSG00000123636,	BAZ2B	-	hsa_circ_0002463	Jeck2013, Salzman2013	+		2	3	5		0	0	0	4	0	0	0	0	0	2	0	0	3	0	0	0	0	4	0	0	1	0	0		0	0	0	9	0	0	0	0	0	18	0	0	64	0
1:115118211|115124012	ENSG00000116752,	BCAS2	-			+		1	4	5		0	0	0	0	0	0	0	0	2	0	0	1	0	1	0	7	0	0	5	0	0	0	0		0	0	0	0	0	0	0	0	26	0	0	94	0	25
11:112070422|112088612	ENSG00000197580,	BCO2	+	hsa_circ_0140903	Maass2017	+		2	3	5		0	1	0	0	0	0	0	0	0	0	1	1	0	0	0	3	0	0	0	0	0	0	1		0	11	0	0	0	0	0	0	0	0	24	45	0	0
5:70798426|70808255	ENSG00000145734,	BDP1	+	hsa_circ_0142244	Maass2017	+		3	2	5		1	0	0	0	4	0	2	0	0	0	0	0	0	0	0	0	0	0	0	0	1	1	0		16	0	0	0	32	0	13	0	0	0	0	0	0	0
2:198607785|198631327	ENSG00000152430,	BOLL	-			+		1	4	5		0	0	0	0	0	0	0	0	0	0	2	6	0	0	1	0	0	0	0	0	6	2	0		0	0	0	0	0	0	0	0	0	0	7	37	0	0
10:93699709|93702325	ENSG00000095564,	BTAF1	+	hsa_circ_0019120	Salzman2013	+		2	3	5		0	1	0	0	0	0	0	0	1	0	0	0	0	0	0	0	0	0	0	0	1	1	1		0	10	0	0	0	0	0	0	26	0	0	0	0	0
10:103734969|103755112	ENSG00000120029,	C10orf76	-	hsa_circ_0003293	Jeck2013	+		1	4	5		0	0	0	0	0	0	5	0	0	0	0	0	0	0	0	0	1	1	1	1	0	0	0		0	0	0	0	0	0	21	0	0	0	0	0	0	0
16:19627436|19663412	ENSG00000103544,	C16orf62	+	hsa_circ_0005699	Jeck2013, Salzman2013	+		3	2	5		0	1	1	0	0	0	0	0	0	0	1	0	1	0	1	0	0	0	0	0	0	0	0		0	10	11	0	0	0	0	0	0	0	23	0	54	0
12:22622643|22659753	ENSG00000111731,	C2CD5	-	hsa_circ_0025608	Salzman2013	+		4	1	5		2	0	0	0	0	1	0	1	1	0	0	4	0	0	0	0	0	0	0	0	0	0	0		12	0	0	0	0	0	0	6	22	0	0	32	0	0
5:37238959|37239971	ENSG00000197603,	C5orf42	-	hsa_circ_0142215	Maass2017	+		2	3	5		0	0	0	0	0	0	0	2	0	0	1	0	2	0	0	0	0	0	0	0	3	1	0		0	0	0	0	0	0	0	27	0	0	17	0	33	0
6:34614378|34622556	ENSG00000196821,	C6orf106	-			+		0	5	5		0	0	0	0	0	0	0	0	0	0	0	2	1	0	0	1	0	0	1	0	1	0	0		0	0	0	0	0	0	0	0	0	0	0	73	97	0
9:77631184|77632364	ENSG00000156017,	C9orf41	-	hsa_circ_0004189	Jeck2013	+		1	4	5		0	1	0	0	0	0	0	0	0	0	0	0	1	0	0	0	1	0	1	5	0	0	0		0	1	0	0	0	0	0	0	0	0	0	0	13	0
9:114549073|114550227	ENSG00000165181,	C9orf84	+	hsa_circ_0142553	Maass2017	+		4	1	5		0	0	2	0	0	0	0	0	3	1	2	0	0	0	0	0	0	0	0	5	0	0	0		0	0	0	0	0	0	0	0	2	0	1	0	0	0
9:138741983|138758382	ENSG00000130559,	CAMSAP1	-	hsa_circ_0089489	Salzman2013	+		1	4	5		0	0	0	0	0	0	0	0	0	2	0	6	4	0	3	0	0	0	0	0	0	2	0		0	0	0	0	0	0	0	0	0	22	0	121	107	0
1:200801328|200816420	ENSG00000118200,	CAMSAP2	+			+		0	5	5		0	0	0	0	0	0	0	0	0	0	0	4	2	0	1	0	1	0	0	1	0	0	0		0	0	0	0	0	0	0	0	0	0	0	33	20	0
5:40852276|40854198	ENSG00000132357,	CARD6	+	hsa_circ_0005895	Jeck2013	+		4	1	5		0	1	0	6	1	0	0	1	0	0	0	0	2	0	0	0	0	0	0	0	0	0	0		0	0	0	0	3	0	0	3	0	0	0	0	1	0
2:203817282|203826149	ENSG00000138380,	CARF	+	hsa_circ_0003747	Jeck2013, Salzman2013	+		2	3	5		2	1	0	0	0	0	0	0	0	0	0	1	2	3	0	0	0	0	0	0	0	0	0		3	4	0	0	0	0	0	0	0	0	0	19	37	9
13:111274563|111276626	ENSG00000213995,	CARKD	+	hsa_circ_0030883	Salzman2013	+		1	4	5		0	0	0	0	0	0	0	0	1	0	0	0	3	0	0	16	3	0	0	0	1	0	0		0	0	0	0	0	0	0	0	5	0	0	0	25	0
1:93687166|93730458	ENSG00000122483,	CCDC18	+			+		2	3	5		0	0	0	0	0	0	0	0	1	3	0	0	4	0	0	17	0	3	0	0	0	0	0		0	0	0	0	0	0	0	0	1	8	0	0	4	0
10:32740520|32770710	ENSG00000216937,	CCDC7	+	hsa_circ_0140845	Maass2017	+		3	2	5		1	1	0	0	0	0	0	0	2	0	0	0	3	0	0	0	0	0	0	0	0	2	0		4	4	0	0	0	0	0	0	4	0	0	0	14	0
11:82984690|82991303	ENSG00000137500,	CCDC90B	-	hsa_circ_0023863	Salzman2013	+		4	1	5		0	0	0	0	0	0	1	3	0	1	2	0	0	0	0	0	0	0	4	0	0	0	0		0	0	0	0	0	0	6	5	0	4	8	0	0	0
10:86198268|86237420	ENSG00000107771,	CCSER2	+	hsa_circ_0018998	Salzman2013	+		2	3	5		0	2	0	0	0	0	0	0	0	4	0	2	0	6	1	0	0	0	0	0	0	0	0		0	21	0	0	0	0	0	0	0	16	0	102	0	44
12:69983265|69985939	ENSG00000166226,	CCT2	+	hsa_circ_0000418	Jeck2013, Memczak2013, Salzman2013	+		2	3	5		0	0	0	0	1	0	0	2	0	0	0	0	0	0	0	1	0	0	0	1	3	0	0		0	0	0	0	56	0	0	72	0	0	0	0	0	0
6:20546577|20548936	ENSG00000145996,	CDKAL1	+	hsa_circ_0001582	Jeck2013, Memczak2013, Salzman2013	+		2	3	5		0	0	0	0	2	0	0	0	0	1	0	4	1	0	0	0	0	0	0	0	0	0	2		0	0	0	0	20	0	0	0	0	30	0	69	70	0
6:4935749|4937971	ENSG00000153046,	CDYL	+	hsa_circ_0075522	Salzman2013	+		1	4	5		0	0	2	0	0	0	0	0	0	0	0	0	0	0	0	0	2	1	0	0	0	1	9		0	0	5	0	0	0	0	0	0	0	0	0	0	0
1:179972309|179975702	ENSG00000135837,	CEP350	+	hsa_circ_0003942	Jeck2013, Salzman2013	+		3	2	5		3	0	0	0	0	0	2	0	5	0	0	5	0	0	0	0	2	0	0	0	0	0	0		38	0	0	0	0	0	27	0	41	0	0	101	0	0
15:93480748|93482948	ENSG00000173575,	CHD2	+	hsa_circ_0000654	Memczak2013	+		2	3	5		2	0	0	0	0	0	1	0	0	0	0	0	2	0	0	0	3	0	0	0	1	0	0		27	0	0	0	0	0	30	0	0	0	0	0	92	0
8:61653818|61655656	ENSG00000171316,	CHD7	+	hsa_circ_0084582	Salzman2013	+		2	3	5		2	0	0	4	0	0	0	0	0	0	0	0	8	0	0	0	0	1	0	0	0	0	3		4	0	0	4	0	0	0	0	0	0	0	0	43	0
10:125798031|125806240	ENSG00000182022,	CHST15	-	hsa_circ_0000264	Jeck2013, Memczak2013, Salzman2013	+		4	1	5		0	0	2	0	0	1	0	0	2	0	2	0	0	0	1	0	0	0	0	0	0	0	0		0	0	7	0	0	5	0	0	6	0	3	0	0	0
7:143036346|143039598	ENSG00000188037,	CLCN1	+			+		0	5	5		0	0	0	0	0	0	0	0	0	0	0	0	1	0	1	0	2	0	2	0	5	0	0		0	0	0	0	0	0	0	0	0	0	0	0	94	0
16:11214472|11220003	ENSG00000038532,	CLEC16A	+	hsa_circ_0002988	Jeck2013, Salzman2013	+		2	3	5		0	0	0	0	0	0	0	0	1	2	0	0	2	0	0	0	3	0	0	1	0	0	0		0	0	0	0	0	0	0	0	9	5	0	0	23	0
2:29344240|29404563	ENSG00000115295,	CLIP4	+			+		4	1	5		0	0	3	0	0	5	1	0	0	2	0	0	0	0	0	0	0	0	1	0	0	0	0		0	0	36	0	0	17	47	0	0	50	0	0	0	0
16:3586122|3586994	ENSG00000103351,	CLUAP1	+	hsa_circ_0005410	Jeck2013	+		3	2	5		1	0	1	0	2	0	0	0	0	0	0	0	0	0	2	0	0	0	0	0	0	0	2		10	0	10	0	9	0	0	0	0	0	0	0	0	0
1:224553581|224559125	ENSG00000143771,	CNIH4	+	hsa_circ_0000190	Memczak2013	+		1	4	5		0	0	0	0	0	0	0	0	2	0	0	0	2	2	0	9	0	0	3	0	0	0	0		0	0	0	0	0	0	0	0	16	0	0	0	79	23
1:230798887|230810870	ENSG00000135775,	COG2	+	hsa_circ_0016868	Salzman2013	+		3	2	5		0	0	0	2	0	1	0	0	1	0	0	8	4	0	0	0	0	0	0	0	0	0	0		0	0	0	10	0	8	0	0	12	0	0	42	21	0
13:46090278|46093229	ENSG00000136152,	COG3	+	hsa_circ_0003401	Jeck2013, Salzman2013	+		0	5	5		0	0	0	0	0	0	0	0	0	0	0	0	6	2	1	0	0	0	0	2	0	0	3		0	0	0	0	0	0	0	0	0	0	0	0	37	0
13:40268771|40301685	ENSG00000133103,	COG6	+	hsa_circ_0030034	Salzman2013	+		2	3	5		0	1	0	1	0	0	0	0	0	0	0	0	1	0	0	0	0	0	0	1	0	1	0		0	5	0	11	0	0	0	0	0	0	0	0	7	0
17:46105838|46111310	ENSG00000005243,	COPZ2	-	hsa_circ_0007565	Jeck2013, Salzman2013	+		2	3	5		0	0	0	2	0	0	0	0	0	1	0	5	4	0	0	0	0	0	0	0	0	0	1		0	0	0	21	0	0	0	0	0	19	0	87	56	0
15:75215989|75219228	ENSG00000178741,	COX5A	-	hsa_circ_0007840	Jeck2013	+		3	2	5		0	2	0	2	0	0	1	0	0	0	0	0	1	0	0	0	0	0	1	0	0	0	0		0	88	0	54	0	0	49	0	0	0	0	0	158	0
7:120764385|120782195	ENSG00000106034,	CPED1	+	hsa_circ_0082045	Salzman2013	+		3	2	5		0	0	0	4	0	0	0	0	0	2	1	0	0	0	0	2	0	1	0	0	0	0	0		0	0	0	62	0	0	0	0	0	121	56	0	0	0
3:3197903|3215945	ENSG00000113851,	CRBN	-	hsa_circ_0003400	Jeck2013, Salzman2013	+		2	3	5		0	1	0	0	0	0	0	0	0	1	0	1	1	0	0	0	0	2	0	0	0	0	0		0	17	0	0	0	0	0	0	0	40	0	106	106	0
2:36623757|36669878	ENSG00000150938,	CRIM1	+	hsa_circ_0002346	Jeck2013, Salzman2013	+		1	4	5		0	0	0	0	0	0	0	0	0	0	1	0	7	0	0	0	0	2	0	0	3	4	0		0	0	0	0	0	0	0	0	0	0	37	0	78	0
2:36596251|36623930	ENSG00000150938,	CRIM1	+	hsa_circ_0004182	Jeck2013	+		3	2	5		0	3	0	0	0	0	0	2	1	0	0	1	0	0	0	0	0	0	0	2	0	0	0		0	61	0	0	0	0	0	61	66	0	0	157	0	0
11:45883611|45893784	ENSG00000121671,	CRY2	+	hsa_circ_0000295	Jeck2013, Memczak2013, Salzman2013	+		2	3	5		1	0	4	0	0	0	0	0	0	0	0	0	0	0	0	0	0	0	0	3	2	5	0		65	0	52	0	0	0	0	0	0	0	0	0	0	0
20:47707279|47711500	ENSG00000124207,	CSE1L	+	hsa_circ_0060762	Salzman2013	+		1	4	5		0	0	0	0	0	5	0	0	0	0	0	0	1	8	0	0	1	0	0	0	0	2	0		0	0	0	0	0	16	0	0	0	0	0	0	135	31
17:10419243|10447444	ENSG00000272975,	CTC-297N7.11	-			+		2	3	5		0	0	1	0	0	0	0	0	2	0	0	14	14	0	3	0	0	0	0	0	0	0	0		0	0	2800	0	0	0	0	0	3686	0	0	18908	16857	0
17:10366655|10446290	ENSG00000272975,	CTC-297N7.11	-			+		2	3	5		0	0	10	0	0	0	0	0	0	3	0	0	1	0	0	0	0	0	8	0	3	0	0		0	0	2065	0	0	0	0	0	0	607	0	0	13614	0
16:67644727|67646024	ENSG00000102974,	CTCF	+	hsa_circ_0002122	Jeck2013	+		1	4	5		0	0	0	0	2	0	0	0	0	0	0	0	0	0	0	0	1	1	3	2	0	0	0		0	0	0	0	23	0	0	0	0	0	0	0	0	0
3:49547852|49548252	ENSG00000173402,	DAG1	+	hsa_circ_0065656	Salzman2013	+		1	4	5		0	0	0	3	0	0	0	0	0	0	0	3	0	0	0	3	0	2	0	0	2	0	0		0	0	0	108	0	0	0	0	0	0	0	315	0	0
14:69588934|69616220	ENSG00000139990,	DCAF5	-	hsa_circ_0141185	Maass2017	+		3	2	5		0	0	0	0	0	0	2	0	2	0	2	0	2	2	0	0	0	0	0	0	0	0	0		0	0	0	0	0	0	7	0	2	0	7	0	33	0
13:114128439|114138371	ENSG00000150401,	DCUN1D2	-	hsa_circ_0031011	Salzman2013	+		2	3	5		0	0	0	1	0	0	0	0	2	0	0	2	2	0	0	0	0	1	0	0	0	0	0		0	0	0	22	0	0	0	0	45	0	0	127	107	0
6:18249882|18258636	ENSG00000124795,	DEK	-			+		2	3	5		2	0	0	0	0	0	0	1	0	0	0	1	1	2	0	0	0	0	0	0	0	0	0		159	0	0	0	0	0	0	191	0	0	0	389	290	197
9:126519982|126531842	ENSG00000119522,	DENND1A	-	hsa_circ_0088474	Salzman2013	+		3	2	5		0	0	0	0	1	0	1	0	0	2	0	2	0	0	0	0	0	0	0	1	0	0	0		0	0	0	0	5	0	12	0	0	10	0	22	0	0
1:115161007|115188180	ENSG00000175984,	DENND2C	-			+		0	5	5		0	0	0	0	0	0	0	0	0	0	0	3	2	1	0	0	0	0	3	0	0	1	0		0	0	0	0	0	0	0	0	0	0	0	367	218	117
15:66015186|66048810	ENSG00000174485,	DENND4A	-	hsa_circ_0004367	Jeck2013, Salzman2013	+		3	2	5		0	0	0	0	2	0	1	0	0	0	1	1	1	0	0	0	0	0	0	0	0	0	0		0	0	0	0	11	0	11	0	0	0	30	53	58	0
8:124035953|124042956	ENSG00000136986,	DERL1	-	hsa_circ_0085434	Salzman2013	+		4	1	5		1	0	0	0	0	0	0	0	1	5	2	0	0	0	0	0	0	0	0	0	0	2	0		22	0	0	0	0	0	0	0	28	20	20	0	0	0
17:54921380|54925426	ENSG00000153933,	DGKE	+	hsa_circ_0044709	Salzman2013	+		2	3	5		1	1	0	0	0	0	0	0	0	0	0	0	1	0	0	0	0	1	0	0	0	0	1		3	1	0	0	0	0	0	0	0	0	0	0	5	0
13:42742576|42764661	ENSG00000102780,	DGKH	+	hsa_circ_0141097	Maass2017	+		2	3	5		0	0	2	2	0	0	0	0	0	0	0	3	0	0	5	0	0	0	0	3	0	0	0		0	0	9	3	0	0	0	0	0	0	0	13	0	0
5:140961879|140963182	ENSG00000131504,	DIAPH1	-	hsa_circ_0008982	Jeck2013, Salzman2013	+		0	5	5		0	0	0	0	0	0	0	0	0	0	0	1	0	1	2	0	1	0	0	0	0	1	0		0	0	0	0	0	0	0	0	0	0	0	89	0	22
3:196846281|196869639	ENSG00000075711,	DLG1	-	hsa_circ_0068697	Salzman2013	+		2	3	5		1	1	0	0	0	0	0	0	0	0	0	1	0	0	0	0	0	1	0	0	0	3	0		24	24	0	0	0	0	0	0	0	0	0	71	0	0
X:32563276|32591963	ENSG00000198947,	DMD	-			+		1	4	5		0	0	0	0	0	0	0	5	0	0	0	3	0	0	1	0	0	0	0	1	0	2	0		0	0	0	0	0	0	0	284	0	0	0	941	0	0
6:56475225|56479282	ENSG00000151914,	DST	-			+		2	3	5		0	0	0	5	0	0	0	0	1	0	0	0	0	2	0	11	0	0	0	0	0	0	2		0	0	0	174	0	0	0	0	168	0	0	0	0	313
18:32335940|32374214	ENSG00000134769,	DTNA	+			+		2	3	5		0	0	0	1	0	0	0	0	1	0	0	2	1	0	0	0	4	0	0	0	0	0	0		0	0	0	52	0	0	0	0	43	0	0	254	356	0
18:46889531|46906128	ENSG00000141627,	DYM	-	hsa_circ_0000849	Jeck2013, Memczak2013, Salzman2013	+		1	4	5		0	0	0	0	0	2	0	0	0	0	0	0	0	3	0	2	11	0	0	0	3	0	0		0	0	0	0	0	21	0	0	0	0	0	0	0	26
2:71753350|71766369	ENSG00000135636,	DYSF	+			+		2	3	5		0	0	0	0	0	0	0	2	1	0	0	0	1	0	0	0	0	0	0	0	1	0	1		0	0	0	0	0	0	0	15	62	0	0	0	305	0
4:110862102|110925778	ENSG00000138798,	EGF	+			+		1	4	5		0	0	0	0	0	0	0	0	1	0	0	1	5	0	1	0	0	0	0	1	0	0	0		0	0	0	0	0	0	0	0	19	0	0	85	84	0
4:110862102|110909865	ENSG00000138798,	EGF	+	hsa_circ_0142060	Maass2017	+		2	3	5		0	1	0	0	0	0	0	0	0	3	0	0	0	3	0	0	0	1	0	0	0	2	0		0	16	0	0	0	0	0	0	0	9	0	0	0	54
4:110843315|110866431	ENSG00000138798,	EGF	+			+		2	3	5		0	0	0	1	0	0	0	0	0	3	0	0	5	0	0	0	0	0	2	0	0	0	1		0	0	0	31	0	0	0	0	0	16	0	0	129	0
1:231500073|231503382	ENSG00000135766,	EGLN1	-			+		2	3	5		0	0	0	0	0	0	0	0	0	2	1	0	0	0	0	0	0	2	0	3	0	2	0		0	0	0	0	0	0	0	0	0	82	91	0	0	0
9:140669561|140676849	ENSG00000181090,	EHMT1	+	hsa_circ_0004073	Jeck2013, Salzman2013	+		1	4	5		0	0	1	0	0	0	0	0	0	0	0	0	0	0	0	0	0	0	3	0	1	2	4		0	0	11	0	0	0	0	0	0	0	0	0	0	0
3:69050759|69053633	ENSG00000163378,	EOGT	-	hsa_circ_0066502	Salzman2013	+		3	2	5		0	0	1	0	0	0	1	0	1	0	0	0	0	0	0	2	0	0	0	0	0	1	0		0	0	24	0	0	0	12	0	18	0	0	0	0	0
1:29362338|29379824	ENSG00000159023,	EPB41	+	hsa_circ_0011173	Salzman2013	+		1	4	5		0	0	0	0	0	0	0	0	0	1	0	1	1	0	0	0	0	1	0	2	0	0	0		0	0	0	0	0	0	0	0	0	19	0	74	71	0
1:51868107|51874004	ENSG00000085832,	EPS15	-	hsa_circ_0005567	Jeck2013, Salzman2013	+		2	3	5		1	0	0	0	0	0	0	0	0	0	2	0	6	0	0	0	0	0	2	5	0	0	0		94	0	0	0	0	0	0	0	0	0	40	0	225	0
5:65307877|65350779	ENSG00000112851,	ERBB2IP	+			+		3	2	5		0	0	0	0	1	0	2	6	0	0	0	3	0	0	1	0	0	0	0	0	0	0	0		0	0	0	0	41	0	30	43	0	0	0	99	0	0
12:1136914|1137738	ENSG00000082805,	ERC1	+	hsa_circ_0000373	Jeck2013, Memczak2013, Salzman2013	+		2	3	5		0	0	1	0	0	0	0	0	3	0	0	5	4	0	0	0	0	0	1	0	0	0	0		0	0	8	0	0	0	0	0	3	0	0	29	26	0
1:44773982|44804994	ENSG00000117419,	ERI3	-	hsa_circ_0007693	Jeck2013, Salzman2013	+		1	4	5		0	0	0	0	0	0	0	0	0	1	0	2	2	2	0	0	0	0	0	1	0	0	0		0	0	0	0	0	0	0	0	0	15	0	72	78	13
18:19144164|19148055	ENSG00000141446,	ESCO1	-	hsa_circ_0009110	Jeck2013, Salzman2013	+		2	3	5		0	0	0	0	0	0	0	2	0	2	0	0	0	3	0	0	0	0	0	0	2	2	0		0	0	0	0	0	0	0	32	0	11	0	0	0	25
1:93029199|93073284	ENSG00000067208,	EVI5	-	hsa_circ_0013162	Salzman2013	+		2	3	5		0	0	1	0	0	0	0	0	0	0	2	0	3	0	0	0	0	0	0	0	0	1	5		0	0	4	0	0	0	0	0	0	0	11	0	18	0
1:93070864|93073284	ENSG00000067208,	EVI5	-	hsa_circ_0005371	Jeck2013, Salzman2013	+		2	3	5		0	0	0	0	0	0	0	2	2	0	0	0	4	0	0	0	1	0	0	0	0	1	0		0	0	0	0	0	0	0	6	16	0	0	0	24	0
17:40879653|40882936	ENSG00000108799,	EZH1	-	hsa_circ_0043898	Salzman2013	+		2	3	5		0	0	0	0	0	1	0	2	0	0	0	7	0	0	3	0	0	0	0	0	2	0	0		0	0	0	0	0	9	0	8	0	0	0	63	0	0
7:23015829|23023664	ENSG00000122591,	FAM126A	-	hsa_circ_0001971	Jeck2013, Salzman2013	+		3	2	5		0	0	0	0	1	0	0	5	0	0	2	2	0	0	0	0	0	3	0	0	0	0	0		0	0	0	0	42	0	0	22	0	0	27	105	0	0
10:102683732|102685776	ENSG00000119906,	FAM178A	+	hsa_circ_0006654	Jeck2013, Salzman2013	+		1	4	5		0	0	0	0	6	0	0	0	0	0	0	0	11	0	2	3	0	0	0	0	0	3	0		0	0	0	0	28	0	0	0	0	0	0	0	63	0
10:102697159|102698493	ENSG00000119906,	FAM178A	+	hsa_circ_0019540	Salzman2013	+		1	4	5		0	0	0	0	0	0	2	0	0	0	0	1	3	0	1	0	0	2	0	0	0	0	0		0	0	0	0	0	0	4	0	0	0	0	58	55	0
2:24360779|24369956	ENSG00000219626,	FAM228B	+	hsa_circ_0141850	Maass2017	+		2	3	5		0	0	0	0	0	0	0	2	2	0	0	0	0	0	0	0	1	0	0	0	1	0	5		0	0	0	0	0	0	0	3	13	0	0	0	0	0
5:107521818|107684231	ENSG00000145743,	FBXL17	-	hsa_circ_0073517	Salzman2013	+		2	3	5		0	0	0	2	0	0	0	0	0	2	0	0	0	3	0	0	0	0	0	0	1	1	0		0	0	0	68	0	0	0	0	0	58	0	0	0	78
6:52935855|52941341	ENSG00000112146,	FBXO9	+	hsa_circ_0003700	Jeck2013, Salzman2013	+		2	3	5		0	4	0	0	0	0	0	0	0	3	0	3	0	4	0	0	0	0	0	0	0	0	3		0	14	0	0	0	0	0	0	0	12	0	51	0	14
5:72285254|72286691	ENSG00000157107,	FCHO2	+	hsa_circ_0072954	Salzman2013	+		2	3	5		0	0	0	0	0	0	0	1	0	4	0	2	0	0	0	0	0	1	0	0	0	0	1		0	0	0	0	0	0	0	18	0	12	0	18	0	0
2:36781313|36788008	ENSG00000171055,	FEZ2	-			+		3	2	5		1	0	1	0	0	0	0	0	0	1	0	0	0	0	0	0	0	1	0	0	0	0	1		39	0	14	0	0	0	0	0	0	34	0	0	0	0
12:32729200|32764217	ENSG00000139132,	FGD4	+	hsa_circ_0025842	Salzman2013	+		2	3	5		0	2	0	0	0	0	0	0	0	0	2	1	0	0	0	0	0	0	2	0	3	0	0		0	17	0	0	0	0	0	0	0	0	30	51	0	0
1:59787208|59922748	ENSG00000172456,	FGGY	+	hsa_circ_0004478	Jeck2013, Salzman2013	+		2	3	5		0	1	0	0	0	0	0	0	0	1	0	0	13	0	2	0	0	0	1	0	0	0	0		0	6	0	0	0	0	0	0	0	22	0	0	97	0
6:76063255|76124694	ENSG00000118407,	FILIP1	-	hsa_circ_0142364	Maass2017	+		2	3	5		0	1	0	0	0	2	0	0	0	0	0	0	2	0	0	0	0	0	0	0	0	1	3		0	62	0	0	0	92	0	0	0	0	0	0	369	0
2:153431650|153437563	ENSG00000157827,	FMNL2	+			+		1	4	5		0	0	0	3	0	0	0	0	0	0	0	0	0	0	0	0	1	0	0	2	1	1	0		0	0	0	13	0	0	0	0	0	0	0	0	0	0
3:171969050|172028671	ENSG00000075420,	FNDC3B	+	hsa_circ_0003692	Jeck2013, Salzman2013	+		3	2	5		0	1	1	0	0	0	0	0	0	0	1	0	0	0	0	0	0	0	1	0	0	0	1		0	15	20	0	0	0	0	0	0	0	22	0	0	0
8:42914235|42919358	ENSG00000168522,ENSG00000254673,	FNTA,RP11-598P20.5	+	hsa_circ_0001796	Jeck2013, Memczak2013, Salzman2013	+		3	2	5		0	2	3	0	0	0	0	0	1	0	0	0	0	0	0	0	3	0	0	0	1	0	0		0	20	16	0	0	0	0	0	18	0	0	0	0	0
9:20819795|20953064	ENSG00000188352,	FOCAD	+			+		2	3	5		0	0	0	0	0	0	0	0	1	0	1	1	0	9	0	0	0	0	1	0	0	0	0		0	0	0	0	0	0	0	0	3	0	10	29	0	4
9:20819795|20885229	ENSG00000188352,	FOCAD	+	hsa_circ_0086536	Salzman2013	+		2	3	5		0	0	0	0	3	0	0	0	0	0	1	0	0	0	2	0	0	0	0	0	0	2	1		0	0	0	0	15	0	0	0	0	0	33	0	0	0
9:20819795|20823114	ENSG00000188352,	FOCAD	+	hsa_circ_0003295	Jeck2013	+		2	3	5		1	0	0	0	0	0	0	0	0	0	2	1	0	0	0	0	0	0	0	1	4	0	0		11	0	0	0	0	0	0	0	0	0	12	37	0	0
9:20907149|20933102	ENSG00000188352,	FOCAD	+	hsa_circ_0086564	Salzman2013	+		4	1	5		0	1	2	0	0	0	0	0	0	1	1	0	0	0	0	0	0	0	0	0	11	0	0		0	24	17	0	0	0	0	0	0	22	27	0	0	0
4:79186179|79188586	ENSG00000138759,	FRAS1	+	hsa_circ_0070113	Salzman2013	+		2	3	5		0	1	0	0	0	0	0	0	0	1	0	0	2	1	0	0	0	0	0	0	0	1	0		0	9	0	0	0	0	0	0	0	4	0	0	24	7
X:44383248|44386611	ENSG00000069509,	FUNDC1	-	hsa_circ_0007290	Jeck2013	+		2	3	5		0	1	0	0	0	0	0	1	0	0	0	0	0	1	0	0	0	0	0	0	1	0	1		0	7	0	0	0	0	0	1	0	0	0	0	0	13
5:151169884|151170623	ENSG00000145907,	G3BP1	+	hsa_circ_0003967	Jeck2013, Salzman2013	+		1	4	5		0	0	0	0	0	0	0	0	0	3	0	3	0	1	0	0	0	0	1	0	0	3	0		0	0	0	0	0	0	0	0	0	33	0	125	0	31
3:30819671|30827898	ENSG00000144644,	GADL1	-			+		1	4	5		0	0	0	0	2	0	0	0	0	0	0	0	0	0	0	1	0	0	0	0	1	1	2		0	0	0	0	15	0	0	0	0	0	0	0	0	0
9:130101924|130104613	ENSG00000136895,	GARNL3	+	hsa_circ_0088633	Salzman2013	+		1	4	5		0	0	0	0	0	0	0	2	0	0	0	0	0	0	0	0	3	0	2	2	2	0	0		0	0	0	0	0	0	0	6	0	0	0	0	0	0
3:81627076|81643174	ENSG00000114480,	GBE1	-	hsa_circ_0004388	Jeck2013, Salzman2013	+		2	3	5		1	1	0	0	0	0	0	0	0	0	0	0	0	0	3	0	2	0	0	0	0	0	4		58	50	0	0	0	0	0	0	0	0	0	0	0	0
2:75897264|75899142	ENSG00000005436,	GCFC2	-	hsa_circ_0055371	Salzman2013	+		3	2	5		6	3	1	0	0	0	0	0	0	0	0	3	0	0	0	0	0	0	0	0	0	1	0		40	21	8	0	0	0	0	0	0	0	0	46	0	0
12:120612965|120614020	ENSG00000089154,	GCN1L1	-	hsa_circ_0007129	Jeck2013	+		1	4	5		0	1	0	0	0	0	0	0	0	0	0	0	2	0	0	0	2	0	0	0	1	4	0		0	10	0	0	0	0	0	0	0	0	0	0	123	0
17:73238417|73239651	ENSG00000125447,	GGA3	-	hsa_circ_0003684	Jeck2013, Salzman2013	+		2	3	5		0	0	0	0	0	0	0	0	0	1	1	0	2	0	0	0	0	1	0	0	0	0	1		0	0	0	0	0	0	0	0	0	17	11	0	44	0
2:233675954|233677201	ENSG00000204120,	GIGYF2	+	hsa_circ_0003937	Jeck2013, Salzman2013	+		3	2	5		0	0	0	0	0	0	0	1	5	2	0	2	0	0	0	0	0	0	0	2	0	0	0		0	0	0	0	0	0	0	20	18	21	0	110	0	0
16:4382216|4383520	ENSG00000126603,	GLIS2	+	hsa_circ_0005692	Jeck2013, Salzman2013	+		2	3	5		0	0	0	0	1	2	0	0	0	0	0	1	4	0	0	0	0	0	0	4	0	0	0		0	0	0	0	0	0	0	0	0	0	0	0	0	0
6:42778044|42797910	ENSG00000112624,	GLTSCR1L	+			+		4	1	5		0	1	1	0	1	0	0	0	1	0	0	0	1	0	0	0	0	0	0	0	0	0	0		0	6	7	0	17	0	0	0	6	0	0	0	22	0
14:67490350|67525503	ENSG00000171723,	GPHN	+	hsa_circ_0032257	Salzman2013	+		4	1	5		0	0	0	0	0	1	0	1	3	0	1	0	0	0	0	0	0	0	0	0	3	0	0		0	0	0	0	0	2	0	5	17	0	16	0	0	0
4:22376937|22404422	ENSG00000152990,	GPR125	-			+		3	2	5		0	0	0	0	1	1	0	0	0	0	1	6	1	0	0	0	0	0	0	0	0	0	0		0	0	0	0	12	3	0	0	0	0	33	39	72	0
1:109427897|109446876	ENSG00000121957,	GPSM2	+	hsa_circ_0013386	Salzman2013	+		2	3	5		0	0	0	0	0	0	0	2	0	1	0	0	0	0	0	0	0	1	2	1	0	0	0		0	0	0	0	0	0	0	6	0	5	0	0	0	0
3:119582266|119624699	ENSG00000082701,	GSK3B	-	hsa_circ_0008797	Jeck2013, Salzman2013	+		2	3	5		0	0	0	0	0	1	0	0	0	0	1	0	2	0	0	0	0	3	1	0	0	0	0		0	0	0	0	0	13	0	0	0	0	33	0	119	0
18:43702433|43703330	ENSG00000152240,	HAUS1	+	hsa_circ_0008333	Jeck2013, Salzman2013	+		3	2	5		0	0	0	0	0	0	0	1	1	0	1	0	1	0	0	0	0	0	0	0	0	0	1		0	0	0	0	0	0	0	3	1	0	1	0	1	0
9:19076600|19096767	ENSG00000147874,	HAUS6	-	hsa_circ_0086447	Salzman2013	+		2	3	5		0	0	0	0	2	0	0	0	0	0	1	3	0	0	0	0	1	0	0	0	0	0	1		0	0	0	0	2	0	0	0	0	0	2	3	0	0
2:240078348|240098259	ENSG00000068024,	HDAC4	-			+		3	2	5		0	3	0	0	0	0	0	1	0	1	0	2	0	0	0	0	0	0	0	3	0	0	0		0	39	0	0	0	0	0	10	0	39	0	78	0	0
15:28491027|28493882	ENSG00000128731,	HERC2	-	hsa_circ_0002814	Jeck2013	+		1	4	5		0	0	0	0	0	0	0	0	1	0	0	5	1	0	0	0	0	2	0	0	0	0	1		0	0	0	0	0	0	0	0	10	0	0	76	50	0
1:91840915|91851391	ENSG00000162669,	HFM1	-			+		1	4	5		4	0	0	0	0	0	0	0	0	0	0	1	1	0	0	0	0	0	0	1	0	1	0		2	0	0	0	0	0	0	0	0	0	0	11	4	0
10:71119653|71144237	ENSG00000156515,	HK1	+			+		1	4	5		0	0	0	0	0	0	0	2	0	0	0	0	0	0	1	0	0	0	1	0	3	0	1		0	0	0	0	0	0	0	24	0	0	0	0	0	0
15:77759437|77764156	ENSG00000140382,	HMG20A	+	hsa_circ_0036429	Salzman2013	+		1	4	5		0	0	0	0	0	0	0	0	2	0	0	3	0	0	0	0	7	0	3	0	0	2	0		0	0	0	0	0	0	0	0	20	0	0	76	0	0
14:21698478|21702388	ENSG00000092199,	HNRNPC	-	hsa_circ_0003643	Jeck2013, Salzman2013	+		2	3	5		0	0	0	0	0	0	0	0	0	4	1	0	7	0	0	0	2	0	0	0	4	0	0		0	0	0	0	0	0	0	0	0	22	21	0	76	0
5:78734833|78742968	ENSG00000152413,	HOMER1	-	hsa_circ_0073130	Salzman2013	+		3	2	5		0	0	0	1	0	0	0	0	2	0	1	0	1	0	0	0	0	0	0	0	3	0	0		0	0	0	43	0	0	0	0	34	0	26	0	132	0
8:42780700|42798588	ENSG00000168172,	HOOK3	+	hsa_circ_0005376	Jeck2013, Salzman2013	+		1	4	5		0	0	0	0	0	0	0	4	0	0	0	0	3	0	1	0	0	0	0	0	0	3	2		0	0	0	0	0	0	0	15	0	0	0	0	86	0
3:192973440|192981024	ENSG00000127252,	HRASLS	+			+		1	4	5		0	0	0	0	0	0	0	0	0	4	0	3	2	0	0	0	0	0	1	0	0	2	0		0	0	0	0	0	0	0	0	0	19	0	88	78	0
X:53672263|53681075	ENSG00000086758,	HUWE1	-	hsa_circ_0001922	Jeck2013, Memczak2013, Salzman2013	+		4	1	5		0	1	0	0	0	0	2	0	0	1	1	0	0	0	0	0	0	0	0	0	2	0	0		0	105	0	0	0	0	134	0	0	78	211	0	0	0
6:82920531|82921289	ENSG00000005700,	IBTK	-	hsa_circ_0077179	Salzman2013	+		1	4	5		0	0	0	0	0	0	0	0	3	0	0	2	0	4	0	1	0	1	0	0	0	0	0		0	0	0	0	0	0	0	0	10	0	0	102	0	28
10:1066707|1070684	ENSG00000148377,	IDI2	-			+		2	3	5		0	0	2	0	0	0	0	0	0	6	0	0	0	0	0	0	0	0	0	0	5	1	1		0	0	84	0	0	0	0	0	0	178	0	0	0	0
11:118422501|118430579	ENSG00000118096,	IFT46	-	hsa_circ_0007372	Jeck2013, Salzman2013	+		2	3	5		0	0	0	0	0	1	0	0	0	0	2	7	0	0	1	0	0	0	0	0	1	0	0		0	0	0	0	0	3	0	0	0	0	11	42	0	0
17:59996761|60002460	ENSG00000108506,	INTS2	-	hsa_circ_0007064	Jeck2013, Salzman2013	+		2	3	5		0	0	0	0	0	0	0	0	2	3	0	0	5	1	0	0	0	1	0	0	0	0	0		0	0	0	0	0	0	0	0	13	15	0	0	40	6
20:33057853|33080402	ENSG00000078747,	ITCH	+	hsa_circ_0059957	Salzman2013	+		2	3	5		0	0	0	0	0	0	6	0	0	2	0	0	3	0	0	0	0	1	0	0	0	0	1		0	0	0	0	0	0	13	0	0	35	0	0	94	0
19:41239065|41239269	ENSG00000086544,	ITPKC	+	hsa_circ_0051133	Salzman2013	+		2	3	5		2	0	0	0	0	0	1	0	0	0	0	0	1	0	2	0	0	1	0	0	0	0	0		3	0	0	0	0	0	2	0	0	0	0	0	21	0
1:23356962|23370979	ENSG00000004487,	KDM1A	+	hsa_circ_0141553	Maass2017	+		3	2	5		0	0	0	1	0	0	0	3	0	0	2	2	0	0	0	0	0	0	0	0	3	0	0		0	0	0	41	0	0	0	29	0	0	22	78	0	0
1:35944567|35944813	ENSG00000142687,	KIAA0319L	-	hsa_circ_0004660	Jeck2013, Salzman2013	+		2	3	5		0	0	1	1	0	0	0	0	0	0	0	0	2	0	0	0	0	0	0	1	0	1	0		0	0	31	29	0	0	0	0	0	0	0	0	82	0
10:24656048|24669996	ENSG00000120549,	KIAA1217	+			+		1	4	5		2	0	0	0	0	0	0	0	0	0	0	3	0	0	0	0	0	2	0	0	6	1	0		43	0	0	0	0	0	0	0	0	0	0	125	0	0
9:5954016|5988545	ENSG00000183354,	KIAA2026	-	hsa_circ_0142599	Maass2017	+		0	5	5		0	0	0	0	0	0	0	0	0	0	0	1	5	1	0	0	0	0	0	1	0	1	0		0	0	0	0	0	0	0	0	0	0	0	71	54	21
1:169947226|170001116	ENSG00000075945,	KIFAP3	-	hsa_circ_0141493	Maass2017	+		3	2	5		2	0	0	0	0	0	0	0	3	2	0	0	16	0	0	0	0	0	0	0	0	0	7		35	0	0	0	0	0	0	0	9	22	0	0	31	0
6:117010483|117026323	ENSG00000196911,	KPNA5	+	hsa_circ_0142280	Maass2017	+		2	3	5		0	0	2	0	2	0	0	0	0	0	0	0	2	4	0	0	1	0	0	0	0	0	0		0	0	8	0	14	0	0	0	0	0	0	0	23	18
7:91855034|91855996	ENSG00000001631,	KRIT1	-			+		3	2	5		0	0	0	0	0	3	1	0	2	0	0	0	0	1	0	0	0	0	0	0	3	0	0		0	0	0	0	0	22	17	0	36	0	0	0	0	9
3:134337990|134346660	ENSG00000174611,	KY	-			+		3	2	5		0	0	0	0	1	0	0	0	3	0	1	3	2	0	0	0	0	0	0	0	0	0	0		0	0	0	0	6	0	0	0	47	0	12	82	74	0
10:98667022|98704002	ENSG00000196233,	LCOR	+	hsa_circ_0019314	Salzman2013	+		1	4	5		0	0	1	0	0	0	0	0	0	0	0	0	0	0	1	0	4	1	0	1	0	0	0		0	0	19	0	0	0	0	0	0	0	0	0	0	0
10:88476084|88478604	ENSG00000122367,	LDB3	+			+		3	2	5		0	0	2	0	0	1	0	0	0	0	1	0	1	0	1	0	0	0	0	0	0	0	0		0	0	161	0	0	119	0	0	0	0	196	0	589	0
12:51449618|51450285	ENSG00000050426,	LETMD1	+	hsa_circ_0004313	Jeck2013, Salzman2013	+		3	2	5		1	0	0	0	0	0	0	0	3	0	1	0	0	0	0	2	0	0	0	0	0	1	0		9	0	0	0	0	0	0	0	26	0	14	0	0	0
5:38510566|38530768	ENSG00000113594,	LIFR	-	hsa_circ_0142216	Maass2017	+		1	4	5		0	0	0	0	0	0	0	0	0	2	0	1	2	0	0	0	3	0	0	0	0	2	0		0	0	0	0	0	0	0	0	0	78	0	100	150	0
13:76383290|76408523	ENSG00000136153,	LMO7	+			+		1	4	5		0	0	0	0	1	0	0	0	0	0	0	3	3	0	1	0	0	0	0	0	0	1	0		0	0	0	0	71	0	0	0	0	0	0	212	378	0
7:123301914|123303257	ENSG00000170807,	LMOD2	+			+		2	3	5		0	0	0	0	0	0	0	1	1	0	0	1	0	0	2	0	0	0	0	0	0	1	0		0	0	0	0	0	0	0	690	788	0	0	4023	0	0
4:54439790|54457682	ENSG00000072201,	LNX1	-			+		2	3	5		0	0	2	0	2	0	0	0	0	0	0	0	4	0	0	0	3	2	0	0	0	0	0		0	0	3	0	2	0	0	0	0	0	0	0	7	0
1:211952260|211966532	ENSG00000123684,	LPGAT1	-	hsa_circ_0002274	Jeck2013, Salzman2013	+		1	4	5		0	0	0	0	2	0	0	0	0	0	0	0	2	0	0	0	2	0	5	0	0	0	1		0	0	0	0	7	0	0	0	0	0	0	0	39	0
4:62800558|62863983	ENSG00000150471,	LPHN3	+			+		2	3	5		0	0	0	0	2	0	2	0	0	0	0	0	0	0	0	0	0	1	0	3	0	3	0		0	0	0	0	1	0	3	0	0	0	0	0	0	0
3:188326949|188327632	ENSG00000145012,	LPP	+	hsa_circ_0003759	Jeck2013, Salzman2013	+		3	2	5		0	0	0	0	0	0	1	1	1	0	0	1	0	0	0	0	0	0	0	2	0	0	0		0	0	0	0	0	0	52	36	42	0	0	74	0	0
3:197541779|197547301	ENSG00000186001,	LRCH3	+	hsa_circ_0002266	Jeck2013, Salzman2013	+		1	4	5		0	0	0	0	2	0	0	0	0	0	0	0	5	6	0	0	5	0	0	0	1	0	0		0	0	0	0	18	0	0	0	0	0	0	0	65	4
3:37116515|37138151	ENSG00000093167,	LRRFIP2	-	hsa_circ_0142013	Maass2017	+		0	5	5		0	0	0	0	0	0	0	0	0	0	0	0	0	9	5	0	0	0	0	0	1	2	1		0	0	0	0	0	0	0	0	0	0	0	0	0	79
12:40696591|40697936	ENSG00000188906,	LRRK2	+	hsa_circ_0025887	Salzman2013	+		5	0	5		2	0	0	4	0	0	2	1	2	0	0	0	0	0	0	0	0	0	0	0	0	0	0		11	0	0	3	0	0	4	13	10	0	0	0	0	0
17:48814321|48819092	ENSG00000108848,	LUC7L3	+			+		1	4	5		0	0	0	0	0	0	0	0	0	1	0	1	1	0	0	0	0	0	0	1	0	2	0		0	0	0	0	0	0	0	0	0	29	0	58	99	0
X:43702916|43705803	ENSG00000069535,	MAOB	-			+		1	4	5		0	0	1	0	0	0	0	0	0	0	0	2	0	0	0	0	0	0	0	0	3	1	2		0	0	8	0	0	0	0	0	0	0	0	47	0	0
6:137015278|137019820	ENSG00000197442,	MAP3K5	-	hsa_circ_0006856	Jeck2013, Salzman2013	+		4	1	5		0	0	0	2	1	0	0	0	3	0	2	0	4	0	0	0	0	0	0	0	0	0	0		0	0	0	6	1	0	0	0	4	0	15	0	13	0
22:22160139|22162135	ENSG00000100030,	MAPK1	-	hsa_circ_0008870	Jeck2013, Salzman2013	+		2	3	5		2	0	1	0	0	0	0	0	0	0	0	2	0	0	0	0	3	0	0	2	0	0	0		32	0	21	0	0	0	0	0	0	0	0	85	0	0
14:103865288|103871604	ENSG00000075413,	MARK3	+	hsa_circ_0008282	Jeck2013	+		3	2	5		0	0	0	1	1	0	0	0	0	0	1	0	2	0	0	0	3	0	0	0	0	0	0		0	0	0	8	14	0	0	0	0	0	7	0	45	0
19:45766371|45766625	ENSG00000007047,	MARK4	+	hsa_circ_0000940	Memczak2013, Salzman2013	+		3	2	5		0	0	1	0	0	0	0	0	1	1	0	2	0	0	0	0	0	0	0	0	7	0	0		0	0	3	0	0	0	0	0	5	1	0	14	0	0
3:152132730|152165562	ENSG00000152601,	MBNL1	+			+		2	3	5		1	0	0	0	0	0	0	0	2	0	0	0	1	0	0	0	0	0	0	0	0	2	4		236	0	0	0	0	0	0	0	356	0	0	0	1033	0
3:152017194|152018156	ENSG00000152601,	MBNL1	+	hsa_circ_0001348	Memczak2013, Salzman2013	+		2	3	5		0	0	1	0	0	2	0	0	0	0	0	4	1	0	0	0	3	0	0	0	0	0	0		0	0	311	0	0	263	0	0	0	0	0	1396	1330	0
18:74778254|74817242	ENSG00000197971,	MBP	-	hsa_circ_0141417	Maass2017	+		2	3	5		0	0	1	0	0	0	0	0	0	0	2	1	0	0	0	0	0	0	0	0	1	0	2		0	0	35	0	0	0	0	0	0	0	36	120	0	0
5:112418557|112421007	ENSG00000171444,	MCC	-	hsa_circ_0004629	Jeck2013, Salzman2013	+		1	4	5		0	0	0	0	0	0	0	0	0	7	0	2	1	0	0	0	1	0	0	0	4	0	0		0	0	0	0	0	0	0	0	0	9	0	23	38	0
12:69210592|69218431	ENSG00000135679,	MDM2	+	hsa_circ_0027491	Salzman2013	+		2	3	5		1	0	0	0	0	0	0	0	0	0	1	0	1	0	0	1	0	0	0	0	0	4	0		43	0	0	0	0	0	0	0	0	0	39	0	128	0
1:204527769|204539874	ENSG00000198625,	MDM4	+	hsa_circ_0016169	Salzman2013	+		2	3	5		0	0	0	0	0	0	0	0	1	0	2	0	0	0	0	0	0	2	0	2	0	1	0		0	0	0	0	0	0	0	0	8	0	3	0	0	0
12:116668238|116675510	ENSG00000123066,	MED13L	-	hsa_circ_0000442	Jeck2013, Memczak2013	+		1	4	5		0	0	0	0	0	0	0	0	0	1	0	0	0	0	0	4	0	0	0	0	2	1	5		0	0	0	0	0	0	0	0	0	28	0	0	0	0
12:116674626|116675510	ENSG00000123066,	MED13L	-	hsa_circ_0008151	Jeck2013	+		2	3	5		5	0	0	2	0	0	0	0	0	0	0	5	3	0	0	0	0	0	0	0	0	1	0		32	0	0	54	0	0	0	0	0	0	0	114	106	0
3:15452752|15457449	ENSG00000206562,	METTL6	-			+		2	3	5		0	1	0	0	0	0	0	0	0	0	1	3	0	3	0	1	0	0	0	0	0	0	0		0	0	0	0	0	0	0	0	0	0	1	9	0	10
1:12061458|12062160	ENSG00000116688,	MFN2	+	hsa_circ_0006470	Jeck2013, Salzman2013	+		2	3	5		0	0	0	0	2	0	0	0	2	0	0	0	0	2	0	0	0	0	0	1	1	0	0		0	0	0	0	112	0	0	0	148	0	0	0	0	86
10:103565802|103567658	ENSG00000198408,	MGEA5	-	hsa_circ_0019617	Salzman2013	+		2	3	5		0	0	0	0	0	0	0	0	2	3	0	0	2	0	0	0	0	0	1	0	0	1	0		0	0	0	0	0	0	0	0	45	50	0	0	104	0
3:127413818|127414033	ENSG00000074416,	MGLL	-	hsa_circ_0008045	Jeck2013, Salzman2013	+		2	3	5		0	0	0	0	0	0	0	2	1	0	0	0	0	0	1	0	0	0	0	0	1	0	1		0	0	0	0	0	0	0	12	8	0	0	0	0	0
18:19371335|19383975	ENSG00000101752,	MIB1	+			+		3	2	5		0	0	0	0	0	0	1	1	0	0	1	1	0	6	0	0	0	0	0	0	0	0	0		0	0	0	0	0	0	13	22	0	0	22	71	0	33
1:67423742|67428843	ENSG00000198160,	MIER1	+	hsa_circ_0141602	Maass2017	+		2	3	5		0	0	0	3	2	0	0	0	0	0	0	2	0	0	0	0	0	2	0	0	0	0	3		0	0	0	15	34	0	0	0	0	0	0	49	0	0
7:131113792|131130662	ENSG00000128585,	MKLN1	+	hsa_circ_0082415	Salzman2013	+		2	3	5		1	0	0	0	3	0	0	0	0	0	0	0	6	0	0	0	0	1	0	0	0	3	0		26	0	0	0	42	0	0	0	0	0	0	0	84	0
6:54025165|54067031	ENSG00000146147,	MLIP	+	hsa_circ_0142340	Maass2017	+		2	3	5		0	0	0	0	1	0	0	1	0	0	0	0	1	0	0	0	1	0	0	0	0	3	0		0	0	0	0	99	0	0	68	0	0	0	0	151	0
14:61262935|61285565	ENSG00000020426,	MNAT1	+	hsa_circ_0032116	Salzman2013	+		3	2	5		0	2	0	3	1	0	0	0	0	0	0	8	5	0	0	0	0	0	0	0	0	0	0		0	63	0	42	47	0	0	0	0	0	0	348	259	0
14:61278705|61285565	ENSG00000020426,	MNAT1	+			+		2	3	5		1	0	0	0	0	0	0	0	0	1	0	0	4	0	0	0	0	0	0	0	2	0	2		46	0	0	0	0	0	0	0	0	55	0	0	146	0
7:24663285|24681487	ENSG00000105926,	MPP6	+	hsa_circ_0079619	Salzman2013	+		4	1	5		1	0	0	0	0	0	0	1	1	0	1	0	1	0	0	0	0	0	0	0	0	0	0		21	0	0	0	0	0	0	15	16	0	21	0	58	0
3:179310432|179319578	ENSG00000136522,	MRPL47	-	hsa_circ_0005292	Jeck2013, Salzman2013	+		1	4	5		0	0	0	0	1	0	0	0	0	0	0	0	2	5	0	1	0	0	2	0	0	0	0		0	0	0	0	13	0	0	0	0	0	0	0	54	20
5:80071513|80088663	ENSG00000113318,	MSH3	+	hsa_circ_0001508	Jeck2013, Memczak2013	+		2	3	5		2	0	0	3	0	0	0	0	0	0	0	0	1	0	0	0	4	0	0	0	0	0	3		3	0	0	5	0	0	0	0	0	0	0	0	22	0
15:31245765|31260213	ENSG00000166912,	MTMR10	-			+		4	1	5		0	0	0	0	2	0	0	4	1	2	0	0	1	0	0	0	0	0	0	0	0	0	0		0	0	0	0	48	0	0	39	32	29	0	0	80	0
3:9711116|9712854	ENSG00000163719,	MTMR14	+	hsa_circ_0001265	Memczak2013, Salzman2013	+		3	2	5		1	0	0	0	0	1	0	0	1	0	0	1	1	0	0	0	0	0	0	0	0	0	0		18	0	0	0	0	15	0	0	16	0	0	66	88	0
8:125597328|125603476	ENSG00000170873,	MTSS1	-	hsa_circ_0142485	Maass2017	+		2	3	5		3	0	0	0	2	0	0	0	0	0	0	2	1	0	0	0	0	0	0	0	0	2	0		30	0	0	0	24	0	0	0	0	0	0	35	63	0
2:177161588|177202305	ENSG00000128654,	MTX2	+	hsa_circ_0006449	Jeck2013	+		1	4	5		0	0	0	0	0	0	0	0	0	2	0	0	0	0	0	0	0	2	0	3	7	3	0		0	0	0	0	0	0	0	0	0	32	0	0	0	0
12:102064099|102069209	ENSG00000196091,	MYBPC1	+			+		1	4	5		0	0	2	0	0	0	0	0	0	0	0	2	5	0	0	0	0	0	0	2	1	0	0		0	0	5493	0	0	0	0	0	0	0	0	17215	20496	0
19:50951482|50955260	ENSG00000086967,	MYBPC2	+			+		0	5	5		0	0	0	0	0	0	0	0	0	0	0	12	7	0	4	0	0	0	0	1	0	2	0		0	0	0	0	0	0	0	0	0	0	0	5565	4330	0
5:137216505|137219280	ENSG00000120729,	MYOT	+			+		0	5	5		0	0	0	0	0	0	0	0	0	0	0	4	2	0	0	0	1	0	2	0	2	0	0		0	0	0	0	0	0	0	0	0	0	0	4561	3735	0
10:69900383|69935218	ENSG00000138347,	MYPN	+			+		4	1	5		0	0	1	0	0	0	0	2	0	1	1	0	1	0	0	0	0	0	0	0	0	0	0		0	0	105	0	0	0	0	148	0	74	91	0	432	0
10:69902697|69926423	ENSG00000138347,	MYPN	+			+		3	2	5		0	0	0	0	1	0	0	2	5	0	0	0	4	0	0	0	0	0	0	0	0	2	0		0	0	0	0	192	0	0	214	282	0	0	0	1269	0
10:69902697|69921509	ENSG00000138347,	MYPN	+			+		2	3	5		0	0	0	0	2	0	0	3	0	0	0	9	0	4	0	0	0	0	0	4	0	0	0		0	0	0	0	226	0	0	190	0	0	0	1168	0	320
13:33006926|33095586	ENSG00000244754,	N4BP2L2	-	hsa_circ_0141090	Maass2017	+		1	4	5		0	0	1	0	0	0	0	0	0	0	0	0	3	2	0	2	0	1	0	0	0	0	0		0	0	29	0	0	0	0	0	0	0	0	0	138	90
13:41943226|41946966	ENSG00000172766,	NAA16	+	hsa_circ_0141095	Maass2017	+		1	4	5		0	0	0	0	0	0	0	0	0	0	1	7	0	0	0	20	3	0	0	0	0	1	0		0	0	0	0	0	0	0	0	0	0	10	18	0	0
18:10534463|10550251	ENSG00000134265,	NAPG	+	hsa_circ_0004922	Jeck2013	+		3	2	5		0	0	0	0	1	0	0	0	1	1	0	1	2	0	0	0	0	0	0	0	0	0	0		0	0	0	0	14	0	0	0	16	17	0	48	44	0
2:24786773|24791751	ENSG00000084676,	NCOA1	+			+		4	1	5		0	0	1	0	1	0	0	1	1	0	0	0	0	0	0	0	4	0	0	0	0	0	0		0	0	2	0	4	0	0	6	10	0	0	0	0	0
2:24777258|24778924	ENSG00000084676,	NCOA1	+			+		2	3	5		0	0	0	0	3	0	0	0	0	0	2	0	0	2	0	0	0	0	1	0	0	0	6		0	0	0	0	11	0	0	0	0	0	1	0	0	8
20:33302394|33303169	ENSG00000198646,	NCOA6	-	hsa_circ_0008213	Jeck2013	+		4	1	5		0	0	0	0	0	2	0	0	1	4	1	0	1	0	0	0	0	0	0	0	0	0	0		0	0	0	0	0	8	0	0	2	6	5	0	6	0
12:124934361|124979914	ENSG00000196498,	NCOR2	-	hsa_circ_0005750	Jeck2013	+		2	3	5		1	0	0	0	0	0	0	0	0	2	0	2	0	1	0	0	0	0	0	0	0	1	0		29	0	0	0	0	0	0	0	0	8	0	39	0	15
13:80080303|80095110	ENSG00000102471,	NDFIP2	+			+		4	1	5		0	2	0	2	0	1	0	0	0	3	0	0	0	0	0	0	0	0	2	0	0	0	0		0	18	0	5	0	12	0	0	0	8	0	0	0	0
2:206992521|206994966	ENSG00000023228,	NDUFS1	-	hsa_circ_0002431	Jeck2013, Salzman2013	+		3	2	5		0	0	2	0	0	0	0	0	1	0	3	0	4	0	0	0	2	0	0	0	0	0	0		0	0	86	0	0	0	0	0	90	0	128	0	351	0
2:152348197|152349008	ENSG00000183091,	NEB	-			+		1	4	5		0	0	0	0	1	0	0	0	0	0	0	11	3	0	2	1	0	0	0	0	0	0	0		0	0	0	0	4109	0	0	0	0	0	0	10993	10985	0
2:152417106|152417826	ENSG00000183091,	NEB	-			+		2	3	5		2	0	0	0	0	0	0	0	0	0	1	9	4	0	0	0	0	0	0	0	0	0	10		3356	0	0	0	0	0	0	0	0	0	3445	11185	9125	0
2:152350675|152353547	ENSG00000183091,	NEB	-			+		2	3	5		0	0	0	0	0	0	2	0	1	0	0	2	3	0	0	0	0	0	0	2	0	0	0		0	0	0	0	0	0	2228	0	1249	0	0	8585	7813	0
2:152411445|152420444	ENSG00000183091,	NEB	-			+		2	3	5		0	0	0	0	0	2	0	0	0	1	0	0	1	0	4	0	0	0	0	0	0	0	1		0	0	0	0	0	2539	0	0	0	3870	0	0	21655	0
15:56152605|56164674	ENSG00000069869,	NEDD4	-	hsa_circ_0035395	Salzman2013	+		1	4	5		0	0	0	0	0	0	0	0	0	1	0	2	1	3	0	0	2	0	0	0	0	0	0		0	0	0	0	0	0	0	0	0	43	0	312	390	182
14:51210134|51211083	ENSG00000100503,	NIN	-			+		1	4	5		0	0	0	0	0	0	0	1	0	0	0	2	1	0	0	0	0	0	0	1	0	0	1		0	0	0	0	0	0	0	8	0	0	0	82	58	0
4:48022525|48027182	ENSG00000163293,	NIPAL1	-			+		2	3	5		0	0	0	0	0	0	1	0	0	0	1	0	1	0	0	0	0	0	0	2	0	0	1		0	0	0	0	0	0	2	0	0	0	7	0	11	0
4:149073620|149076052	ENSG00000151623,	NR3C2	-			+		2	3	5		0	0	0	0	0	1	0	0	2	0	0	0	2	0	2	0	2	0	0	0	0	0	0		0	0	0	0	0	6	0	0	11	0	0	0	33	0
11:3752621|3774638	ENSG00000110713,	NUP98	-	hsa_circ_0000274	Jeck2013, Memczak2013, Salzman2013	+		2	3	5		0	0	1	0	0	0	0	0	0	1	0	0	2	0	0	0	0	0	2	3	0	0	0		0	0	13	0	0	0	0	0	0	32	0	0	66	0
3:101520079|101525970	ENSG00000144815,	NXPE3	+	hsa_circ_0004065	Jeck2013	+		2	3	5		0	0	0	2	0	0	0	0	2	0	0	3	4	0	0	0	0	0	0	0	0	1	0		0	0	0	30	0	0	0	0	15	0	0	119	81	0
1:228482481|228491639	ENSG00000154358,	OBSCN	+			+		2	3	5		2	0	0	0	0	0	0	0	0	1	0	0	0	1	0	0	0	0	1	0	0	1	0		451	0	0	0	0	0	0	0	0	268	0	0	0	168
7:44714010|44714867	ENSG00000105953,	OGDH	+	hsa_circ_0005004	Jeck2013, Salzman2013	+		2	3	5		0	2	0	1	0	0	0	0	0	0	0	2	0	0	0	0	1	1	0	0	0	0	0		0	150	0	221	0	0	0	0	0	0	0	604	0	0
18:21757977|21759799	ENSG00000141447,	OSBPL1A	-	hsa_circ_0047288	Salzman2013	+		2	3	5		0	2	0	0	0	0	0	0	0	3	0	0	0	6	1	0	0	1	0	0	0	0	0		0	102	0	0	0	0	0	0	0	114	0	0	0	98
18:21805006|21819346	ENSG00000141447,	OSBPL1A	-	hsa_circ_0047292	Salzman2013	+		2	3	5		0	0	0	2	2	0	0	0	0	0	0	1	0	2	0	0	0	0	0	0	0	0	3		0	0	0	84	54	0	0	0	0	0	0	238	0	57
4:146080655|146092872	ENSG00000164164,	OTUD4	-			+		2	3	5		3	0	0	0	0	1	0	0	0	0	0	0	0	2	0	0	0	0	2	0	0	1	0		17	0	0	0	0	12	0	0	0	0	0	0	0	17
5:78952781|78964851	ENSG00000164329,	PAPD4	+	hsa_circ_0008517	Jeck2013, Salzman2013	+		3	2	5		0	2	0	0	0	0	0	1	0	0	1	0	0	0	1	0	0	0	0	0	3	0	0		0	11	0	0	0	0	0	26	0	0	39	0	0	0
2:205969150|205990461	ENSG00000116117,	PARD3B	+			+		3	2	5		0	0	0	0	0	1	0	0	0	2	1	0	0	0	0	0	0	0	0	5	0	1	0		0	0	0	0	0	8	0	0	0	5	5	0	0	0
11:59426339|59426942	ENSG00000166889,	PATL1	-	hsa_circ_0004162	Jeck2013, Salzman2013	+		2	3	5		0	0	0	0	0	0	0	0	1	3	0	0	2	0	0	0	4	0	0	0	1	0	0		0	0	0	0	0	0	0	0	0	8	0	0	15	0
8:17847368|17851128	ENSG00000078674,	PCM1	+	hsa_circ_0002887	Jeck2013, Salzman2013	+		1	4	5		0	0	0	0	0	0	0	0	0	3	0	0	0	7	0	2	1	0	0	2	0	0	0		0	0	0	0	0	0	0	0	0	97	0	0	0	112
8:17868746|17869336	ENSG00000078674,	PCM1	+	hsa_circ_0083465	Salzman2013	+		2	3	5		0	0	0	0	1	0	0	0	0	4	0	0	6	0	0	0	0	1	1	0	0	0	0		0	0	0	0	94	0	0	0	0	87	0	0	318	0
8:52770020|52773806	ENSG00000168300,	PCMTD1	-	hsa_circ_0142515	Maass2017	+		3	2	5		0	0	0	0	0	0	1	0	0	3	1	0	0	5	0	0	0	0	0	0	0	1	0		0	0	0	0	0	0	11	0	0	82	29	0	0	48
4:120517678|120528452	ENSG00000138735,	PDE5A	-	hsa_circ_0002474	Jeck2013, Salzman2013	+		0	5	5		0	0	0	0	0	0	0	0	0	0	0	0	0	1	0	1	0	0	2	2	0	0	1		0	0	0	0	0	0	0	0	0	0	0	0	0	35
15:85656608|85669605	ENSG00000073417,	PDE8A	+	hsa_circ_0036627	Salzman2013	+		1	4	5		0	0	0	0	0	0	0	0	0	0	2	3	0	0	0	0	0	1	3	0	0	2	0		0	0	0	0	0	0	0	0	0	0	11	30	0	0
4:39900009|39904080	ENSG00000121892,	PDS5A	-	hsa_circ_0001405	Memczak2013	+		2	3	5		0	0	0	0	0	0	0	0	1	0	1	0	0	0	0	1	0	0	1	0	3	0	0		0	0	0	0	0	0	0	0	44	0	61	0	0	0
3:73651505|73657835	ENSG00000121440,	PDZRN3	-	hsa_circ_0006973	Jeck2013	+		1	4	5		0	0	0	1	0	0	0	0	0	0	0	2	0	1	0	0	0	0	0	2	1	0	0		0	0	0	41	0	0	0	0	0	0	0	224	0	16
15:77638884|77657567	ENSG00000173517,	PEAK1	-	hsa_circ_0005901	Jeck2013	+		2	3	5		0	0	0	0	0	0	1	1	0	0	0	4	1	0	0	0	0	0	0	0	0	1	0		0	0	0	0	0	0	7	2	0	0	0	19	28	0
1:7895822|7897209	ENSG00000049246,	PER3	+			+		1	4	5		0	0	0	4	0	0	0	0	0	0	0	1	1	2	0	0	0	1	0	0	0	0	0		0	0	0	21	0	0	0	0	0	0	0	37	81	39
1:28802619|28807116	ENSG00000204138,	PHACTR4	+			+		3	2	5		0	0	0	0	0	0	4	1	0	1	0	1	1	0	0	0	0	0	0	0	0	0	0		0	0	0	0	0	0	10	13	0	10	0	40	26	0
3:169831148|169840532	ENSG00000173889,	PHC3	-	hsa_circ_0006893	Jeck2013, Salzman2013	+		1	4	5		2	0	0	0	0	0	0	0	0	0	0	5	0	6	0	0	0	0	2	0	0	1	0		22	0	0	0	0	0	0	0	0	0	0	46	0	28
20:34430495|34459751	ENSG00000025293,	PHF20	+	hsa_circ_0060150	Salzman2013	+		2	3	5		0	0	0	0	0	0	0	0	0	5	2	0	5	7	0	0	0	0	0	0	0	0	3		0	0	0	0	0	0	0	0	0	27	22	0	77	32
20:34430495|34435356	ENSG00000025293,	PHF20	+	hsa_circ_0005163	Jeck2013, Salzman2013	+		2	3	5		0	0	0	3	0	0	0	0	0	1	0	0	0	0	1	0	3	0	0	0	0	0	1		0	0	0	26	0	0	0	0	0	32	0	0	0	0
X:54013511|54014377	ENSG00000172943,	PHF8	-	hsa_circ_0009069	Jeck2013, Salzman2013	+		1	4	5		0	0	0	0	0	0	0	4	0	0	0	7	6	0	0	0	0	0	0	0	2	1	0		0	0	0	0	0	0	0	3	0	0	0	38	64	0
7:77530028|77558644	ENSG00000006576,	PHTF2	+			+		1	4	5		0	0	0	0	0	0	0	1	0	0	0	1	3	0	2	6	0	0	0	0	0	0	0		0	0	0	0	0	0	0	137	0	0	0	667	535	0
7:77569347|77583211	ENSG00000006576,	PHTF2	+	hsa_circ_0080872	Salzman2013	+		1	4	5		0	0	0	0	0	0	0	0	0	0	1	4	0	1	1	0	0	0	0	0	0	1	0		0	0	0	0	0	0	0	0	0	0	23	456	0	128
10:13322976|13337606	ENSG00000107537,	PHYH	-			+		1	4	5		2	0	0	0	0	0	0	0	0	0	0	0	3	0	0	0	1	0	0	0	0	2	1		122	0	0	0	0	0	0	0	0	0	0	0	201	0
11:85707869|85718626	ENSG00000073921,	PICALM	-	hsa_circ_0023920	Salzman2013	+		1	4	5		0	0	1	0	0	0	0	0	0	0	0	1	0	0	0	0	0	0	1	0	0	2	2		0	0	71	0	0	0	0	0	0	0	0	179	0	0
5:67522118|67522837	ENSG00000145675,	PIK3R1	+	hsa_circ_0006411	Jeck2013	+		1	4	5		0	0	0	0	0	0	0	1	0	0	0	1	1	5	0	0	0	0	0	2	0	0	0		0	0	0	0	0	0	0	32	0	0	0	34	54	10
20:21195173|21213468	ENSG00000088970,	PLK1S1	+	hsa_circ_0003194	Jeck2013, Salzman2013	+		4	1	5		0	1	0	0	0	0	0	0	1	2	1	0	0	0	0	0	0	1	0	0	0	0	0		0	15	0	0	0	0	0	0	3	7	10	0	0	0
20:21195173|21196286	ENSG00000088970,	PLK1S1	+	hsa_circ_0059577	Salzman2013	+		2	3	5		0	0	1	0	0	0	0	2	0	0	0	2	0	0	0	0	0	1	0	2	0	0	0		0	0	8	0	0	0	0	10	0	0	0	34	0	0
6:89858244|89859132	ENSG00000146281,	PM20D2	+			+		2	3	5		1	0	0	0	0	0	0	0	0	0	1	0	2	0	0	0	0	2	0	0	0	0	2		24	0	0	0	0	0	0	0	0	0	18	0	62	0
2:190656516|190682906	ENSG00000064933,	PMS1	+	hsa_circ_0001083	Jeck2013, Memczak2013, Salzman2013	+		3	2	5		0	0	0	1	1	0	0	0	0	6	0	0	3	0	0	0	0	0	0	0	1	0	0		0	0	0	9	6	0	0	0	0	5	0	0	16	0
8:42213034|42218883	ENSG00000070501,	POLB	+			+		3	2	5		0	0	0	0	1	1	0	0	0	1	0	0	0	0	0	4	0	0	0	0	0	0	4		0	0	0	0	38	15	0	0	0	23	0	0	0	0
3:119366966|119367515	ENSG00000121577,	POPDC2	-			+		2	3	5		0	1	2	0	0	0	0	0	0	0	0	2	0	0	3	0	0	0	1	0	0	0	0		0	18	36	0	0	0	0	0	0	0	0	77	0	0
4:106345353|106377902	ENSG00000138777,	PPA2	-	hsa_circ_0001434	Jeck2013, Memczak2013, Salzman2013	+		2	3	5		0	0	0	0	0	0	2	0	0	0	1	0	0	0	0	1	0	0	0	2	0	2	0		0	0	0	0	0	0	36	0	0	0	110	0	0	0
2:44428325|44436466	ENSG00000138032,	PPM1B	+	hsa_circ_0004916	Jeck2013, Salzman2013	+		2	3	5		0	0	1	0	0	0	0	1	0	0	0	5	2	0	0	1	0	0	0	0	0	0	0		0	0	29	0	0	0	0	19	0	0	0	93	118	0
1:202418117|202465950	ENSG00000077157,	PPP1R12B	+			+		1	4	5		0	0	0	0	0	3	0	0	0	0	0	0	2	0	1	0	0	0	0	3	1	0	0		0	0	0	0	0	155	0	0	0	0	0	0	516	0
1:202457661|202465950	ENSG00000077157,	PPP1R12B	+	hsa_circ_0015992	Salzman2013	+		2	3	5		0	0	2	0	0	0	0	0	0	1	0	0	0	0	0	2	0	0	1	2	0	0	0		0	0	78	0	0	0	0	0	0	108	0	0	0	0
18:77693969|77695767	ENSG00000122490,	PQLC1	-	hsa_circ_0000862	Memczak2013	+		2	3	5		0	0	0	0	0	0	0	2	2	0	0	1	1	0	1	0	0	0	0	0	0	0	0		0	0	0	0	0	0	0	15	10	0	0	33	27	0
5:145176005|145205763	ENSG00000186314,	PRELID2	-	hsa_circ_0008647	Jeck2013	+		2	3	5		0	0	0	0	3	0	0	1	0	0	0	2	0	0	0	0	0	0	1	2	0	0	0		0	0	0	0	1	0	0	1	0	0	0	0	0	0
2:45925080|45928663	ENSG00000171132,	PRKCE	+	hsa_circ_0000998	Jeck2013, Memczak2013	+		2	3	5		0	1	0	0	1	0	0	0	0	0	0	0	0	0	0	0	0	0	1	0	0	1	2		0	5	0	0	2	0	0	0	0	0	0	0	0	0
7:102039995|102047945	ENSG00000128563,	PRKRIP1	+	hsa_circ_0007004	Jeck2013	+		2	3	5		0	0	0	1	0	0	0	0	0	0	1	9	0	0	0	3	0	0	0	2	0	0	0		0	0	0	18	0	0	0	0	0	0	5	31	0	0
17:18768782|18769265	ENSG00000141127,	PRPSAP2	+	hsa_circ_0002278	Jeck2013, Salzman2013	+		3	2	5		2	0	0	3	0	0	0	0	0	0	1	0	0	4	0	0	0	0	0	0	0	1	0		12	0	0	18	0	0	0	0	0	0	13	0	0	2
12:11273609|11276786	ENSG00000111215,ENSG00000212127,	PRR4,TAS2R14	-	hsa_circ_0000377	Jeck2013, Memczak2013	+		1	4	5		0	0	0	0	0	0	0	0	0	0	1	1	1	0	0	0	0	1	0	0	0	0	1		0	0	0	0	0	0	0	0	0	0	17	52	69	0
1:150997087|150998149	ENSG00000143363,	PRUNE	+	hsa_circ_0006760	Jeck2013, Salzman2013	+		2	3	5		0	0	0	0	2	0	0	0	2	0	0	0	2	0	0	0	0	0	0	1	3	0	0		0	0	0	0	12	0	0	0	14	0	0	0	68	0
14:73614503|73640415	ENSG00000080815,	PSEN1	+	hsa_circ_0002564	Jeck2013, Salzman2013	+		2	3	5		2	0	0	2	0	0	0	0	0	0	0	2	0	0	0	0	1	0	0	0	0	1	0		8	0	0	13	0	0	0	0	0	0	0	23	0	0
2:162223989|162251714	ENSG00000115233,	PSMD14	+	hsa_circ_0007303	Jeck2013	+		2	3	5		0	0	0	0	0	0	0	0	2	0	2	0	2	1	0	0	0	0	0	0	0	0	2		0	0	0	0	0	0	0	0	11	0	40	0	142	30
8:141771264|141774389	ENSG00000169398,	PTK2	-	hsa_circ_0085753	Salzman2013	+		1	4	5		0	0	0	0	0	0	0	0	0	1	0	0	0	5	0	0	0	0	1	1	0	0	3		0	0	0	0	0	0	0	0	0	22	0	0	0	28
20:2967411|2969120	ENSG00000132670,	PTPRA	+	hsa_circ_0001127	Memczak2013, Salzman2013	+		1	4	5		0	0	0	0	0	0	0	0	0	0	1	4	2	0	0	0	0	0	0	1	0	0	1		0	0	0	0	0	0	0	0	0	0	16	42	42	0
18:8244056|8253412	ENSG00000173482,	PTPRM	+	hsa_circ_0046813	Salzman2013	+		2	3	5		0	0	0	0	0	0	1	1	0	0	0	1	1	0	0	0	2	0	0	0	0	0	0		0	0	0	0	0	0	39	24	0	0	0	126	135	0
3:110830877|110866331	ENSG00000177707,	PVRL3	+	hsa_circ_0141932	Maass2017	+		2	3	5		0	0	0	3	0	0	0	0	0	0	1	2	0	0	0	1	0	0	0	0	0	1	0		0	0	0	4	0	0	0	0	0	0	2	19	0	0
3:51664288|51664947	ENSG00000164080,	RAD54L2	+	hsa_circ_0065926	Salzman2013	+		1	4	5		0	0	0	0	0	0	1	0	0	0	0	0	0	3	3	0	1	0	0	1	0	0	0		0	0	0	0	0	0	3	0	0	0	0	0	0	9
3:51575605|51624575	ENSG00000164080,	RAD54L2	+	hsa_circ_0006909	Jeck2013	+		2	3	5		1	0	0	0	0	0	0	0	1	0	0	0	1	0	0	0	0	0	2	0	0	2	0		9	0	0	0	0	0	0	0	9	0	0	0	43	0
20:20634174|20661445	ENSG00000188559,	RALGAPA2	-	hsa_circ_0141648	Maass2017	+		2	3	5		0	0	0	1	0	0	0	0	0	1	0	0	0	6	0	0	0	2	0	0	0	0	1		0	0	0	22	0	0	0	0	0	49	0	0	0	14
5:170610199|170632616	ENSG00000204764,	RANBP17	+	hsa_circ_0003718	Jeck2013	+		2	3	5		0	1	0	0	0	0	0	0	0	0	1	0	0	2	0	0	0	0	1	5	0	0	0		0	1	0	0	0	0	0	0	0	0	0	0	0	5
X:131412036|131417060	ENSG00000232160,	RAP2C-AS1	+			+		2	3	5		0	2	0	0	0	0	0	0	0	0	2	1	3	0	0	0	0	0	0	1	0	0	0		0	1	0	0	0	0	0	0	0	0	3	7	9	0
20:35693827|35696589	ENSG00000080839,	RBL1	-	hsa_circ_0141655	Maass2017	+		2	3	5		0	0	0	0	0	0	0	0	1	2	0	0	0	0	0	0	0	0	0	1	2	2	0		0	0	0	0	0	0	0	0	15	20	0	0	0	0
11:66407171|66407594	ENSG00000248643,ENSG00000173933,	RBM14-RBM4,RBM4	+	hsa_circ_0000330	Jeck2013, Memczak2013, Salzman2013	+		0	5	5		0	0	0	0	0	0	0	0	0	0	0	0	4	0	1	0	0	1	0	10	1	0	0		0	0	0	0	0	0	0	0	0	0	0	0	116	0
7:155457869|155477746	ENSG00000184863,	RBM33	+			+		2	3	5		0	0	0	0	1	0	0	0	1	0	0	0	0	7	0	0	0	0	0	0	0	1	2		0	0	0	0	12	0	0	0	10	0	0	0	0	10
1:24840804|24841057	ENSG00000117602,	RCAN3	+	hsa_circ_0003553	Jeck2013, Salzman2013	+		3	2	5		0	1	0	0	0	0	1	0	0	1	0	4	0	0	2	0	0	0	0	0	0	0	0		0	0	0	0	0	0	3	0	0	0	0	3	0	0
9:4823548|4833228	ENSG00000120158,	RCL1	+	hsa_circ_0006134	Jeck2013, Salzman2013	+		3	2	5		0	0	1	0	0	0	2	0	2	0	0	0	0	0	0	0	0	0	3	0	0	0	4		0	0	22	0	0	0	20	0	22	0	0	0	0	0
7:151181823|151195266	ENSG00000106615,	RHEB	-	hsa_circ_0004779	Jeck2013	+		1	4	5		0	0	0	0	0	0	0	5	0	0	0	0	2	0	3	0	5	6	0	0	0	0	0		0	0	0	0	0	0	0	8	0	0	0	0	7	0
17:30498062|30503232	ENSG00000126858,	RHOT1	+	hsa_circ_0008604	Jeck2013, Salzman2013	+		3	2	5		0	0	0	0	0	0	0	5	2	1	0	0	0	0	3	0	0	0	0	0	5	0	0		0	0	0	0	0	0	0	4	0	2	0	0	0	0
11:8148206|8161740	ENSG00000166405,	RIC3	-	hsa_circ_0021086	Salzman2013	+		2	3	5		0	1	0	0	0	0	0	0	1	0	0	1	0	0	0	8	0	0	0	0	2	0	0		0	9	0	0	0	0	0	0	12	0	0	22	0	0
12:120995085|120998689	ENSG00000022840,	RNF10	+	hsa_circ_0008803	Jeck2013, Salzman2013	+		2	3	5		0	0	1	0	0	0	0	0	0	0	1	4	0	0	1	0	0	0	0	0	0	3	0		0	0	48	0	0	0	0	0	0	0	112	244	0	0
3:149563798|149589941	ENSG00000082996,	RNF13	+	hsa_circ_0067716	Salzman2013	+		0	5	5		0	0	0	0	0	0	0	0	0	0	0	0	0	0	3	0	1	0	5	0	0	1	1		0	0	0	0	0	0	0	0	0	0	0	0	0	0
8:101276262|101312879	ENSG00000034677,	RNF19A	-			+		0	5	5		0	0	0	0	0	0	0	0	0	0	0	22	13	16	0	0	6	0	0	0	0	0	4		0	0	0	0	0	0	0	0	0	0	0	72	78	27
8:90734243|90737869	ENSG00000251136,	RP11-37B2.1	-	hsa_circ_0008587	Jeck2013	+		2	3	5		0	0	0	0	0	0	0	0	2	0	1	0	0	0	0	0	0	0	0	2	2	1	0		0	0	0	0	0	0	0	0	5	0	3	0	0	0
14:39746138|39818181	ENSG00000258941,ENSG00000150527,	RP11-407N17.3,CTAGE5	+	hsa_circ_0031742	Salzman2013	+		3	2	5		0	0	1	1	0	0	0	0	2	0	0	0	3	0	0	0	0	0	0	0	3	0	0		0	0	7	14	0	0	0	0	21	0	0	0	55	0
17:10321962|10418212	ENSG00000272736,ENSG00000272975,	RP11-799N11.1,CTC-297N7.11	-			+		3	2	5		0	0	4	0	0	0	0	1	0	2	0	0	0	0	0	0	0	0	0	0	1	3	0		0	0	2656	0	0	0	0	702	0	540	0	0	0	0
17:10398509|10426983	ENSG00000272736,ENSG00000272975,	RP11-799N11.1,CTC-297N7.11	-			+		2	3	5		0	0	0	0	0	0	6	0	6	0	0	7	0	0	0	0	0	2	0	0	0	4	0		0	0	0	0	0	0	2500	0	5413	0	0	20119	0	0
7:7916912|7923977	ENSG00000219545,	RPA3-AS1	+			+		2	3	5		1	2	0	0	0	0	0	0	0	0	0	0	2	0	0	0	2	0	0	0	2	0	0		5	5	0	0	0	0	0	0	0	0	0	0	6	0
14:20811288|20811446	ENSG00000259001,	RPPH1	-			+		3	2	5		0	1	0	4	1	0	0	0	0	0	0	0	0	0	1	0	0	0	0	0	0	2	0		0	12575	0	18912	11044	0	0	0	0	0	0	0	0	0
14:91409422|91467503	ENSG00000100784,	RPS6KA5	-	hsa_circ_0032940	Salzman2013	+		3	2	5		0	0	0	0	0	0	1	2	0	0	1	0	0	2	0	0	0	0	0	2	0	0	0		0	0	0	0	0	0	4	3	0	0	7	0	0	4
17:57987923|58013902	ENSG00000108443,	RPS6KB1	+	hsa_circ_0044900	Salzman2013	+		3	2	5		0	0	1	0	0	0	1	0	4	0	0	0	0	2	0	0	0	0	2	0	0	0	0		0	0	16	0	0	0	11	0	25	0	0	0	0	13
17:57987923|57992064	ENSG00000108443,	RPS6KB1	+			+		2	3	5		0	1	0	0	0	0	0	0	0	0	2	0	2	1	0	0	0	2	0	0	0	0	0		0	12	0	0	0	0	0	0	0	0	16	0	78	19
10:70123347|70123870	ENSG00000204130,	RUFY2	-	hsa_circ_0140864	Maass2017	+		3	2	5		1	0	0	0	0	1	0	0	1	0	0	0	0	3	2	0	0	0	0	0	0	0	0		7	0	0	0	0	17	0	0	17	0	0	0	0	11
19:39070622|39071144	ENSG00000196218,	RYR1	+	hsa_circ_0050850	Salzman2013	+		4	1	5		1	0	0	2	0	0	0	0	2	1	0	0	0	2	0	0	0	0	0	0	0	0	0		217	0	0	249	0	0	0	0	125	147	0	0	0	177
1:246905692|246907427	ENSG00000143653,	SCCPDH	+			+		2	3	5		1	0	0	0	0	0	0	0	3	0	0	0	0	0	0	14	0	2	0	0	2	0	0		19	0	0	0	0	0	0	0	7	0	0	0	0	0
1:243468015|243507633	ENSG00000054282,	SDCCAG8	+	hsa_circ_0001992	Jeck2013, Salzman2013	+		2	3	5		0	0	0	0	0	0	2	0	0	2	0	4	0	1	0	0	0	1	0	0	0	0	0		0	0	0	0	0	0	25	0	0	12	0	63	0	23
3:169694734|169706147	ENSG00000008952,	SEC62	+	hsa_circ_0001358	Memczak2013, Salzman2013	+		0	5	5		0	0	0	0	0	0	0	0	0	0	0	5	0	0	0	0	7	0	1	0	9	0	3		0	0	0	0	0	0	0	0	0	0	0	100	0	0
6:76331248|76333676	ENSG00000112701,	SENP6	+	hsa_circ_0077077	Salzman2013	+		2	3	5		0	3	0	0	0	0	0	0	0	1	0	2	1	0	0	0	0	1	0	0	0	0	0		0	18	0	0	0	0	0	0	0	22	0	58	55	0
11:18010144|18029623	ENSG00000129158,	SERGEF	-	hsa_circ_0021412	Salzman2013	+		2	3	5		0	0	1	0	0	0	0	0	2	0	0	0	3	0	0	0	2	0	1	0	0	0	0		0	0	4	0	0	0	0	0	1	0	0	0	16	0
3:47139445|47144913	ENSG00000181555,	SETD2	-	hsa_circ_0001289	Jeck2013, Memczak2013, Salzman2013	+		2	3	5		0	1	0	0	0	0	0	0	2	0	0	0	0	0	4	0	1	0	0	0	0	2	0		0	21	0	0	0	0	0	0	27	0	0	0	0	0
3:47098311|47108608	ENSG00000181555,	SETD2	-	hsa_circ_0002569	Jeck2013, Salzman2013	+		2	3	5		0	0	0	3	0	0	0	0	1	0	0	2	0	0	1	0	0	0	0	0	4	0	0		0	0	0	11	0	0	0	0	5	0	0	38	0	0
3:47079156|47108608	ENSG00000181555,	SETD2	-	hsa_circ_0004692	Jeck2013, Salzman2013	+		2	3	5		0	0	0	1	0	0	0	0	0	1	0	0	1	0	0	0	0	1	0	0	5	0	0		0	0	0	15	0	0	0	0	0	18	0	0	44	0
3:47079156|47088111	ENSG00000181555,	SETD2	-	hsa_circ_0005870	Jeck2013, Salzman2013	+		1	4	5		0	0	0	6	0	0	0	0	0	0	0	1	2	0	0	0	0	0	0	3	0	0	1		0	0	0	10	0	0	0	0	0	0	0	53	62	0
13:50025689|50042096	ENSG00000136169,	SETDB2	+	hsa_circ_0030254	Salzman2013	+		1	4	5		0	0	0	0	0	0	0	0	0	1	0	0	1	0	0	0	3	0	0	0	2	1	0		0	0	0	0	0	0	0	0	0	3	0	0	20	0
5:155544888|155551029	ENSG00000170624,	SGCD	+			+		4	1	5		0	0	1	0	0	0	0	0	2	4	1	0	0	0	0	0	0	0	2	0	0	0	0		0	0	7	0	0	0	0	0	1	6	16	0	0	0
1:87181407|87200862	ENSG00000097033,	SH3GLB1	+	hsa_circ_0013082	Salzman2013	+		2	3	5		0	3	0	1	0	0	0	0	0	0	0	0	5	0	0	0	3	0	0	0	3	0	0		0	78	0	106	0	0	0	0	0	0	0	0	403	0
4:48371866|48385801	ENSG00000109171,	SLAIN2	+	hsa_circ_0142124	Maass2017	+		2	3	5		0	0	0	0	0	0	0	1	0	0	2	0	5	0	0	0	2	1	0	0	0	0	0		0	0	0	0	0	0	0	25	0	0	19	0	77	0
6:111493898|111527938	ENSG00000112394,	SLC16A10	+			+		1	4	5		0	0	0	0	0	0	0	0	0	2	0	3	3	11	0	0	0	0	0	0	0	0	5		0	0	0	0	0	0	0	0	0	14	0	56	108	13
1:108690901|108703915	ENSG00000085491,	SLC25A24	-	hsa_circ_0004270	Jeck2013, Salzman2013	+		3	2	5		0	2	0	4	0	0	0	0	2	0	0	0	0	0	0	0	1	1	0	0	0	0	0		0	5	0	13	0	0	0	0	18	0	0	0	0	0
3:66286968|66313803	ENSG00000144741,	SLC25A26	+	hsa_circ_0003101	Jeck2013	+		2	3	5		0	0	0	0	0	0	0	1	0	1	0	0	0	2	0	0	0	1	0	0	0	0	1		0	0	0	0	0	0	0	19	0	17	0	0	0	14
1:101372408|101387397	ENSG00000162695,	SLC30A7	+	hsa_circ_0000098	Jeck2013, Memczak2013, Salzman2013	+		4	1	5		1	0	1	0	0	0	0	2	0	0	1	0	0	0	0	0	0	0	0	0	2	0	0		5	0	3	0	0	0	0	1	0	0	4	0	0	0
3:155547477|155551830	ENSG00000169359,	SLC33A1	-	hsa_circ_0001350	Jeck2013, Memczak2013, Salzman2013	+		3	2	5		3	4	0	0	1	0	0	0	0	0	0	0	4	0	0	0	0	0	0	0	1	0	0		3	12	0	0	13	0	0	0	0	0	0	0	13	0
2:114476731|114493435	ENSG00000115084,	SLC35F5	-			+		1	4	5		0	0	0	0	2	0	0	0	0	0	0	0	0	0	1	1	0	0	2	0	0	0	1		0	0	0	0	53	0	0	0	0	0	0	0	0	0
11:92881819|92899182	ENSG00000180773,	SLC36A4	-			+		1	4	5		0	0	0	0	0	0	0	0	2	0	0	7	3	0	0	0	0	0	0	2	1	0	0		0	0	0	0	0	0	0	0	2	0	0	7	7	0
7:140055468|140058585	ENSG00000157800,	SLC37A3	-	hsa_circ_0004069	Jeck2013, Salzman2013	+		1	4	5		0	0	0	0	0	0	0	0	3	0	0	0	1	0	0	0	0	1	0	0	1	0	2		0	0	0	0	0	0	0	0	5	0	0	0	20	0
8:17415804|17419619	ENSG00000003989,	SLC7A2	+	hsa_circ_0005805	Jeck2013, Salzman2013	+		4	1	5		1	2	0	0	0	4	0	0	3	0	0	1	0	0	0	0	0	0	0	0	0	0	0		127	60	0	0	0	52	0	0	200	0	0	603	0	0
15:59179174|59179739	ENSG00000137776,	SLTM	-	hsa_circ_0000604	Jeck2013, Memczak2013	+		2	3	5		0	0	1	0	0	0	0	1	0	0	0	0	5	0	0	0	0	0	0	0	1	1	0		0	0	18	0	0	0	0	27	0	0	0	0	71	0
4:95185858|95206220	ENSG00000163104,	SMARCAD1	+			+		2	3	5		0	0	0	2	0	0	0	0	0	0	1	0	0	0	0	12	0	1	0	0	0	1	0		0	0	0	8	0	0	0	0	0	0	9	0	0	0
14:91947920|91952074	ENSG00000100796,	SMEK1	-	hsa_circ_0003045	Jeck2013, Salzman2013	+		2	3	5		0	0	0	0	0	7	0	4	0	0	0	0	5	0	0	0	0	4	0	0	4	0	0		0	0	0	0	0	15	0	3	0	0	0	0	27	0
1:227935393|227935934	ENSG00000143740,	SNAP47	+	hsa_circ_0016759	Salzman2013	+		1	4	5		0	0	0	3	0	0	0	0	0	0	0	2	0	0	0	0	0	0	0	2	5	0	1		0	0	0	1	0	0	0	0	0	0	0	21	0	0
15:25207261|25213229	ENSG00000214265,ENSG00000273173,ENSG00000128739,	SNURF,SNURF,SNRPN	+	hsa_circ_0034102	Salzman2013	+		2	3	5		1	0	0	0	0	0	0	0	0	0	1	0	2	0	0	0	2	0	1	0	0	0	0		68	0	0	0	0	0	0	0	0	0	154	0	317	0
1:151611364|151665959	ENSG00000143376,	SNX27	+	hsa_circ_0014188	Salzman2013	+		1	4	5		0	0	0	0	0	1	0	0	0	0	0	1	2	0	0	0	2	0	1	0	0	0	0		0	0	0	0	0	4	0	0	0	0	0	68	56	0
17:36517594|36523933	ENSG00000174111,	SOCS7	+	hsa_circ_0043329	Salzman2013	+		1	4	5		0	0	0	0	0	0	0	0	0	1	0	3	0	2	0	29	0	0	0	0	0	1	0		0	0	0	0	0	0	0	0	0	18	0	96	0	6
1:204082043|204083733	ENSG00000143842,	SOX13	+	hsa_circ_0004777	Jeck2013, Salzman2013	+		1	4	5		0	0	0	1	0	0	0	0	0	0	0	2	3	0	0	0	0	0	0	2	0	1	0		0	0	0	14	0	0	0	0	0	0	0	32	19	0
11:16117542|16133469	ENSG00000110693,	SOX6	-			+		3	2	5		0	0	0	0	0	2	1	0	0	1	0	0	0	5	0	0	0	0	0	0	0	0	1		0	0	0	0	0	28	13	0	0	5	0	0	0	24
11:16117542|16133472	ENSG00000110693,	SOX6	-			+		2	3	5		0	0	0	0	0	0	1	0	0	1	0	0	0	0	0	0	2	0	0	2	2	0	0		0	0	0	0	0	0	13	0	0	5	0	0	0	0
2:231222520|231226412	ENSG00000185404,	SP140L	+	hsa_circ_0008382	Jeck2013, Salzman2013	+		3	2	5		0	0	0	4	0	0	0	2	0	4	0	1	0	0	0	0	0	0	4	0	0	0	0		0	0	0	4	0	0	0	7	0	6	0	13	0	0
14:88883055|88899556	ENSG00000042317,	SPATA7	+			+		0	5	5		0	0	0	0	0	0	0	0	0	0	0	9	5	0	2	0	4	1	0	0	0	0	0		0	0	0	0	0	0	0	0	0	0	0	28	21	0
2:201283973|201284219	ENSG00000196141,	SPATS2L	+	hsa_circ_0003071	Jeck2013, Salzman2013	+		2	3	5		0	0	1	0	0	0	5	0	0	0	0	0	0	1	0	2	0	0	0	0	3	0	0		0	0	24	0	0	0	22	0	0	0	0	0	0	49
8:48612965|48614577	ENSG00000164808,	SPIDR	+	hsa_circ_0001799	Memczak2013	+		1	4	5		0	0	0	3	0	0	0	0	0	0	0	0	2	0	1	1	0	0	0	0	0	1	0		0	0	0	10	0	0	0	0	0	0	0	0	16	0
8:48308936|48320523	ENSG00000164808,	SPIDR	+	hsa_circ_0001798	Jeck2013, Memczak2013, Salzman2013	+		3	2	5		0	0	1	0	0	0	0	1	3	0	0	0	0	0	0	0	2	0	0	2	0	0	0		0	0	4	0	0	0	0	14	5	0	0	0	0	0
15:51028298|51041943	ENSG00000138600,	SPPL2A	-			+		1	4	5		0	0	0	0	0	0	3	0	0	0	0	0	3	0	0	0	2	0	2	0	0	0	1		0	0	0	0	0	0	13	0	0	0	0	0	162	0
12:57640587|57641981	ENSG00000185482,	STAC3	-	hsa_circ_0027234	Salzman2013	+		2	3	5		0	0	0	0	0	0	0	0	2	0	1	1	0	0	1	0	0	0	1	0	0	0	0		0	0	0	0	0	0	0	0	329	0	804	1255	0	0
20:47752370|47782822	ENSG00000124214,	STAU1	-	hsa_circ_0004648	Jeck2013, Salzman2013	+		2	3	5		0	0	0	0	2	0	1	0	0	0	0	6	4	0	0	0	0	0	0	1	0	0	0		0	0	0	0	47	0	77	0	0	0	0	59	97	0
14:31424826|31425448	ENSG00000196792,	STRN3	-	hsa_circ_0007656	Jeck2013, Salzman2013	+		2	3	5		0	0	0	0	0	0	1	3	0	0	0	0	0	8	1	4	0	0	0	0	0	0	0		0	0	0	0	0	0	61	65	0	0	0	0	0	24
14:31416296|31425448	ENSG00000196792,	STRN3	-	hsa_circ_0031447	Salzman2013	+		2	3	5		0	0	0	0	0	0	0	1	1	0	0	3	0	0	0	0	0	0	0	0	0	1	2		0	0	0	0	0	0	0	18	41	0	0	240	0	0
4:4650704|4651269	ENSG00000247708,	STX18-AS1	+	hsa_circ_0009031	Jeck2013	+		1	4	5		0	0	0	0	0	0	0	0	1	0	0	0	1	0	0	0	3	0	0	2	0	1	0		0	0	0	0	0	0	0	0	1	0	0	0	1	0
1:172520652|172560211	ENSG00000094975,	SUCO	+	hsa_circ_0015261	Salzman2013	+		3	2	5		0	0	1	0	0	0	0	2	1	0	0	1	0	0	0	0	0	0	0	0	0	1	0		0	0	2	0	0	0	0	2	8	0	0	11	0	0
1:172520652|172526934	ENSG00000094975,	SUCO	+	hsa_circ_0000160	Jeck2013, Memczak2013, Salzman2013	+		2	3	5		2	0	0	0	0	0	0	0	0	0	4	0	0	0	0	0	5	2	0	0	0	4	0		2	0	0	0	0	0	0	0	0	0	7	0	0	0
6:152570296|152577900	ENSG00000131018,	SYNE1	-	hsa_circ_0002894	Jeck2013, Salzman2013	+		1	4	5		0	0	0	0	0	0	0	0	0	1	0	1	2	0	0	0	0	0	0	0	3	1	0		0	0	0	0	0	0	0	0	0	30	0	161	133	0
4:6995911|7002978	ENSG00000132405,	TBC1D14	+	hsa_circ_0006681	Jeck2013, Salzman2013	+		1	4	5		0	0	0	0	0	0	0	3	0	0	0	0	0	2	0	0	0	0	0	2	0	1	5		0	0	0	0	0	0	0	17	0	0	0	0	0	16
3:100002451|100018175	ENSG00000036054,	TBC1D23	+	hsa_circ_0066640	Salzman2013	+		2	3	5		0	0	0	0	1	0	0	0	0	0	2	10	2	0	1	0	0	0	0	0	0	0	0		0	0	0	0	11	0	0	0	0	0	23	128	103	0
8:124089351|124117704	ENSG00000156787,	TBC1D31	+	hsa_circ_0085439	Salzman2013	+		1	4	5		0	0	1	0	0	0	0	0	0	0	0	4	2	0	0	0	1	0	0	1	0	0	0		0	0	2	0	0	0	0	0	0	0	0	11	8	0
8:124089351|124121860	ENSG00000156787,	TBC1D31	+	hsa_circ_0085440	Salzman2013	+		2	3	5		1	0	0	0	0	0	0	0	0	1	0	0	0	0	1	0	0	0	10	3	0	0	0		1	0	0	0	0	0	0	0	0	3	0	0	0	0
13:75876379|75880607	ENSG00000136111,	TBC1D4	-	hsa_circ_0030421	Salzman2013	+		2	3	5		0	0	0	2	0	3	0	0	0	0	0	0	2	3	0	23	0	0	0	0	0	0	0		0	0	0	81	0	73	0	0	0	0	0	0	252	148
17:80851423|80869665	ENSG00000141556,	TBCD	+	hsa_circ_0046557	Salzman2013	+		1	4	5		0	0	0	0	0	0	0	0	1	0	0	0	1	1	1	0	0	0	9	0	0	0	0		0	0	0	0	0	0	0	0	10	0	0	0	45	3
4:107216251|107230146	ENSG00000145348,	TBCK	-	hsa_circ_0003673	Jeck2013	+		1	4	5		0	0	0	0	0	0	2	0	0	0	0	0	2	0	0	0	1	0	1	0	0	0	3		0	0	0	0	0	0	11	0	0	0	0	0	35	0
4:107037360|107231155	ENSG00000145348,	TBCK	-			+		3	2	5		1	3	0	5	0	0	0	0	0	0	0	11	1	0	0	0	0	0	0	0	0	0	0		7	3	0	7	0	0	0	0	0	0	0	18	8	0
5:149754517|149758971	ENSG00000070814,	TCOF1	+			+		3	2	5		0	0	0	0	0	0	1	0	2	0	2	3	0	0	0	0	0	0	0	1	0	0	0		0	0	0	0	0	0	9	0	11	0	7	29	0	0
10:70411603|70412351	ENSG00000138336,	TET1	+	hsa_circ_0008783	Jeck2013	+		2	3	5		0	0	0	0	0	0	0	2	0	0	1	1	0	0	0	0	0	3	0	1	0	0	0		0	0	0	0	0	0	0	4	0	0	10	22	0	0
3:24338717|24390105	ENSG00000151090,	THRB	-			+		4	1	5		1	0	1	0	0	0	1	0	0	0	2	0	2	0	0	0	0	0	0	0	0	0	0		13	0	6	0	0	0	6	0	0	0	8	0	40	0
13:52971367|52972329	ENSG00000136114,	THSD1	-	hsa_circ_0008776	Jeck2013, Salzman2013	+		2	3	5		0	0	0	2	0	0	0	0	1	0	0	0	0	0	0	0	1	0	0	0	1	2	0		0	0	0	7	0	0	0	0	4	0	0	0	0	0
3:119222379|119222868	ENSG00000113845,	TIMMDC1	+	hsa_circ_0008394	Jeck2013, Salzman2013	+		1	4	5		0	0	0	0	0	0	0	0	0	0	1	0	0	0	0	3	0	0	1	2	0	2	0		0	0	0	0	0	0	0	0	0	0	69	0	0	0
3:129557741|129599402	ENSG00000172765,	TMCC1	-			+		3	2	5		0	0	1	1	0	0	0	0	1	0	0	0	1	0	0	0	4	0	0	0	0	0	0		0	0	2	16	0	0	0	0	6	0	0	0	12	0
3:129599152|129599405	ENSG00000172765,	TMCC1	-	hsa_circ_0141945	Maass2017	+		2	3	5		0	0	0	0	0	0	0	0	3	0	2	0	0	0	0	6	0	0	2	3	0	0	0		0	0	0	0	0	0	0	0	8	0	10	0	0	0
12:122181535|122199644	ENSG00000188735,	TMEM120B	+	hsa_circ_0029000	Salzman2013	+		2	3	5		0	0	0	0	0	0	0	0	5	0	1	0	0	0	0	0	0	0	0	1	1	1	0		0	0	0	0	0	0	0	0	2	0	1	0	0	0
11:86868383|86869813	ENSG00000166575,	TMEM135	+			+		2	3	5		0	0	0	0	0	0	0	0	1	0	1	2	1	0	0	0	0	0	0	0	1	0	0		0	0	0	0	0	0	0	0	2	0	11	14	11	0
9:111795587|111835718	ENSG00000106771,	TMEM245	-			+		2	3	5		0	0	0	5	0	0	2	0	0	0	0	0	2	0	1	0	0	0	0	0	0	1	0		0	0	0	85	0	0	60	0	0	0	0	0	135	0
1:25666965|25678184	ENSG00000183726,	TMEM50A	+	hsa_circ_0007054	Jeck2013, Salzman2013	+		2	3	5		0	1	0	1	0	0	0	0	0	0	0	0	0	0	0	0	0	0	0	0	2	1	3		0	22	0	14	0	0	0	0	0	0	0	0	0	0
1:95603831|95639445	ENSG00000152078,ENSG00000271092,	TMEM56,TMEM56-RWDD3	+	hsa_circ_0141635	Maass2017	+		3	2	5		0	0	0	7	0	1	0	1	0	0	0	0	2	0	0	0	0	0	5	0	0	0	0		0	0	0	9	0	15	0	22	0	0	0	0	83	0
[truncated: 20,821 more rows]
[truncated: 55 more columns]
