# Supplementary material for: Global Increase in Circular RNA Levels in Myotonic Dystrophy
Source: Front Genet. 2019 Jul 18;10:649. doi: 10.3389/fgene.2019.00649 (PMC6689976; doi:10.3389/fgene.2019.00649)
Supplement: Supplementary file 5 [file Table_5.xlsx]

## Sheet: Table S5
Table S5. CircRNAs detected in TA muscle samples.
						narrowed validation groups		Samples #				raw reads
circRNA localization (hg19)	gene_id	gene_names	strand	circBase ID	circRNA study	validated	common	controls	DM1	controls + DM1		CON_10	CON_11	CON_6	CON_7	CON_8	CON_9	DM1_15	DM1_17	DM1_19	DM1_20	DM1_21	DM1_22	DM1_27	DM1_28	DM1_29	DM1_32	DM1_33	DM1_35	DM1_37	DM1_38	DM1_40	DM1_45	DM1_48	DM1_51	DM1_55	DM1_56	DM1_57		CON_10	CON_11	CON_6	CON_7	CON_8	CON_9	DM1_15	DM1_17	DM1_19	DM1_20
												SRR4240813	SRR4240814	SRR4240819	SRR4240820	SRR4240821	SRR4240822	SRR4240826	SRR4240828	SRR4240830	SRR4240831	SRR4240832	SRR4240833	SRR4240838	SRR4240839	SRR4240840	SRR4240843	SRR4240844	SRR4240846	SRR4240848	SRR4240849	SRR4240851	SRR4240856	SRR4240859	SRR4240862	SRR4240866	SRR4240867	SRR4240868		SRR4240813	SRR4240814	SRR4240819	SRR4240820	SRR4240821	SRR4240822	SRR4240826	SRR4240828	SRR4240830	SRR4240831
												#junction_reads	#junction_reads	#junction_reads	#junction_reads	#junction_reads	#junction_reads	#junction_reads	#junction_reads	#junction_reads	#junction_reads	#junction_reads	#junction_reads	#junction_reads	#junction_reads	#junction_reads	#junction_reads	#junction_reads	#junction_reads	#junction_reads	#junction_reads	#junction_reads	#junction_reads	#junction_reads	#junction_reads	#junction_reads	#junction_reads	#junction_reads		#non_junction_reads	#non_junction_reads	#non_junction_reads	#non_junction_reads	#non_junction_reads	#non_junction_reads	#non_junction_reads	#non_junction_reads	#non_junction_reads	#non_junction_reads
8:41518948|41519459	ENSG00000029534,	ANK1	-	hsa_circ_0001792	Memczak2013	+	+	6	21	27		44	66	32	44	29	66	88	55	50	56	106	66	60	51	40	130	39	112	96	105	91	45	90	97	19	50	77		159	195	146	255	198	303	267	258	256	344
18:9182380|9221997	ENSG00000101745,	ANKRD12	+	hsa_circ_0000826	Memczak2013, Salzman2013	+	+	6	21	27		6	8	12	6	6	11	31	22	13	10	41	24	18	6	12	20	8	35	23	18	35	14	11	25	10	11	32		9	16	7	14	8	14	33	34	18	18
4:148778704|148803083	ENSG00000071205,	ARHGAP10	+	hsa_circ_0071106	Salzman2013	+	+	6	21	27		3	1	5	1	1	7	26	9	13	5	18	24	11	9	8	36	10	22	16	9	33	21	13	10	10	14	24		19	19	13	15	21	17	39	53	29	29
14:32559708|32563592	ENSG00000100852,	ARHGAP5	+	hsa_circ_0031583	Salzman2013	+	+	6	21	27		9	18	8	9	14	8	62	60	37	26	56	64	61	26	38	80	39	52	45	29	58	37	24	38	15	24	72		14	15	13	13	3	19	26	25	12	28
12:111990084|111993723	ENSG00000204842,	ATXN2	-	hsa_circ_0002457	Jeck2013, Salzman2013	+	+	6	21	27		9	6	4	5	8	6	15	5	11	4	12	15	16	10	4	19	3	16	10	6	17	14	16	3	6	4	23		6	5	2	7	2	8	15	4	3	3
17:65941525|65972074	ENSG00000171634,	BPTF	+	hsa_circ_0000799	Memczak2013, Salzman2013	+	+	6	21	27		14	11	11	4	30	11	17	22	16	6	15	10	15	13	18	16	28	24	16	20	24	15	20	11	6	21	32		3	8	10	10	12	10	15	9	16	16
1:200816768|200822623	ENSG00000118200,	CAMSAP2	+	hsa_circ_0141534	Maass2017	+	+	6	21	27		34	30	22	26	60	33	62	36	80	50	84	76	71	52	61	123	59	63	99	48	64	52	70	39	61	75	96		10	11	6	4	21	6	16	6	17	15
6:17507400|17514185	ENSG00000112186,	CAP2	+	hsa_circ_0002245	Jeck2013, Salzman2013	+	+	6	21	27		8	11	8	2	17	7	6	9	7	6	11	16	11	9	15	16	2	25	11	13	11	8	13	14	14	7	15		142	176	149	106	133	151	171	190	183	171
6:4891947|4892613	ENSG00000153046,	CDYL	+	hsa_circ_0008285	Jeck2013, Salzman2013	+	+	6	21	27		10	3	4	3	6	4	3	1	15	12	19	14	8	12	12	14	4	12	24	15	8	17	10	20	6	4	21		4	1	1	7	4	1	7	1	10	6
2:202010101|202014558	ENSG00000003402,	CFLAR	+	hsa_circ_0001092	Jeck2013, Memczak2013, Salzman2013	+	+	6	21	27		22	19	34	17	28	22	51	26	17	7	27	4	7	19	8	31	6	13	23	31	30	19	8	22	7	37	11		116	148	91	116	77	155	202	204	123	144
2:122215263|122216551	ENSG00000074054,	CLASP1	-	hsa_circ_0056310	Salzman2013	+	+	6	21	27		8	2	6	8	6	9	6	3	8	4	9	2	9	2	1	6	3	5	3	6	8	5	11	8	2	7	4		28	29	22	35	31	37	110	42	43	40
5:79024738|79035226	ENSG00000164309,	CMYA5	+			+	+	6	21	27		26	19	20	9	41	31	55	36	34	41	114	56	62	35	13	45	28	54	59	37	24	49	42	34	21	29	48		996	1455	986	1334	1219	1248	1144	1420	1262	1404
12:109046048|109048186	ENSG00000110880,	CORO1C	-	hsa_circ_0000437	Memczak2013, Salzman2013	+	+	6	21	27		15	18	22	17	15	14	37	19	19	18	42	48	21	28	17	41	22	35	29	28	40	19	30	35	23	25	41		12	12	9	9	12	8	29	22	13	8
12:69644909|69656342	ENSG00000111605,	CPSF6	+	hsa_circ_0000417	Memczak2013, Salzman2013	+	+	6	21	27		6	2	8	9	12	5	21	16	27	8	40	17	13	4	5	10	22	25	32	11	28	17	21	6	7	10	33		14	22	13	35	12	31	21	10	17	21
2:220284827|220285068	ENSG00000175084,	DES	+			+	+	6	21	27		15	10	8	10	16	9	11	6	13	7	3	24	21	22	12	19	11	14	16	11	8	8	3	4	24	5	29		5109	7301	7927	6350	9883	6349	4640	3764	4668	5037
13:96409898|96416207	ENSG00000102580,	DNAJC3	+	hsa_circ_0141123	Maass2017	+	+	6	21	27		3	2	5	4	4	8	18	5	5	3	21	16	12	7	2	17	5	10	17	5	8	10	17	5	3	4	11		10	7	8	12	2	12	28	13	16	12
4:110862102|110866431	ENSG00000138798,	EGF	+	hsa_circ_0142059	Maass2017	+	+	6	21	27		8	17	12	12	15	16	17	20	17	11	6	18	12	21	10	30	22	14	21	22	21	12	18	11	14	11	17		38	56	54	37	41	49	40	55	37	29
2:72945232|72960247	ENSG00000144036,	EXOC6B	-	hsa_circ_0009043	Jeck2013, Salzman2013	+	+	6	21	27		20	12	10	9	18	16	29	14	25	23	30	19	18	30	25	23	13	39	30	26	35	10	26	30	34	27	44		6	19	7	11	13	17	18	34	24	20
2:24357989|24369956	ENSG00000219626,ENSG00000266118,	FAM228B, RP11-507M3.1	+	hsa_circ_0000982	Jeck2013, Memczak2013, Salzman2013	+	+	6	21	27		12	5	11	7	13	6	15	10	17	6	15	11	14	8	30	6	21	18	18	12	18	5	21	9	2	18	12		2	6	3	5	3	1	6	3	1	3
1:59787208|59844509	ENSG00000172456,	FGGY	+	hsa_circ_0005354	Jeck2013, Salzman2013	+	+	6	21	27		15	6	9	6	4	5	17	12	13	12	25	6	13	13	8	19	11	35	14	12	25	14	10	10	4	22	13		33	24	14	15	14	14	34	20	23	22
1:59805630|59812070	ENSG00000172456,	FGGY	+	hsa_circ_0000076	Jeck2013, Memczak2013, Salzman2013	+	+	6	21	27		22	4	13	12	10	15	15	15	11	9	4	16	9	21	15	24	19	31	9	26	12	4	10	7	13	20	9		92	55	72	58	45	63	148	83	125	57
3:99567139|99569914	ENSG00000168386,	FILIP1L	-	hsa_circ_0142046	Maass2017	+	+	6	21	27		37	8	26	38	45	24	35	45	52	43	68	51	31	50	31	39	26	44	54	71	47	44	46	12	57	34	29		40	45	35	40	20	76	70	51	54	46
14:45587231|45599993	ENSG00000100442,	FKBP3	-	hsa_circ_0141158	Maass2017	+	+	6	21	27		19	12	10	12	9	26	25	23	23	16	13	27	29	13	27	37	10	37	11	37	6	19	22	21	29	21	19		75	90	68	96	69	75	120	216	94	101
3:171965323|171969331	ENSG00000075420,	FNDC3B	+	hsa_circ_0006156	Jeck2013, Salzman2013	+	+	6	21	27		13	5	14	6	13	7	22	12	19	14	25	31	8	9	10	18	18	31	30	20	24	21	16	15	15	17	12		17	15	19	11	21	22	36	29	27	22
7:56049903|56051561	ENSG00000146729,	GBAS	+	hsa_circ_0001709	Jeck2013, Memczak2013	+	+	6	21	27		9	11	7	11	15	14	27	10	14	31	17	36	18	26	12	22	10	36	14	20	18	11	26	33	11	15	26		227	218	222	269	249	163	261	298	374	472
11:33307959|33309057	ENSG00000110422,	HIPK3	+	hsa_circ_0000284	Jeck2013, Memczak2013, Salzman2013	+	+	6	21	27		48	41	86	39	54	40	161	74	99	54	116	101	60	62	60	142	54	180	120	98	104	104	120	72	44	106	101		100	126	103	88	86	92	191	101	117	124
2:160980302|160983112	ENSG00000115221,	ITGB6	-	hsa_circ_0056856	Salzman2013	+	+	6	21	27		16	10	20	6	21	42	28	13	32	18	21	26	31	22	17	16	7	55	22	40	17	19	33	11	17	13	22		46	30	61	50	42	52	77	51	45	49
3:183368084|183390272	ENSG00000114796,	KLHL24	+	hsa_circ_0006667	Jeck2013, Salzman2013	+	+	6	21	27		5	2	9	3	6	3	15	2	25	8	10	18	13	4	2	35	11	19	8	12	28	22	28	9	14	26	39		114	124	67	146	70	142	170	111	199	180
3:183361268|183390272	ENSG00000114796,	KLHL24	+	hsa_circ_0001368	Memczak2013, Salzman2013	+	+	6	21	27		14	11	23	21	22	8	50	16	29	15	31	38	37	20	9	57	19	48	40	17	6	19	14	23	6	22	47		82	73	58	97	53	95	113	75	121	114
3:183361268|183369064	ENSG00000114796,	KLHL24	+	hsa_circ_0001367	Jeck2013, Memczak2013, Salzman2013	+	+	6	21	27		23	26	14	21	18	15	29	8	17	23	23	46	46	27	25	22	24	28	39	15	11	10	16	18	21	28	27		110	92	96	96	69	98	144	92	119	105
3:37132958|37138151	ENSG00000093167,	LRRFIP2	-			+	+	6	21	27		3	4	8	6	3	3	9	6	8	4	5	8	4	5	4	7	7	16	27	5	11	4	6	7	8	5	10		25	31	41	56	55	44	64	70	76	62
22:36006931|36007153	ENSG00000198125,	MB	-	hsa_circ_0063050	Salzman2013	+	+	6	21	27		269	79	70	107	119	88	587	161	308	271	1359	2897	451	262	101	855	238	1052	1158	327	236	327	1174	379	128	186	626		3324	4112	3169	3852	4609	4927	4599	6586	5547	5575
10:74468041|74475660	ENSG00000156026,	MCU	+	hsa_circ_0000246	Jeck2013, Memczak2013	+	+	6	21	27		89	63	62	39	54	115	105	58	158	92	105	92	92	100	82	120	45	168	94	86	61	86	119	126	40	104	60		20	31	11	14	10	27	46	12	29	13
18:19345733|19359646	ENSG00000101752,	MIB1	+	hsa_circ_0000835	Jeck2013, Memczak2013, Salzman2013	+	+	6	21	27		6	7	17	7	4	6	12	6	19	11	4	7	13	4	3	8	8	18	11	9	22	12	15	14	3	13	21		13	16	22	19	13	17	30	2	37	24
5:137219073|137219280	ENSG00000120729,	MYOT	+			+	+	6	21	27		66	118	70	68	78	87	183	96	112	54	137	78	87	96	60	137	35	128	106	139	148	84	78	115	28	97	67		1057	1035	1138	1097	966	1231	1368	2120	1221	1468
15:87949594|87965267	n/a	n/a	-			+	+	6	21	27		18	26	31	16	6	29	86	38	51	29	85	67	27	51	30	53	49	67	81	42	45	36	63	40	13	33	120		24	16	17	9	7	38	160	25	66	35
6:158733083|158735300	n/a	n/a	+	hsa_circ_0142313	Maass2017	+	+	6	21	27		11	10	9	10	8	10	94	24	48	19	42	59	27	16	6	70	25	79	46	43	26	24	25	34	23	8	64		11	13	9	12	21	11	76	35	24	25
6:118769567|118771033	n/a	n/a	-			+	+	6	21	27		17	19	9	17	17	9	56	27	24	8	38	27	36	11	18	79	8	59	33	24	32	15	30	38	1	13	69		1	0	3	2	0	0	15	8	5	2
13:33091994|33101669	ENSG00000244754,	N4BP2L2	-	hsa_circ_0000471	Jeck2013, Memczak2013, Salzman2013	+	+	6	21	27		199	155	168	124	149	138	455	197	273	167	268	271	179	205	71	399	140	366	327	296	225	233	303	267	99	245	253		81	126	59	83	87	108	163	126	91	103
2:152363423|152370942	ENSG00000183091,	NEB	-			+	+	6	21	27		45	61	54	27	48	29	140	68	69	60	69	68	76	42	56	102	35	100	142	96	54	47	56	55	33	72	66		2247	5784	2842	3322	3471	4207	6291	5690	3419	3731
2:152346485|152347032	ENSG00000183091,	NEB	-			+	+	6	21	27		23	4	25	10	19	33	12	9	28	12	14	40	9	21	19	19	9	34	21	48	21	9	37	26	54	19	15		1532	3665	1892	2102	2482	2759	3007	4111	1897	2154
2:110901119|110919274	ENSG00000144061,	NPHP1	-			+	+	6	21	27		12	18	10	10	23	10	86	55	72	32	46	53	41	23	19	104	25	92	54	43	48	44	70	65	15	22	45		30	19	13	36	4	38	42	72	62	28
2:110919180|110920712	ENSG00000144061,	NPHP1	-	hsa_circ_0056019	Salzman2013	+	+	6	21	27		14	11	4	23	14	6	36	11	21	12	16	26	35	12	5	33	26	48	18	39	27	24	42	35	23	11	25		33	29	31	50	23	39	81	71	143	106
2:148730308|148733544	ENSG00000115947,	ORC4	-	hsa_circ_0001074	Jeck2013, Memczak2013, Salzman2013	+	+	6	21	27		46	35	40	18	22	27	71	31	69	33	31	27	28	66	36	42	13	56	42	52	32	40	35	53	26	42	32		19	19	17	12	11	21	26	20	19	5
8:52773405|52773806	ENSG00000168300,	PCMTD1	-	hsa_circ_0001801	Memczak2013, Salzman2013	+	+	6	21	27		187	156	146	250	159	163	531	344	487	368	533	419	387	317	219	616	209	620	385	507	449	376	391	393	139	284	233		49	67	42	91	21	65	114	74	101	61
2:37543380|37544322	ENSG00000115825,	PRKD3	-	hsa_circ_0000992	Memczak2013	+	+	6	21	27		5	5	3	5	10	6	6	12	23	18	21	9	16	8	18	20	14	16	17	5	13	12	21	12	13	5	14		4	2	3	2	0	5	4	8	3	2
6:170846322|170858201	ENSG00000008018,	PSMB1	-	hsa_circ_0078784	Salzman2013	+	+	6	21	27		22	19	6	11	15	15	145	21	74	18	87	54	70	20	10	93	21	105	61	56	54	55	81	90	15	20	92		87	72	80	98	92	68	106	76	68	64
6:163876311|163899928	ENSG00000112531,	QKI	+	hsa_circ_0005328	Jeck2013, Salzman2013	+	+	6	21	27		13	9	23	16	10	18	46	19	27	24	48	50	57	23	13	73	33	67	54	50	35	20	26	34	21	14	40		215	238	251	259	197	247	410	212	315	260
7:155465561|155473602	ENSG00000184863,	RBM33	+	hsa_circ_0001772	Jeck2013, Memczak2013, Salzman2013	+	+	6	21	27		7	4	13	7	8	10	41	17	11	7	27	14	20	15	8	37	3	31	21	11	24	11	15	17	1	6	26		18	22	14	15	18	18	37	40	17	15
4:37633007|37640126	ENSG00000181826,	RELL1	-	hsa_circ_0001400	Jeck2013, Memczak2013, Salzman2013	+	+	6	21	27		17	21	26	15	18	38	55	10	30	28	42	69	90	16	52	33	28	33	47	44	56	27	34	55	32	15	31		23	31	19	17	18	31	45	8	20	18
5:95091100|95099324	ENSG00000164292,	RHOBTB3	+	hsa_circ_0007444	Jeck2013	+	+	6	21	27		23	19	14	14	21	23	93	54	33	24	62	49	28	39	41	112	41	86	91	49	52	59	40	62	8	35	51		21	25	24	34	33	32	61	62	45	15
19:39076578|39076831	ENSG00000196218,	RYR1	+	hsa_circ_0050851	Salzman2013	+	+	6	21	27		10	15	49	7	11	9	42	14	11	8	27	6	6	4	7	12	1	14	9	21	7	11	16	15	4	4	15		331	456	200	346	405	423	277	809	360	447
19:5604594|5604947	ENSG00000130254,	SAFB2	-	hsa_circ_0000880	Memczak2013	+	+	6	21	27		6	7	8	1	5	6	23	15	10	8	12	11	11	9	8	14	7	12	8	7	8	8	7	12	8	9	17		5	17	8	6	4	15	13	9	12	10
12:46319925|46322642	ENSG00000139218,	SCAF11	-	hsa_circ_0025967	Salzman2013	+	+	6	21	27		12	13	14	16	12	12	15	13	16	15	23	32	24	14	31	43	33	35	16	19	29	12	23	15	18	16	21		26	26	43	34	38	34	39	44	44	32
1:41536267|41541123	ENSG00000010803,	SCMH1	-	hsa_circ_0000061	Jeck2013, Memczak2013, Salzman2013	+	+	6	21	27		7	3	8	7	9	12	14	9	7	11	11	11	7	9	17	13	5	25	3	7	5	4	10	7	15	20	12		10	4	9	8	10	11	14	7	17	21
10:7318854|7327916	ENSG00000198879,	SFMBT2	-	hsa_circ_0000211	Memczak2013, Salzman2013	+	+	6	21	27		9	7	4	3	2	2	14	12	10	5	13	9	2	8	1	12	5	14	7	17	4	5	12	8	6	4	6		6	7	2	2	6	11	20	8	10	3
8:70650275|70674110	ENSG00000137571,	SLCO5A1	-	hsa_circ_0084727	Salzman2013	+	+	6	21	27		14	5	10	10	13	12	18	7	12	6	21	16	14	14	27	26	8	24	11	12	18	17	17	11	6	11	13		25	28	28	30	23	36	29	35	21	14
4:144464662|144465125	ENSG00000153147,	SMARCA5	+	hsa_circ_0001445	Memczak2013	+	+	6	21	27		56	50	22	48	31	51	179	86	96	79	122	201	117	84	120	180	72	169	126	83	139	80	117	108	38	69	158		24	33	14	33	14	34	32	50	45	25
14:50616726|50616948	ENSG00000100485,	SOS2	-	hsa_circ_0007695	Jeck2013, Salzman2013	+	+	6	21	27		9	7	4	12	17	15	27	16	29	8	32	14	6	17	6	26	10	27	19	22	11	18	15	14	9	29	27		38	49	36	48	37	56	88	143	82	62
19:16790795|16793319	ENSG00000072954,	TMEM38A	+	hsa_circ_0000906	Jeck2013, Memczak2013	+	+	6	21	27		6	6	5	7	6	10	15	7	16	20	12	16	7	8	8	25	15	20	15	12	9	6	23	13	8	10	14		144	185	159	233	211	150	149	72	122	244
6:123673684|123703292	ENSG00000186439,	TRDN	-			+	+	6	21	27		7	6	3	12	8	10	22	18	32	15	39	19	12	40	30	24	9	32	24	26	28	21	27	24	10	16	35		335	530	283	420	298	443	998	744	779	681
6:123637602|123703292	ENSG00000186439,	TRDN	-			+	+	6	21	27		39	53	26	43	32	48	115	84	126	58	219	49	113	153	147	130	45	167	149	142	134	96	110	91	59	101	160		204	347	151	256	118	281	610	523	459	414
17:4186093|4200109	ENSG00000132388,	UBE2G1	-	hsa_circ_0003239	Jeck2013, Salzman2013	+	+	6	21	27		5	8	6	5	8	7	14	9	11	5	17	16	19	11	5	29	10	20	20	21	21	9	15	9	5	6	19		120	104	64	137	126	109	149	267	223	172
3:196118684|196129890	ENSG00000163960,	UBXN7	-	hsa_circ_0001380	Jeck2013, Memczak2013, Salzman2013	+	+	6	21	27		28	25	14	38	21	25	70	37	68	58	34	60	44	83	50	75	27	95	81	52	27	74	68	42	61	40	71		4	5	3	9	4	11	28	5	12	6
2:64083440|64085070	ENSG00000169764,	UGP2	+	hsa_circ_0001020	Jeck2013, Memczak2013, Salzman2013	+	+	6	21	27		7	12	6	8	8	5	21	6	6	11	14	15	18	14	14	12	13	17	6	26	21	13	28	12	9	12	14		195	261	208	277	296	258	334	323	355	428
4:120166492|120194863	ENSG00000145390,	USP53	+	hsa_circ_0070774	Salzman2013	+	+	6	21	27		6	4	4	3	9	1	20	3	14	9	16	4	6	16	2	8	12	11	5	6	6	1	7	9	3	6	4		24	43	26	55	41	37	59	80	60	46
1:7837220|7838229	ENSG00000049245,	VAMP3	+	hsa_circ_0006354	Jeck2013	+	+	6	21	27		18	23	11	20	8	18	31	11	18	13	12	24	16	8	12	44	14	42	35	32	17	15	20	31	5	14	15		32	52	19	31	23	24	22	46	44	24
2:61749746|61761038	ENSG00000082898,	XPO1	-	hsa_circ_0001017	Jeck2013, Memczak2013, Salzman2013	+	+	6	21	27		21	16	15	11	14	16	61	52	61	14	28	39	38	39	29	39	13	61	47	36	23	21	50	31	19	22	38		35	30	20	31	17	33	46	67	52	30
17:57430576|57430887	ENSG00000175155,	YPEL2	+	hsa_circ_0005600	Jeck2013	+	+	6	21	27		29	25	32	14	36	14	39	24	35	29	47	21	19	25	27	45	19	44	51	28	29	27	26	44	44	24	35		16	28	14	13	16	12	18	14	28	11
11:130130751|130131824	ENSG00000196323,	ZBTB44	-	hsa_circ_0002484	Jeck2013, Salzman2013	+	+	6	21	27		38	24	43	31	30	32	114	50	44	26	87	71	59	37	25	127	25	62	39	57	53	33	38	52	10	40	75		12	25	21	18	16	15	22	30	20	30
18:60212035|60223530	ENSG00000141664,	ZCCHC2	+	hsa_circ_0047886	Salzman2013	+	+	6	21	27		4	14	3	10	7	5	6	17	7	14	8	2	11	11	23	12	7	6	10	12	4	6	6	5	10	13	4		10	14	17	9	18	14	10	31	17	16
15:80412670|80415142	ENSG00000086666,	ZFAND6	+	hsa_circ_0000643	Jeck2013, Memczak2013, Salzman2013	+	+	6	21	27		8	6	4	11	17	6	12	11	13	7	11	11	24	14	4	23	17	17	35	10	19	15	18	13	16	8	30		30	19	21	18	24	21	23	15	27	22
7:99621042|99621930	ENSG00000106261,	ZKSCAN1	+	hsa_circ_0001727	Jeck2013, Memczak2013, Salzman2013	+	+	6	21	27		8	4	13	5	20	17	31	16	12	8	22	22	14	11	32	20	11	22	23	19	13	12	18	16	9	16	27		17	22	19	8	17	14	27	30	16	11
1:35824526|35827390	ENSG00000146463,	ZMYM4	+	hsa_circ_0011536	Salzman2013	+	+	6	21	27		13	10	13	10	11	13	25	18	33	17	34	11	19	17	19	39	23	25	41	22	26	23	34	22	24	21	36		11	17	15	20	25	12	36	21	27	20
6:87925621|87928449	ENSG00000188994,	ZNF292	+	hsa_circ_0004058	Jeck2013, Salzman2013	+	+	6	21	27		14	5	6	8	4	5	39	16	15	5	15	14	10	12	3	16	7	22	6	10	8	10	13	16	2	16	13		16	16	15	22	16	28	41	30	31	24
19:23541232|23545527	ENSG00000167232,	ZNF91	-	hsa_circ_0141428	Maass2017	+	+	6	21	27		8	19	10	33	26	35	51	40	19	42	49	38	49	41	20	56	110	23	67	17	22	26	8	29	18	21	69		9	26	10	23	14	25	43	39	32	26
10:126631026|126631876	ENSG00000019995,	ZRANB1	+	hsa_circ_0000268	Jeck2013, Memczak2013	+	+	6	21	27		21	10	19	11	30	6	60	10	20	16	38	30	25	19	11	56	13	56	29	14	14	17	11	38	6	11	30		35	61	53	34	38	63	65	29	20	26
4:87967318|87968746	ENSG00000172493,	AFF1	+	hsa_circ_0001423	Jeck2013, Memczak2013, Salzman2013	+	+	6	20	26		9	6	4	6	12	8	19	10	13	9	24	0	3	8	6	14	5	14	19	17	7	14	15	15	8	11	32		29	36	20	35	31	29	28	50	41	24
18:56246046|56247780	ENSG00000198796,	ALPK2	-	hsa_circ_0141401	Maass2017	+	+	5	21	26		21	0	11	20	16	16	11	42	27	63	92	52	38	28	27	48	30	65	19	61	33	13	52	26	64	40	10		38	0	31	53	20	50	29	52	57	39
18:9204474|9221997	ENSG00000101745,	ANKRD12	+	hsa_circ_0003865	Jeck2013, Salzman2013	+	+	6	20	26		11	8	9	6	4	3	15	6	5	2	22	5	7	8	4	7	0	14	10	7	15	5	7	13	1	10	11		27	31	22	19	20	28	94	49	66	35
11:120276827|120280159	ENSG00000196914,	ARHGEF12	+	hsa_circ_0024605	Salzman2013	+	+	6	20	26		16	9	79	13	13	8	96	14	30	16	72	11	0	16	20	15	3	52	24	43	13	27	30	41	9	23	32		51	118	67	66	47	67	162	51	73	51
12:46230372|46233279	ENSG00000189079,	ARID2	+	hsa_circ_0025951	Salzman2013	+	+	5	21	26		6	4	0	3	11	14	13	16	10	3	10	16	17	4	9	15	4	13	10	10	2	7	9	3	11	16	10		17	24	0	9	21	25	34	27	18	15
8:62531537|62566219	ENSG00000198363,	ASPH	-	hsa_circ_0084606	Salzman2013	+	+	6	20	26		5	2	3	3	1	5	10	4	18	5	19	14	10	2	0	10	8	24	9	9	7	10	14	5	10	4	19		12	19	19	8	15	19	107	47	72	21
21:30693542|30702014	ENSG00000156273,	BACH1	+	hsa_circ_0001181	Memczak2013, Salzman2013	+	+	6	20	26		4	2	5	4	9	5	14	13	14	9	24	16	10	14	15	28	11	32	15	16	14	6	14	9	0	6	38		15	34	22	30	14	23	22	33	23	19
2:203329532|203332412	ENSG00000204217,	BMPR2	+	hsa_circ_0003218	Jeck2013, Salzman2013	+	+	5	21	26		10	6	8	0	11	8	12	6	4	2	14	5	9	10	11	4	5	12	1	7	13	18	20	11	3	8	12		18	18	18	0	17	16	13	16	14	8
9:16435553|16437522	ENSG00000173068,	BNC2	-	hsa_circ_0086414	Salzman2013	+	+	6	20	26		60	41	24	20	32	42	8	33	31	121	0	17	23	36	15	30	17	7	6	11	23	22	17	13	75	52	10		5	4	4	4	4	6	5	6	2	1
18:12999420|13019205	ENSG00000101639,	CEP192	+	hsa_circ_0000831	Jeck2013, Memczak2013	+	+	5	21	26		7	7	2	8	0	2	17	1	19	4	12	31	17	8	8	23	11	18	19	13	7	6	12	12	9	5	16		9	10	5	17	0	6	9	11	18	2
2:36668401|36669878	ENSG00000150938,	CRIM1	+	hsa_circ_0007386	Jeck2013, Salzman2013	+	+	6	20	26		1	8	4	2	1	6	9	3	5	3	6	18	8	0	2	9	9	7	3	4	3	8	13	8	10	6	5		55	118	48	69	46	131	76	56	50	43
5:137320946|137324004	ENSG00000031003,	FAM13B	-	hsa_circ_0001535	Jeck2013, Memczak2013, Salzman2013	+	+	6	20	26		6	9	9	9	10	6	7	18	0	4	8	16	5	23	16	13	7	1	15	5	13	18	14	6	9	4	12		4	6	4	3	5	17	14	11	0	5
15:52876942|52885933	ENSG00000047346,	FAM214A	-	hsa_circ_0141248	Maass2017	+	+	5	21	26		3	5	0	7	5	6	19	8	10	5	7	11	9	15	2	16	9	22	10	11	8	7	6	20	4	8	15		16	23	0	17	13	35	66	44	18	26
5:72370569|72373320	ENSG00000157107,	FCHO2	+	hsa_circ_0002490	Jeck2013, Salzman2013	+	+	6	20	26		14	11	9	6	10	9	19	6	9	9	11	8	5	10	0	7	2	9	15	13	8	8	9	10	2	8	12		11	5	5	9	9	5	16	7	8	2
7:18705836|18706099	ENSG00000048052,	HDAC9	+	hsa_circ_0007904	Jeck2013, Salzman2013	+	+	6	20	26		4	5	3	1	2	8	11	8	3	9	12	8	10	6	5	14	4	10	12	3	4	0	10	6	12	5	19		12	16	29	24	32	37	58	38	39	39
3:183368084|183369064	ENSG00000114796,	KLHL24	+	hsa_circ_0001369	Memczak2013, Salzman2013	+	+	5	21	26		0	5	7	4	15	7	13	8	8	7	15	5	27	7	6	26	5	12	13	18	9	5	18	9	17	26	16		0	143	105	145	86	145	201	128	197	171
4:88116476|88116842	ENSG00000145332,	KLHL8	-	hsa_circ_0002538	Jeck2013, Salzman2013	+	+	6	20	26		18	9	10	12	6	14	26	18	11	7	9	11	17	24	17	33	0	15	24	17	16	9	11	18	4	7	23		4	2	7	5	7	3	15	29	10	2
13:76379615|76408523	ENSG00000136153,	LMO7	+			+	+	5	21	26		4	9	6	0	5	13	44	13	15	8	31	7	13	14	9	28	18	34	22	5	16	4	15	20	11	13	18		65	86	44	0	65	69	300	184	187	104
1:117944808|117957453	ENSG00000198162,	MAN1A2	+	hsa_circ_0000117	Jeck2013, Memczak2013	+	+	5	21	26		0	3	7	5	5	5	20	7	20	3	28	45	16	9	7	16	18	21	27	9	6	24	24	15	10	9	19		0	16	12	19	14	36	41	24	50	27
10:74474869|74475660	ENSG00000156026,	MCU	+	hsa_circ_0000247	Jeck2013, Memczak2013, Salzman2013	+	+	6	20	26		18	12	35	8	5	9	28	7	0	8	5	9	8	9	8	11	5	11	10	18	1	9	15	14	8	10	8		44	38	26	28	24	51	71	27	0	22
12:116668338|116675510	ENSG00000123066,	MED13L	-	hsa_circ_0000443	Jeck2013, Memczak2013	+	+	6	20	26		18	10	14	12	9	18	29	14	16	18	27	16	7	22	14	13	0	26	22	20	22	23	18	9	12	17	11		8	9	14	16	8	20	32	9	17	18
6:158703295|158735300	n/a	n/a	+	hsa_circ_0142312	Maass2017	+	+	6	20	26		4	5	1	6	12	5	52	9	11	14	13	34	8	13	0	35	23	24	22	11	19	13	12	14	16	7	24		8	15	6	9	20	12	52	23	14	14
15:87898780|87965267	n/a	n/a	-	hsa_circ_0141279	Maass2017	+	+	5	21	26		5	21	13	0	6	12	72	24	15	11	88	67	19	17	14	48	14	37	47	27	22	22	46	22	4	8	95		16	14	13	0	6	18	99	19	44	24
5:155281559|155297434	n/a	n/a	+	hsa_circ_0142192	Maass2017	+	+	6	20	26		2	2	2	1	4	9	9	9	1	4	2	5	2	3	12	11	3	16	15	10	1	0	12	14	2	3	4		0	7	3	6	5	8	7	11	4	5
2:152403943|152410539	ENSG00000183091,	NEB	-			+	+	5	21	26		5	5	6	4	2	0	22	4	7	3	30	20	18	5	13	19	20	32	29	18	9	9	24	27	5	9	33		2594	5955	2478	3706	3893	0	4371	3658	2909	3081
5:43675613|43677908	ENSG00000112992,	NNT	+	hsa_circ_0003832	Jeck2013, Salzman2013	+	+	6	20	26		8	9	5	8	9	10	14	4	3	4	9	9	11	0	8	14	5	11	9	9	11	7	9	22	6	4	3		185	211	173	262	218	278	166	242	212	211
10:13169745|13178897	ENSG00000123240,	OPTN	+	hsa_circ_0007242	Jeck2013	+	+	6	20	26		4	13	6	6	7	12	9	10	23	11	20	22	24	6	15	40	8	15	19	11	0	15	16	11	4	6	8		331	322	297	379	332	335	115	342	174	233
10:34558585|34573173	ENSG00000148498,	PARD3	-	hsa_circ_0018168	Salzman2013	+	+	6	20	26		2	1	3	3	2	4	6	11	7	4	19	9	2	5	9	10	10	15	7	2	4	6	11	9	0	7	18		12	16	19	17	21	14	28	27	16	18
11:46098305|46113774	ENSG00000135365,	PHF21A	-	hsa_circ_0000296	Memczak2013, Salzman2013	+	+	5	21	26		0	8	5	11	5	4	33	9	24	7	18	7	23	10	10	20	6	35	17	15	22	14	18	10	9	4	35		0	17	7	16	7	11	32	22	16	12
6:79770195|79770535	ENSG00000146247,	PHIP	-	hsa_circ_0003810	Jeck2013, Salzman2013	+	+	6	20	26		11	6	15	13	15	11	23	6	19	15	16	13	7	9	10	24	0	20	10	22	10	14	17	10	6	14	18		14	8	11	13	7	22	21	28	18	15
1:214169812|214185058	ENSG00000117707,	PROX1	+	hsa_circ_0141544	Maass2017	+	+	6	20	26		7	9	3	7	4	6	23	13	0	9	26	20	8	7	3	21	8	9	13	12	6	11	18	8	15	12	27		11	10	13	14	13	13	23	14	0	9
6:170852689|170858201	ENSG00000008018,	PSMB1	-	hsa_circ_0006107	Jeck2013, Salzman2013	+	+	6	20	26		16	20	17	20	20	16	60	29	49	0	36	29	13	14	19	38	14	41	29	39	43	37	32	32	12	16	26		71	72	89	77	84	74	181	67	103	0
20:2944918|2945848	ENSG00000132670,	PTPRA	+	hsa_circ_0006117	Jeck2013, Salzman2013	+	+	6	20	26		5	12	11	9	19	8	11	6	7	4	12	2	4	7	7	19	0	19	12	5	8	9	12	8	16	12	13		4	11	6	5	8	13	13	24	13	17
19:39076578|39077216	ENSG00000196218,	RYR1	+	hsa_circ_0050852	Salzman2013	+	+	5	21	26		5	10	8	4	8	0	42	28	15	8	23	21	10	21	18	38	7	49	38	17	16	17	25	27	3	5	43		375	462	233	374	429	0	267	761	292	383
6:155095123|155116273	ENSG00000213079,	SCAF8	+	hsa_circ_0001654	Jeck2013, Memczak2013, Salzman2013	+	+	5	21	26		10	8	7	5	7	0	17	11	9	5	12	17	15	19	6	34	6	23	9	28	15	18	21	8	4	9	9		28	31	16	21	16	0	27	31	16	25
7:80418622|80440017	ENSG00000075223,	SEMA3C	-	hsa_circ_0004365	Jeck2013, Salzman2013	+	+	6	20	26		4	5	6	3	3	6	38	9	15	7	30	26	9	0	12	34	10	53	17	10	20	7	31	35	8	18	19		32	48	51	25	41	43	94	48	40	17
15:59204762|59209198	ENSG00000137776,	SLTM	-	hsa_circ_0000605	Jeck2013, Memczak2013, Salzman2013	+	+	5	21	26		5	1	10	0	2	4	23	9	13	10	14	17	8	16	6	20	3	13	14	18	15	13	10	5	5	5	9		15	18	37	0	20	28	38	31	30	19
9:108467878|108484902	ENSG00000095209,	TMEM38B	+	hsa_circ_0005171	Jeck2013	+	+	6	20	26		5	14	10	4	7	16	31	5	15	5	43	22	41	11	16	29	8	33	21	9	16	14	21	21	0	10	37		100	90	102	74	112	149	229	168	147	101
16:31230416|31230840	ENSG00000177238,	TRIM72	+			+	+	6	20	26		8	10	8	6	12	6	13	4	0	1	25	14	10	5	14	34	6	25	15	14	21	14	13	16	8	7	16		77	99	91	52	115	99	102	26	0	57
4:39739040|39776553	ENSG00000078140,	UBE2K	+	hsa_circ_0002590	Jeck2013, Salzman2013	+	+	6	20	26		13	7	3	7	2	1	26	4	4	10	19	13	7	1	15	10	9	8	25	1	2	0	6	7	7	16	11		13	20	18	11	15	29	20	30	11	20
9:86293356|86301070	ENSG00000135018,	UBQLN1	-	hsa_circ_0087357	Salzman2013	+	+	5	21	26		9	11	2	3	0	3	10	7	6	6	4	8	18	12	7	13	16	12	3	8	10	23	5	9	7	6	5		59	47	49	60	0	48	62	75	61	80
8:103372299|103373854	ENSG00000104517,	UBR5	-	hsa_circ_0001819	Jeck2013, Memczak2013, Salzman2013	+	+	5	21	26		7	0	3	4	5	12	9	8	13	10	23	8	7	13	16	13	1	13	6	10	14	8	8	10	5	14	10		17	0	25	28	18	13	25	17	21	14
5:176370336|176385155	ENSG00000087206,	UIMC1	-	hsa_circ_0001558	Jeck2013, Memczak2013, Salzman2013	+	+	5	21	26		2	2	2	0	2	7	11	2	7	3	10	3	8	1	3	5	4	9	4	3	8	3	3	2	4	3	9		11	8	5	0	8	14	12	16	13	10
17:33495080|33495704	ENSG00000141161,	UNC45B	+			+	+	6	20	26		1	2	1	1	9	4	12	9	8	10	20	12	9	9	0	16	7	29	26	3	6	12	14	11	5	3	17		29	35	24	43	59	48	49	33	33	47
21:17135210|17138460	ENSG00000155313,	USP25	+	hsa_circ_0001178	Jeck2013, Memczak2013, Salzman2013	+	+	5	21	26		17	7	7	10	3	0	16	10	17	18	24	11	19	12	14	21	13	35	30	15	11	6	27	13	13	14	28		45	49	48	63	43	0	49	49	48	56
20:57014001|57016139	ENSG00000124164,	VAPB	+	hsa_circ_0001173	Jeck2013, Memczak2013, Salzman2013	+	+	6	20	26		2	8	7	4	6	3	25	8	10	5	18	9	4	0	12	15	5	15	19	15	16	6	13	14	3	10	14		10	11	13	16	11	14	23	40	11	16
15:62299507|62306191	ENSG00000129003,	VPS13C	-	hsa_circ_0000607	Jeck2013, Memczak2013, Salzman2013	+	+	6	20	26		9	5	5	4	8	7	18	12	14	5	11	28	4	13	6	24	13	16	13	7	16	22	10	18	4	0	10		47	59	34	55	42	48	89	31	60	47
2:71645732|71655781	ENSG00000075292,	ZNF638	+			+	+	6	20	26		2	3	2	2	3	3	14	17	9	12	16	13	3	0	18	23	6	16	12	15	14	14	19	8	11	9	7		32	44	30	42	30	33	90	88	61	55
2:148653870|148657467	ENSG00000121989,	ACVR2A	+	hsa_circ_0001073	Jeck2013, Memczak2013, Salzman2013	+	+	5	20	25		2	11	6	0	2	3	6	9	8	5	13	16	0	8	3	20	1	10	3	15	15	6	12	7	2	5	13		8	13	7	0	4	10	10	15	13	6
10:32197100|32199491	ENSG00000165322,	ARHGAP12	-	hsa_circ_0000231	Jeck2013, Memczak2013, Salzman2013	+	+	5	20	25		6	3	7	0	4	4	31	9	18	9	19	31	16	8	9	34	10	33	0	10	11	8	17	10	4	6	28		13	21	6	0	7	22	28	17	18	8
11:120345269|120348235	ENSG00000196914,	ARHGEF12	+	hsa_circ_0002100	Jeck2013, Salzman2013	+	+	5	20	25		0	1	2	3	5	7	30	4	10	5	11	19	15	5	0	14	17	15	7	9	8	8	8	9	4	8	28		0	101	37	48	53	43	143	78	65	62
20:30954187|30956926	ENSG00000171456,	ASXL1	+	hsa_circ_0001136	Jeck2013, Memczak2013, Salzman2013	+	+	6	19	25		7	15	17	5	12	3	24	11	14	8	18	3	0	13	7	19	1	17	13	18	0	14	12	21	4	15	11		6	14	6	5	8	7	17	9	4	12
12:28458582|28460682	ENSG00000123106,	CCDC91	+	hsa_circ_0007723	Jeck2013, Salzman2013	+	+	6	19	25		9	5	9	9	5	5	10	0	14	11	9	8	7	11	14	23	9	12	22	8	9	9	10	19	14	0	18		16	14	12	18	14	23	30	0	29	27
1:15964802|15970145	ENSG00000197312,	DDI2	+	hsa_circ_0000019	Jeck2013, Memczak2013	+	+	5	20	25		0	7	4	1	1	2	6	6	5	4	2	5	4	7	4	3	0	6	5	4	3	7	4	5	2	8	9		0	37	20	28	26	54	45	36	42	44
7:158580695|158591763	ENSG00000117868,	ESYT2	-	hsa_circ_0001777	Jeck2013, Memczak2013, Salzman2013	+	+	6	19	25		4	3	6	7	6	2	36	7	5	4	6	0	0	3	1	15	10	15	14	11	13	21	10	9	2	8	5		35	65	39	47	54	54	92	54	62	29
9:96233423|96238620	ENSG00000048828,	FAM120A	+	hsa_circ_0008193	Jeck2013, Salzman2013	+	+	5	20	25		5	5	0	3	6	8	12	11	15	8	13	12	8	7	9	12	6	15	13	10	7	0	20	5	16	15	15		32	62	0	59	41	47	60	37	35	52
10:15858834|15889942	ENSG00000148481,	FAM188A	-	hsa_circ_0000219	Jeck2013, Memczak2013, Salzman2013	+	+	4	21	25		1	8	3	2	0	8	8	4	2	1	9	16	5	3	2	9	2	8	5	12	5	3	7	16	3	7	9		5	6	7	4	0	15	13	15	11	17
1:59805630|59844509	ENSG00000172456,	FGGY	+	hsa_circ_0006633	Jeck2013, Salzman2013	+	+	4	21	25		24	13	23	12	0	17	65	31	57	23	26	39	7	29	46	77	27	73	46	55	29	29	22	14	31	35	34		41	28	21	22	0	25	47	32	57	24
5:56542127|56546968	ENSG00000062194,	GPBP1	+	hsa_circ_0072547	Salzman2013	+	+	6	19	25		3	5	9	6	1	6	3	5	10	3	6	0	7	0	6	9	6	10	7	4	4	5	3	10	3	7	7		17	24	16	18	20	17	24	36	20	16
9:114148657|114154104	ENSG00000136813,	KIAA0368	-	hsa_circ_0001882	Jeck2013, Memczak2013	+	+	4	21	25		4	0	7	10	3	0	28	6	20	10	18	14	3	6	12	22	10	14	15	15	21	8	14	14	6	9	24		92	0	66	127	96	0	118	207	174	151
7:97820040|97823884	ENSG00000164715,	LMTK2	+	hsa_circ_0001725	Jeck2013, Memczak2013	+	+	5	20	25		1	8	5	0	6	4	12	4	4	8	24	6	7	11	1	8	0	7	13	6	4	5	9	11	5	10	9		10	14	10	0	3	6	9	11	10	4
10:49609655|49618211	ENSG00000107643,	MAPK8	+	hsa_circ_0002968	Jeck2013, Salzman2013	+	+	6	19	25		8	3	3	2	2	3	14	6	4	2	5	4	0	3	4	6	5	13	4	7	9	3	7	3	4	0	7		16	13	8	12	12	11	22	18	10	18
21:37711077|37717005	ENSG00000159256,	MORC3	+	hsa_circ_0001189	Jeck2013, Memczak2013	+	+	5	20	25		8	6	0	3	3	3	13	18	4	8	11	1	5	5	0	11	1	8	15	5	7	11	7	8	3	3	7		32	36	0	46	32	40	59	61	49	29
X:154645236|154649223	n/a	n/a	-	hsa_circ_0004666	Jeck2013	+	+	6	19	25		7	3	2	8	9	8	4	5	4	4	0	2	0	6	9	6	2	14	1	6	10	7	5	4	1	6	9		0	0	0	0	1	1	2	1	1	2
16:68155890|68160513	ENSG00000072736,	NFATC3	+	hsa_circ_0000711	Jeck2013, Memczak2013, Salzman2013	+	+	5	20	25		0	7	2	6	5	6	13	15	8	8	19	7	7	0	9	16	7	17	12	9	14	6	16	14	11	10	20		0	24	10	20	16	24	17	21	12	22
4:77055328|77065626	ENSG00000138750,	NUP54	-	hsa_circ_0070039	Salzman2013	+	+	5	20	25		1	2	0	2	5	4	13	8	5	4	13	11	14	12	0	19	5	19	10	13	20	4	18	8	14	5	18		9	14	0	7	9	10	13	18	19	10
4:169432574|169433563	ENSG00000129116,	PALLD	+	hsa_circ_0142096	Maass2017	+	+	6	19	25		4	4	9	12	7	6	3	3	0	2	5	1	0	6	11	9	1	9	8	8	9	5	4	9	4	5	15		49	56	127	48	115	141	130	149	0	52
11:85707869|85714494	ENSG00000073921,	PICALM	-	hsa_circ_0023919	Salzman2013	+	+	6	19	25		3	2	2	6	3	6	11	4	7	1	4	7	12	0	4	9	0	11	5	3	4	4	8	7	4	3	11		32	39	36	34	27	49	65	57	51	38
8:37623044|37623873	ENSG00000147471,	PROSC	+	hsa_circ_0001788	Jeck2013, Memczak2013	+	+	5	20	25		9	6	9	10	0	19	18	26	13	10	17	8	9	13	20	12	7	17	12	15	16	13	13	12	14	0	18		15	30	9	13	0	13	8	19	15	10
6:163876311|163956157	ENSG00000112531,	QKI	+	hsa_circ_0142315	Maass2017	+	+	6	19	25		6	9	5	11	4	8	19	0	12	0	23	19	26	5	8	7	22	12	6	8	2	7	7	16	8	3	11		183	213	239	205	173	270	301	0	214	0
4:160159961|160162520	ENSG00000109756,	RAPGEF2	+	hsa_circ_0007121	Jeck2013	+	+	5	20	25		1	4	2	3	4	0	12	3	3	2	8	15	0	11	3	27	8	17	5	23	11	10	5	5	5	8	13		31	30	23	18	14	0	37	31	25	29
14:23378692|23380612	ENSG00000100461,	RBM23	-	hsa_circ_0000524	Jeck2013, Memczak2013, Salzman2013	+	+	6	19	25		10	17	18	13	15	19	19	6	7	8	16	0	7	16	4	19	2	6	8	15	14	12	6	25	0	10	7		14	10	17	14	18	21	28	25	29	12
1:8601273|8674745	ENSG00000142599,	RERE	-	hsa_circ_0008501	Jeck2013, Salzman2013	+	+	6	19	25		8	10	4	6	8	6	11	5	16	8	24	7	7	5	11	7	5	16	12	7	0	15	12	12	0	8	17		10	16	10	9	15	12	38	30	34	20
2:100078958|100081447	ENSG00000135945,	REV1	-	hsa_circ_0001053	Jeck2013, Memczak2013, Salzman2013	+	+	6	19	25		15	27	29	14	11	16	15	5	8	8	10	5	1	5	7	15	0	12	0	15	15	4	8	10	2	17	2		16	5	3	8	9	11	16	11	9	16
1:92798948|92811471	ENSG00000122484,	RPAP2	+	hsa_circ_0004463	Jeck2013, Salzman2013	+	+	6	19	25		9	10	5	13	3	11	15	0	6	6	7	4	6	13	15	15	1	10	8	6	15	8	7	24	4	13	0		16	19	9	17	13	19	31	0	16	10
6:76412361|76412788	ENSG00000112701,	SENP6	+	hsa_circ_0001614	Jeck2013, Memczak2013, Salzman2013	+	+	5	20	25		2	4	2	1	0	4	9	3	6	2	3	7	1	1	3	3	3	5	2	3	3	3	6	6	0	2	15		15	24	15	25	0	28	47	32	25	22
17:28011581|28030080	ENSG00000141298,	SSH2	-	hsa_circ_0000754	Jeck2013, Memczak2013, Salzman2013	+	+	6	19	25		9	5	4	1	3	3	0	8	10	3	5	9	3	9	9	0	9	8	5	9	9	4	14	8	7	6	5		45	28	32	29	34	43	0	39	44	45
8:74585342|74601048	ENSG00000040341,	STAU2	-	hsa_circ_0001811	Jeck2013, Memczak2013, Salzman2013	+	+	6	19	25		9	7	9	6	9	6	5	0	8	16	12	3	0	11	17	11	7	15	14	11	4	5	6	9	9	13	3		23	43	38	31	38	39	53	0	38	33
10:29801664|29820217	ENSG00000197321,	SVIL	-	hsa_circ_0018064	Salzman2013	+	+	4	21	25		2	3	3	0	5	0	19	13	28	22	143	21	30	3	4	46	30	42	13	4	49	20	16	21	14	9	30		305	342	364	0	251	0	362	381	271	264
3:170906491|170912424	ENSG00000154310,	TNIK	-	hsa_circ_0002387	Jeck2013, Salzman2013	+	+	5	20	25		6	3	7	11	4	0	18	13	0	13	14	11	8	13	5	16	18	34	24	19	13	11	10	12	9	3	20		15	8	6	6	13	0	45	12	0	22
6:123687280|123703292	ENSG00000186439,	TRDN	-			+	+	6	19	25		11	14	13	16	9	15	33	23	23	10	22	0	9	24	21	16	0	10	2	21	26	9	7	10	3	21	3		345	545	320	379	277	492	994	739	770	663
15:43120126|43132631	ENSG00000128881,	TTBK2	-	hsa_circ_0008319	Jeck2013, Salzman2013	+	+	6	19	25		8	5	3	5	3	15	10	7	9	6	9	8	5	11	4	7	0	16	8	2	9	4	13	9	0	12	7		11	13	10	23	17	10	19	14	5	14
2:61749746|61753656	ENSG00000082898,	XPO1	-	hsa_circ_0001016	Jeck2013, Memczak2013, Salzman2013	+	+	6	19	25		5	10	6	10	5	8	18	11	9	0	16	29	13	9	2	19	0	29	28	22	2	16	12	19	12	19	35		39	40	43	47	32	38	87	99	60	0
12:42604157|42606286	ENSG00000015153,	YAF2	-	hsa_circ_0007161	Jeck2013	+	+	4	21	25		6	1	5	0	0	1	2	8	10	14	12	6	11	13	7	22	15	5	3	8	11	1	8	4	5	8	7		5	4	11	0	0	12	5	5	6	8
2:113057426|113082774	ENSG00000188177,	ZC3H6	+			+	+	5	20	25		1	2	2	0	3	2	3	5	9	3	5	13	4	2	9	6	9	8	9	14	8	5	4	3	3	0	6		11	10	5	0	17	11	18	13	20	13
4:25334805|25335610	ENSG00000168228,	ZCCHC4	+	hsa_circ_0001398	Jeck2013, Memczak2013, Salzman2013	+	+	5	20	25		4	2	0	2	1	5	5	10	9	5	3	13	2	6	0	6	9	14	5	4	4	8	4	3	3	5	10		3	13	0	4	2	6	3	6	8	8
18:76953183|76974038	ENSG00000166377,	ATP9B	+	hsa_circ_0003275	Jeck2013, Salzman2013	+	+	6	18	24		1	6	2	2	2	4	13	6	13	2	20	7	7	12	9	15	0	22	16	5	0	0	6	5	9	5	14		9	12	8	17	8	13	16	16	12	14
3:63898264|63898901	ENSG00000163635,	ATXN7	+	hsa_circ_0007761	Jeck2013, Salzman2013	+	+	3	21	24		11	0	5	1	0	0	8	4	3	2	11	5	4	3	3	8	2	15	8	8	8	4	5	8	3	4	18		8	0	4	5	0	0	12	8	5	9
2:215632206|215646233	ENSG00000138376,	BARD1	-	hsa_circ_0001098	Memczak2013, Salzman2013	+	+	4	20	24		2	0	0	6	1	2	11	22	25	8	19	18	9	12	0	25	6	20	22	8	17	7	15	12	6	6	17		15	0	0	9	6	17	27	45	20	18
12:22637631|22659753	ENSG00000111731,	C2CD5	-	hsa_circ_0025612	Salzman2013	+	+	4	20	24		4	0	0	6	2	3	13	4	3	6	8	3	2	7	1	13	16	11	9	5	0	9	2	5	5	6	11		7	0	0	8	12	12	24	6	18	8
20:32207323|32211102	ENSG00000078699,	CBFA2T2	+	hsa_circ_0003426	Jeck2013, Salzman2013	+	+	4	20	24		2	2	0	3	8	0	3	10	3	2	4	3	9	3	1	6	2	18	4	4	9	2	16	6	6	0	9		1	0	0	6	4	0	10	15	4	3
7:65592691|65599361	ENSG00000241258,ENSG00000249319,	CRCP, AC068533.7	+	hsa_circ_0004604	Jeck2013, Salzman2013	+	+	3	21	24		0	9	6	7	0	0	14	7	9	12	12	9	1	6	15	14	7	16	22	5	8	11	10	6	11	8	9		0	6	2	11	0	0	13	18	7	11
2:120885264|120932580	ENSG00000115109,	EPB41L5	+	hsa_circ_0008278	Jeck2013	+	+	4	20	24		8	5	0	0	5	4	8	14	4	6	11	8	11	12	6	10	9	17	15	3	8	8	0	11	4	2	17		14	8	0	0	4	3	9	12	11	14
9:96233423|96261168	ENSG00000048828,	FAM120A	+	hsa_circ_0001875	Jeck2013, Memczak2013, Salzman2013	+	+	4	20	24		4	0	3	0	3	6	10	4	8	0	6	3	19	6	17	14	15	24	14	12	6	14	8	3	14	11	28		25	0	30	0	27	43	27	16	20	0
19:18650181|18650530	ENSG00000105701,	FKBP8	-	hsa_circ_0000915	Memczak2013, Salzman2013	+	+	4	20	24		2	0	2	0	1	3	12	7	4	5	15	8	18	3	8	15	3	10	11	4	7	3	5	9	0	4	9		26	0	35	0	32	40	22	37	35	44
4:144359152|144361535	ENSG00000109458,	GAB1	+	hsa_circ_0071041	Salzman2013	+	+	5	19	24		2	0	1	4	2	5	15	5	4	4	10	5	9	1	2	6	0	6	0	7	4	1	8	3	1	3	11		24	0	14	15	9	28	28	28	10	24
9:37424842|37426651	ENSG00000137106,	GRHPR	+	hsa_circ_0001861	Jeck2013, Memczak2013, Salzman2013	+	+	4	20	24		0	0	9	4	5	5	27	8	6	6	20	7	3	12	3	18	7	4	20	17	0	9	7	9	7	9	24		0	0	29	41	56	55	38	38	27	33
7:18624904|18633652	ENSG00000048052,	HDAC9	+	hsa_circ_0001680	Jeck2013, Memczak2013	+	+	5	19	24		2	1	2	0	3	5	2	1	4	2	2	3	6	3	0	2	15	1	8	3	2	2	3	0	2	2	10		9	23	30	0	25	21	35	17	26	27
7:16298015|16317851	ENSG00000214960,	ISPD	-	hsa_circ_0079480	Salzman2013	+	+	6	18	24		13	3	5	5	4	9	13	11	6	9	0	6	0	13	8	18	11	15	8	9	13	11	14	11	0	9	9		2	7	2	7	4	2	5	5	0	0
6:117010483|117013555	ENSG00000196911,	KPNA5	+			+	+	5	19	24		6	0	3	1	1	3	1	12	7	0	2	0	10	10	4	16	2	5	8	7	5	7	15	5	1	3	10		8	0	5	8	11	11	13	8	23	0
11:58317259|58318705	ENSG00000110031,	LPXN	-	hsa_circ_0002904	Jeck2013, Salzman2013	+	+	5	19	24		3	4	9	0	6	6	17	0	14	16	20	10	12	5	8	20	0	11	16	7	11	13	19	14	13	9	16		6	3	5	0	6	4	8	0	6	6
1:117944808|117963271	ENSG00000198162,	MAN1A2	+	hsa_circ_0000118	Memczak2013	+	+	3	21	24		6	5	8	0	6	9	39	10	35	12	43	21	14	12	10	17	17	58	35	16	21	12	31	18	11	11	49		14	16	10	0	12	27	23	12	25	24
5:10415600|10417516	ENSG00000145495,	MARCH6	+	hsa_circ_0001467	Jeck2013, Memczak2013, Salzman2013	+	+	5	19	24		0	1	2	2	4	1	6	3	7	2	4	3	1	2	0	4	0	6	5	1	6	4	4	2	1	3	9		0	54	32	64	48	77	89	130	101	71
17:60111148|60112969	ENSG00000108510,	MED13	-	hsa_circ_0004273	Jeck2013, Salzman2013	+	+	4	20	24		4	0	0	1	5	2	7	4	8	5	6	8	1	8	3	3	3	15	4	5	4	8	6	8	3	0	4		35	0	0	40	34	66	64	124	65	98
15:41961026|41962156	ENSG00000174197,	MGA	+	hsa_circ_0000591	Memczak2013, Salzman2013	+	+	5	19	24		8	7	0	10	15	11	15	12	13	0	16	15	13	9	8	30	11	29	16	10	17	0	5	17	13	13	17		9	7	0	15	12	11	16	21	23	0
7:131071879|131084192	ENSG00000128585,	MKLN1	+	hsa_circ_0001747	Jeck2013, Memczak2013, Salzman2013	+	+	5	19	24		0	3	3	2	5	1	9	8	0	1	9	8	3	3	11	9	2	9	11	2	7	8	4	10	3	0	17		0	49	19	40	32	47	75	41	0	51
14:75513079|75516421	ENSG00000119684,	MLH3	-	hsa_circ_0032649	Salzman2013	+	+	3	21	24		0	6	0	2	4	0	4	2	1	4	10	5	12	2	4	2	2	5	9	4	1	2	4	5	4	2	13		0	1	0	2	4	0	10	11	9	5
12:27867713|27877119	ENSG00000061794,	MRPS35	+	hsa_circ_0000384	Jeck2013, Memczak2013, Salzman2013	+	+	5	19	24		8	0	5	2	7	8	9	8	12	4	10	12	9	0	7	21	8	8	12	8	0	18	5	21	9	11	15		47	0	37	32	45	55	79	48	53	52
9:125042722|125054119	ENSG00000148187,	MRRF	+	hsa_circ_0003250	Jeck2013, Salzman2013	+	+	6	18	24		5	2	2	4	2	4	8	1	5	0	4	5	5	1	2	10	6	13	3	2	0	1	2	2	1	0	8		3	4	3	5	3	0	7	10	3	0
10:69902697|69909868	ENSG00000138347,	MYPN	+	hsa_circ_0005368	Jeck2013, Salzman2013	+	+	5	19	24		4	2	3	0	2	3	15	0	6	3	12	10	0	6	4	16	5	8	17	6	3	4	10	15	6	5	8		264	257	279	0	300	272	500	0	260	295
10:126628943|126631876	n/a	n/a	+	hsa_circ_0006545	Jeck2013	+	+	5	19	24		0	2	4	1	4	7	12	3	4	10	6	10	11	9	4	17	1	21	10	2	12	0	10	7	0	7	15		0	28	32	24	19	32	34	33	21	17
14:86377174|86378578	n/a	n/a	+			+	+	6	18	24		2	7	5	4	1	6	21	3	11	0	17	3	1	8	0	6	9	18	0	11	16	8	7	9	5	6	6		8	1	4	1	3	5	5	6	11	0
2:152408252|152410539	ENSG00000183091,	NEB	-			+	+	4	20	24		2	0	6	8	0	6	16	7	12	11	22	23	17	0	17	18	13	22	14	9	7	6	14	19	5	9	17		2921	0	3103	4141	0	5891	5586	5086	3954	4345
2:152352790|152354232	ENSG00000183091,	NEB	-	hsa_circ_0141738	Maass2017	+	+	6	18	24		2	5	2	5	2	3	4	4	0	32	7	8	24	10	4	4	0	2	4	7	2	0	6	3	40	4	3		563	1639	660	828	832	1075	1787	2019	0	1084
5:36953720|36976504	ENSG00000164190,	NIPBL	+	hsa_circ_0001472	Memczak2013, Salzman2013	+	+	3	21	24		4	0	0	5	6	0	15	8	14	2	17	13	5	7	3	26	5	27	17	16	11	9	13	7	10	9	23		7	0	0	10	12	0	20	28	10	6
2:110919180|110920709	ENSG00000144061,	NPHP1	-	hsa_circ_0056018	Salzman2013	+	+	4	20	24		0	2	3	6	9	0	6	3	5	2	7	6	5	4	2	13	8	7	9	6	11	1	12	9	2	0	6		0	29	35	50	25	0	95	74	153	106
4:186444516|186446325	ENSG00000154553,	PDLIM3	-	hsa_circ_0142102	Maass2017	+	+	4	20	24		0	35	0	5	4	4	9	5	4	8	26	7	6	29	0	61	24	54	37	6	1	8	31	8	5	4	21		0	2343	0	1394	1499	2696	1950	2477	1953	1956
11:68282496|68287119	ENSG00000110075,	PPP6R3	+			+	+	3	21	24		0	0	0	1	1	1	6	4	7	3	8	3	1	4	2	7	5	12	4	2	3	9	4	6	6	2	5		0	0	0	19	21	19	33	27	26	20
5:167915607|167921655	ENSG00000113643,	RARS	+	hsa_circ_0001550	Jeck2013, Memczak2013, Salzman2013	+	+	3	21	24		0	1	0	3	1	0	8	5	3	3	7	7	8	2	10	8	2	7	7	5	2	2	4	3	4	2	9		0	17	0	15	10	0	39	22	21	23
16:7629779|7657340	ENSG00000078328,	RBFOX1	+			+	+	6	18	24		3	7	6	3	4	4	6	3	0	3	13	5	6	5	5	12	0	6	8	4	1	4	0	5	4	7	15		34	30	21	49	40	30	52	60	0	49
20:34302107|34313077	ENSG00000131051,	RBM39	-	hsa_circ_0004870	Jeck2013, Salzman2013	+	+	4	20	24		0	5	3	0	4	5	21	12	8	3	13	14	15	0	11	15	6	22	10	12	7	7	6	6	3	8	13		0	24	23	0	17	32	55	58	35	33
14:39746138|39748741	ENSG00000258941,ENSG00000150527,	RP11-407N17.3, CTAGE5	+	hsa_circ_0000530	Jeck2013, Memczak2013	+	+	4	20	24		3	0	2	5	0	2	6	6	6	6	0	3	1	9	8	9	2	5	5	5	4	3	3	7	3	4	5		19	0	7	14	0	16	16	28	22	12
1:92798948|92846430	ENSG00000122484,	RPAP2	+	hsa_circ_0000091	Jeck2013, Memczak2013, Salzman2013	+	+	6	18	24		7	5	7	9	5	11	14	8	8	3	12	7	0	5	0	9	0	4	8	8	2	5	9	9	2	1	6		7	10	10	16	15	12	21	14	13	3
14:99924616|99932150	ENSG00000183576,	SETD3	-	hsa_circ_0000567	Jeck2013, Memczak2013, Salzman2013	+	+	3	21	24		2	0	5	8	0	0	19	13	13	5	15	28	6	21	5	6	8	28	23	7	9	10	11	3	12	3	35		33	0	31	47	0	0	48	46	90	72
6:111493898|111498868	ENSG00000112394,	SLC16A10	+			+	+	4	20	24		5	0	1	2	0	1	23	9	19	7	7	14	9	9	0	19	8	29	11	5	23	10	10	13	2	5	43		12	0	2	9	0	10	28	19	32	6
8:42317414|42323435	ENSG00000168575,	SLC20A2	-	hsa_circ_0008015	Jeck2013, Salzman2013	+	+	5	19	24		5	10	9	4	8	0	18	0	9	10	4	7	11	9	0	21	6	8	10	8	8	6	17	8	7	4	14		58	68	92	42	59	0	68	0	66	55
8:142264088|142264728	ENSG00000022567,	SLC45A4	-	hsa_circ_0001829	Memczak2013	+	+	6	18	24		1	2	6	7	5	3	7	0	3	4	5	0	0	10	5	10	1	7	4	4	3	7	4	2	6	5	5		1	0	0	1	1	1	2	0	2	1
8:70667659|70674110	ENSG00000137571,	SLCO5A1	-	hsa_circ_0001809	Memczak2013	+	+	4	20	24		5	7	0	0	2	5	4	7	7	7	9	15	8	0	5	12	8	18	16	13	14	5	9	9	4	4	5		46	39	0	0	49	45	54	61	38	48
10:112356156|112358048	ENSG00000108055,	SMC3	+	hsa_circ_0000260	Jeck2013, Memczak2013	+	+	5	19	24		4	3	8	0	1	5	16	1	8	0	15	8	3	5	0	14	4	9	5	8	2	5	7	5	1	4	9		5	9	11	0	11	22	19	21	16	0
16:18852887|18856973	ENSG00000157106,	SMG1	-	hsa_circ_0006434	Jeck2013, Salzman2013	+	+	4	20	24		2	0	7	0	3	4	7	0	3	6	8	11	6	11	13	13	5	11	10	10	2	9	8	5	9	5	18		41	0	37	0	54	63	83	0	23	48
17:20107646|20109225	ENSG00000128487,	SPECC1	+	hsa_circ_0000745	Memczak2013, Salzman2013	+	+	6	18	24		3	2	3	1	3	3	2	4	0	5	5	5	0	9	6	6	6	10	7	0	4	5	9	9	4	11	7		6	1	4	7	6	13	5	5	0	2
4:106155054|106158508	ENSG00000168769,	TET2	+	hsa_circ_0070562	Salzman2013	+	+	4	20	24		2	0	4	0	5	7	4	18	10	0	8	1	5	2	4	10	7	5	11	9	4	2	11	13	4	8	11		4	0	3	0	9	7	21	10	10	0
3:119219542|119222868	ENSG00000113845,	TIMMDC1	+	hsa_circ_0001329	Jeck2013, Memczak2013, Salzman2013	+	+	4	20	24		8	5	0	2	7	0	5	5	8	6	6	6	2	3	25	16	15	12	10	9	2	6	15	8	0	7	12		53	66	0	55	54	0	58	55	71	74
9:108483818|108536307	ENSG00000095209,	TMEM38B	+	hsa_circ_0003842	Jeck2013	+	+	4	20	24		0	1	0	5	2	3	24	4	11	6	14	19	5	11	0	33	4	23	29	5	6	12	19	11	2	3	36		0	85	0	69	70	73	187	127	100	88
6:123653024|123703292	ENSG00000186439,	TRDN	-			+	+	5	19	24		9	16	9	6	0	6	25	14	15	10	23	8	9	19	15	0	0	14	23	16	6	12	12	14	4	16	25		239	456	180	292	0	335	696	618	576	462
2:179542348|179544143	ENSG00000155657,	TTN	-			+	+	4	20	24		0	0	3	6	8	5	3	5	9	3	5	3	3	2	0	18	7	5	1	9	17	4	2	4	5	7	5		0	0	1637	1943	1880	1979	2028	2905	1251	1580
19:30476130|30477324	ENSG00000105176,	URI1	+	hsa_circ_0000921	Jeck2013, Memczak2013, Salzman2013	+	+	5	19	24		7	7	11	8	8	0	35	14	12	9	19	0	4	15	5	34	8	16	13	6	15	10	14	16	0	13	11		13	31	25	38	16	0	53	30	33	20
3:179481790|179483636	ENSG00000058056,	USP13	+	hsa_circ_0007541	Jeck2013	+	+	6	18	24		5	7	3	3	2	12	14	3	0	3	20	20	5	0	3	13	4	3	11	9	4	0	3	9	9	1	9		234	373	328	248	293	310	449	295	0	268
11:113723223|113725057	ENSG00000048028,	USP28	-	hsa_circ_0008103	Jeck2013, Salzman2013	+	+	6	18	24		3	2	7	8	7	15	13	0	3	1	4	4	5	6	0	17	0	9	11	4	12	6	11	6	1	8	11		22	21	23	26	34	30	37	0	31	36
8:106431372|106456609	ENSG00000169946,	ZFPM2	+	hsa_circ_0003380	Jeck2013	+	+	4	20	24		0	2	4	0	10	5	13	8	6	7	20	27	8	7	6	22	10	24	28	8	10	4	16	13	5	0	36		0	3	10	0	4	19	33	33	16	6
15:64791492|64792365	ENSG00000180357,	ZNF609	+	hsa_circ_0000615	Jeck2013, Memczak2013	+	+	6	18	24		4	8	9	1	9	2	12	3	13	0	12	9	0	7	7	11	0	13	14	16	12	7	9	11	6	7	13		4	4	4	6	11	3	5	10	6	0
11:120343759|120348235	ENSG00000196914,	ARHGEF12	+	hsa_circ_0009021	Jeck2013, Salzman2013	+	+	5	18	23		2	1	3	5	0	3	11	0	6	2	11	12	6	1	5	7	0	12	11	3	5	3	8	9	0	4	16		47	82	35	44	0	61	164	0	74	50
11:120259183|120280159	ENSG00000196914,	ARHGEF12	+			+	+	6	17	23		12	10	10	3	3	8	21	7	0	1	9	1	0	4	4	9	0	5	6	7	8	9	11	4	1	0	4		21	74	38	30	21	35	93	32	0	14
2:160193973|160252345	ENSG00000123636,	BAZ2B	-			+	+	2	21	23		0	2	0	0	10	0	59	7	11	14	50	28	19	14	2	58	26	34	35	12	13	17	21	25	13	4	52		0	13	0	0	8	0	33	9	18	19
3:56626998|56628056	ENSG00000180376,	CCDC66	+	hsa_circ_0001313	Jeck2013, Memczak2013, Salzman2013	+	+	2	21	23		0	0	0	3	0	7	7	4	8	7	14	3	5	9	6	7	9	11	8	9	10	9	8	13	6	6	6		0	0	0	10	0	7	4	4	11	6
16:53175091|53191453	ENSG00000177200,	CHD9	+	hsa_circ_0141295	Maass2017	+	+	5	18	23		4	3	8	0	9	7	7	10	6	0	3	7	0	2	5	10	5	2	4	11	0	3	14	5	2	11	3		18	18	18	0	16	25	34	18	22	0
6:18236683|18258636	ENSG00000124795,	DEK	-	hsa_circ_0075796	Salzman2013	+	+	5	18	23		5	0	4	6	7	8	14	8	10	0	25	10	8	5	17	5	2	22	27	5	13	6	5	6	0	0	12		48	0	38	57	34	61	65	63	48	0
8:132952746|132958880	ENSG00000132294,	EFR3A	+	hsa_circ_0142490	Maass2017	+	+	3	20	23		0	0	2	7	0	2	9	6	18	4	8	12	9	6	7	17	0	14	17	10	4	9	9	6	3	8	14		0	0	24	17	0	46	51	33	56	44
17:77073512|77073946	ENSG00000167280,	ENGASE	+	hsa_circ_0008114	Jeck2013, Salzman2013	+	+	6	17	23		2	1	3	10	4	2	0	5	7	0	10	7	4	0	3	12	8	8	9	5	4	7	10	9	8	0	19		12	7	8	7	16	11	0	22	11	0
7:158566032|158591763	ENSG00000117868,	ESYT2	-	hsa_circ_0083220	Salzman2013	+	+	5	18	23		3	4	3	2	4	0	26	5	3	2	7	9	0	0	2	7	1	18	11	3	4	12	13	8	0	6	2		42	48	54	44	48	0	95	42	50	28
10:15875629|15889942	ENSG00000148481,	FAM188A	-	hsa_circ_0006665	Jeck2013, Salzman2013	+	+	5	18	23		0	3	5	4	2	6	10	8	8	0	16	4	16	14	7	15	0	15	10	11	9	11	10	8	8	0	12		0	10	11	7	7	16	20	24	24	0
4:153332455|153333681	ENSG00000109670,	FBXW7	-	hsa_circ_0001451	Jeck2013, Memczak2013, Salzman2013	+	+	5	18	23		4	0	4	5	6	8	7	0	8	4	14	11	5	0	3	14	0	10	18	12	9	8	18	9	11	6	19		2	0	3	2	0	3	4	0	7	2
6:76022113|76024918	ENSG00000118407,	FILIP1	-			+	+	3	20	23		2	3	4	0	0	0	8	7	3	3	1	1	7	1	1	3	1	2	6	0	1	3	4	6	1	2	6		65	84	68	0	0	0	147	79	96	80
9:128099297|128099870	ENSG00000165219,	GAPVD1	+	hsa_circ_0003270	Jeck2013, Salzman2013	+	+	5	18	23		7	1	4	0	2	4	12	4	6	2	7	7	0	0	0	17	2	9	9	10	21	7	5	8	9	5	9		10	21	9	0	14	30	16	21	21	27
11:22696396|22707335	ENSG00000148935,	GAS2	+	hsa_circ_0021516	Salzman2013	+	+	6	17	23		4	13	9	2	3	4	6	0	4	3	8	12	1	9	4	0	0	18	23	26	0	5	10	15	8	7	8		18	27	18	16	13	37	34	0	38	29
9:5968019|5988545	ENSG00000183354,	KIAA2026	-	hsa_circ_0142601	Maass2017	+	+	3	20	23		0	1	0	0	2	1	19	6	4	7	12	12	9	0	13	6	4	11	10	11	12	2	4	1	3	3	23		0	13	0	0	12	14	32	17	29	16
3:134327491|134346660	ENSG00000174611,	KY	-			+	+	5	18	23		2	11	3	0	2	4	3	3	10	11	7	3	0	2	6	11	1	0	3	4	10	6	4	4	4	2	0		16	9	9	0	8	36	98	55	64	27
10:98667022|98667504	ENSG00000196233,	LCOR	+	hsa_circ_0007707	Jeck2013, Salzman2013	+	+	5	18	23		12	2	1	7	0	6	6	0	5	2	4	1	2	8	1	5	4	6	5	7	6	9	8	0	0	4	9		13	19	6	13	0	18	41	0	25	16
7:24663285|24708279	ENSG00000105926,	MPP6	+	hsa_circ_0001686	Memczak2013, Salzman2013	+	+	5	18	23		3	3	0	4	1	1	5	6	4	3	6	6	4	0	0	8	2	12	4	1	5	6	7	13	4	0	8		3	5	0	9	3	4	8	8	7	7
8:17570723|17581342	ENSG00000129422,	MTUS1	-	hsa_circ_0083443	Salzman2013	+	+	5	18	23		4	3	0	8	4	5	7	6	19	7	10	16	0	13	4	13	5	19	20	14	15	7	14	0	0	3	21		42	31	0	35	25	32	65	50	54	42
13:33054727|33101669	ENSG00000244754,	N4BP2L2	-	hsa_circ_0005723	Jeck2013	+	+	6	17	23		4	6	2	3	4	2	5	4	6	4	0	0	1	0	2	7	8	10	4	8	9	7	0	4	2	7	8		55	76	36	53	59	81	95	77	60	53
2:240929491|240946787	ENSG00000130414,	NDUFA10	-	hsa_circ_0001118	Jeck2013, Memczak2013, Salzman2013	+	+	5	18	23		3	1	4	0	10	6	19	0	7	7	14	10	4	14	0	13	14	17	10	11	7	10	10	15	6	0	15		38	41	30	0	53	38	72	0	58	53
19:13135835|13136366	ENSG00000008441,	NFIX	+	hsa_circ_0005660	Jeck2013, Salzman2013	+	+	6	17	23		11	6	3	4	3	3	5	3	8	7	2	5	2	6	0	5	0	3	5	5	3	8	0	3	0	12	8		60	36	35	26	31	53	79	141	54	45
21:16386665|16415895	ENSG00000180530,	NRIP1	-	hsa_circ_0004771	Jeck2013, Salzman2013	+	+	5	18	23		0	2	1	3	5	3	14	5	4	0	7	4	2	2	0	11	7	4	5	1	2	4	0	2	1	2	12		0	37	9	29	30	16	41	29	13	0
8:52773421|52773806	ENSG00000168300,	PCMTD1	-	hsa_circ_0001802	Memczak2013	+	+	5	18	23		2	2	2	2	0	2	11	4	15	6	4	0	6	4	1	5	1	6	7	5	9	10	0	3	0	11	6		85	138	66	150	0	90	180	154	193	157
8:52744004|52773806	ENSG00000168300,	PCMTD1	-			+	+	5	18	23		3	3	1	2	0	1	14	4	4	7	4	3	0	1	0	3	3	2	5	8	1	5	5	3	0	5	3		17	25	19	27	0	27	45	20	37	20
15:85619093|85626875	ENSG00000073417,	PDE8A	+	hsa_circ_0036621	Salzman2013	+	+	6	17	23		17	7	10	9	6	12	9	0	4	5	11	7	0	15	5	13	1	0	10	13	5	9	1	13	1	0	5		20	27	10	14	17	27	38	0	26	14
11:85707869|85742653	ENSG00000073921,	PICALM	-	hsa_circ_0023923	Salzman2013	+	+	3	20	23		7	4	0	0	4	0	12	11	7	5	17	16	0	10	2	6	13	23	22	9	17	4	15	18	8	7	14		44	36	0	0	33	0	76	59	59	53
7:113522094|113522375	ENSG00000154415,	PPP1R3A	-			+	+	5	18	23		14	20	27	8	12	0	9	3	6	12	11	6	3	5	6	4	0	7	5	7	15	9	3	0	0	6	1		167	195	141	180	224	0	358	357	309	255
2:227771509|227779067	ENSG00000144468,	RHBDD1	+	hsa_circ_0058497	Salzman2013	+	+	5	18	23		4	1	4	1	2	0	11	2	7	1	5	4	7	0	2	10	1	2	0	1	0	4	3	2	1	1	4		3	1	3	3	4	0	10	5	9	2
1:1158624|1159348	ENSG00000078808,	SDF4	-	hsa_circ_0000002	Memczak2013, Salzman2013	+	+	5	18	23		4	6	4	9	5	0	10	12	11	8	0	0	10	6	9	10	12	17	11	6	0	8	11	4	18	11	16		16	21	23	10	18	0	21	13	13	19
14:70633356|70635201	ENSG00000100678,	SLC8A3	-	hsa_circ_0000551	Memczak2013, Salzman2013	+	+	2	21	23		0	0	6	3	0	0	26	9	14	5	29	7	15	8	3	26	7	27	19	4	19	10	7	17	1	4	69		0	0	8	8	0	0	27	37	18	18
10:97154758|97170534	ENSG00000095637,	SORBS1	-			+	+	5	18	23		5	4	4	5	5	0	3	5	13	3	0	14	9	1	5	8	0	7	5	3	11	1	8	3	8	2	0		51	40	39	70	56	0	65	22	58	50
4:38091553|38104778	ENSG00000065882,	TBC1D1	+	hsa_circ_0001402	Jeck2013, Memczak2013, Salzman2013	+	+	5	18	23		8	5	8	4	13	0	0	3	5	0	3	12	10	3	3	5	3	12	3	5	0	2	2	4	2	9	7		21	33	15	27	53	0	0	42	20	0
X:13684436|13698717	ENSG00000176896,	TCEANC	+	hsa_circ_0007717	Jeck2013	+	+	5	18	23		0	6	6	4	4	10	2	1	9	7	2	6	3	7	0	4	1	11	8	8	6	1	4	0	5	6	0		0	2	0	1	0	2	0	0	2	0
13:61013822|61041513	ENSG00000083544,	TDRD3	+	hsa_circ_0003441	Jeck2013, Salzman2013	+	+	5	18	23		11	10	8	0	3	14	20	0	11	16	18	13	10	0	16	18	6	17	15	19	6	19	15	18	0	14	18		18	27	15	0	18	28	40	0	35	27
19:16790795|16791392	ENSG00000072954,	TMEM38A	+			+	+	5	18	23		0	2	4	3	1	3	6	0	4	4	11	9	0	1	2	1	4	7	6	5	6	1	2	0	2	1	5		0	192	201	193	214	165	193	0	126	281
9:33971649|33973235	ENSG00000137073,	UBAP2	-	hsa_circ_0001851	Jeck2013, Memczak2013, Salzman2013	+	+	6	17	23		18	9	17	9	2	4	6	6	8	0	8	0	0	0	1	2	10	5	4	15	8	5	6	4	7	6	2		20	15	17	11	13	12	34	16	11	0
17:4186093|4210418	ENSG00000132388,	UBE2G1	-	hsa_circ_0004805	Jeck2013	+	+	6	17	23		4	5	4	3	4	3	3	0	0	3	2	15	8	4	0	9	0	4	11	8	7	7	7	4	1	6	13		81	77	51	114	83	85	108	0	0	139
15:25650608|25657118	ENSG00000114062,	UBE3A	-	hsa_circ_0000586	Memczak2013, Salzman2013	+	+	5	18	23		21	15	21	20	0	12	33	22	30	25	34	0	34	39	40	37	17	30	24	20	31	0	30	28	35	39	0		35	41	64	27	0	50	71	39	48	53
8:42259306|42260979	ENSG00000078668,	VDAC3	+	hsa_circ_0005927	Jeck2013, Salzman2013	+	+	2	21	23		0	0	0	4	1	0	5	4	7	2	5	7	8	4	2	10	1	18	10	4	11	4	13	8	3	2	12		0	0	0	95	70	0	85	85	68	45
9:79829245|79842401	ENSG00000197969,	VPS13A	+	hsa_circ_0087243	Salzman2013	+	+	6	17	23		2	2	1	5	5	6	13	3	5	4	17	0	0	7	8	8	0	2	14	6	12	4	8	1	0	14	5		31	46	28	63	44	34	95	98	44	36
13:42385361|42407667	ENSG00000102763,	VWA8	-	hsa_circ_0006049	Jeck2013, Salzman2013	+	+	5	18	23		1	1	2	1	0	5	7	5	8	5	9	5	1	7	0	5	7	6	6	9	0	3	0	1	5	7	4		35	51	34	41	0	37	44	35	35	49
13:42385361|42393522	ENSG00000102763,	VWA8	-	hsa_circ_0004711	Jeck2013, Salzman2013	+	+	5	18	23		18	5	7	5	0	7	35	5	8	19	19	0	9	11	11	9	8	36	4	20	7	11	44	8	0	6	0		38	50	30	37	0	44	35	33	31	39
X:24190832|24197887	ENSG00000005889,	ZFX	+	hsa_circ_0007108	Jeck2013, Salzman2013	+	+	5	18	23		8	0	8	6	9	5	10	0	18	6	10	21	0	7	9	11	6	27	17	8	9	0	20	3	2	8	50		25	0	32	16	19	37	22	0	36	18
15:89656956|89659752	ENSG00000140526,	ABHD2	+	hsa_circ_0007099	Jeck2013, Salzman2013	+	+	5	17	22		4	12	10	0	6	2	5	0	3	1	2	0	10	5	4	0	3	2	7	2	2	0	5	15	7	5	11		5	22	23	0	33	23	30	0	9	7
4:77002977|77003688	ENSG00000156219,	ART3	+			+	+	6	16	22		4	3	3	3	2	3	5	0	12	11	14	0	3	3	9	22	8	9	17	0	1	0	11	0	8	8	6		81	80	40	92	30	51	52	0	74	105
2:160229556|160231264	ENSG00000123636,	BAZ2B	-	hsa_circ_0002463	Jeck2013, Salzman2013	+	+	6	16	22		1	2	4	2	2	2	15	4	0	0	4	9	7	0	5	8	6	3	0	3	5	2	1	0	2	2	5		6	18	12	21	20	20	46	13	0	0
7:81599991|81611943	ENSG00000153956,	CACNA2D1	-			+	+	5	17	22		8	0	3	8	6	5	0	6	9	9	6	0	0	9	19	4	11	9	13	8	10	0	3	16	20	19	10		120	0	86	137	71	175	0	369	223	203
10:32740520|32762951	ENSG00000216937,	CCDC7	+	hsa_circ_0140844	Maass2017	+	+	6	16	22		3	2	2	3	1	3	4	2	4	0	6	0	0	4	3	0	0	8	10	4	8	1	7	4	5	10	7		9	14	7	8	9	12	9	19	8	0
7:40027198|40041630	ENSG00000065883,	CDK13	+	hsa_circ_0001699	Memczak2013, Salzman2013	+	+	5	17	22		0	7	2	2	8	2	11	1	9	5	6	0	2	0	3	4	5	3	8	7	0	4	2	2	0	5	9		0	15	11	15	17	9	15	14	16	7
5:122881111|122893258	ENSG00000151292,	CSNK1G3	+	hsa_circ_0001522	Memczak2013, Salzman2013	+	+	6	16	22		2	2	11	7	3	4	14	5	4	6	5	0	0	0	8	6	0	11	8	7	12	0	2	3	4	3	10		1	10	4	4	7	4	13	0	3	4
15:64217015|64218292	ENSG00000035664,	DAPK2	-	hsa_circ_0141257	Maass2017	+	+	5	17	22		12	7	7	9	0	6	19	14	9	14	13	5	0	8	0	8	2	10	13	11	9	0	11	15	6	0	9		39	34	20	32	0	46	81	81	52	43
X:32827610|32867937	ENSG00000198947,	DMD	-			+	+	5	17	22		1	6	1	1	1	0	7	6	11	0	5	0	3	1	1	11	1	9	6	4	0	0	2	1	2	4	11		327	320	228	217	223	0	524	338	329	0
4:110862102|110909865	ENSG00000138798,	EGF	+	hsa_circ_0142060	Maass2017	+	+	6	16	22		1	1	2	3	4	5	10	4	1	4	5	4	2	0	9	6	0	6	0	3	8	0	5	4	0	4	8		32	29	23	27	26	42	30	47	32	25
2:233428957|233434554	ENSG00000135930,	EIF4E2	+			+	+	2	20	22		0	9	0	0	11	0	21	9	34	22	34	23	0	8	3	34	4	58	23	11	18	13	12	7	19	10	57		0	16	0	0	12	0	17	9	24	11
8:28013459|28019595	ENSG00000134014,	ELP3	+	hsa_circ_0001785	Jeck2013, Memczak2013, Salzman2013	+	+	5	17	22		2	0	1	2	1	5	8	6	1	1	2	1	2	2	0	2	0	5	2	2	3	0	2	4	4	0	9		18	0	15	18	20	19	21	11	18	23
8:27382879|27394372	ENSG00000120915,	EPHX2	+	hsa_circ_0083766	Salzman2013	+	+	6	16	22		6	6	7	4	5	2	5	0	2	5	12	1	1	7	0	0	6	5	0	5	3	12	4	2	0	6	1		9	10	4	4	3	4	4	0	5	6
7:27668990|27672064	ENSG00000106049,	HIBADH	-	hsa_circ_0003958	Jeck2013, Salzman2013	+	+	6	16	22		5	4	2	2	2	1	7	0	0	0	5	7	12	4	0	5	7	7	8	20	3	6	0	7	3	5	8		88	44	66	79	67	94	76	0	0	0
3:152163071|152165562	ENSG00000152601,	MBNL1	+	hsa_circ_0007630	Jeck2013, Salzman2013	+	+	5	17	22		7	6	1	4	3	0	5	0	0	3	5	16	9	0	2	8	1	16	7	5	4	5	9	0	7	3	9		216	223	156	206	149	0	279	0	0	228
8:42202471|42207583	ENSG00000070501,	POLB	+			+	+	6	16	22		7	2	1	2	4	2	14	8	5	4	4	3	0	2	1	8	0	9	15	6	13	0	5	6	0	0	14		23	51	23	29	21	32	60	40	38	37
9:4860125|4860901	ENSG00000120158,	RCL1	+	hsa_circ_0007592	Jeck2013	+	+	2	20	22		3	0	5	0	0	0	29	0	4	13	22	7	14	3	9	17	13	21	28	14	10	16	14	13	2	16	35		15	0	11	0	0	0	25	0	14	13
14:55168780|55169298	ENSG00000020577,	SAMD4A	+	hsa_circ_0004846	Jeck2013, Salzman2013	+	+	6	16	22		8	5	7	4	12	4	7	5	11	0	8	11	0	8	3	0	0	4	5	3	1	2	7	8	0	1	12		65	67	62	54	104	79	75	45	74	0
4:129913322|129925031	ENSG00000151466,	SCLT1	-	hsa_circ_0001439	Jeck2013, Memczak2013, Salzman2013	+	+	5	17	22		6	5	2	0	3	5	6	3	2	8	11	0	3	0	0	6	0	11	13	7	15	4	4	4	1	11	2		6	1	1	0	5	1	7	9	2	6
6:13579683|13584457	ENSG00000124523,	SIRT5	+	hsa_circ_0007218	Jeck2013, Salzman2013	+	+	5	17	22		2	3	2	0	1	2	3	0	2	3	9	1	0	5	7	4	1	6	5	8	0	4	0	4	4	5	6		12	15	6	0	7	16	18	0	16	7
3:31617888|31621588	ENSG00000163527,	STT3B	+	hsa_circ_0001278	Jeck2013, Memczak2013, Salzman2013	+	+	5	17	22		0	5	4	3	4	2	13	2	2	3	4	1	3	4	0	12	8	0	0	7	13	3	6	4	0	4	3		0	22	32	39	19	17	42	36	31	35
7:75630208|75643205	ENSG00000127952,	STYXL1	-			+	+	5	17	22		0	4	9	2	4	5	33	4	8	0	24	22	0	2	7	24	34	22	23	25	6	0	22	29	0	3	33		0	3	3	8	3	3	8	1	0	0
9:33960824|33973235	ENSG00000137073,	UBAP2	-	hsa_circ_0001850	Jeck2013, Memczak2013, Salzman2013	+	+	5	17	22		0	3	4	4	3	6	10	6	0	6	0	5	0	0	12	16	2	11	11	10	2	9	13	9	3	11	7		0	17	20	15	13	22	23	19	0	15
5:138979957|138994551	ENSG00000131508,	UBE2D2	+	hsa_circ_0005728	Jeck2013, Salzman2013	+	+	2	20	22		0	0	4	0	0	4	5	3	12	0	1	6	5	1	4	3	8	5	8	3	1	7	5	3	3	4	4		0	0	40	0	0	33	44	103	46	0
2:44729828|44732869	ENSG00000143919,	CAMKMT	+	hsa_circ_0000996	Memczak2013	+	+	6	15	21		2	2	3	1	2	4	6	4	0	0	7	0	1	1	4	0	0	4	8	5	3	4	1	1	0	6	6		6	2	7	5	2	3	12	2	0	0
13:26974590|26975761	ENSG00000132964,	CDK8	+	hsa_circ_0003489	Jeck2013, Salzman2013	+	+	5	16	21		7	6	3	0	4	7	7	4	0	7	10	0	12	9	0	4	2	7	10	8	15	0	9	5	4	6	0		6	6	5	0	8	15	9	3	0	5
2:180815239|180815653	ENSG00000163510,	CWC22	-			+	+	5	16	21		3	0	6	5	6	6	5	3	4	9	0	0	4	1	0	9	0	7	13	7	0	4	5	5	7	10	4		8	0	2	4	5	6	6	9	11	8
1:59787208|59812070	ENSG00000172456,	FGGY	+	hsa_circ_0000075	Jeck2013, Memczak2013, Salzman2013	+	+	1	20	21		15	0	2	3	5	3	16	6	6	4	9	13	13	10	9	17	5	13	10	12	15	14	7	2	0	11	10		84	0	65	51	37	52	135	71	89	55
19:18648411|18649246	ENSG00000105701,	FKBP8	-	hsa_circ_0000914	Memczak2013	+	+	6	15	21		5	3	2	2	3	1	3	0	0	2	3	1	4	0	0	0	0	7	5	1	2	6	4	2	2	3	7		56	51	43	60	68	45	43	0	0	57
16:1859239|1859834	ENSG00000063854,	HAGH	-	hsa_circ_0141287	Maass2017	+	+	6	15	21		1	4	3	3	6	7	5	0	8	2	1	4	0	0	5	8	6	0	2	8	0	10	9	12	11	0	18		31	40	39	37	32	32	22	0	24	31
1:117944808|117948267	ENSG00000198162,	MAN1A2	+	hsa_circ_0000116	Memczak2013, Salzman2013	+	+	1	20	21		2	0	4	2	2	0	14	3	9	3	17	15	0	9	5	6	10	13	9	5	16	7	10	6	5	8	11		21	0	17	23	13	0	42	20	43	20
15:31266517|31269158	ENSG00000166912,	MTMR10	-	hsa_circ_0141214	Maass2017	+	+	5	16	21		3	14	2	4	6	0	9	3	5	0	3	0	0	5	3	10	0	19	2	0	7	10	2	6	2	9	4		27	23	15	37	25	0	37	42	30	0
12:124904503|124915333	ENSG00000196498,	NCOR2	-	hsa_circ_0029308	Salzman2013	+	+	6	15	21		2	1	3	1	1	1	3	2	1	4	4	4	0	3	0	6	0	0	0	1	2	0	1	5	3	8	3		6	19	2	5	10	11	33	4	11	9
2:152348197|152349008	ENSG00000183091,	NEB	-			+	+	5	16	21		4	4	2	2	4	0	10	0	11	4	16	12	10	8	0	13	4	22	4	0	1	0	6	14	0	2	15		1689	3676	1747	2336	2562	0	3784	0	2225	2515
2:152483516|152484348	ENSG00000183091,	NEB	-			+	+	5	16	21		0	1	3	1	1	5	11	0	1	1	8	7	9	1	0	11	0	5	15	3	7	0	4	5	1	0	11		0	7493	4395	4760	5046	5823	6870	0	3861	4075
2:206305094|206305396	ENSG00000116117,	PARD3B	+	hsa_circ_0004575	Jeck2013, Salzman2013	+	+	5	16	21		0	3	3	4	3	5	3	6	3	2	5	0	3	7	7	3	0	0	9	3	1	0	5	5	0	2	5		0	3	5	3	1	9	6	1	4	5
3:169863211|169867032	ENSG00000173889,	PHC3	-	hsa_circ_0001360	Jeck2013, Memczak2013, Salzman2013	+	+	6	15	21		7	5	3	11	8	2	0	0	3	5	10	9	4	7	4	6	0	14	0	5	4	0	3	0	5	7	11		12	15	9	13	21	12	0	0	15	16
3:169854207|169867032	ENSG00000173889,	PHC3	-	hsa_circ_0001359	Jeck2013, Memczak2013, Salzman2013	+	+	5	16	21		5	3	0	4	4	4	3	3	2	0	5	0	1	3	0	4	2	8	11	3	10	0	4	0	4	11	6		9	13	0	17	13	19	23	10	10	0
16:47531310|47549512	ENSG00000102893,	PHKB	+	hsa_circ_0000698	Jeck2013, Memczak2013, Salzman2013	+	+	5	16	21		1	2	1	1	3	0	8	8	4	0	3	7	3	0	1	11	3	8	7	3	0	0	9	0	4	3	7		13	30	9	26	31	0	30	36	10	0
7:113522094|113525422	ENSG00000154415,	PPP1R3A	-			+	+	5	16	21		4	4	4	0	2	4	9	4	10	3	0	0	6	0	5	12	3	3	4	8	1	5	7	1	2	0	0		73	103	84	0	107	70	178	155	126	112
14:73614503|73614802	ENSG00000080815,	PSEN1	+	hsa_circ_0008521	Jeck2013, Salzman2013	+	+	5	16	21		7	3	0	5	5	3	7	8	5	0	4	0	3	14	7	10	0	9	1	9	6	2	4	0	1	4	0		12	9	0	10	17	21	15	16	23	0
6:13639795|13644961	ENSG00000010017,	RANBP9	-	hsa_circ_0001578	Jeck2013, Memczak2013, Salzman2013	+	+	5	16	21		3	3	0	5	2	3	4	3	3	2	7	19	0	0	0	0	0	13	8	3	1	5	3	3	3	3	5		15	21	0	18	22	20	33	43	32	28
3:67797195|67801084	ENSG00000241316,	RP11-81N13.1	+			+	+	5	16	21		4	12	0	2	12	1	10	3	2	8	0	0	0	14	2	7	0	6	7	8	2	8	1	6	0	8	9		6	5	0	5	5	4	14	1	11	7
6:155095123|155154543	ENSG00000213079,	SCAF8	+	hsa_circ_0142309	Maass2017	+	+	5	16	21		0	4	4	6	8	9	21	16	15	6	23	6	0	0	0	14	18	13	0	14	18	15	29	5	3	0	25		0	22	10	18	14	14	28	28	13	19
15:59204762|59205895	ENSG00000137776,	SLTM	-	hsa_circ_0003713	Jeck2013, Salzman2013	+	+	5	16	21		3	6	1	1	0	2	3	0	5	5	7	9	4	9	0	5	0	13	3	4	0	5	7	0	2	2	9		30	25	35	30	0	29	58	0	51	42
15:25328543|25339104	ENSG00000224078,	SNHG14	+	hsa_circ_0000585	Memczak2013	+	+	5	16	21		0	1	1	5	2	1	2	2	0	0	1	5	0	5	4	1	1	1	0	5	7	3	2	5	0	3	1		0	49	20	36	36	40	36	28	0	0
16:4253167|4254635	ENSG00000185739,	SRL	-			+	+	6	15	21		3	7	3	3	6	9	15	3	0	0	3	2	2	0	0	14	1	11	7	8	2	0	7	9	0	4	5		179	158	167	174	185	170	267	194	0	0
5:87577859|87588460	ENSG00000247828,	TMEM161B-AS1	+			+	+	5	16	21		1	2	1	0	4	1	11	0	20	17	3	13	6	15	16	2	2	7	0	8	1	2	5	0	0	3	0		7	7	6	0	8	1	10	0	7	6
2:179632492|179632632	ENSG00000155657,	TTN	-			+	+	5	16	21		1	0	5	5	4	3	2	0	7	4	8	6	1	10	2	7	0	2	7	12	0	2	2	1	0	5	0		12916	0	14552	15357	15674	17908	18823	0	13443	16603
9:86297866|86301070	ENSG00000135018,	UBQLN1	-	hsa_circ_0005142	Jeck2013, Salzman2013	+	+	5	16	21		2	2	3	3	0	2	0	5	1	4	1	4	0	4	2	0	0	5	4	7	0	6	3	5	1	2	1		38	38	30	40	0	44	0	77	56	61
12:14576843|14578407	ENSG00000171681,	ATF7IP	+	hsa_circ_0141001	Maass2017	+	+	5	15	20		1	0	3	2	1	2	1	2	6	0	3	11	0	0	6	13	0	5	8	5	0	4	4	2	0	2	5		27	0	14	41	12	20	45	54	56	0
2:32639837|32641231	ENSG00000115760,	BIRC6	+	hsa_circ_0053535	Salzman2013	+	+	5	15	20		1	2	0	2	1	1	4	5	4	0	8	6	0	2	0	9	6	4	0	2	0	2	0	1	1	3	5		27	49	0	37	38	44	66	45	35	0
21:38792601|38794168	ENSG00000157540,	DYRK1A	+	hsa_circ_0001190	Jeck2013, Memczak2013	+	+	5	15	20		2	4	17	0	2	7	7	3	1	1	5	0	3	2	0	0	2	3	1	8	1	3	4	0	0	3	0		21	13	26	0	17	23	49	21	42	43
3:127980971|127983624	ENSG00000132394,	EEFSEC	+	hsa_circ_0008759	Jeck2013	+	+	5	15	20		4	5	6	0	4	3	8	0	4	3	6	0	0	5	0	0	9	4	7	3	0	7	8	5	10	7	3		16	5	9	0	6	8	9	0	4	3
16:85667520|85667738	ENSG00000131149,	GSE1	+	hsa_circ_0000722	Jeck2013, Memczak2013	+	+	6	14	20		16	12	9	28	16	22	0	0	0	8	0	3	4	7	8	1	0	2	0	0	1	8	7	4	15	18	3		5	2	1	5	1	1	0	0	0	1
9:113734353|113735838	ENSG00000198121,	LPAR1	-	hsa_circ_0087960	Salzman2013	+	+	5	15	20		4	3	0	1	1	4	7	5	2	0	4	5	2	0	5	5	0	9	0	0	0	8	4	6	3	4	19		0	2	0	5	9	7	11	2	4	0
2:9083316|9098771	ENSG00000143797,	MBOAT2	-	hsa_circ_0007334	Jeck2013, Salzman2013	+	+	6	14	20		4	4	5	6	6	6	4	0	0	0	1	1	3	1	0	8	0	1	2	2	0	8	5	7	0	6	3		6	4	8	2	4	5	1	0	0	0
15:85607601|85626875	ENSG00000073417,	PDE8A	+	hsa_circ_0005053	Jeck2013, Salzman2013	+	+	6	14	20		3	3	2	1	4	5	5	0	1	1	1	0	0	1	0	8	8	3	0	3	0	6	4	3	0	6	2		16	13	5	9	10	18	24	0	14	8
2:208841375|208842310	ENSG00000178385,	PLEKHM3	-	hsa_circ_0001095	Jeck2013, Memczak2013, Salzman2013	+	+	5	15	20		4	0	2	4	9	11	10	2	5	8	13	6	0	3	5	14	3	10	0	0	6	0	5	0	3	0	11		5	0	9	10	1	8	5	5	5	4
22:50810449|50832564	ENSG00000100239,	PPP6R2	+	hsa_circ_0001258	Jeck2013, Memczak2013, Salzman2013	+	+	5	15	20		2	0	8	3	2	4	5	3	6	4	14	11	0	0	0	0	0	8	6	8	5	3	12	0	8	3	3		22	0	23	23	19	18	45	25	30	27
8:141749117|141762415	ENSG00000169398,	PTK2	-	hsa_circ_0003171	Jeck2013, Salzman2013	+	+	5	15	20		0	12	7	2	2	5	28	6	8	4	15	5	0	0	0	18	0	11	13	10	5	2	9	0	4	0	12		0	19	11	14	9	17	29	23	21	28
7:66456124|66459328	ENSG00000126524,	SBDS	-			+	+	5	15	20		2	0	3	4	2	2	13	2	6	0	6	0	0	8	2	14	3	8	0	6	5	3	2	0	7	0	7		132	0	196	116	185	141	225	176	191	0
18:48581151|48593557	ENSG00000141646,	SMAD4	+	hsa_circ_0006952	Jeck2013	+	+	5	15	20		5	3	2	0	3	1	2	3	1	2	3	1	2	0	1	7	0	5	3	2	3	2	0	0	3	0	0		38	66	36	0	36	37	65	70	36	48
3:98487274|98492827	ENSG00000064225,	ST3GAL6	+	hsa_circ_0066608	Salzman2013	+	+	6	14	20		2	2	4	3	3	7	2	0	5	2	7	0	3	0	0	3	0	12	1	3	0	11	6	5	1	3	0		8	19	7	4	7	13	16	0	7	10
9:33953283|33963789	ENSG00000137073,	UBAP2	-	hsa_circ_0001847	Jeck2013, Memczak2013, Salzman2013	+	+	5	15	20		5	6	3	2	1	0	4	3	0	0	2	0	7	8	6	11	5	6	0	5	0	4	3	2	1	0	1		10	5	14	11	11	0	27	24	0	0
12:42604157|42604421	ENSG00000015153,	YAF2	-	hsa_circ_0004502	Jeck2013	+	+	5	15	20		2	7	7	2	0	4	9	1	0	0	6	1	2	0	2	2	0	5	0	4	3	1	2	5	3	0	3		19	31	23	27	0	23	39	21	0	0
11:22257709|22284589	ENSG00000171714,	ANO5	+			+	+	5	14	19		5	4	0	3	2	3	1	2	5	6	6	4	0	1	0	2	4	0	0	7	2	3	3	0	3	0	0		62	85	0	112	43	67	105	99	157	129
14:93760204|93762503	ENSG00000011114,	BTBD7	-	hsa_circ_0000563	Memczak2013, Salzman2013	+	+	5	14	19		1	0	2	2	1	4	10	0	0	3	6	11	9	0	0	16	7	4	0	5	3	0	3	11	3	0	13		1	0	4	1	3	6	13	0	0	10
17:63739186|63746842	ENSG00000154240,	CEP112	-	hsa_circ_0002910	Jeck2013, Salzman2013	+	+	6	13	19		6	6	9	2	1	3	5	6	0	3	0	0	2	0	1	6	2	0	6	0	1	0	2	5	0	6	4		4	4	10	11	6	5	6	11	0	4
17:57643988|57654726	ENSG00000108406,	DHX40	+			+	+	5	14	19		0	1	3	5	2	5	1	7	0	3	2	0	2	6	1	1	0	2	0	0	4	4	4	0	4	5	0		0	15	10	16	4	26	29	10	0	17
1:155646339|155753880	n/a	n/a	-			+	+	6	13	19		6	1	2	1	4	2	5	2	1	0	0	0	5	1	0	2	0	0	2	2	0	3	0	1	6	3	14		20	14	18	19	8	24	16	24	14	0
20:46252655|46262380	ENSG00000124151,	NCOA3	+	hsa_circ_0001165	Memczak2013, Salzman2013	+	+	5	14	19		2	0	4	1	2	1	0	0	4	3	10	4	2	4	2	6	1	0	0	0	3	4	6	2	1	0	0		24	0	12	29	24	35	0	0	21	48
2:152563395|152589699	ENSG00000183091,	NEB	-			+	+	5	14	19		3	1	4	2	0	1	7	10	9	4	9	2	0	0	0	6	0	8	17	8	5	0	2	7	1	0	0		3339	5171	4273	4864	0	5783	7922	3418	4044	3968
5:43675613|43704502	ENSG00000112992,	NNT	+	hsa_circ_0005585	Jeck2013	+	+	5	14	19		0	5	2	3	3	3	12	0	1	0	17	5	0	4	0	8	3	7	7	5	0	1	3	2	0	0	1		0	196	137	214	215	229	174	0	181	0
18:44470543|44486278	ENSG00000078043,	PIAS2	-			+	+	5	14	19		2	0	5	2	5	2	3	0	0	3	0	0	1	0	0	3	5	3	2	6	5	0	5	3	1	2	4		24	0	12	17	11	14	19	0	0	13
12:123983091|123984083	ENSG00000188026,	RILPL1	-	hsa_circ_0007552	Jeck2013, Salzman2013	+	+	5	14	19		4	2	0	1	3	1	10	1	0	0	0	0	5	1	2	7	7	12	9	5	0	0	6	3	0	3	4		47	60	0	35	57	40	40	25	0	0
5:135483521|135489852	ENSG00000113658,	SMAD5	+	hsa_circ_0007930	Jeck2013, Salzman2013	+	+	5	14	19		1	0	3	1	2	3	2	0	4	0	0	4	2	1	8	0	0	0	0	3	7	4	3	5	2	3	9		11	0	5	13	13	11	22	0	14	0
1:95609447|95616975	ENSG00000271092,ENSG00000152078,	TMEM56-RWDD3, TMEM56	+	hsa_circ_0000095	Memczak2013, Salzman2013	+	+	5	14	19		4	6	4	4	6	0	6	5	4	3	3	0	0	6	0	11	4	5	4	1	0	1	15	10	0	0	0		16	9	10	10	14	0	14	27	11	10
5:138994171|138994551	ENSG00000131508,	UBE2D2	+	hsa_circ_0006716	Jeck2013, Salzman2013	+	+	5	14	19		4	4	0	7	2	9	4	3	3	0	5	0	0	3	0	8	0	0	4	6	6	1	3	2	0	5	4		42	65	0	67	58	36	47	98	52	0
14:102659800|102661457	ENSG00000140153,	WDR20	+	hsa_circ_0000569	Jeck2013, Memczak2013	+	+	5	14	19		0	8	3	9	4	3	6	0	5	0	13	0	3	9	6	7	0	5	9	0	12	8	0	0	3	11	10		0	6	5	4	8	5	10	0	3	0
18:76856476|76914555	ENSG00000166377,	ATP9B	+	hsa_circ_0004057	Jeck2013	+	+	5	13	18		2	0	2	2	2	1	4	2	0	0	0	2	0	0	0	3	0	5	6	4	2	0	2	7	1	2	2		15	0	11	15	11	9	19	15	0	0
10:86177527|86185649	ENSG00000107771,	CCSER2	+	hsa_circ_0006956	Jeck2013, Salzman2013	+	+	6	12	18		3	2	2	2	1	3	4	1	0	3	0	0	0	8	0	3	0	5	4	0	5	0	6	0	5	6	3		10	10	13	8	5	14	19	15	0	5
19:49136701|49136912	ENSG00000105516,	DBP	-	hsa_circ_0003912	Jeck2013	+	+	5	13	18		4	3	2	0	4	3	7	0	0	3	3	2	1	0	3	14	1	0	0	0	4	4	5	5	0	0	6		5	8	14	0	9	7	17	0	0	11
5:140961879|140963182	ENSG00000131504,	DIAPH1	-	hsa_circ_0008982	Jeck2013, Salzman2013	+	+	5	13	18		2	1	1	0	2	1	9	0	1	0	2	6	0	0	7	8	1	8	0	0	5	2	1	0	0	1	11		25	21	48	0	37	49	25	0	13	0
8:38287200|38287466	ENSG00000077782,	FGFR1	-	hsa_circ_0008016	Jeck2013, Salzman2013	+	+	6	12	18		6	5	4	5	4	8	0	0	1	5	4	0	0	7	4	0	0	0	0	2	0	2	4	2	9	7	6		0	1	1	2	1	3	0	0	4	1
21:37734481|37736557	ENSG00000159256,	MORC3	+	hsa_circ_0141681	Maass2017	+	+	5	13	18		5	7	1	2	0	8	0	6	0	0	7	6	3	14	0	6	0	7	3	2	0	1	8	1	2	0	0		22	25	11	18	0	25	0	28	0	0
2:152352790|152353547	ENSG00000183091,	NEB	-			+	+	6	12	18		8	10	2	3	6	5	12	15	0	9	2	14	7	0	0	6	16	16	0	12	0	0	2	0	0	0	8		650	1507	496	931	830	912	1590	1923	0	1037
19:3425104|3435205	ENSG00000141905,	NFIC	+	hsa_circ_0006392	Jeck2013, Salzman2013	+	+	5	13	18		4	3	0	1	7	4	0	3	2	4	10	2	4	5	10	2	0	0	4	0	4	0	0	0	8	3	0		37	25	0	35	37	42	0	82	32	47
1:228496800|228497260	ENSG00000154358,	OBSCN	+	hsa_circ_0016781	Salzman2013	+	+	5	13	18		0	3	3	4	4	3	4	0	1	0	1	2	0	0	2	9	0	5	0	1	2	2	2	3	5	0	0		0	403	292	232	260	412	308	0	213	0
1:100127875|100133322	ENSG00000099260,	PALMD	+	hsa_circ_0141453	Maass2017	+	+	5	13	18		3	2	2	2	1	0	3	0	2	2	1	0	2	0	1	3	0	0	3	4	0	4	0	2	1	0	3		50	78	35	62	49	0	106	0	86	64
12:107236367|107237725	ENSG00000111785,	RIC8B	+	hsa_circ_0002154	Jeck2013	+	+	6	12	18		2	4	2	2	1	1	2	2	5	0	2	0	0	0	0	11	0	6	0	5	4	1	0	8	1	0	4		4	4	5	7	2	5	6	5	2	0
10:112723883|112745523	ENSG00000108061,	SHOC2	+	hsa_circ_0020028	Salzman2013	+	+	5	13	18		1	2	1	2	0	3	4	0	5	5	11	0	5	0	4	6	3	0	5	3	0	5	0	9	0	1	0		14	18	19	21	0	21	15	0	16	13
14:88883055|88904247	ENSG00000042317,	SPATA7	+			+	+	5	13	18		0	4	3	3	1	1	6	0	0	0	4	0	8	0	1	4	7	4	6	1	0	0	0	5	1	2	2		0	5	4	5	5	10	6	0	0	0
20:39721112|39729993	ENSG00000198900,	TOP1	+	hsa_circ_0141657	Maass2017	+	+	5	13	18		2	2	2	0	1	2	4	0	0	5	4	2	1	0	3	11	0	5	4	0	5	7	0	7	0	0	6		6	5	5	0	6	7	12	0	0	9
1:154145384|154145677	ENSG00000143549,	TPM3	-	hsa_circ_0008368	Jeck2013, Salzman2013	+	+	5	13	18		3	2	10	2	3	0	22	2	2	3	9	0	0	0	0	4	0	7	1	9	6	0	0	7	0	2	7		1082	1672	1497	993	1314	0	2035	934	1932	2032
14:39623415|39627606	ENSG00000182400,	TRAPPC6B	-	hsa_circ_0005836	Jeck2013, Salzman2013	+	+	6	12	18		1	6	2	2	1	2	5	1	0	3	10	4	2	0	0	0	0	8	4	0	9	4	1	0	0	0	1		17	28	9	17	20	13	42	17	0	13
12:111991962|111993723	ENSG00000204842,	ATXN2	-	hsa_circ_0000439	Memczak2013, Salzman2013	+	+	5	12	17		3	2	0	3	1	5	0	3	0	1	2	0	0	0	3	3	0	0	0	5	2	1	3	5	0	2	2		5	13	0	8	6	9	0	8	0	5
10:93902786|93904869	ENSG00000107864,	CPEB3	-	hsa_circ_0002435	Jeck2013, Salzman2013	+	+	5	12	17		1	0	3	1	1	3	1	2	0	3	2	1	0	0	2	4	0	1	0	0	0	2	1	0	1	0	2		20	0	12	31	7	19	39	27	0	20
2:72958136|72960247	ENSG00000144036,	EXOC6B	-	hsa_circ_0001030	Memczak2013, Salzman2013	+	+	5	12	17		4	16	9	0	5	11	13	4	0	3	10	0	0	0	7	6	0	3	0	0	0	5	9	12	0	5	2		16	31	29	0	17	17	27	25	0	22
19:47421745|47440665	n/a	n/a	+	hsa_circ_0000943	Memczak2013	+	+	5	12	17		1	0	2	1	2	1	3	3	3	4	2	0	0	0	0	5	0	0	4	0	0	0	3	1	1	2	12		14	0	19	7	7	10	12	12	13	8
13:33052024|33101669	ENSG00000244754,	N4BP2L2	-			+	+	5	12	17		3	2	0	1	1	1	2	3	3	2	1	0	0	5	0	0	2	0	8	1	0	0	2	0	0	4	1		51	72	0	62	60	76	97	76	59	57
17:45695716|45696530	ENSG00000141279,	NPEPPS	+	hsa_circ_0004622	Jeck2013, Salzman2013	+	+	6	11	17		1	4	1	2	1	1	0	0	0	4	0	1	11	0	0	3	3	5	5	4	0	0	4	0	1	0	5		20	29	25	35	26	32	0	0	0	46
9:111868788|111870850	ENSG00000106771,	TMEM245	-	hsa_circ_0087938	Salzman2013	+	+	5	12	17		7	4	3	6	0	2	19	0	0	6	1	0	0	2	0	5	0	2	1	4	0	5	0	1	1	7	0		28	36	24	25	0	21	33	0	0	27
2:179519172|179535022	ENSG00000155657,	TTN	-			+	+	6	11	17		6	10	3	1	3	6	1	2	3	0	6	0	0	11	0	0	11	9	0	0	0	0	0	6	1	9	12		674	724	729	670	701	880	675	1687	494	0
9:33886879|33900269	ENSG00000107341,	UBE2R2	+	hsa_circ_0003624	Jeck2013, Salzman2013	+	+	6	11	17		2	3	2	3	6	2	3	2	0	0	3	0	0	0	0	0	0	0	3	0	3	4	1	4	2	3	2		21	16	26	25	22	21	19	26	0	0
5:149610868|149624764	ENSG00000070808,	CAMK2A	-			+	+	5	11	16		1	11	6	4	0	8	2	4	0	4	0	0	1	0	0	2	0	2	1	3	0	1	2	0	0	0	2		85	100	87	77	0	118	155	134	0	135
10:75576781|75583842	ENSG00000148660,	CAMK2G	-			+	+	5	11	16		9	1	0	5	1	2	0	1	2	0	3	2	4	5	3	4	0	0	4	0	0	4	3	0	0	0	0		51	38	0	35	41	73	0	52	56	0
14:102506573|102507010	ENSG00000197102,	DYNC1H1	+	hsa_circ_0002398	Jeck2013	+	+	5	11	16		2	3	2	3	1	0	4	1	0	0	3	0	4	0	0	3	0	0	5	6	2	2	0	3	0	0	1		37	54	39	37	49	0	25	39	0	0
11:117023157|117034608	ENSG00000168092,	PAFAH1B2	+	hsa_circ_0007827	Jeck2013, Salzman2013	+	+	5	11	16		0	1	1	2	2	2	5	0	1	0	3	6	0	0	0	3	0	4	8	1	1	1	0	0	0	0	5		0	18	11	11	9	9	21	0	7	0
2:231307652|231314970	ENSG00000067066,	SP100	+	hsa_circ_0003922	Jeck2013, Salzman2013	+	+	6	10	16		5	1	2	1	2	4	4	1	2	3	0	0	4	0	0	0	0	0	0	0	4	0	2	1	0	2	3		20	30	4	21	27	18	23	16	14	11
2:179527693|179535022	ENSG00000155657,	TTN	-			+	+	5	11	16		2	1	1	0	2	2	0	0	0	1	0	0	1	0	0	2	3	1	0	0	8	3	0	2	1	2	4		674	724	733	0	704	879	0	0	0	708
2:106774514|106782539	ENSG00000115652,	UXS1	-	hsa_circ_0001060	Memczak2013	+	+	5	11	16		5	15	8	6	3	0	6	5	7	0	0	0	6	0	0	0	0	2	0	6	9	0	5	5	1	0	5		10	9	11	11	14	0	33	9	19	0
8:64098706|64100303	ENSG00000185728,	YTHDF3	+	hsa_circ_0084620	Salzman2013	+	+	5	11	16		1	0	2	1	3	2	7	0	0	0	6	6	0	5	0	6	5	9	3	0	2	0	0	0	1	0	6		28	0	23	40	23	30	36	0	0	0
6:157357969|157406039	ENSG00000049618,	ARID1B	+	hsa_circ_0001658	Jeck2013, Memczak2013, Salzman2013	+	+	5	10	15		4	1	1	0	2	4	0	0	0	3	0	2	0	1	0	7	0	4	0	0	2	0	2	0	7	1	3		13	8	13	0	2	9	0	0	0	6
3:196817783|196846401	ENSG00000075711,	DLG1	-	hsa_circ_0008583	Jeck2013, Salzman2013	+	+	5	10	15		3	1	1	1	0	4	3	0	3	0	0	0	0	0	0	0	1	6	5	3	1	0	2	0	0	5	1		11	20	15	12	0	26	58	0	18	0
15:76580187|76585041	ENSG00000140374,	ETFA	-	hsa_circ_0000639	Jeck2013, Memczak2013, Salzman2013	+	+	5	10	15		2	2	1	1	0	1	10	3	0	0	3	0	6	0	1	2	0	1	3	0	0	4	0	7	0	0	0		70	76	79	67	0	86	90	79	0	0
11:44129233|44135851	ENSG00000151348,	EXT2	+	hsa_circ_0009018	Jeck2013, Salzman2013	+	+	5	10	15		2	7	4	1	0	4	5	0	2	1	0	7	0	1	0	0	2	0	1	0	2	0	1	0	0	0	1		6	14	4	8	0	21	10	0	19	8
2:190210951|190212922	n/a	n/a	-			+	+	5	10	15		3	0	1	2	1	1	4	0	6	0	1	0	1	0	0	5	0	0	0	0	0	2	6	2	3	0	2		10	0	4	2	6	1	11	0	5	0
2:203921150|203922176	ENSG00000144426,	NBEAL1	+	hsa_circ_0005395	Jeck2013, Salzman2013	+	+	6	9	15		1	1	2	2	1	3	3	0	0	0	3	0	0	3	0	0	3	1	1	3	1	0	0	3	0	0	0		20	13	5	18	6	20	12	0	0	0
19:34921481|34925873	ENSG00000126261,	UBA2	+	hsa_circ_0005325	Jeck2013, Salzman2013	+	+	5	10	15		0	1	2	2	1	1	2	0	2	2	2	0	0	3	1	0	0	0	1	6	0	1	0	0	0	0	1		0	35	22	29	28	33	26	0	23	28
16:53288350|53308214	ENSG00000177200,	CHD9	+	hsa_circ_0000702	Memczak2013, Salzman2013	+	+	5	9	14		2	3	1	0	4	1	2	0	0	0	0	0	0	0	0	10	3	0	9	1	1	3	8	0	0	0	7		26	35	25	0	19	33	46	0	0	0
7:44880498|44882953	ENSG00000105968,	H2AFV	-	hsa_circ_0008791	Jeck2013, Salzman2013	+	+	5	9	14		2	2	2	0	3	13	3	0	6	2	8	0	2	0	0	0	0	0	0	0	0	3	2	1	0	2	0		14	19	15	0	26	14	40	0	16	20
5:56160561|56161804	ENSG00000095015,	MAP3K1	+	hsa_circ_0001485	Memczak2013	+	+	5	9	14		2	0	1	2	1	3	2	0	0	0	2	0	1	0	0	0	0	2	0	1	0	2	1	2	0	2	0		8	0	2	3	4	4	6	0	0	0
3:182788787|182789145	ENSG00000078070,	MCCC1	-	hsa_circ_0008550	Jeck2013, Salzman2013	+	+	5	9	14		5	1	1	1	0	2	0	2	0	2	0	0	0	0	2	0	0	4	3	0	0	3	2	0	0	2	1		13	17	5	12	0	13	0	16	0	26
3:169840379|169843795	ENSG00000173889,	PHC3	-	hsa_circ_0007854	Jeck2013	+	+	5	9	14		0	1	1	2	4	10	0	0	1	0	0	0	0	6	1	2	0	2	0	1	0	5	2	0	0	2	0		0	10	6	10	4	7	0	0	10	0
7:23650790|23651172	ENSG00000169193,	CCDC126	+	hsa_circ_0001684	Jeck2013, Memczak2013, Salzman2013	+	+	5	8	13		0	12	11	6	7	3	5	1	0	0	5	0	0	0	0	8	0	0	0	8	0	0	0	4	1	3	0		0	6	4	6	2	6	4	6	0	0
4:110862102|110904697	ENSG00000138798,	EGF	+			+	+	5	8	13		3	2	0	1	1	3	0	0	0	3	0	1	3	0	0	5	0	0	1	0	0	1	0	0	0	1	2		24	37	0	26	23	47	0	0	0	19
14:67768106|67770316	ENSG00000072415,	MPP5	+	hsa_circ_0005429	Jeck2013, Salzman2013	+	+	5	8	13		0	2	1	1	2	2	0	0	2	0	3	2	0	1	1	3	0	1	0	0	0	0	2	0	0	0	0		0	14	6	13	12	7	0	0	27	0
9:33293678|33295425	ENSG00000086102,	NFX1	+	hsa_circ_0001844	Memczak2013	+	+	5	8	13		0	1	4	1	1	4	0	0	2	0	4	6	2	7	0	0	0	0	0	0	0	0	0	3	0	3	4		0	13	8	20	10	10	0	0	10	0
8:141407719|141415797	ENSG00000167632,	TRAPPC9	-	hsa_circ_0004380	Jeck2013, Salzman2013	+	+	5	8	13		0	4	1	7	2	1	0	3	0	0	7	0	0	3	0	1	0	0	1	3	0	7	0	0	0	1	0		0	27	26	24	22	21	0	30	0	0
2:9048751|9098771	ENSG00000143797,	MBOAT2	-	hsa_circ_0000972	Jeck2013, Memczak2013, Salzman2013	+	+	5	7	12		3	0	1	3	2	1	2	0	0	0	0	0	0	4	0	0	0	2	0	0	0	0	1	0	2	1	6		3	0	4	2	3	1	1	0	0	0
12:29812813|29813818	ENSG00000133687,	TMTC1	-	hsa_circ_0025765	Salzman2013	+	+	5	7	12		4	0	1	2	6	1	0	0	1	0	0	0	0	0	4	1	0	1	0	0	0	0	0	1	1	1	0		19	0	28	26	10	24	0	0	11	0
3:21552353|21553249	ENSG00000151789,	ZNF385D	-			+	+	5	7	12		2	3	4	0	1	1	1	0	0	3	0	0	0	5	0	0	0	0	2	1	0	0	0	1	0	0	3		0	2	6	0	4	1	14	0	0	3
19:57967021|57967550	ENSG00000268163,	AC004076.9	-	hsa_circ_0000963	Memczak2013	+	+	5	6	11		9	3	0	3	2	2	7	0	0	0	2	0	0	2	2	0	0	0	0	6	0	0	5	0	0	0	0		15	5	0	7	1	8	13	0	0	0
3:52960047|52962357	ENSG00000163935,	SFMBT1	-	hsa_circ_0066147	Salzman2013	+	+	5	6	11		0	1	1	1	4	1	3	1	0	1	0	0	0	5	0	0	0	0	0	0	1	0	0	0	0	0	2		0	6	5	7	6	11	10	12	0	9
10:38126545|38127039	ENSG00000198105,	ZNF248	-			+	+	5	6	11		1	0	1	3	4	3	0	2	0	0	1	0	0	0	1	2	0	0	0	0	0	0	0	0	3	0	1		8	0	7	5	8	11	0	35	0	0
10:38092761|38127039	ENSG00000198105,	ZNF248	-			+	+	6	4	10		1	1	1	1	3	1	0	0	0	0	0	6	0	0	0	2	0	2	0	0	0	0	0	0	0	0	1		8	3	3	3	3	5	0	0	0	0
9:134814768|134823218	ENSG00000160563,	MED27	-			+	+	5	4	9		1	2	3	3	0	3	0	0	3	2	0	0	1	0	0	0	0	0	0	0	0	0	0	0	0	0	1		2	1	2	0	0	3	0	0	2	0
12:46633462|46637097	ENSG00000111371,	SLC38A1	-	hsa_circ_0000398	Jeck2013, Memczak2013, Salzman2013	+	+	5	4	9		1	1	0	2	4	3	0	0	0	3	0	0	3	0	0	0	0	0	0	0	0	0	0	4	4	0	0		4	7	0	32	23	24	0	0	0	11
11:106849345|106856857	ENSG00000152402,	GUCY1A2	-	hsa_circ_0008602	Jeck2013, Salzman2013	+	+	5	3	8		3	6	2	0	1	4	3	0	0	0	0	0	0	0	0	0	0	0	0	0	3	1	0	0	0	0	0		4	10	6	0	3	4	10	0	0	0
7:47474880|47481653	ENSG00000136205,	TNS3	-	hsa_circ_0008729	Jeck2013, Salzman2013	+	+	5	3	8		1	3	1	1	0	4	0	0	0	0	0	0	2	0	0	0	0	1	0	0	0	0	0	0	0	0	1		16	12	26	9	0	14	0	0	0	0
5:7706857|7717350	ENSG00000078295,	ADCY2	+			+		4	19	23		4	0	0	1	3	4	5	3	6	3	0	12	2	3	3	8	8	7	9	0	8	2	3	2	4	14	3		61	0	0	32	50	77	53	110	63	30
11:120347370|120348235	ENSG00000196914,	ARHGEF12	+	hsa_circ_0002089	Jeck2013, Salzman2013	+		4	19	23		1	1	1	0	1	0	11	4	4	4	2	8	7	5	2	10	0	6	8	2	2	12	3	8	0	1	18		52	111	39	0	66	0	164	80	59	73
8:62593527|62596747	ENSG00000198363,	ASPH	-	hsa_circ_0084615	Salzman2013	+		4	19	23		2	6	0	2	2	0	4	1	7	2	7	8	14	6	2	7	0	7	10	6	0	9	8	5	3	2	15		125	210	0	169	149	0	265	162	142	155
22:46096162|46136418	ENSG00000130638,	ATXN10	+	hsa_circ_0001246	Jeck2013, Memczak2013, Salzman2013	+		4	19	23		1	0	2	1	0	3	11	1	3	2	7	4	11	2	0	5	0	7	1	8	6	6	7	2	3	1	9		11	0	13	18	0	14	27	57	21	18
10:103427643|103436193	ENSG00000107829,	FBXW4	-	hsa_circ_0008362	Jeck2013	+		4	19	23		2	0	6	3	0	7	6	10	6	10	9	5	5	4	7	9	5	11	0	7	9	4	12	9	9	0	10		9	0	4	7	0	5	10	18	4	12
6:82923944|82924546	ENSG00000005700,	IBTK	-			+		4	19	23		5	10	0	0	4	4	10	3	10	8	1	11	6	3	0	9	3	12	11	3	0	8	13	3	2	3	18		38	68	0	0	62	52	71	60	46	30
1:23356962|23377013	ENSG00000004487,	KDM1A	+	hsa_circ_0009061	Jeck2013, Salzman2013	+		4	19	23		6	7	6	2	0	10	17	3	9	7	7	7	0	11	16	5	0	19	7	15	16	10	6	7	7	10	7		22	21	13	16	0	5	15	18	22	25
7:44684926|44687358	ENSG00000105953,	OGDH	+	hsa_circ_0003340	Jeck2013, Salzman2013	+		4	19	23		4	0	6	0	2	4	2	2	3	4	7	1	4	4	6	2	0	6	3	5	0	4	7	3	2	6	3		141	0	136	0	165	173	151	150	134	175
10:126370176|126370948	ENSG00000258539,ENSG00000189319,	RP11-12J10.3, FAM53B	-	hsa_circ_0000267	Jeck2013, Memczak2013, Salzman2013	+		4	19	23		5	0	2	5	4	0	12	7	3	5	6	9	15	12	4	8	0	28	13	0	7	12	6	6	7	6	12		9	0	21	17	18	0	28	22	9	21
10:70246901|70266475	ENSG00000122912,	SLC25A16	-	hsa_circ_0007778	Jeck2013, Salzman2013	+		4	19	23		0	3	3	2	1	0	15	2	7	1	14	13	10	0	7	19	9	19	3	0	1	1	6	5	3	1	16		0	17	3	5	15	0	12	12	6	16
10:17746430|17747740	ENSG00000136738,	STAM	+	hsa_circ_0008311	Jeck2013, Salzman2013	+		4	19	23		6	5	7	1	0	3	9	8	5	4	8	0	3	6	5	10	8	10	7	8	0	7	3	9	2	8	7		16	12	12	13	0	10	17	24	25	4
10:70404455|70406762	ENSG00000138336,	TET1	+			+		4	19	23		2	1	0	1	3	0	9	7	5	3	27	9	13	6	0	11	15	21	13	3	0	2	19	8	2	1	24		0	9	0	3	2	0	4	9	10	3
2:179431238|179431396	ENSG00000155657,	TTN	+	hsa_circ_0141765	Maass2017	+		4	19	23		4	0	1	8	3	0	3	7	16	16	3	5	18	7	7	0	5	12	17	16	0	10	12	4	8	4	9		9545	0	9283	12128	11312	0	12014	9843	10788	13399
19:21216262|21216990	ENSG00000118620,	ZNF430	+	hsa_circ_0008838	Jeck2013, Salzman2013	+		4	19	23		5	4	0	4	0	1	21	1	8	0	17	12	5	11	5	11	6	11	7	0	11	8	4	4	2	2	19		2	6	0	3	0	1	4	6	7	0
7:121753172|121773795	ENSG00000008311,	AASS	-	hsa_circ_0006919	Jeck2013	+		4	18	22		3	0	3	3	0	4	9	5	2	0	6	5	5	0	2	12	4	5	9	3	0	6	6	3	1	2	6		14	0	10	11	0	10	10	2	3	0
3:57276884|57301820	ENSG00000157500,	APPL1	+	hsa_circ_0066251	Salzman2013	+		3	19	22		0	0	8	0	5	9	6	5	11	0	14	14	5	5	13	0	12	15	18	6	5	7	12	21	5	5	12		0	0	36	0	43	53	47	30	62	0
11:102233627|102239279	ENSG00000110330,	BIRC2	+	hsa_circ_0004103	Jeck2013, Salzman2013	+		4	18	22		2	2	0	1	1	0	8	4	4	1	6	3	0	1	0	2	0	11	5	4	3	7	5	4	1	1	3		30	42	0	39	28	0	37	50	33	31
20:40161689|40179999	ENSG00000124177,	CHD6	-	hsa_circ_0001159	Memczak2013	+		3	19	22		3	3	0	0	0	1	4	5	5	5	5	3	0	6	8	7	4	7	6	7	3	9	8	3	0	9	6		11	14	0	0	0	22	21	11	19	13
1:231506308|231509845	ENSG00000135766,	EGLN1	-	hsa_circ_0000196	Jeck2013, Memczak2013, Salzman2013	+		4	18	22		3	3	1	5	0	7	12	4	3	1	8	10	3	0	1	10	10	7	0	6	14	8	11	4	0	6	6		86	97	91	122	0	109	128	110	103	118
15:83447518|83451777	ENSG00000186628,	FSD2	-			+		4	18	22		0	1	3	5	3	0	8	5	7	5	15	9	6	0	13	9	9	6	0	5	11	6	4	6	4	12	0		0	57	46	80	37	0	97	129	85	87
1:21083659|21100103	ENSG00000127483,	HP1BP3	-	hsa_circ_0000024	Jeck2013, Memczak2013, Salzman2013	+		3	19	22		0	3	3	0	0	2	0	8	4	1	5	5	7	6	6	5	2	1	16	2	0	8	3	8	4	6	10		0	69	32	0	0	56	0	104	45	48
17:59999086|60002460	ENSG00000108506,	INTS2	-	hsa_circ_0007759	Jeck2013, Salzman2013	+		4	18	22		1	0	0	1	1	4	3	7	8	3	6	5	7	7	2	11	0	5	6	3	7	5	1	0	0	1	3		7	0	0	2	13	17	13	9	6	7
7:152007051|152012423	ENSG00000055609,	KMT2C	-	hsa_circ_0001769	Jeck2013, Memczak2013	+		4	18	22		1	3	0	2	1	0	2	3	2	4	5	14	5	0	2	9	8	7	11	3	3	0	5	6	0	2	5		40	59	0	44	28	0	80	63	44	39
1:9991949|9994918	ENSG00000162441,	LZIC	-	hsa_circ_0000014	Memczak2013, Salzman2013	+		4	18	22		0	2	3	0	2	4	7	10	2	0	15	7	4	5	3	8	0	4	6	2	10	4	5	7	5	0	13		0	9	11	0	7	16	17	24	13	0
7:116339125|116340338	ENSG00000105976,	MET	+	hsa_circ_0082002	Salzman2013	+		4	18	22		1	5	0	3	2	0	4	5	6	4	13	2	2	0	5	9	3	12	7	3	1	8	6	0	5	0	15		17	13	0	12	13	0	38	15	35	16
14:61262935|61346553	ENSG00000020426,	MNAT1	+	hsa_circ_0032117	Salzman2013	+		3	19	22		1	0	2	0	0	3	12	4	7	1	4	6	3	5	0	9	1	3	5	1	2	1	5	2	3	0	11		62	0	40	0	0	79	84	83	87	72
15:54304845|54308083	n/a	n/a	+	hsa_circ_0141249	Maass2017	+		4	18	22		12	4	0	3	0	1	0	43	11	79	39	12	43	32	26	116	0	37	22	14	14	19	39	37	6	0	3		23	9	0	5	0	7	0	18	6	30
6:158703295|158735498	n/a	n/a	+			+		4	18	22		0	0	5	2	2	3	8	2	6	6	3	4	3	4	0	4	0	7	5	1	2	7	3	7	8	0	3		0	0	1	3	10	7	8	15	8	6
14:50292585|50298079	ENSG00000165525,	NEMF	-	hsa_circ_0141166	Maass2017	+		4	18	22		0	0	1	3	1	1	2	6	3	1	5	0	3	6	0	2	1	8	2	2	12	4	5	5	0	1	3		0	0	17	22	9	24	37	30	42	11
11:64525251|64526176	ENSG00000068976,	PYGM	-			+		4	18	22		0	6	2	0	4	3	6	4	4	6	2	13	6	6	2	9	3	11	6	0	12	0	6	8	4	0	9		0	2145	1929	0	2470	2054	1281	2069	2017	2470
9:110062422|110087285	ENSG00000119318,	RAD23B	+	hsa_circ_0007271	Jeck2013, Salzman2013	+		3	19	22		0	0	0	3	5	2	2	4	0	6	3	4	11	1	3	11	4	10	3	6	0	2	4	7	4	3	9		0	0	0	33	24	45	28	49	0	31
6:13632602|13644961	ENSG00000010017,	RANBP9	-	hsa_circ_0001577	Memczak2013, Salzman2013	+		4	18	22		0	5	4	3	3	0	6	3	4	1	14	0	0	6	5	6	5	10	9	2	3	9	4	5	3	0	6		0	20	18	20	16	0	26	59	37	33
9:4823548|4827033	ENSG00000120158,	RCL1	+	hsa_circ_0006345	Jeck2013	+		4	18	22		0	0	6	4	8	2	9	0	4	2	0	5	5	9	4	10	0	4	2	7	6	10	4	4	7	3	6		0	0	15	29	7	26	50	0	30	19
3:66293627|66313803	ENSG00000144741,	SLC25A26	+	hsa_circ_0004113	Jeck2013, Salzman2013	+		4	18	22		7	13	3	5	0	0	10	2	4	3	4	5	0	9	8	4	2	11	5	4	4	11	4	8	8	0	0		7	18	21	20	0	0	18	20	17	18
7:128655033|128658211	ENSG00000064419,	TNPO3	-	hsa_circ_0001741	Jeck2013, Memczak2013, Salzman2013	+		3	19	22		0	0	1	1	0	5	10	6	6	3	9	9	0	2	9	3	6	11	2	3	6	4	4	11	1	0	9		0	0	15	23	0	14	30	18	19	21
6:87920169|87928449	ENSG00000188994,	ZNF292	+	hsa_circ_0004383	Jeck2013	+		4	18	22		5	4	1	0	0	7	18	3	6	1	18	12	6	6	0	6	7	16	13	0	8	5	11	6	0	5	13		11	10	10	0	0	15	24	25	16	14
7:127013396|127017383	ENSG00000048405,	ZNF800	-	hsa_circ_0082096	Salzman2013	+		4	18	22		0	3	0	5	6	5	15	2	0	3	16	4	4	0	1	38	3	39	11	16	9	11	22	34	0	3	9		0	6	0	16	4	1	12	11	0	6
7:91924203|91957214	ENSG00000001629,	ANKIB1	+	hsa_circ_0142452	Maass2017	+		4	17	21		2	0	5	4	0	1	6	0	2	5	0	2	2	0	0	4	2	1	12	3	3	2	4	2	7	3	8		9	0	7	8	0	9	20	0	6	7
4:73950966|73958017	ENSG00000132466,	ANKRD17	-	hsa_circ_0001417	Memczak2013, Salzman2013	+		4	17	21		3	0	2	0	1	3	5	6	2	4	1	1	2	2	3	3	5	0	6	4	0	3	2	3	0	4	0		17	0	17	0	15	19	40	24	31	21
12:110729825|110734542	ENSG00000174437,	ATP2A2	+			+		3	18	21		4	2	0	0	2	0	11	4	3	1	11	10	0	4	5	15	0	11	11	1	5	2	0	4	2	1	6		1427	2171	0	0	1070	0	1576	1727	1556	1891
17:65941525|65944422	ENSG00000171634,	BPTF	+	hsa_circ_0000798	Memczak2013, Salzman2013	+		3	18	21		0	0	0	1	4	1	4	5	6	3	2	1	1	2	4	4	5	0	4	0	3	4	4	0	1	3	5		0	0	0	23	29	34	50	36	42	39
10:32854486|32873232	ENSG00000150076,	C10ORF68	+	hsa_circ_0008679	Jeck2013	+		4	17	21		6	6	2	10	0	0	0	6	14	6	7	0	3	20	7	6	0	8	7	7	0	5	6	6	5	5	5		4	10	6	11	0	0	0	9	26	11
1:26584088|26586293	ENSG00000130695,	CEP85	+	hsa_circ_0000033	Jeck2013, Memczak2013, Salzman2013	+		4	17	21		0	5	2	2	0	4	5	4	0	8	10	14	6	0	0	12	3	7	9	0	6	6	10	6	1	2	5		0	43	49	39	0	46	49	76	0	47
11:107916997|107925682	ENSG00000166266,	CUL5	+	hsa_circ_0024169	Salzman2013	+		3	18	21		7	0	3	0	0	8	4	0	5	3	2	0	7	3	3	6	4	0	3	3	7	12	3	4	6	11	5		53	0	64	0	0	59	78	0	51	53
4:140046318|140060651	ENSG00000109381,	ELF2	-	hsa_circ_0001441	Jeck2013, Memczak2013	+		3	18	21		5	0	3	0	4	0	14	11	13	3	13	0	0	6	13	14	0	14	15	17	8	10	6	13	2	5	15		22	0	13	0	10	0	27	26	17	10
1:205585606|205593019	ENSG00000158711,	ELK4	-	hsa_circ_0000175	Memczak2013	+		4	17	21		2	2	2	3	0	2	6	5	5	4	5	0	6	0	4	7	4	11	0	3	10	1	0	13	7	6	11		9	18	15	16	0	19	27	18	16	18
10:99196174|99197507	ENSG00000171311,	EXOSC1	-	hsa_circ_0005887	Jeck2013	+		3	18	21		0	1	1	0	0	1	3	0	1	2	7	8	1	0	3	5	4	9	5	6	1	0	8	10	1	8	4		0	4	9	0	0	6	5	0	4	9
7:22999875|23030758	ENSG00000122591,	FAM126A	-	hsa_circ_0008951	Jeck2013	+		3	18	21		5	0	0	0	4	2	4	1	7	6	13	9	5	7	0	4	0	6	5	8	2	9	9	3	4	0	12		17	0	0	0	16	20	21	16	21	21
3:180651122|180653019	ENSG00000114416,	FXR1	+	hsa_circ_0068129	Salzman2013	+		4	17	21		11	0	0	2	2	2	1	6	9	3	6	0	7	18	4	10	0	4	11	17	0	10	5	11	0	2	8		64	0	0	83	51	72	120	85	150	90
15:49528048|49531564	ENSG00000156958,	GALK2	+	hsa_circ_0008488	Jeck2013, Salzman2013	+		4	17	21		2	5	0	1	0	2	2	10	3	3	3	1	0	6	2	5	0	12	3	4	4	4	10	0	0	3	3		10	23	0	12	0	15	14	5	15	14
15:63988323|64008672	ENSG00000103657,	HERC1	-	hsa_circ_0035796	Salzman2013	+		2	19	21		0	4	3	0	0	0	22	3	10	10	16	22	11	8	12	16	13	31	15	7	0	22	14	19	5	0	23		0	156	68	0	0	0	262	87	180	97
17:44248221|44249598	ENSG00000120071,	KANSL1	-	hsa_circ_0005455	Jeck2013, Salzman2013	+		3	18	21		0	2	3	1	0	0	0	0	3	4	6	6	2	1	2	7	2	5	1	1	0	1	2	2	2	5	5		0	45	50	32	0	0	0	0	19	35
5:113740135|113740553	ENSG00000080709,	KCNN2	+	hsa_circ_0142167	Maass2017	+		3	18	21		2	1	0	0	5	0	18	6	6	3	10	14	4	3	0	7	0	18	8	5	7	2	5	0	3	9	7		3	0	0	0	1	0	4	11	5	5
12:459787|465703	ENSG00000073614,	KDM5A	-	hsa_circ_0024946	Salzman2013	+		3	18	21		0	0	2	1	0	2	5	0	2	0	7	1	4	1	2	1	1	2	4	2	2	1	1	1	0	1	2		0	0	12	11	0	27	35	0	11	0
1:100617941|100638926	ENSG00000122477,	LRRC39	-			+		4	17	21		1	1	2	1	0	0	7	6	5	2	1	0	0	5	3	11	4	0	3	0	5	3	2	5	3	6	6		157	167	130	163	0	0	142	179	160	179
1:219352489|219385094	ENSG00000143353,	LYPLAL1	+	hsa_circ_0141545	Maass2017	+		2	19	21		2	4	0	1	0	0	9	1	7	3	4	5	7	4	1	8	8	3	1	5	1	0	4	6	1	0	6		17	18	0	17	0	0	20	13	26	16
15:41988273|41991357	ENSG00000174197,	MGA	+	hsa_circ_0000592	Jeck2013, Memczak2013, Salzman2013	+		3	18	21		0	3	0	3	1	0	10	0	15	3	18	18	4	3	6	24	9	31	4	7	0	6	10	11	5	0	17		0	18	0	31	16	0	28	0	34	15
2:99786013|99787892	ENSG00000158411,	MITD1	-	hsa_circ_0001050	Jeck2013, Memczak2013	+		3	18	21		0	0	0	2	2	5	3	1	5	0	7	4	1	1	4	4	4	0	7	7	2	2	4	3	1	4	0		0	0	0	3	0	8	3	8	2	0
7:131096065|131113904	ENSG00000128585,	MKLN1	+	hsa_circ_0082411	Salzman2013	+		2	19	21		1	0	0	1	0	0	11	5	2	6	8	10	5	2	4	6	0	3	21	3	0	7	7	6	3	3	9		19	0	0	23	0	0	55	32	26	26
8:17601113|17613470	ENSG00000129422,	MTUS1	-	hsa_circ_0083444	Salzman2013	+		3	18	21		1	4	0	2	0	0	4	1	3	6	6	4	3	0	0	8	8	5	7	6	1	3	9	2	0	1	4		35	22	0	40	0	0	52	46	55	27
13:21305980|21306260	ENSG00000150456,	N6AMT2	-	hsa_circ_0003285	Jeck2013, Salzman2013	+		3	18	21		6	0	0	3	0	3	14	0	31	10	10	9	4	6	10	12	2	13	0	14	10	4	10	0	13	6	10		1	0	0	1	0	2	9	0	2	4
2:24786773|24807429	ENSG00000084676,	NCOA1	+	hsa_circ_0000983	Memczak2013	+		4	17	21		0	4	4	2	3	0	0	3	5	4	2	2	0	0	5	6	6	3	2	3	1	3	7	4	3	0	9		0	4	10	12	8	0	0	24	17	8
7:56150971|56151408	ENSG00000164776,	PHKG1	-	hsa_circ_0080285	Salzman2013	+		4	17	21		2	5	0	0	2	3	6	0	7	0	4	7	4	0	4	2	0	7	7	5	1	12	11	5	4	2	3		53	39	0	0	33	41	82	0	76	0
18:9583115|9595100	ENSG00000154845,	PPP4R1	-	hsa_circ_0009022	Jeck2013, Salzman2013	+		4	17	21		2	3	1	0	2	0	7	6	7	7	8	0	2	0	2	2	0	7	4	10	7	4	10	8	2	3	0		8	8	4	0	5	0	21	9	10	7
20:60714131|60716000	ENSG00000101182,	PSMA7	-	hsa_circ_0003456	Jeck2013	+		4	17	21		0	3	3	0	3	3	7	7	6	7	3	0	8	0	1	8	0	10	5	2	0	5	2	6	3	6	14		0	142	119	0	181	162	131	127	98	128
1:8555123|8674745	ENSG00000142599,	RERE	-	hsa_circ_0009117	Jeck2013, Salzman2013	+		2	19	21		8	5	0	5	11	9	13	11	14	0	25	18	11	11	15	38	0	22	20	7	8	8	17	11	3	11	13		14	12	0	15	12	9	26	29	19	0
1:8601273|8617582	ENSG00000142599,	RERE	-	hsa_circ_0002158	Jeck2013, Salzman2013	+		2	19	21		7	3	0	6	0	7	19	10	13	10	11	10	0	6	4	14	9	10	11	6	9	10	17	9	8	0	23		22	27	0	19	0	17	47	34	43	20
6:111708968|111795682	ENSG00000009413,	REV3L	-			+		3	18	21		0	0	2	0	6	5	8	0	5	4	15	3	2	0	3	6	4	15	11	10	15	5	5	4	0	9	7		0	0	12	0	8	29	29	0	11	5
14:39760223|39777791	ENSG00000258941,ENSG00000150527,	RP11-407N17.3, CTAGE5	+			+		3	18	21		5	0	2	0	0	11	13	9	14	6	10	0	6	0	6	8	9	0	9	5	7	9	5	4	3	1	6		1	0	4	0	0	2	5	11	1	0
14:39782544|39796226	ENSG00000258941,ENSG00000150527,	RP11-407N17.3, CTAGE5	+	hsa_circ_0031749	Salzman2013	+		3	18	21		0	3	0	3	3	0	8	10	2	0	11	12	0	3	3	11	11	10	8	5	3	0	4	9	8	4	9		0	14	0	14	9	0	25	18	26	0
5:127474289|127488497	ENSG00000064651,	SLC12A2	+	hsa_circ_0006034	Jeck2013, Salzman2013	+		2	19	21		3	3	0	0	0	0	4	5	5	3	3	0	4	6	4	10	10	5	2	2	6	5	0	3	6	6	5		20	31	0	0	0	0	50	39	42	38
16:69404386|69406258	ENSG00000132604,	TERF2	-	hsa_circ_0141302	Maass2017	+		2	19	21		3	0	0	5	0	0	4	1	4	4	4	0	2	1	3	3	1	2	6	3	0	4	2	13	2	3	8		5	0	0	7	0	0	9	19	12	5
12:112371690|112381173	ENSG00000198270,	TMEM116	-	hsa_circ_0004206	Jeck2013, Salzman2013	+		4	17	21		0	2	0	5	1	3	3	0	4	2	1	3	0	0	0	9	3	4	3	5	3	6	3	2	1	4	2		0	2	0	7	2	9	6	0	8	3
15:25599500|25657118	ENSG00000114062,	UBE3A	-			+		3	18	21		1	2	0	0	0	1	10	5	0	1	12	9	1	0	8	3	4	10	10	3	5	10	4	8	9	0	19		27	34	0	0	0	37	45	45	0	36
9:86292642|86301070	ENSG00000135018,	UBQLN1	-	hsa_circ_0003715	Jeck2013, Salzman2013	+		3	18	21		0	1	0	1	2	0	2	3	1	5	2	6	2	4	6	4	6	10	10	0	1	0	4	6	0	3	6		0	63	0	46	65	0	70	67	59	64
9:37126309|37127260	ENSG00000147905,	ZCCHC7	+	hsa_circ_0142594	Maass2017	+		4	17	21		4	6	7	0	3	0	13	5	7	2	7	5	0	8	0	9	9	12	7	5	8	0	4	6	0	5	4		4	8	4	0	14	0	20	6	7	5
18:9195549|9221997	ENSG00000101745,	ANKRD12	+	hsa_circ_0046843	Salzman2013	+		4	16	20		0	1	2	2	0	3	5	3	7	7	8	2	5	2	0	0	6	0	7	1	1	2	5	6	0	0	10		0	23	9	18	0	20	47	40	38	17
4:148860976|148876525	ENSG00000071205,	ARHGAP10	+	hsa_circ_0001449	Memczak2013, Salzman2013	+		4	16	20		0	3	2	4	0	5	7	3	10	2	8	0	0	11	0	0	2	12	4	5	6	5	12	6	0	4	5		0	17	18	40	0	32	59	37	54	35
1:155408118|155408859	ENSG00000116539,	ASH1L	-	hsa_circ_0000137	Jeck2013, Memczak2013, Salzman2013	+		2	18	20		5	2	0	2	0	3	11	0	4	6	10	10	6	1	3	12	14	10	6	7	0	1	5	8	4	0	17		12	20	0	22	0	13	31	0	40	34
5:81605976|81608670	ENSG00000205464,	ATP6AP1L	+	hsa_circ_0073230	Salzman2013	+		3	17	20		3	0	1	0	5	0	2	2	3	4	0	4	6	1	0	2	0	5	7	5	4	3	3	2	7	0	5		2	0	4	0	3	0	4	7	2	1
12:22646157|22659753	ENSG00000111731,	C2CD5	-	hsa_circ_0025614	Salzman2013	+		3	17	20		3	0	1	0	1	0	3	4	0	3	5	3	1	2	0	3	5	9	1	4	0	1	0	1	5	3	8		9	0	10	0	18	0	34	10	0	15
X:149962164|149984551	ENSG00000102181,	CD99L2	-	hsa_circ_0001948	Jeck2013, Memczak2013, Salzman2013	+		3	17	20		5	0	1	4	0	0	4	0	7	7	2	3	0	6	4	0	8	6	2	5	4	0	10	3	6	8	9		21	0	29	27	0	0	21	0	43	45
1:179955304|179966310	ENSG00000135837,	CEP350	+	hsa_circ_0141512	Maass2017	+		3	17	20		2	1	2	0	2	2	7	0	5	2	2	7	2	0	1	5	0	7	4	3	4	2	3	2	0	2	2		31	30	38	0	31	40	42	0	37	45
12:122825300|122826244	ENSG00000130779,	CLIP1	-	hsa_circ_0029069	Salzman2013	+		4	16	20		3	3	3	2	0	0	11	7	2	0	9	14	2	4	9	11	0	10	7	6	11	0	7	5	0	0	18		53	124	117	91	0	0	132	199	114	0
11:77330651|77336863	ENSG00000074201,	CLNS1A	-	hsa_circ_0023694	Salzman2013	+		4	16	20		1	2	2	0	3	0	3	5	3	3	1	0	0	0	3	3	1	5	0	2	9	1	4	2	0	2	5		14	24	17	0	15	0	33	16	15	14
1:60366637|60377983	ENSG00000134716,	CYP2J2	-	hsa_circ_0141594	Maass2017	+		1	19	20		3	0	3	2	4	3	20	0	6	3	13	6	7	6	5	13	6	21	18	10	15	3	7	4	5	0	11		20	0	22	18	13	29	56	0	22	32
1:155695173|155695810	ENSG00000132676,	DAP3	+	hsa_circ_0014614	Salzman2013	+		1	19	20		3	0	2	7	2	0	17	9	2	2	7	0	2	6	0	6	2	5	8	7	6	7	3	7	1	8	7		31	0	17	28	22	0	46	19	21	25
22:38890635|38897285	ENSG00000100201,	DDX17	-	hsa_circ_0002211	Jeck2013, Salzman2013	+		4	16	20		2	0	0	1	4	2	15	2	10	0	18	13	5	0	0	12	6	9	5	0	5	0	11	7	3	4	7		100	0	0	137	76	124	196	213	138	0
21:38792601|38845182	ENSG00000157540,	DYRK1A	+	hsa_circ_0005955	Jeck2013, Salzman2013	+		2	18	20		2	0	0	0	4	0	6	0	4	3	6	0	0	2	1	7	6	3	6	1	3	2	5	4	3	2	9		49	0	0	0	43	0	69	0	74	87
2:120885264|120903865	ENSG00000115109,	EPB41L5	+	hsa_circ_0056280	Salzman2013	+		3	17	20		0	4	0	3	0	1	4	3	3	0	9	5	7	6	0	5	5	2	12	4	8	0	7	1	0	4	2		0	15	0	13	0	12	20	12	38	0
7:37988442|37989994	ENSG00000086289,	EPDR1	+			+		4	16	20		0	0	1	2	2	2	3	0	5	0	2	0	9	7	2	3	0	7	3	5	2	3	2	0	2	6	3		0	0	40	35	44	36	50	0	46	0
5:65349234|65350779	ENSG00000112851,	ERBB2IP	+	hsa_circ_0072732	Salzman2013	+		3	17	20		2	0	5	0	0	4	16	9	2	0	14	4	5	6	1	17	4	6	8	5	0	0	5	2	0	3	28		40	0	19	0	0	41	112	81	37	0
1:151060666|151090615	ENSG00000143458,	GABPB2	+			+		3	17	20		0	3	4	0	4	0	6	5	3	8	7	20	0	0	7	7	5	8	4	5	0	0	12	7	3	5	3		0	12	7	0	11	0	22	16	16	14
7:74119496|74131270	ENSG00000077809,	GTF2I	+	hsa_circ_0006944	Jeck2013, Salzman2013	+		3	17	20		0	0	1	0	2	1	15	8	5	0	6	14	13	3	0	17	3	17	15	4	4	7	4	0	9	0	29		0	0	52	0	46	60	123	102	86	0
14:31596991|31641328	ENSG00000092148,	HECTD1	-	hsa_circ_0031482	Salzman2013	+		3	17	20		0	0	1	2	4	0	10	5	0	2	9	4	6	0	0	10	6	9	9	3	5	4	0	2	1	3	13		0	0	91	122	91	0	114	115	0	177
15:63998979|64008672	ENSG00000103657,	HERC1	-	hsa_circ_0035801	Salzman2013	+		3	17	20		1	0	2	0	3	0	8	4	3	0	6	6	13	2	2	10	0	11	11	9	3	4	10	2	0	0	7		86	0	55	0	55	0	215	84	170	0
6:161469648|161471011	ENSG00000085511,	MAP3K4	+	hsa_circ_0078619	Salzman2013	+		4	16	20		3	1	6	3	0	0	20	2	5	1	21	24	0	0	1	16	4	17	12	0	0	10	14	9	0	7	45		8	18	9	16	0	0	15	13	5	11
16:83940592|83945972	ENSG00000103150,	MLYCD	+	hsa_circ_0141308	Maass2017	+		4	16	20		0	8	0	4	3	3	13	0	3	4	7	0	8	2	1	5	2	9	6	5	0	2	3	0	2	5	0		0	11	0	22	12	6	9	0	14	8
22:26304289|26346416	ENSG00000133454,	MYO18B	+	hsa_circ_0141696	Maass2017	+		3	17	20		0	1	5	0	0	3	10	0	7	0	4	6	4	0	0	7	6	9	4	3	9	5	2	3	9	9	8		0	135	126	0	0	182	189	0	161	0
1:104108057|104164515	n/a	n/a	+			+		4	16	20		1	6	5	5	0	2	1	1	7	1	5	2	2	3	0	4	18	3	2	0	0	4	2	2	0	0	3		6	6	10	8	0	5	12	18	25	10
7:92086866|92121600	n/a	n/a	+			+		3	17	20		0	8	0	3	5	0	9	6	9	0	7	4	0	5	3	9	2	11	6	0	3	10	10	0	15	8	9		0	13	0	7	2	0	18	15	7	0
5:151326200|151327356	n/a	n/a	+			+		4	16	20		0	0	5	1	1	3	1	2	2	0	2	0	4	0	1	13	2	7	11	4	4	2	0	7	0	1	4		0	0	0	1	2	2	4	3	1	0
16:68155890|68157024	ENSG00000072736,	NFATC3	+	hsa_circ_0005615	Jeck2013, Salzman2013	+		4	16	20		7	0	6	8	0	4	14	4	8	7	7	0	9	7	0	16	0	9	5	3	7	4	9	0	0	7	17		17	0	21	17	0	18	30	23	18	16
1:52293468|52299842	ENSG00000078618,	NRD1	-	hsa_circ_0009076	Jeck2013, Salzman2013	+		2	18	20		5	8	0	1	0	0	8	5	7	2	0	12	12	3	1	14	0	12	13	4	7	6	10	3	0	4	15		46	38	0	47	0	0	41	64	48	37
15:85607601|85610435	ENSG00000073417,	PDE8A	+	hsa_circ_0036610	Salzman2013	+		4	16	20		0	5	1	2	0	1	9	4	5	2	4	0	3	3	0	9	1	2	4	4	1	1	0	0	0	1	3		0	22	4	9	0	32	31	15	24	15
4:95494502|95507595	ENSG00000163110,	PDLIM5	+	hsa_circ_0070467	Salzman2013	+		4	16	20		3	5	0	3	0	3	7	2	2	0	4	11	0	7	7	9	7	6	0	6	1	0	6	5	0	3	5		960	928	0	943	0	1320	1211	1159	1088	0
15:55640530|55640923	ENSG00000069943,ENSG00000260916,	PIGB, CCPG1	-			+		4	16	20		2	2	0	1	2	0	3	4	2	7	8	1	2	1	1	6	7	1	4	0	0	0	5	4	0	0	4		14	6	0	2	2	0	14	2	6	8
8:42211943|42229180	ENSG00000070501,	POLB	+	hsa_circ_0142506	Maass2017	+		4	16	20		5	2	0	3	1	0	8	0	9	6	10	5	18	0	1	7	5	13	13	9	0	7	0	1	0	3	9		28	50	0	29	24	0	28	0	25	22
11:70218321|70224301	ENSG00000131626,	PPFIA1	+	hsa_circ_0006538	Jeck2013, Salzman2013	+		3	17	20		3	0	0	0	7	6	27	0	6	0	8	7	0	7	8	18	7	25	15	15	21	0	12	7	3	9	12		4	0	0	0	8	7	11	0	3	0
11:73418465|73429763	ENSG00000175582,	RAB6A	-	hsa_circ_0000339	Memczak2013, Salzman2013	+		4	16	20		0	2	5	2	2	0	2	0	2	2	4	0	3	3	5	4	2	4	0	4	4	4	10	0	4	0	2		0	30	18	22	24	0	25	0	15	40
9:110062422|110074018	ENSG00000119318,	RAD23B	+	hsa_circ_0008812	Jeck2013, Salzman2013	+		4	16	20		5	2	3	0	1	0	6	3	4	3	1	5	0	0	0	14	0	8	5	8	2	0	5	2	5	11	6		18	22	23	0	10	0	23	19	15	16
7:155457869|155473602	ENSG00000184863,	RBM33	+	hsa_circ_0001771	Memczak2013, Salzman2013	+		3	17	20		2	0	3	4	0	0	8	2	6	10	2	2	7	0	2	13	6	0	12	8	0	15	4	4	5	0	12		10	0	10	10	0	0	25	31	11	10
1:8555123|8617582	ENSG00000142599,	RERE	-	hsa_circ_0006837	Jeck2013, Salzman2013	+		3	17	20		3	2	1	0	4	0	6	0	3	1	8	4	0	2	2	14	2	9	3	0	3	5	7	5	1	0	8		26	25	28	0	18	0	35	0	28	25
5:38991051|39021238	ENSG00000164327,	RICTOR	-	hsa_circ_0006308	Jeck2013, Salzman2013	+		4	16	20		1	0	4	2	1	0	19	1	3	0	12	12	0	0	4	13	3	10	9	11	0	6	7	6	0	2	29		31	0	36	26	33	0	49	52	31	0
3:149563798|149639014	ENSG00000082996,	RNF13	+	hsa_circ_0001346	Jeck2013, Memczak2013, Salzman2013	+		3	17	20		0	3	0	3	3	0	15	4	4	2	8	3	2	0	3	8	0	16	8	3	1	5	4	2	0	0	16		0	16	0	21	21	0	29	7	19	26
6:76344423|76388643	ENSG00000112701,	SENP6	+	hsa_circ_0001613	Memczak2013, Salzman2013	+		3	17	20		0	0	5	0	4	2	10	10	8	5	14	0	11	10	0	10	3	6	6	8	20	7	0	4	0	1	5		0	0	19	0	23	26	40	26	23	21
3:47139445|47147610	ENSG00000181555,	SETD2	-	hsa_circ_0001290	Jeck2013, Memczak2013, Salzman2013	+		3	17	20		8	2	0	1	0	0	8	0	3	1	0	2	1	5	3	4	3	2	3	1	0	3	0	8	2	4	4		21	26	0	27	0	0	35	0	16	25
5:135489281|135489852	ENSG00000113658,	SMAD5	+	hsa_circ_0003274	Jeck2013, Salzman2013	+		4	16	20		0	0	1	2	5	1	7	1	2	0	2	12	7	1	2	0	0	7	2	5	18	4	0	0	7	4	7		0	0	10	21	16	22	38	20	22	0
1:29481208|29481422	ENSG00000116350,	SRSF4	-	hsa_circ_0006602	Jeck2013, Salzman2013	+		3	17	20		0	1	1	0	1	0	4	7	0	2	6	2	1	0	0	5	1	12	1	2	1	3	0	5	4	8	2		0	11	10	0	11	0	18	32	0	16
20:47752370|47782822	ENSG00000124214,	STAU1	-	hsa_circ_0004648	Jeck2013, Salzman2013	+		3	17	20		1	3	1	0	0	0	8	3	0	3	6	0	4	3	3	4	6	7	6	2	0	1	3	9	0	3	5		19	10	7	0	0	0	24	47	0	28
10:123842162|123848106	ENSG00000138162,	TACC2	+			+		4	16	20		0	7	5	2	7	0	3	3	12	0	15	7	10	0	0	15	9	8	11	5	0	4	3	0	4	7	15		0	86	91	79	98	0	103	121	133	0
4:65155428|65180481	ENSG00000205678,	TECRL	-	hsa_circ_0142134	Maass2017	+		4	16	20		2	2	0	0	2	9	0	0	3	3	0	0	5	1	0	3	4	3	3	4	7	1	5	4	4	3	2		69	108	0	0	42	114	0	0	61	59
3:119219542|119232566	ENSG00000113845,	TIMMDC1	+	hsa_circ_0006884	Jeck2013, Salzman2013	+		4	16	20		0	1	0	1	4	1	3	0	7	3	0	1	4	2	0	5	1	4	6	6	0	6	1	3	0	4	5		0	33	0	48	44	56	50	0	49	62
1:115005726|115007010	ENSG00000197323,	TRIM33	-	hsa_circ_0004127	Jeck2013, Salzman2013	+		4	16	20		0	1	3	2	3	0	3	1	0	0	5	2	0	2	1	3	0	4	8	2	6	2	3	1	0	4	6		0	7	6	14	8	0	17	15	0	0
2:179557224|179558735	ENSG00000155657,	TTN	-			+		3	17	20		0	1	3	4	0	0	9	0	3	0	4	11	0	4	7	7	8	4	1	1	6	1	6	6	0	2	8		0	2438	2169	3283	0	0	3575	0	3354	0
17:57808782|57816308	ENSG00000062716,	VMP1	+	hsa_circ_0006508	Jeck2013, Salzman2013	+		4	16	20		3	0	4	0	4	3	8	7	5	8	8	9	0	9	0	11	5	17	14	10	0	13	10	0	0	8	12		10	0	7	0	6	14	9	6	8	16
13:42439872|42461497	ENSG00000102763,	VWA8	-	hsa_circ_0030117	Salzman2013	+		3	17	20		0	9	0	2	1	0	7	2	2	8	5	0	4	2	4	10	9	4	5	0	0	5	0	3	2	5	5		0	39	0	45	38	0	54	31	49	45
2:113057426|113089859	ENSG00000188177,	ZC3H6	+			+		2	18	20		0	0	1	0	2	0	6	4	7	6	5	1	0	1	1	0	3	0	9	1	11	5	1	2	6	1	1		0	0	5	0	24	0	23	29	18	29
1:52959283|52975384	ENSG00000134744,	ZCCHC11	-	hsa_circ_0003632	Jeck2013	+		2	18	20		0	0	3	1	0	0	6	4	0	7	7	5	0	6	3	6	7	7	3	0	6	8	5	9	1	4	9		0	0	6	8	0	0	23	12	0	15
1:104108057|104118162	ENSG00000240038,	AMY2B	+	hsa_circ_0000099	Memczak2013, Salzman2013	+		1	18	19		4	0	0	0	14	12	16	5	14	11	32	33	30	14	4	31	0	24	24	13	8	0	13	9	12	0	25		6	0	0	0	3	5	13	18	26	11
3:57276884|57282379	ENSG00000157500,	APPL1	+	hsa_circ_0001317	Memczak2013, Salzman2013	+		2	17	19		0	3	0	0	3	0	4	0	6	3	13	0	0	4	6	8	1	4	2	0	5	8	7	5	7	6	6		0	47	0	0	27	0	42	0	49	41
10:7839010|7844817	ENSG00000165629,	ATP5C1	+	hsa_circ_0007292	Jeck2013, Salzman2013	+		4	15	19		0	2	0	5	1	1	4	0	2	2	5	4	0	0	4	3	9	12	9	0	4	6	0	12	0	8	10		0	227	0	230	278	192	198	0	158	252
18:76914504|76974038	ENSG00000166377,	ATP9B	+			+		3	16	19		0	0	2	3	2	0	0	9	0	5	0	8	0	13	6	17	19	8	3	4	3	5	2	4	0	2	2		0	0	10	14	10	0	0	14	0	14
X:79988955|79991587	ENSG00000165288,	BRWD3	-	hsa_circ_0091173	Salzman2013	+		3	16	19		2	0	3	0	0	2	11	0	8	0	5	8	1	2	0	8	0	7	6	4	0	2	6	2	1	4	7		1	0	0	0	0	6	5	0	2	0
8:67383665|67386173	ENSG00000169085,	C8orf46	+	hsa_circ_0002562	Jeck2013	+		3	16	19		4	1	4	0	0	0	8	2	9	1	0	7	5	9	0	8	3	8	3	5	0	11	6	9	0	2	0		5	11	1	0	0	0	7	7	14	13
8:109462052|109468159	ENSG00000104412,	EMC2	+	hsa_circ_0142471	Maass2017	+		1	18	19		0	0	0	2	0	0	9	0	12	1	11	13	1	15	7	0	7	17	10	2	4	5	9	8	0	4	23		0	0	0	24	0	0	19	0	19	24
2:58449077|58459247	ENSG00000115392,	FANCL	-	hsa_circ_0001009	Jeck2013, Memczak2013, Salzman2013	+		3	16	19		6	0	0	0	3	8	6	4	5	1	1	4	4	3	2	6	1	0	0	0	10	0	5	0	2	4	4		4	0	0	0	7	7	12	8	4	1
12:32751431|32764217	ENSG00000139132,	FGD4	+	hsa_circ_0025843	Salzman2013	+		4	15	19		0	1	3	2	3	0	7	0	4	0	3	6	5	5	8	0	7	0	6	3	0	4	3	1	2	0	6		0	34	18	23	26	0	36	0	22	0
12:95602619|95605043	ENSG00000180263,	FGD6	-	hsa_circ_0141065	Maass2017	+		1	18	19		0	0	2	0	0	0	0	0	8	1	14	9	8	0	3	7	7	11	14	5	3	1	6	7	6	4	14		0	0	1	0	0	0	0	0	6	4
1:42730786|42744343	ENSG00000198815,	FOXJ3	-	hsa_circ_0006848	Jeck2013, Salzman2013	+		1	18	19		1	0	0	5	0	1	2	3	5	3	2	1	4	6	3	5	0	4	5	3	2	4	6	0	4	0	5		34	0	0	31	0	36	55	51	26	37
2:233651860|233660931	ENSG00000204120,	GIGYF2	+	hsa_circ_0058733	Salzman2013	+		3	16	19		0	3	0	0	2	4	3	3	3	4	5	0	0	0	4	0	0	7	7	2	3	4	3	4	2	2	8		0	40	0	0	27	27	64	38	40	32
5:32135678|32143986	ENSG00000113384,	GOLPH3	-	hsa_circ_0001470	Memczak2013	+		0	19	19		0	0	0	0	0	0	9	3	2	3	3	3	7	4	3	6	0	3	5	7	8	4	3	4	0	2	1		0	0	0	0	0	0	25	27	6	20
14:31596991|31602881	ENSG00000092148,	HECTD1	-	hsa_circ_0002301	Jeck2013, Salzman2013	+		3	16	19		0	4	1	0	3	0	11	1	5	4	3	0	3	0	1	8	4	0	4	0	7	3	7	0	1	5	5		0	139	112	0	108	0	130	124	150	149
19:8520289|8528570	ENSG00000099783,	HNRNPM	+	hsa_circ_0006382	Jeck2013, Salzman2013	+		3	16	19		2	0	5	0	0	5	2	5	2	5	0	0	6	2	2	3	6	3	2	3	1	0	0	5	0	3	3		8	0	18	0	0	18	21	33	14	6
8:42183488|42186732	ENSG00000104365,	IKBKB	+	hsa_circ_0001793	Memczak2013, Salzman2013	+		3	16	19		1	0	1	6	0	0	10	0	0	7	8	13	0	6	0	17	4	8	8	9	0	3	4	19	2	5	5		11	0	12	14	0	0	39	0	0	24
20:42788258|42789047	ENSG00000149596,	JPH2	-			+		4	15	19		2	0	3	5	1	0	3	0	2	3	4	0	13	9	1	4	0	4	0	2	2	0	3	2	3	3	0		83	0	69	85	48	0	44	0	72	91
4:17963526|17974508	ENSG00000178177,	LCORL	-	hsa_circ_0069285	Salzman2013	+		4	15	19		0	2	2	0	1	3	8	6	8	0	7	3	7	1	0	9	0	4	10	3	0	0	2	1	0	2	4		0	8	15	0	8	6	9	12	8	0
5:38523521|38530768	ENSG00000113594,	LIFR	-	hsa_circ_0072309	Salzman2013	+		4	15	19		5	6	0	0	2	7	19	0	7	0	5	5	9	13	4	24	0	0	8	0	0	7	11	9	3	6	8		26	25	0	0	25	37	36	0	45	0
2:11905659|11907984	ENSG00000134324,	LPIN1	+	hsa_circ_0002229	Jeck2013, Salzman2013	+		4	15	19		0	2	5	1	0	1	6	1	6	0	3	1	0	3	1	5	0	10	4	0	0	3	2	1	0	1	4		0	68	33	52	0	58	37	49	40	0
18:56363598|56367823	ENSG00000172175,	MALT1	+	hsa_circ_0000853	Jeck2013, Memczak2013, Salzman2013	+		2	17	19		0	1	0	0	2	0	2	3	0	2	4	3	8	2	3	3	3	2	0	1	0	4	0	3	3	4	3		0	21	0	0	11	0	31	20	0	15
12:116534474|116549317	ENSG00000123066,	MED13L	-	hsa_circ_0000441	Jeck2013, Memczak2013	+		2	17	19		0	4	5	0	0	0	9	0	4	2	6	11	1	3	6	8	4	9	0	3	10	0	0	3	5	3	3		0	57	38	0	0	0	56	0	37	39
6:54013854|54054712	ENSG00000146147,	MLIP	+			+		3	16	19		0	0	1	0	1	2	23	3	3	1	9	8	2	5	0	13	0	12	10	0	5	8	4	9	0	0	16		0	0	17	0	28	35	65	114	49	30
14:61278705|61346553	ENSG00000020426,	MNAT1	+	hsa_circ_0008215	Jeck2013, Salzman2013	+		4	15	19		1	7	0	3	2	0	4	1	3	1	4	1	3	0	0	12	6	2	0	3	4	0	0	2	1	0	11		44	24	0	50	28	0	72	66	72	66
22:30374431|30375041	ENSG00000100330,	MTMR3	+	hsa_circ_0062808	Salzman2013	+		3	16	19		0	1	2	5	0	0	7	0	1	2	4	0	2	0	2	2	0	4	3	1	6	3	5	4	0	1	3		0	48	42	33	0	0	75	0	86	70
14:23861771|23889443	n/a	n/a	-			+		3	16	19		0	0	5	2	0	1	5	1	2	0	5	3	0	0	1	3	2	4	2	2	0	0	2	3	1	1	4		0	0	20	19	0	89	77	21	47	0
15:60734615|60737990	ENSG00000128915,	NARG2	-	hsa_circ_0000606	Jeck2013, Memczak2013	+		2	17	19		0	0	2	0	0	2	10	3	2	0	4	2	4	4	2	10	0	14	19	0	0	5	2	3	1	5	9		0	0	2	0	0	3	6	5	1	0
2:152372973|152388410	ENSG00000183091,	NEB	-			+		3	16	19		2	8	0	1	0	0	0	6	0	2	7	4	4	0	8	10	4	0	0	2	7	6	9	6	1	3	1		2182	5352	0	3546	0	0	0	4214	0	3517
1:27269151|27269556	ENSG00000090273,	NUDC	+	hsa_circ_0005087	Jeck2013	+		2	17	19		0	3	0	4	0	0	5	0	2	1	4	4	15	2	0	4	9	14	6	5	7	3	5	0	0	1	10		0	7	0	5	0	0	4	0	2	4
13:100909849|100925600	ENSG00000175198,	PCCA	+	hsa_circ_0000500	Jeck2013, Memczak2013, Salzman2013	+		4	15	19		2	6	5	0	2	0	9	2	1	0	0	6	0	0	5	8	0	6	11	8	3	3	9	0	8	11	7		8	10	11	0	16	0	12	13	22	0
4:106367540|106377902	ENSG00000138777,	PPA2	-	hsa_circ_0007477	Jeck2013, Salzman2013	+		4	15	19		2	2	1	0	0	3	5	0	0	2	5	2	0	9	2	0	3	1	4	4	0	3	4	6	0	4	1		38	36	21	0	0	21	35	0	0	39
7:94855273|94919716	ENSG00000158528,	PPP1R9A	+	hsa_circ_0142460	Maass2017	+		3	16	19		0	4	0	3	0	1	14	3	0	0	14	0	3	0	9	14	4	11	15	7	0	8	6	15	10	9	24		0	8	0	9	0	8	22	6	0	0
12:11273609|11276922	ENSG00000111215,ENSG00000212127,	PRR4, TAS2R14	-	hsa_circ_0140989	Maass2017	+		4	15	19		2	1	4	0	0	1	1	0	6	5	0	2	9	0	4	6	3	6	7	3	0	0	12	0	5	3	3		6	13	8	0	0	12	10	0	28	20
11:32948703|32956981	ENSG00000060749,	QSER1	+	hsa_circ_0021570	Salzman2013	+		4	15	19		3	7	0	3	7	0	2	8	0	5	8	0	0	2	5	6	5	8	8	4	3	0	3	0	2	0	19		2	2	0	1	2	0	5	3	0	6
3:50004903|50012825	ENSG00000004534,	RBM6	+	hsa_circ_0065769	Salzman2013	+		4	15	19		1	2	0	0	2	2	3	1	5	0	5	0	8	2	0	5	0	12	5	2	0	2	0	4	2	4	8		18	15	0	0	12	24	28	19	24	0
6:111708968|111795679	ENSG00000009413,	REV3L	-			+		2	17	19		2	0	1	0	0	0	5	5	0	2	5	2	11	3	2	3	0	13	6	0	11	3	2	4	0	2	5		15	0	12	0	0	0	29	23	0	6
3:157839892|157841780	ENSG00000174891,	RSRC1	+	hsa_circ_0001355	Jeck2013, Memczak2013, Salzman2013	+		3	16	19		5	0	4	2	0	0	17	0	9	2	17	9	1	0	9	7	5	14	5	9	12	10	0	0	2	0	13		13	0	10	13	0	0	31	0	14	20
4:83799883|83803093	ENSG00000138674,	SEC31A	-	hsa_circ_0006618	Jeck2013, Salzman2013	+		3	16	19		2	4	0	3	0	0	5	2	3	0	4	2	0	8	2	2	3	1	2	0	6	6	0	6	0	5	3		20	17	0	25	0	0	47	26	34	0
3:27424644|27465643	ENSG00000033867,	SLC4A7	-	hsa_circ_0064618	Salzman2013	+		2	17	19		0	0	2	0	2	0	19	11	22	6	20	21	4	0	0	20	6	29	9	14	17	0	6	5	1	0	10		0	0	16	0	17	0	47	21	44	29
1:151611364|151611595	ENSG00000143376,	SNX27	+	hsa_circ_0000130	Jeck2013, Memczak2013, Salzman2013	+		2	17	19		1	2	0	0	2	0	9	2	1	7	9	5	4	4	0	10	1	4	13	0	0	2	2	3	2	0	4		18	13	0	0	18	0	21	20	18	25
8:99779471|99787047	ENSG00000104375,	STK3	-	hsa_circ_0085048	Salzman2013	+		3	16	19		5	0	0	1	0	3	13	0	0	1	2	11	4	2	0	11	0	15	2	7	5	8	4	2	0	6	5		16	0	0	19	0	18	32	0	0	10
17:80847544|80869665	ENSG00000141556,	TBCD	+	hsa_circ_0046547	Salzman2013	+		2	17	19		1	3	0	0	0	0	2	0	0	2	3	3	1	0	3	2	3	6	3	1	0	5	3	4	2	5	1		3	15	0	0	0	0	7	0	0	8
17:62248460|62265775	ENSG00000136478,	TEX2	-	hsa_circ_0004913	Jeck2013, Salzman2013	+		3	16	19		3	0	1	0	1	0	6	3	4	2	4	6	0	2	6	10	2	4	0	5	8	0	3	0	1	0	8		25	0	31	0	18	0	29	30	24	21
2:98475767|98525161	ENSG00000075568,	TMEM131	-			+		2	17	19		4	0	2	0	0	0	4	4	6	5	8	9	3	1	0	14	2	12	4	3	7	5	0	5	0	0	1		22	0	14	0	0	0	44	36	24	12
9:108483818|108484902	ENSG00000095209,	TMEM38B	+	hsa_circ_0087847	Salzman2013	+		2	17	19		0	0	0	5	0	1	14	2	2	1	8	8	0	0	9	4	0	6	4	6	0	2	3	6	1	3	1		0	0	0	72	0	108	241	129	127	95
6:32029934|32035761	ENSG00000168477,	TNXB	-			+		4	15	19		0	2	4	0	1	2	3	2	7	1	0	0	5	1	0	2	2	0	0	1	0	3	7	7	4	4	3		0	7	17	0	8	12	8	12	18	5
19:34921481|34929671	ENSG00000126261,	UBA2	+	hsa_circ_0006987	Jeck2013, Salzman2013	+		3	16	19		1	0	1	2	0	0	5	0	4	3	3	5	7	1	0	5	6	3	1	0	4	2	3	6	0	0	4		40	0	23	46	0	0	58	0	47	52
1:91403042|91447927	ENSG00000122482,	ZNF644	-	hsa_circ_0141627	Maass2017	+		4	15	19		0	0	2	3	3	2	10	0	4	0	2	0	0	1	0	6	3	3	3	7	3	2	5	0	2	3	2		0	0	13	22	15	23	36	0	17	0
17:47388674|47389404	ENSG00000198740,	ZNF652	-	hsa_circ_0003258	Jeck2013, Salzman2013	+		4	15	19		3	1	2	0	0	4	5	3	7	4	8	5	0	0	0	7	4	3	19	0	10	3	1	0	2	0	6		6	7	6	0	0	6	10	5	5	6
16:16218646|16219768	ENSG00000103222,	ABCC1	+	hsa_circ_0000679	Jeck2013, Memczak2013, Salzman2013	+		3	15	18		0	0	1	2	2	0	2	0	3	2	4	6	1	3	2	2	0	2	4	2	0	0	0	2	6	0	1		0	0	12	13	26	0	13	0	4	9
15:86940597|86950680	ENSG00000166748,	AGBL1	+			+		1	17	18		2	0	0	0	0	0	3	5	1	2	6	1	0	4	0	2	6	4	9	3	0	0	1	4	4	2	8		37	0	0	0	0	0	50	51	18	23
18:56246046|56248871	ENSG00000198796,	ALPK2	-			+		2	16	18		0	0	1	0	3	0	0	4	9	4	18	3	4	0	0	5	0	21	3	3	5	6	10	1	4	3	0		0	0	21	0	19	0	0	49	46	28
1:70758071|70781249	ENSG00000118454,	ANKRD13C	-	hsa_circ_0000085	Memczak2013, Salzman2013	+		3	15	18		0	0	2	0	3	10	3	7	0	6	5	0	0	3	1	5	3	0	6	2	5	5	0	1	0	4	7		0	0	11	0	25	7	33	25	0	17
14:32559708|32586493	ENSG00000100852,	ARHGAP5	+	hsa_circ_0031584	Salzman2013	+		1	17	18		0	0	0	0	15	0	35	16	24	0	30	0	21	13	15	36	0	21	21	16	27	15	14	9	13	20	0		0	0	0	0	2	0	17	11	6	0
4:42505467|42546003	ENSG00000124406,	ATP8A1	-	hsa_circ_0069613	Salzman2013	+		2	16	18		0	1	0	0	0	2	6	3	2	2	4	9	3	0	0	8	5	5	0	5	8	2	1	0	0	3	2		0	54	0	0	0	59	97	57	67	41
2:215617171|215661841	ENSG00000138376,	BARD1	-	hsa_circ_0002999	Jeck2013, Salzman2013	+		2	16	18		0	0	0	2	0	2	4	6	2	2	9	2	0	0	4	4	7	7	1	2	0	4	11	4	0	0	1		0	0	0	3	0	6	10	22	9	4
1:200816768|200819362	ENSG00000118200,	CAMSAP2	+			+		2	16	18		3	4	0	0	0	5	6	2	10	9	0	5	10	1	4	0	6	10	12	0	0	2	4	12	6	0	3		44	50	0	0	0	77	86	36	88	50
3:138289160|138291774	ENSG00000114107,	CEP70	-	hsa_circ_0004524	Jeck2013, Salzman2013	+		4	14	18		10	0	0	8	13	11	6	0	0	0	10	15	0	0	0	15	9	13	15	0	14	10	9	12	16	29	8		26	0	0	27	15	20	42	0	0	0
17:7351898|7352107	ENSG00000170175,	CHRNB1	+	hsa_circ_0041850	Salzman2013	+		4	14	18		0	0	2	3	3	2	0	1	3	2	1	2	0	0	0	0	1	9	7	6	0	2	7	2	0	1	5		0	0	17	11	20	23	0	9	22	27
X:32305646|32328393	ENSG00000198947,	DMD	-			+		3	15	18		0	2	0	1	0	1	13	1	0	2	3	0	1	2	0	6	2	2	9	2	5	5	3	0	0	0	11		0	201	0	168	0	160	295	271	0	166
4:140058784|140060651	ENSG00000109381,	ELF2	-	hsa_circ_0007466	Jeck2013	+		2	16	18		0	0	2	0	2	0	3	5	0	1	0	2	4	3	3	4	0	2	2	6	2	0	2	1	2	4	0		0	0	7	0	13	0	31	42	0	32
2:120885264|120932576	ENSG00000115109,	EPB41L5	+	hsa_circ_0006834	Jeck2013	+		4	14	18		4	0	2	2	2	0	7	2	2	0	0	2	14	3	2	0	0	8	2	4	8	3	0	2	0	4	0		15	0	10	12	6	0	9	12	11	0
1:51860053|51912777	ENSG00000085832,	EPS15	-			+		3	15	18		0	0	2	4	0	4	0	9	3	5	7	5	16	0	0	0	8	15	11	6	10	0	11	5	0	6	10		0	0	27	57	0	63	0	101	51	51
5:65284463|65310553	ENSG00000112851,	ERBB2IP	+	hsa_circ_0001493	Jeck2013, Memczak2013, Salzman2013	+		3	15	18		1	4	0	0	0	2	20	5	8	2	18	13	0	0	0	9	0	11	6	10	0	7	7	7	1	0	21		35	76	0	0	0	53	159	114	83	63
5:65307877|65310553	ENSG00000112851,	ERBB2IP	+	hsa_circ_0001494	Memczak2013, Salzman2013	+		2	16	18		0	0	4	0	0	4	18	0	11	0	23	11	6	7	3	8	0	21	9	7	2	0	6	11	0	3	24		0	0	21	0	0	40	156	0	99	0
10:50708584|50714058	ENSG00000225830,	ERCC6	-	hsa_circ_0018331	Salzman2013	+		4	14	18		1	1	0	1	2	0	0	0	1	3	3	1	3	0	2	0	0	0	1	2	3	1	2	0	1	6	2		1	1	0	4	4	0	0	0	1	3
1:59811919|59844509	ENSG00000172456,	FGGY	+			+		3	15	18		0	1	3	0	2	0	0	0	6	5	0	5	3	0	0	18	3	6	8	3	2	2	3	1	0	4	3		0	51	62	0	40	0	0	0	67	43
5:78734833|78752841	ENSG00000152413,	HOMER1	-	hsa_circ_0006916	Jeck2013, Salzman2013	+		1	17	18		0	3	0	0	0	0	2	4	4	3	3	0	5	0	2	9	6	12	8	9	1	0	5	0	3	3	14		0	22	0	0	0	0	56	32	43	44
2:239090706|239093928	ENSG00000132323,	ILKAP	-	hsa_circ_0001116	Jeck2013, Memczak2013, Salzman2013	+		4	14	18		7	0	0	2	4	2	8	9	12	2	7	8	5	6	0	7	0	7	7	0	0	0	5	4	0	0	7		7	0	0	14	9	9	15	30	7	16
8:75156764|75157410	ENSG00000104369,	JPH1	-			+		3	15	18		4	3	0	0	2	0	3	0	2	1	6	7	0	0	6	7	2	0	4	0	6	3	6	0	2	1	10		78	52	0	0	40	0	84	0	76	60
17:44143903|44172067	ENSG00000120071,	KANSL1	-	hsa_circ_0004422	Jeck2013, Salzman2013	+		3	15	18		0	1	3	0	5	0	9	0	1	4	4	2	6	1	0	6	0	2	5	1	0	1	0	0	5	2	1		0	19	23	0	18	0	30	0	25	15
2:211018219|211019335	ENSG00000144445,	KANSL1L	-	hsa_circ_0008459	Jeck2013, Salzman2013	+		1	17	18		1	0	0	0	0	0	13	1	6	3	10	13	3	0	0	18	1	20	14	6	3	5	3	6	0	0	15		15	0	0	0	0	0	59	35	41	15
3:183368084|183382827	ENSG00000114796,	KLHL24	+			+		3	15	18		3	5	0	1	0	0	4	3	0	1	6	3	2	0	0	8	4	3	0	2	7	7	5	0	0	1	7		179	173	0	189	0	0	279	169	0	240
7:104678573|104681470	ENSG00000005483,	KMT2E	+	hsa_circ_0007395	Jeck2013, Salzman2013	+		4	14	18		0	3	0	2	5	1	4	3	0	2	2	0	5	0	0	3	0	8	2	7	2	1	0	7	0	3	9		0	14	0	8	10	18	28	11	0	15
14:56078737|56086030	ENSG00000126777,	KTN1	+	hsa_circ_0032029	Salzman2013	+		4	14	18		3	3	5	0	2	0	7	8	5	3	7	6	0	9	0	10	0	15	4	4	6	5	0	6	0	0	0		72	174	137	0	116	0	177	159	131	175
3:197541779|197547301	ENSG00000186001,	LRCH3	+	hsa_circ_0002266	Jeck2013, Salzman2013	+		2	16	18		3	0	0	1	0	0	1	2	2	0	0	3	1	6	3	2	0	3	3	0	1	4	1	1	0	1	2		10	0	0	9	0	0	12	12	17	0
5:109049221|109051965	ENSG00000112893,	MAN2A1	+	hsa_circ_0008058	Jeck2013	+		3	15	18		2	1	0	0	0	2	10	1	4	0	1	0	0	0	0	7	2	14	2	6	0	1	7	5	3	1	3		16	15	0	0	0	17	27	22	23	0
3:152132730|152150709	ENSG00000152601,	MBNL1	+	hsa_circ_0001349	Jeck2013, Memczak2013, Salzman2013	+		4	14	18		4	2	0	1	0	5	5	1	1	1	1	2	2	1	0	2	0	0	0	0	0	2	0	1	5	5	2		181	218	0	205	0	220	308	265	317	312
6:84108086|84117620	ENSG00000065833,	ME1	-	hsa_circ_0003267	Jeck2013	+		4	14	18		5	6	0	2	4	0	0	8	1	0	2	0	4	6	0	9	0	2	0	3	0	6	4	5	2	4	4		16	13	0	17	16	0	0	9	8	0
4:17629629|17633596	ENSG00000118579,	MED28	+			+		3	15	18		0	2	0	1	1	0	1	4	0	6	4	1	2	1	1	2	1	0	1	1	0	0	0	8	2	2	0		0	31	0	16	16	0	15	21	0	2
8:17611226|17613470	ENSG00000129422,	MTUS1	-	hsa_circ_0083445	Salzman2013	+		4	14	18		1	0	1	2	0	4	2	0	2	2	1	0	1	0	1	2	0	4	2	3	1	0	6	0	1	0	5		33	0	13	50	0	30	60	0	74	64
10:69935080|69955289	ENSG00000138347,	MYPN	+	hsa_circ_0018493	Salzman2013	+		2	16	18		2	0	1	0	0	0	3	1	3	1	6	2	3	1	0	2	0	5	1	0	0	3	2	1	1	0	2		153	0	141	0	0	0	273	238	263	272
10:32832228|32873232	n/a	n/a	+	hsa_circ_0000233	Jeck2013, Memczak2013	+		3	15	18		11	6	0	0	0	5	0	0	6	4	8	10	6	3	10	5	0	5	12	3	4	0	4	0	3	0	5		1	5	0	0	0	8	0	0	5	5
15:87898780|87965263	n/a	n/a	-			+		2	16	18		3	0	5	0	0	0	9	3	3	3	9	19	0	3	1	6	0	0	7	4	8	8	12	5	0	0	17		18	0	16	0	0	0	104	22	46	27
3:13170805|13171025	n/a	n/a	-	hsa_circ_0141947	Maass2017	+		3	15	18		1	0	0	6	0	3	7	6	10	3	18	2	10	0	0	0	0	12	7	5	5	0	5	7	1	0	9		0	0	0	0	0	0	5	5	3	0
14:35020920|35024118	n/a	n/a	-	hsa_circ_0007379	Jeck2013	+		2	16	18		0	6	0	0	0	4	1	2	28	6	0	0	0	14	20	4	1	2	10	2	9	4	20	4	0	0	13		0	0	0	0	0	0	0	0	0	0
1:219366424|219414650	n/a	n/a	+	hsa_circ_0004417	Jeck2013	+		2	16	18		0	0	6	2	0	0	4	0	6	6	4	0	11	0	2	8	5	15	2	4	0	0	4	4	5	2	8		0	0	11	12	0	0	13	0	10	13
15:87895410|87965267	n/a	n/a	-			+		1	17	18		0	0	0	0	0	3	4	5	7	6	15	13	0	1	0	12	6	18	19	7	3	2	12	10	0	0	9		0	0	0	0	0	14	65	11	20	20
10:115412694|115413884	ENSG00000197893,	NRAP	-			+		3	15	18		0	2	0	0	2	6	0	0	0	0	3	2	2	2	1	7	1	5	6	3	0	1	5	4	0	1	3		0	2575	0	0	3498	3593	0	0	0	0
5:176618885|176639196	ENSG00000165671,	NSD1	+	hsa_circ_0075158	Salzman2013	+		2	16	18		0	0	1	0	2	0	7	3	0	1	4	4	2	0	1	11	0	8	3	2	0	0	3	1	3	3	9		0	0	27	0	29	0	51	22	0	34
11:46105717|46113774	ENSG00000135365,	PHF21A	-	hsa_circ_0021827	Salzman2013	+		3	15	18		0	0	2	0	1	2	11	0	4	0	2	0	0	4	0	8	0	5	7	5	12	4	3	5	1	1	5		0	0	10	0	5	9	45	0	27	0
11:85685751|85695016	ENSG00000073921,	PICALM	-	hsa_circ_0006629	Jeck2013, Salzman2013	+		3	15	18		2	8	0	0	2	0	2	2	3	6	0	0	4	2	0	7	0	5	3	0	0	1	1	1	2	2	2		41	30	0	0	22	0	63	64	54	43
5:67522118|67522837	ENSG00000145675,	PIK3R1	+	hsa_circ_0006411	Jeck2013	+		1	17	18		0	0	0	0	0	2	3	2	1	0	8	0	0	4	0	7	1	5	4	7	4	2	7	7	2	1	7		0	0	0	0	0	32	6	16	13	0
3:17051166|17056403	ENSG00000154822,	PLCL2	+	hsa_circ_0001274	Memczak2013, Salzman2013	+		2	16	18		0	1	0	0	0	4	15	3	5	5	2	0	0	0	0	5	0	6	8	4	3	6	5	2	4	6	5		0	27	0	0	0	24	34	33	27	30
1:31465237|31468067	ENSG00000134644,	PUM1	-	hsa_circ_0000043	Jeck2013, Memczak2013, Salzman2013	+		2	16	18		4	4	0	2	0	3	4	1	0	2	7	0	0	4	3	12	8	7	3	7	0	10	3	6	0	2	4		54	49	0	39	0	66	55	16	0	68
2:135848568|135851263	ENSG00000115839,	RAB3GAP1	+	hsa_circ_0002291	Jeck2013, Salzman2013	+		3	15	18		2	0	2	4	0	0	13	6	0	1	0	0	1	5	2	10	0	3	4	1	1	6	5	0	0	4	3		27	0	45	37	0	0	83	46	0	31
12:70193989|70195501	ENSG00000127328,	RAB3IP	+	hsa_circ_0000419	Jeck2013, Memczak2013, Salzman2013	+		4	14	18		5	0	3	1	0	2	6	3	5	3	12	0	0	0	1	6	0	18	17	9	0	9	0	0	7	5	12		2	0	2	1	0	0	4	3	2	4
13:79915258|79918929	ENSG00000139746,	RBM26	-	hsa_circ_0030533	Salzman2013	+		3	15	18		0	3	0	4	0	4	8	2	7	0	2	0	3	5	0	3	0	3	4	3	4	0	2	1	2	3	0		0	15	0	19	0	7	39	21	23	0
18:18571137|18600200	ENSG00000067900,	ROCK1	-			+		3	15	18		1	0	1	0	1	0	7	2	4	1	6	3	0	4	0	2	0	3	5	0	3	2	4	2	0	0	1		4	0	1	0	7	0	38	29	15	14
13:76195899|76301234	ENSG00000261553,	RP11-29G8.3	+			+		2	16	18		0	0	4	0	4	0	5	4	5	2	7	0	0	0	0	6	2	6	7	4	10	0	3	4	1	3	6		0	0	1	0	3	0	4	6	4	1
6:7176888|7189555	ENSG00000124782,	RREB1	+	hsa_circ_0001573	Jeck2013, Memczak2013, Salzman2013	+		4	14	18		2	0	4	3	5	0	8	3	4	0	0	4	1	0	0	9	0	8	2	2	0	0	8	1	3	5	9		13	0	14	11	16	0	27	26	15	0
2:55209651|55214834	ENSG00000115310,	RTN4	-	hsa_circ_0001006	Jeck2013, Memczak2013, Salzman2013	+		3	15	18		0	3	3	0	0	6	4	9	8	0	12	19	9	0	0	8	0	19	12	1	12	0	6	3	0	3	18		0	607	505	0	0	631	1181	1105	874	0
3:133907681|133914026	ENSG00000163785,	RYK	-	hsa_circ_0005768	Jeck2013, Salzman2013	+		2	16	18		2	0	0	0	2	0	0	0	1	2	2	1	3	6	1	0	0	5	7	1	3	1	1	0	2	2	3		9	0	0	0	5	0	0	0	9	3
11:57258697|57259335	ENSG00000149150,	SLC43A1	-	hsa_circ_0005204	Jeck2013, Salzman2013	+		3	15	18		0	0	9	4	0	8	3	5	0	8	7	3	0	0	4	3	3	2	2	1	0	2	0	1	0	5	3		0	0	7	7	0	7	10	7	0	2
10:97141442|97170534	ENSG00000095637,	SORBS1	-	hsa_circ_0140887	Maass2017	+		2	16	18		0	0	0	0	7	4	13	5	5	1	5	16	7	0	0	6	6	13	6	0	0	4	14	7	0	2	10		0	0	0	0	71	104	79	111	109	88
11:16205432|16208501	ENSG00000110693,	SOX6	-	hsa_circ_0021350	Salzman2013	+		3	15	18		4	1	0	3	0	0	3	1	0	1	1	0	4	11	0	3	0	1	2	0	1	0	4	3	5	1	4		19	13	0	24	0	0	25	38	0	30
17:80858527|80869665	ENSG00000141556,	TBCD	+	hsa_circ_0005245	Jeck2013, Salzman2013	+		2	16	18		0	4	0	0	0	5	3	1	1	0	8	2	3	1	0	7	1	5	7	0	3	2	4	2	0	0	11		0	21	0	0	0	12	5	13	10	0
3:42260986|42262083	ENSG00000182606,	TRAK1	+			+		4	14	18		0	8	7	0	4	10	9	7	0	0	8	4	5	5	2	9	0	0	7	5	0	5	8	10	0	0	4		0	15	9	0	12	11	7	10	0	0
6:123573557|123703292	ENSG00000186439,	TRDN	-			+		4	14	18		2	1	1	0	6	0	1	3	5	3	8	0	0	11	0	2	0	4	7	5	6	4	0	5	0	0	4		189	372	147	0	113	0	533	532	437	395
6:123573557|123588896	ENSG00000186439,	TRDN	-			+		2	16	18		0	5	0	0	0	5	5	3	3	0	5	6	2	5	0	7	0	8	17	2	11	1	0	2	5	0	5		0	253	0	0	0	207	279	452	309	0
6:123658764|123703292	ENSG00000186439,	TRDN	-			+		2	16	18		0	2	0	2	0	0	4	1	5	0	8	0	2	6	13	6	0	8	3	4	0	7	5	2	0	2	4		0	382	0	234	0	0	581	489	432	0
2:179534319|179535022	ENSG00000155657,	TTN	-			+		4	14	18		6	8	13	0	4	0	0	5	1	1	4	0	3	0	4	0	0	2	5	4	0	1	4	8	0	1	5		752	781	782	0	840	0	0	2158	856	954
12:42604157|42604482	ENSG00000015153,	YAF2	-	hsa_circ_0000392	Jeck2013, Memczak2013	+		4	14	18		5	10	0	7	0	3	12	3	6	0	9	10	8	7	0	12	0	11	2	6	0	0	9	10	2	0	0		5	7	0	6	0	9	5	8	7	0
1:155646339|155649303	ENSG00000163374,	YY1AP1	-	hsa_circ_0014606	Salzman2013	+		3	15	18		0	3	10	6	0	0	15	5	15	4	3	0	11	9	0	20	4	0	12	7	0	4	17	8	0	9	0		0	14	17	17	0	0	20	29	18	23
5:43161351|43162033	ENSG00000172262,	ZNF131	+	hsa_circ_0072380	Salzman2013	+		1	17	18		1	0	0	0	0	0	6	0	7	5	3	5	8	4	5	4	1	5	1	1	0	0	0	17	6	5	3		6	0	0	0	0	0	8	0	9	4
1:94921289|94946162	ENSG00000117528,	ABCD3	+			+		2	15	17		0	0	0	0	1	1	3	1	0	3	7	4	0	3	0	2	0	5	8	7	3	1	0	3	3	0	4		0	0	0	0	11	10	16	13	0	20
15:100871094|100874385	ENSG00000140470,	ADAMTS17	-			+		3	14	17		2	3	0	0	0	1	9	1	5	4	11	3	0	0	0	1	4	11	1	2	3	2	0	3	0	0	0		5	0	0	0	0	1	1	3	2	0
10:61844360|61845011	ENSG00000151150,	ANK3	-	hsa_circ_0140860	Maass2017	+		2	15	17		3	0	0	0	1	0	5	9	3	0	0	6	4	0	0	5	2	6	6	4	2	0	5	4	1	0	8		22	0	0	0	24	0	73	76	39	0
11:22225350|22261230	ENSG00000171714,	ANO5	+	hsa_circ_0021507	Salzman2013	+		2	15	17		0	0	6	0	0	3	20	3	7	0	19	0	9	0	0	12	6	22	10	10	0	5	7	9	0	1	8		0	0	39	0	0	85	79	74	83	0
4:148860976|148887990	ENSG00000071205,	ARHGAP10	+	hsa_circ_0007265	Jeck2013, Salzman2013	+		3	14	17		0	0	3	1	0	2	1	2	0	0	2	1	7	5	0	12	0	9	0	4	0	0	4	4	1	1	8		0	0	13	32	0	27	42	39	0	0
16:88061089|88071617	ENSG00000172530,	BANP	+	hsa_circ_0040823	Salzman2013	+		4	13	17		4	0	6	0	2	4	7	4	5	0	8	0	0	7	0	8	0	7	8	0	13	0	8	0	7	5	5		2	0	2	0	8	11	8	5	9	0
2:160194078|160252345	ENSG00000123636,	BAZ2B	-	hsa_circ_0056829	Salzman2013	+		1	16	17		0	0	0	0	0	2	19	0	4	2	16	9	0	0	0	13	6	10	8	3	0	3	9	4	4	1	12		0	0	0	0	0	25	65	0	36	25
11:13435077|13443385	ENSG00000148925,	BTBD10	-	hsa_circ_0008967	Jeck2013, Salzman2013	+		2	15	17		0	1	2	0	0	0	4	0	5	0	5	6	0	0	3	5	1	10	1	0	3	6	3	0	2	3	9		0	6	6	0	0	0	8	0	14	0
11:13435077|13466728	ENSG00000148925,	BTBD10	-	hsa_circ_0003234	Jeck2013, Salzman2013	+		4	13	17		0	0	8	1	1	2	2	1	1	0	8	8	0	0	0	13	0	2	4	2	3	3	0	0	0	4	4		0	0	5	1	6	7	4	2	6	0
4:114376882|114421667	ENSG00000145349,	CAMK2D	-			+		4	13	17		5	5	4	0	6	0	15	0	6	0	8	10	5	19	0	11	0	9	0	0	0	0	4	20	10	3	18		53	60	87	0	95	0	299	0	95	0
10:32759992|32762951	ENSG00000216937,	CCDC7	+	hsa_circ_0002351	Jeck2013	+		4	13	17		2	2	5	0	0	3	1	0	11	0	5	1	0	4	4	5	4	0	0	2	9	0	0	0	4	9	1		5	8	7	0	0	8	10	0	7	0
1:156303338|156304709	ENSG00000163468,	CCT3	-	hsa_circ_0004680	Jeck2013, Salzman2013	+		3	14	17		0	3	7	0	3	0	8	2	0	0	0	14	8	4	0	8	1	16	7	0	2	0	4	2	0	5	5		0	103	74	0	89	0	110	38	0	0
18:12999420|13030607	ENSG00000101639,	CEP192	+	hsa_circ_0141372	Maass2017	+		3	14	17		1	2	0	0	2	0	2	0	2	1	2	3	1	0	2	4	0	8	5	0	11	0	1	3	0	0	4		7	6	0	0	5	0	4	0	5	5
6:118832461|118887479	ENSG00000111860,	CEP85L	-	hsa_circ_0077736	Salzman2013	+		2	15	17		0	3	4	0	0	0	6	4	2	4	7	0	0	0	0	7	0	13	6	3	4	3	1	3	0	2	2		0	21	19	0	0	0	59	55	29	43
12:122861936|122865105	ENSG00000130779,	CLIP1	-	hsa_circ_0005465	Jeck2013, Salzman2013	+		2	15	17		0	0	1	0	1	0	7	0	12	2	10	9	7	5	0	0	1	5	8	8	5	0	0	0	3	6	5		0	0	120	0	62	0	120	0	51	72
15:65471272|65472542	ENSG00000166855,	CLPX	-	hsa_circ_0004374	Jeck2013, Salzman2013	+		3	14	17		0	2	3	2	0	0	8	2	0	0	3	1	1	0	2	2	1	7	2	12	0	0	3	3	2	0	0		0	18	24	36	0	0	42	28	0	0
10:93841077|93851701	ENSG00000107864,	CPEB3	-	hsa_circ_0004224	Jeck2013, Salzman2013	+		3	14	17		0	2	0	2	4	0	6	1	3	0	1	5	1	0	0	6	0	2	8	3	5	2	0	2	0	0	3		0	21	0	12	12	0	17	16	10	0
10:93902786|93940776	ENSG00000107864,	CPEB3	-	hsa_circ_0019146	Salzman2013	+		2	15	17		0	0	2	0	3	0	7	0	0	0	6	13	4	2	0	6	1	4	8	2	0	2	2	2	0	1	6		0	0	10	0	10	0	33	0	0	0
16:3900298|3901010	ENSG00000005339,	CREBBP	-	hsa_circ_0007637	Jeck2013, Salzman2013	+		2	15	17		0	0	0	1	3	0	4	2	4	3	4	9	7	0	0	5	0	8	6	0	0	3	5	2	0	2	5		0	0	0	11	18	0	23	28	20	21
1:168007609|168014465	ENSG00000143164,	DCAF6	+	hsa_circ_0000155	Memczak2013, Salzman2013	+		1	16	17		0	0	0	1	0	0	2	1	1	1	0	0	0	1	2	1	1	5	6	1	0	3	4	1	2	0	2		0	0	0	299	0	0	252	510	385	389
1:167988783|167992285	ENSG00000143164,	DCAF6	+			+		1	16	17		0	0	0	0	1	0	5	3	0	2	9	5	2	1	3	10	0	4	3	0	8	0	4	6	1	0	13		0	0	0	0	171	0	136	241	0	179
13:96375496|96377506	ENSG00000102580,	DNAJC3	+	hsa_circ_0002473	Jeck2013, Salzman2013	+		3	14	17		0	13	0	0	5	4	17	2	5	3	12	0	0	0	6	13	0	4	0	12	19	7	7	7	0	0	7		0	12	0	0	16	26	26	14	14	10
21:37619815|37620866	ENSG00000142197,	DOPEY2	+	hsa_circ_0001187	Memczak2013, Salzman2013	+		3	14	17		0	1	2	0	2	0	3	0	0	2	5	0	1	1	0	2	3	4	3	2	3	0	0	3	0	3	3		0	9	8	0	9	0	2	0	0	7
8:132962216|132968152	ENSG00000132294,	EFR3A	+	hsa_circ_0007931	Jeck2013	+		1	16	17		0	0	0	0	0	3	11	4	9	5	5	10	8	0	0	11	3	8	3	3	0	0	5	7	0	1	11		0	0	0	0	0	45	53	38	30	30
19:13039156|13039661	ENSG00000179115,	FARSA	-	hsa_circ_0000896	Jeck2013, Memczak2013	+		3	14	17		5	0	4	0	0	3	5	0	3	0	2	0	0	5	0	3	0	4	8	0	6	4	6	6	2	5	4		10	0	6	0	0	14	9	0	18	0
4:187627717|187630999	ENSG00000083857,	FAT1	-	hsa_circ_0001461	Memczak2013, Salzman2013	+		2	15	17		0	0	3	2	0	0	10	5	7	0	3	12	0	0	4	6	0	2	6	1	11	5	4	8	0	0	16		0	0	4	0	0	0	18	5	5	0
16:53907698|53922863	ENSG00000140718,	FTO	+	hsa_circ_0005941	Jeck2013, Salzman2013	+		3	14	17		0	1	2	1	0	0	10	0	3	3	5	0	2	2	5	4	1	5	2	0	3	0	0	10	0	0	6		0	22	20	18	0	0	31	0	29	25
1:155823067|155823597	ENSG00000116580,	GON4L	-	hsa_circ_0000139	Jeck2013, Memczak2013, Salzman2013	+		3	14	17		1	1	1	0	0	1	5	7	6	3	8	5	0	10	0	8	0	6	0	0	0	9	8	2	0	5	3		21	8	6	0	0	8	16	7	7	10
12:12397196|12397589	ENSG00000070018,	LRP6	-	hsa_circ_0000378	Jeck2013, Memczak2013, Salzman2013	+		4	13	17		5	0	1	1	0	2	10	0	10	1	0	5	5	0	0	10	0	12	0	2	6	5	4	0	0	4	7		18	0	12	17	0	17	17	0	20	20
3:65415195|65416556	ENSG00000151276,	MAGI1	-	hsa_circ_0066452	Salzman2013	+		4	13	17		0	0	5	2	3	6	5	1	0	4	0	14	0	3	1	8	0	14	0	3	3	0	3	0	0	4	5		0	0	14	4	3	22	16	3	0	13
14:21971316|21972024	ENSG00000165819,	METTL3	-	hsa_circ_0000523	Jeck2013, Memczak2013, Salzman2013	+		2	15	17		2	0	1	0	0	0	7	5	4	0	0	0	0	1	0	5	8	8	0	8	9	4	2	3	1	11	11		5	0	6	0	0	0	19	14	9	0
10:103552596|103570071	ENSG00000198408,	MGEA5	-	hsa_circ_0019607	Salzman2013	+		3	14	17		0	2	1	0	2	0	4	0	0	1	4	0	5	2	0	11	3	0	10	0	3	8	0	4	3	2	1		0	38	19	0	26	0	39	0	0	13
14:61275043|61346553	ENSG00000020426,	MNAT1	+	hsa_circ_0004244	Jeck2013, Salzman2013	+		0	17	17		0	0	0	0	0	0	5	6	6	5	11	11	10	5	10	3	2	11	6	3	0	3	0	0	1	0	13		0	0	0	0	0	0	111	95	80	83
10:69902697|69918384	ENSG00000138347,	MYPN	+			+		3	14	17		0	0	3	4	2	0	6	6	2	0	3	0	0	2	0	0	0	4	7	4	3	6	6	7	0	2	3		0	0	272	282	328	0	444	464	236	0
1:104108057|104258640	n/a	n/a	+			+		1	16	17		1	0	1	0	5	0	4	1	0	2	4	3	4	4	0	1	0	2	2	3	0	1	1	1	2	0	6		6	0	10	0	1	0	12	18	0	10
2:191523884|191537878	ENSG00000138386,	NAB1	+	hsa_circ_0002024	Jeck2013, Salzman2013	+		2	15	17		0	0	0	2	0	2	5	5	5	6	3	3	2	0	1	10	0	2	0	1	1	3	0	0	5	0	6		0	0	0	1	0	1	6	3	3	0
2:15601325|15618413	ENSG00000151779,	NBAS	-	hsa_circ_0008083	Jeck2013, Salzman2013	+		4	13	17		1	1	1	0	1	0	3	0	2	1	8	2	1	2	0	4	0	4	2	1	0	0	6	0	0	0	2		32	31	28	0	40	0	25	0	32	18
1:228486155|228487846	ENSG00000154358,	OBSCN	+			+		3	14	17		0	5	2	0	3	0	4	0	3	0	9	2	8	2	0	7	0	4	2	4	2	0	2	5	0	5	0		0	383	219	0	285	0	303	0	233	0
1:58971732|59002413	ENSG00000162600,	OMA1	-	hsa_circ_0000072	Jeck2013, Memczak2013, Salzman2013	+		3	14	17		0	0	2	0	2	2	0	0	5	2	5	0	0	0	0	2	2	7	9	0	1	9	1	6	3	2	2		0	0	11	0	13	11	0	0	30	19
8:52758221|52773806	ENSG00000168300,	PCMTD1	-	hsa_circ_0142514	Maass2017	+		4	13	17		3	0	1	1	1	0	1	0	3	0	10	0	0	3	0	4	1	4	0	0	4	2	4	4	0	3	2		52	0	33	79	29	0	114	0	91	0
1:144994591|145021167	ENSG00000178104,	PDE4DIP	-	hsa_circ_0008390	Jeck2013, Salzman2013	+		3	14	17		0	3	0	2	1	0	9	4	4	0	6	9	0	0	0	4	3	8	3	0	2	0	0	3	6	6	9		0	1019	0	1042	630	0	1603	905	1321	0
4:160159961|160164943	ENSG00000109756,	RAPGEF2	+			+		2	15	17		0	3	0	0	0	2	2	3	0	0	5	3	0	3	2	8	0	5	0	11	12	0	7	4	1	2	6		0	25	0	0	0	17	19	21	0	0
11:66407171|66407594	ENSG00000248643,ENSG00000173933,	RBM14-RBM4, RBM4	+	hsa_circ_0000330	Jeck2013, Memczak2013, Salzman2013	+		2	15	17		0	0	0	1	0	4	24	0	8	3	18	17	13	7	0	17	3	27	7	0	2	0	7	0	2	0	17		0	0	0	26	0	22	40	0	17	23
20:34309662|34313077	ENSG00000131051,	RBM39	-	hsa_circ_0001148	Jeck2013, Memczak2013, Salzman2013	+		3	14	17		1	1	0	0	0	3	3	3	0	2	0	0	0	0	3	4	0	4	2	0	5	6	1	2	1	3	4		23	32	0	0	0	19	65	48	0	29
2:227729320|227779067	ENSG00000144468,	RHBDD1	+	hsa_circ_0058495	Salzman2013	+		3	14	17		1	1	0	0	1	0	3	2	0	0	2	3	2	1	0	6	0	3	4	3	3	1	3	0	0	1	0		6	7	0	0	6	0	14	5	0	0
14:70671894|70694421	ENSG00000258422,	RP11-486O13.2	+			+		4	13	17		0	2	2	2	2	0	4	1	3	1	0	0	0	3	5	7	1	5	7	0	1	0	6	0	0	0	1		0	2	2	1	2	0	3	2	4	0
6:7181357|7189555	ENSG00000124782,	RREB1	+	hsa_circ_0007429	Jeck2013, Salzman2013	+		3	14	17		0	3	4	3	0	0	2	1	8	0	2	0	1	4	0	6	0	9	0	2	0	0	1	1	1	3	8		0	20	24	17	0	0	34	28	19	0
11:77409532|77413540	ENSG00000048649,	RSF1	-	hsa_circ_0000345	Memczak2013	+		2	15	17		0	0	3	0	0	1	2	4	2	1	5	0	0	1	0	1	2	4	0	2	0	2	2	2	0	2	6		0	0	5	0	0	8	16	11	9	11
6:107031203|107050797	ENSG00000130347,	RTN4IP1	-	hsa_circ_0008514	Jeck2013, Salzman2013	+		3	14	17		5	0	3	4	0	0	2	2	0	0	0	0	3	0	3	2	2	5	1	2	0	2	7	3	0	2	1		7	0	1	2	0	0	2	4	0	0
9:35546427|35548532	ENSG00000198853,	RUSC2	+	hsa_circ_0002702	Jeck2013, Salzman2013	+		3	14	17		0	0	2	2	7	0	3	0	5	1	8	0	0	0	0	3	0	6	2	9	0	1	2	2	2	3	11		0	0	12	9	12	0	21	0	19	8
7:80418622|80435074	ENSG00000075223,	SEMA3C	-	hsa_circ_0002714	Jeck2013, Salzman2013	+		4	13	17		1	0	2	0	1	2	9	0	0	0	11	0	4	1	1	0	0	8	2	2	5	1	5	8	0	0	8		42	0	57	0	52	45	115	0	0	0
5:156074474|156075193	ENSG00000170624,	SGCD	+			+		4	13	17		1	0	1	1	3	0	1	0	2	0	0	2	0	1	0	3	2	2	3	3	1	0	2	0	7	0	4		31	0	25	25	26	0	126	0	80	0
8:42317414|42330172	ENSG00000168575,	SLC20A2	-	hsa_circ_0009161	Jeck2013, Salzman2013	+		3	14	17		0	2	3	1	0	0	6	0	2	3	7	2	12	0	0	5	6	3	1	3	0	0	3	0	0	1	6		0	116	138	100	0	0	130	0	177	128
6:86373392|86375865	ENSG00000203875,	SNHG5	-			+		3	14	17		0	0	0	2	7	3	11	0	8	3	8	0	1	3	0	4	0	0	0	5	3	5	2	11	0	2	4		0	0	0	4	5	7	5	0	5	4
6:107824861|107827631	ENSG00000112320,	SOBP	+	hsa_circ_0001633	Memczak2013, Salzman2013	+		4	13	17		4	2	1	0	0	4	17	3	4	0	17	5	5	6	0	2	0	14	0	9	0	0	15	8	0	0	5		2	4	9	0	0	11	12	11	9	0
2:29006773|29011675	ENSG00000163806,ENSG00000213639,	SPDYA, PPP1CB	+	hsa_circ_0007439	Jeck2013, Salzman2013	+		0	17	17		0	0	0	0	0	0	4	2	2	1	0	7	6	1	0	11	3	4	4	1	4	0	4	1	0	2	13		0	0	0	0	0	0	720	683	436	474
9:108467878|108510471	ENSG00000095209,	TMEM38B	+			+		3	14	17		1	0	0	2	0	5	11	1	2	0	4	9	4	0	0	16	0	6	4	2	1	0	7	3	0	0	11		86	0	0	74	0	122	160	161	93	0
6:123759208|123786128	ENSG00000186439,	TRDN	-			+		4	13	17		8	0	0	3	6	2	11	0	13	0	16	5	2	0	0	5	0	0	19	7	5	8	3	9	0	0	19		312	0	0	445	333	462	927	0	821	0
2:179546388|179548809	ENSG00000155657,	TTN	-			+		4	13	17		6	3	0	0	2	2	0	1	2	0	2	0	3	0	0	0	2	0	25	2	4	0	2	6	5	3	27		2142	2205	0	0	2341	3314	0	4715	2612	0
19:34922766|34957919	ENSG00000126261,	UBA2	+	hsa_circ_0006211	Jeck2013, Salzman2013	+		3	14	17		0	1	0	0	1	2	5	2	6	0	7	0	0	0	1	5	3	7	4	1	2	0	4	0	0	2	4		0	28	0	0	13	29	26	25	13	0
9:33986758|33998862	ENSG00000137073,	UBAP2	-	hsa_circ_0001852	Memczak2013	+		3	14	17		1	0	2	0	0	6	5	1	3	1	9	0	6	0	0	4	1	0	0	0	0	1	5	3	4	3	3		12	0	27	0	0	27	31	15	15	14
9:86292642|86293514	ENSG00000135018,	UBQLN1	-	hsa_circ_0001865	Jeck2013, Memczak2013, Salzman2013	+		2	15	17		0	0	1	0	4	0	7	5	2	5	7	4	7	0	0	8	11	9	0	0	1	4	3	4	0	0	8		0	0	58	0	62	0	88	58	67	63
9:35295693|35313986	ENSG00000198722,	UNC13B	+	hsa_circ_0008518	Jeck2013, Salzman2013	+		3	14	17		1	2	0	0	1	0	5	3	2	4	4	0	0	6	1	2	8	0	0	4	4	0	0	0	12	2	3		22	19	0	0	14	0	24	30	38	33
21:17205667|17214859	ENSG00000155313,	USP25	+	hsa_circ_0005238	Jeck2013, Salzman2013	+		4	13	17		2	1	2	0	0	1	7	0	4	0	3	0	0	1	0	11	0	4	13	3	0	2	1	7	0	4	1		43	52	41	0	0	41	64	0	58	0
6:144858718|144860579	ENSG00000152818,	UTRN	+	hsa_circ_0001647	Jeck2013, Memczak2013	+		2	15	17		0	0	0	4	0	2	7	4	1	0	0	6	0	0	0	2	1	4	7	3	2	0	2	2	1	3	2		0	0	0	32	0	37	84	40	45	0
5:82832826|82838087	ENSG00000038427,	VCAN	+	hsa_circ_0073237	Salzman2013	+		2	15	17		2	0	3	0	0	0	3	0	0	0	3	6	1	2	0	4	0	6	2	1	2	8	5	5	0	2	4		4	0	2	0	0	0	17	0	0	0
8:17137884|17143936	ENSG00000155975,	VPS37A	+	hsa_circ_0083423	Salzman2013	+		4	13	17		0	1	2	1	1	0	4	0	3	0	6	1	5	0	0	4	0	12	0	4	5	5	1	0	1	0	3		0	11	15	27	21	0	35	0	31	0
13:21362625|21401318	ENSG00000132953,	XPO4	-			+		2	15	17		9	1	0	0	0	0	0	2	1	7	0	4	7	0	1	12	0	7	5	0	9	4	2	1	0	3	4		156	108	0	0	0	0	0	107	170	110
11:113933933|113935290	ENSG00000109906,	ZBTB16	+			+		2	15	17		2	0	0	0	2	0	5	1	2	2	14	7	0	2	0	4	0	8	3	0	4	8	2	1	0	0	7		44	0	0	0	40	0	54	55	16	84
4:25351114|25366127	ENSG00000168228,	ZCCHC4	+	hsa_circ_0007107	Jeck2013	+		4	13	17		3	2	0	0	10	3	0	2	0	1	3	4	0	8	7	10	6	0	6	3	0	0	0	5	0	3	12		4	12	0	0	3	2	0	4	0	7
10:31661947|31676195	ENSG00000148516,	ZEB1	+	hsa_circ_0000228	Jeck2013, Memczak2013, Salzman2013	+		0	17	17		0	0	0	0	0	0	4	5	0	0	2	1	1	4	0	3	1	3	11	5	1	3	2	3	5	0	3		0	0	0	0	0	0	39	15	0	0
1:94921289|94953539	ENSG00000117528,	ABCD3	+			+		1	15	16		0	0	0	0	1	0	8	1	4	7	8	6	0	5	0	7	0	8	12	1	2	0	1	3	0	3	0		0	0	0	0	18	0	17	8	11	17
1:236914770|236920932	ENSG00000077522,	ACTN2	+			+		1	15	16		3	0	4	1	0	4	11	0	1	0	7	7	1	0	3	1	3	6	0	1	1	3	0	3	0	3	5		836	0	976	685	0	981	1020	0	798	0
5:7706857|7727374	ENSG00000078295,	ADCY2	+			+		3	13	16		2	2	0	0	1	0	3	0	3	1	4	6	0	6	3	10	0	12	0	1	0	0	3	0	1	0	5		64	43	0	0	60	0	59	0	69	42
7:91671982|91724596	ENSG00000127914,	AKAP9	+			+		1	15	16		0	2	0	0	0	0	20	0	15	0	33	9	9	0	1	19	9	7	0	12	11	4	9	4	3	0	0		0	26	0	0	0	0	57	0	31	0
11:94532556|94533477	ENSG00000166025,	AMOTL1	+	hsa_circ_0004214	Jeck2013, Salzman2013	+		4	12	16		2	0	1	1	0	3	0	1	0	0	5	3	0	1	1	2	0	9	0	2	5	0	3	0	0	2	4		39	0	65	27	0	73	0	48	0	0
8:41518948|41521260	ENSG00000029534,	ANK1	-			+		2	14	16		0	2	0	0	1	0	7	0	4	0	3	3	0	0	1	4	0	4	4	0	4	1	5	0	5	2	2		0	191	0	0	208	0	265	0	311	0
4:73956384|73958017	ENSG00000132466,	ANKRD17	-	hsa_circ_0007883	Jeck2013, Salzman2013	+		1	15	16		0	0	0	2	0	0	4	0	3	3	8	1	2	2	0	0	4	2	8	2	0	1	1	0	2	0	13		0	0	0	19	0	0	37	0	36	22
X:84322133|84329397	ENSG00000155008,	APOOL	+	hsa_circ_0142665	Maass2017	+		1	15	16		3	0	0	0	0	0	5	2	0	4	1	0	3	1	0	9	6	1	0	0	0	3	6	1	4	2	4		8	0	0	0	0	0	10	9	0	3
20:30954187|30959677	ENSG00000171456,	ASXL1	+	hsa_circ_0006922	Jeck2013	+		3	13	16		1	0	0	3	1	0	4	0	1	0	7	1	0	0	1	3	3	0	0	4	3	6	0	0	2	2	7		3	0	0	2	4	0	7	0	9	0
17:73038276|73038754	ENSG00000167863,	ATP5H	-	hsa_circ_0006942	Jeck2013, Salzman2013	+		4	12	16		0	3	0	1	3	4	0	0	0	2	3	0	3	0	0	8	2	10	6	2	0	0	1	1	2	0	2		0	15	0	21	15	17	0	0	0	57
9:16727795|16738483	ENSG00000173068,	BNC2	-	hsa_circ_0008732	Jeck2013, Salzman2013	+		4	12	16		4	8	0	2	2	0	5	0	0	15	0	8	14	0	6	5	0	0	0	5	0	10	4	4	8	0	1		5	5	0	4	4	0	6	0	0	10
15:36932806|36950106	ENSG00000186073,	C15orf41	+			+		2	14	16		0	0	1	2	0	0	2	1	11	2	10	5	0	0	0	8	2	0	5	0	10	0	4	1	2	0	7		0	0	9	4	0	0	17	22	26	13
7:81598203|81611943	ENSG00000153956,	CACNA2D1	-			+		4	12	16		4	1	0	1	2	0	0	1	0	1	1	0	1	0	1	0	0	2	2	0	0	0	2	2	3	6	3		66	82	0	87	42	0	0	219	0	112
5:134076753|134079742	ENSG00000164615,	CAMLG	+	hsa_circ_0003154	Jeck2013	+		2	14	16		0	5	0	1	0	0	8	3	0	0	0	3	0	0	3	2	3	5	20	1	10	0	7	5	0	1	4		0	19	0	22	0	0	17	24	0	0
12:94769662|94797038	ENSG00000173588,	CCDC41	-			+		2	14	16		0	2	0	1	0	0	5	1	2	0	5	0	0	6	0	0	3	5	2	0	5	1	0	1	1	5	8		0	1	0	4	0	0	1	4	7	0
14:103470265|103478525	ENSG00000198752,	CDC42BPB	-	hsa_circ_0000571	Jeck2013, Memczak2013	+		3	13	16		4	0	0	1	0	2	3	0	3	2	0	3	3	6	0	0	1	0	1	0	1	0	2	0	1	3	2		18	0	0	11	0	12	18	0	14	15
2:122363277|122363756	ENSG00000074054,	CLASP1	-	hsa_circ_0007052	Jeck2013, Salzman2013	+		3	13	16		2	0	2	1	0	0	3	0	5	0	13	2	0	0	5	5	8	3	2	0	0	3	4	2	3	0	0		31	0	32	47	0	0	71	0	56	0
2:201721405|201721708	ENSG00000013441,	CLK1	-	hsa_circ_0004001	Jeck2013, Salzman2013	+		3	13	16		0	0	0	2	3	1	8	0	4	0	10	0	2	0	0	7	1	3	0	2	2	6	5	10	0	0	6		0	0	0	14	17	36	30	0	20	0
15:75215989|75219228	ENSG00000178741,	COX5A	-	hsa_circ_0007840	Jeck2013	+		2	14	16		2	0	0	0	2	0	1	0	3	0	0	1	0	0	0	4	1	5	1	1	0	5	1	6	1	2	2		74	0	0	0	80	0	73	0	65	0
16:67644727|67646024	ENSG00000102974,	CTCF	+	hsa_circ_0002122	Jeck2013	+		2	14	16		0	3	0	0	0	1	2	1	0	0	10	0	3	0	1	11	1	13	3	2	3	0	6	0	1	0	5		0	13	0	0	0	10	16	13	0	0
4:52729603|52744020	ENSG00000109184,	DCUN1D4	+	hsa_circ_0001410	Jeck2013, Memczak2013, Salzman2013	+		1	15	16		0	1	0	0	0	0	2	4	2	0	0	0	4	5	6	2	6	2	4	3	6	7	0	0	3	3	0		0	11	0	0	0	0	28	16	27	0
21:38792601|38802702	ENSG00000157540,	DYRK1A	+	hsa_circ_0006062	Jeck2013	+		2	14	16		3	0	0	0	3	0	3	1	3	1	8	1	1	1	0	2	0	3	0	0	3	0	1	0	0	2	5		21	0	0	0	16	0	47	17	31	43
4:110843315|110866431	ENSG00000138798,	EGF	+			+		3	13	16		1	5	0	0	0	7	5	0	0	6	0	0	6	1	0	9	0	6	12	1	2	0	3	0	4	6	5		26	57	0	0	0	33	32	0	0	28
5:65284463|65290692	ENSG00000112851,	ERBB2IP	+	hsa_circ_0001492	Jeck2013, Memczak2013, Salzman2013	+		1	15	16		0	0	4	0	0	0	12	7	2	4	4	3	3	0	0	4	0	9	0	5	4	4	4	2	0	10	0		0	0	53	0	0	0	214	122	84	38
7:158552177|158557544	ENSG00000117868,	ESYT2	-	hsa_circ_0001776	Jeck2013, Memczak2013, Salzman2013	+		4	12	16		6	7	0	5	3	0	7	0	0	0	6	0	0	1	0	5	0	1	0	0	5	12	9	1	4	6	4		51	61	0	68	61	0	129	0	0	0
10:5741488|5756170	ENSG00000108021,	FAM208B	+	hsa_circ_0000209	Memczak2013	+		2	14	16		1	1	0	2	0	3	4	0	3	3	2	0	0	1	4	2	0	2	2	2	3	2	0	4	0	6	0		7	12	0	12	0	13	17	0	17	7
6:52935855|52941341	ENSG00000112146,	FBXO9	+	hsa_circ_0003700	Jeck2013, Salzman2013	+		2	14	16		0	2	3	0	0	0	6	4	2	0	2	2	0	4	5	2	0	5	2	3	3	0	0	5	0	2	0		0	5	9	0	0	0	21	19	20	0
9:20907149|20933102	ENSG00000188352,	FOCAD	+	hsa_circ_0086564	Salzman2013	+		4	12	16		2	0	2	0	1	2	2	0	0	4	4	6	1	1	0	0	0	2	3	0	2	5	0	0	0	4	6		12	0	12	0	22	24	39	0	0	22
1:46105882|46108171	ENSG00000159592,	GPBP1L1	-	hsa_circ_0008774	Jeck2013	+		1	15	16		2	0	1	0	3	1	4	0	0	2	3	8	0	0	0	1	0	5	5	8	6	2	2	3	4	2	3		27	0	35	0	47	77	68	0	0	51
1:109439486|109446876	ENSG00000121957,	GPSM2	+	hsa_circ_0013390	Salzman2013	+		0	16	16		0	0	0	0	0	0	9	0	5	1	6	0	0	1	2	5	0	10	15	8	2	3	2	3	0	1	6		0	0	0	0	0	0	58	0	20	11
7:27668990|27689252	ENSG00000106049,	HIBADH	-	hsa_circ_0006773	Jeck2013	+		2	14	16		2	0	0	3	0	0	2	2	0	0	2	6	0	9	0	7	1	0	4	3	0	3	1	1	0	6	1		57	0	0	64	0	0	57	56	0	0
7:139415731|139416814	ENSG00000064393,	HIPK2	-	hsa_circ_0001756	Jeck2013, Memczak2013, Salzman2013	+		4	12	16		0	3	3	1	1	0	0	3	1	0	0	3	0	0	0	4	0	1	8	2	3	0	0	1	1	4	6		0	19	8	17	16	0	0	11	5	0
11:18312989|18314523	ENSG00000110756,	HPS5	-	hsa_circ_0000280	Jeck2013, Memczak2013, Salzman2013	+		2	14	16		2	0	0	0	0	1	1	2	0	1	7	3	6	0	0	0	5	3	0	4	2	0	1	2	0	2	2		7	0	0	0	0	12	17	9	0	3
4:3088666|3109150	ENSG00000197386,	HTT	+	hsa_circ_0001392	Jeck2013, Memczak2013	+		2	14	16		0	0	1	1	0	0	5	1	4	0	0	4	6	4	0	3	6	0	4	3	2	1	0	6	0	0	7		0	0	2	4	0	0	12	7	7	0
17:59996761|60002460	ENSG00000108506,	INTS2	-	hsa_circ_0007064	Jeck2013, Salzman2013	+		4	12	16		0	3	4	3	2	0	4	3	0	2	6	0	0	0	6	2	0	0	3	0	1	4	2	0	0	1	5		0	16	10	3	16	0	12	10	0	8
20:33057853|33069011	ENSG00000078747,	ITCH	+	hsa_circ_0005868	Jeck2013, Salzman2013	+		3	13	16		1	0	0	1	0	2	1	1	1	2	1	3	1	0	2	0	0	3	1	0	0	0	0	1	0	1	8		25	0	0	26	0	26	31	29	25	18
19:34818326|34821252	ENSG00000166398,	KIAA0355	+	hsa_circ_0006054	Jeck2013	+		2	14	16		3	0	4	0	0	0	6	3	0	0	0	1	2	0	1	9	6	2	5	0	0	10	0	3	1	3	1		14	0	5	0	0	0	22	19	0	0
9:5954016|5988545	ENSG00000183354,	KIAA2026	-	hsa_circ_0142599	Maass2017	+		2	14	16		0	1	0	0	0	1	2	2	3	2	10	3	0	0	0	4	5	4	0	2	0	9	0	7	0	1	7		0	17	0	0	0	20	48	14	27	19
3:183361268|183382827	ENSG00000114796,	KLHL24	+			+		3	13	16		3	2	0	1	0	0	3	0	1	0	0	2	2	2	3	5	0	0	0	1	6	2	2	2	0	1	0		146	122	0	140	0	0	222	0	177	0
7:104714066|104719410	ENSG00000005483,	KMT2E	+	hsa_circ_0081819	Salzman2013	+		3	13	16		4	0	0	1	5	0	3	6	2	3	0	4	0	0	0	7	6	6	6	3	0	0	1	2	0	1	0		28	0	0	23	25	0	37	43	27	28
22:34157358|34161940	ENSG00000133424,	LARGE	-	hsa_circ_0141701	Maass2017	+		2	14	16		0	2	0	0	0	1	2	2	0	1	3	0	2	1	7	3	1	0	6	0	0	2	6	5	0	0	2		0	12	0	0	0	21	34	18	0	5
5:109049221|109065214	ENSG00000112893,	MAN2A1	+	hsa_circ_0001519	Jeck2013, Memczak2013	+		4	12	16		2	0	1	0	1	5	3	2	0	0	8	0	9	0	3	3	0	2	2	0	1	0	0	4	1	0	6		6	0	14	0	7	14	15	2	0	0
18:32650159|32682123	ENSG00000166974,	MAPRE2	+	hsa_circ_0047391	Salzman2013	+		3	13	16		0	3	4	1	0	0	4	0	4	1	4	10	0	9	0	4	0	0	0	9	0	3	5	8	2	0	6		0	48	51	33	0	0	52	0	29	23
7:24663282|24708279	ENSG00000105926,	MPP6	+	hsa_circ_0142420	Maass2017	+		3	13	16		5	0	0	2	2	0	0	2	0	0	0	1	3	3	3	3	0	4	1	0	3	5	3	0	0	5	4		3	0	0	9	3	0	0	8	0	0
3:179310432|179319578	ENSG00000136522,	MRPL47	-	hsa_circ_0005292	Jeck2013, Salzman2013	+		3	13	16		1	0	1	1	0	0	0	0	3	0	2	8	3	0	0	2	0	4	5	0	0	2	2	6	4	3	1		9	0	13	20	0	0	0	0	15	0
13:77817194|77838137	ENSG00000005810,	MYCBP2	-			+		1	15	16		0	0	0	0	0	2	11	0	2	0	17	8	0	0	2	9	9	8	7	0	0	4	3	4	2	1	6		0	0	0	0	0	30	55	0	19	0
15:87851858|87861626	n/a	n/a	-			+		1	15	16		0	1	0	0	0	0	10	2	8	0	16	2	6	0	0	8	0	5	1	0	5	3	8	4	0	1	6		0	16	0	0	0	0	61	6	28	0
8:71071740|71075089	ENSG00000140396,	NCOA2	-	hsa_circ_0001810	Jeck2013, Memczak2013	+		3	13	16		2	1	0	1	0	0	5	0	2	4	4	6	0	0	0	0	1	1	0	3	0	3	4	1	0	2	10		20	30	0	21	0	0	34	0	24	29
2:152402402|152402957	ENSG00000183091,	NEB	-			+		2	14	16		5	0	0	0	0	5	13	5	0	0	11	18	13	0	0	7	0	9	9	0	8	4	5	6	0	3	15		2414	0	0	0	0	4116	4178	3474	0	0
18:56016769|56024484	ENSG00000049759,	NEDD4L	+			+		2	14	16		0	0	2	7	0	0	2	4	3	0	1	9	2	1	0	1	0	3	0	0	0	2	0	1	6	6	2		0	0	10	21	0	0	24	20	15	0
1:78406653|78407906	ENSG00000162614,	NEXN	+			+		2	14	16		2	4	0	3	0	5	0	7	11	5	4	0	0	0	3	6	4	6	0	8	1	6	10	2	5	0	0		12	13	0	6	0	29	0	31	11	7
4:48022525|48027182	ENSG00000163293,	NIPAL1	-			+		1	15	16		0	0	1	0	0	0	0	2	3	0	1	0	3	0	3	5	0	8	3	5	2	4	3	4	0	3	3		0	0	13	0	0	0	0	7	4	0
4:77045802|77065626	ENSG00000138750,	NUP54	-	hsa_circ_0070033	Salzman2013	+		3	13	16		0	0	1	0	1	1	4	0	0	0	6	1	2	6	0	10	2	0	7	10	6	3	8	0	0	2	0		0	0	8	0	5	5	11	0	0	0
14:97022184|97022750	ENSG00000090060,	PAPOLA	+	hsa_circ_0006717	Jeck2013	+		2	14	16		0	0	0	2	0	4	0	3	2	5	0	0	3	0	0	5	0	7	0	1	6	7	4	5	2	1	9		0	0	0	16	0	17	0	48	15	8
6:79752560|79770535	ENSG00000146247,	PHIP	-	hsa_circ_0001615	Jeck2013, Memczak2013, Salzman2013	+		4	12	16		0	1	1	1	0	5	2	1	0	1	3	0	3	0	0	0	3	6	3	0	1	0	2	2	0	0	5		0	14	15	14	0	25	27	28	0	18
1:46543187|46546422	ENSG00000117461,	PIK3R3	-	hsa_circ_0003161	Jeck2013, Salzman2013	+		1	15	16		3	0	0	2	0	2	17	0	5	1	19	0	7	0	1	6	0	31	8	7	3	0	4	0	1	2	7		1	0	0	9	0	13	31	0	17	7
1:89236035|89251896	ENSG00000065243,	PKN2	+	hsa_circ_0005900	Jeck2013, Salzman2013	+		2	14	16		4	3	0	0	1	2	8	0	3	3	4	2	0	1	0	7	4	11	0	0	0	4	6	0	1	4	5		7	7	0	0	6	17	26	0	15	8
X:322140|323067	ENSG00000167393,	PPP2R3B	-	hsa_circ_0008131	Jeck2013, Salzman2013	+		2	14	16		0	0	1	0	0	1	5	7	1	7	7	6	0	2	0	8	0	15	0	3	4	0	11	4	8	0	0		0	0	6	0	0	21	13	25	13	10
X:37245852|37285253	ENSG00000130962,	PRRG1	+	hsa_circ_0008077	Jeck2013, Salzman2013	+		3	13	16		0	1	1	0	0	2	2	3	5	2	0	0	9	1	0	4	0	7	0	0	0	1	3	0	5	2	2		0	5	2	0	0	4	11	8	10	8
14:73614503|73614814	ENSG00000080815,	PSEN1	+	hsa_circ_0003848	Jeck2013, Salzman2013	+		3	13	16		2	0	0	4	0	6	6	3	4	0	5	0	5	0	0	2	0	2	0	0	1	1	3	2	0	5	6		5	0	0	4	0	7	10	9	16	0
8:141874411|141900868	ENSG00000169398,	PTK2	-	hsa_circ_0002483	Jeck2013, Salzman2013	+		3	13	16		1	4	0	0	0	1	2	0	1	1	0	0	9	1	0	4	0	2	0	0	0	4	5	2	2	5	3		12	32	0	0	0	27	38	0	29	29
20:34317234|34320057	ENSG00000131051,	RBM39	-	hsa_circ_0008817	Jeck2013	+		2	14	16		5	0	0	0	0	1	0	0	3	3	7	5	0	0	9	6	3	8	3	2	4	3	0	6	2	0	0		27	0	0	0	0	32	0	0	26	22
3:50000009|50012825	ENSG00000004534,	RBM6	+			+		3	13	16		0	0	0	3	2	1	8	0	1	0	0	4	3	0	5	5	0	0	2	2	0	6	2	0	5	1	6		0	0	0	20	8	14	15	0	12	0
1:8568686|8617582	ENSG00000142599,	RERE	-	hsa_circ_0005829	Jeck2013	+		1	15	16		1	0	1	5	0	0	7	0	0	1	4	3	10	2	3	6	0	0	0	1	3	1	6	0	2	3	11		27	0	17	23	0	0	52	0	0	20
6:73005640|73043538	ENSG00000079841,	RIMS1	+	hsa_circ_0142358	Maass2017	+		4	12	16		2	0	5	6	0	5	0	4	0	10	1	3	8	0	11	8	1	0	3	7	0	2	7	0	0	0	0		0	0	0	0	0	0	0	0	0	0
X:20204414|20222221	ENSG00000177189,	RPS6KA3	-			+		3	13	16		1	3	0	0	2	0	3	3	0	0	2	0	0	0	0	6	1	3	8	3	3	1	4	1	0	0	5		46	31	0	0	32	0	85	111	0	0
19:38954063|38954490	ENSG00000196218,	RYR1	+			+		1	15	16		0	0	0	5	0	0	12	8	8	0	9	16	20	4	0	12	0	23	11	5	5	3	12	0	0	0	19		0	0	0	173	0	0	158	134	159	0
7:66458204|66459328	ENSG00000126524,	SBDS	-	hsa_circ_0003203	Jeck2013, Salzman2013	+		0	16	16		0	0	0	0	0	0	0	0	3	0	3	1	6	4	1	3	0	5	2	3	1	2	0	4	5	2	4		0	0	0	0	0	0	0	0	119	0
3:47466975|47470160	ENSG00000114650,	SCAP	-	hsa_circ_0007291	Jeck2013, Salzman2013	+		3	13	16		0	2	3	3	0	0	5	0	6	0	5	5	2	0	0	7	5	6	4	0	0	0	7	3	2	0	8		0	10	7	6	0	0	10	0	5	0
7:17908030|17915413	ENSG00000071189,	SNX13	-	hsa_circ_0005519	Jeck2013, Salzman2013	+		2	14	16		2	0	0	0	1	0	0	2	0	2	7	3	1	2	0	0	7	8	5	8	0	10	3	1	0	0	2		27	0	0	0	27	0	0	45	0	33
14:50616726|50619891	ENSG00000100485,	SOS2	-	hsa_circ_0141167	Maass2017	+		3	13	16		0	0	0	1	1	1	0	6	0	0	4	3	3	0	0	6	8	6	3	2	10	1	5	0	0	0	7		0	0	0	53	33	47	0	109	0	0
8:99718695|99719539	ENSG00000104375,	STK3	-	hsa_circ_0004592	Jeck2013, Salzman2013	+		0	16	16		0	0	0	0	0	0	5	0	4	1	10	15	0	2	0	3	5	7	3	1	10	6	10	4	0	0	4		0	0	0	0	0	0	27	0	16	18
1:36826822|36828257	ENSG00000196182,	STK40	-	hsa_circ_0000053	Memczak2013	+		2	14	16		0	8	0	0	0	2	0	0	1	2	5	2	2	3	6	3	0	3	2	0	1	4	0	3	2	0	0		0	28	0	0	0	30	0	0	10	14
9:108467878|108536307	ENSG00000095209,	TMEM38B	+			+		2	14	16		1	0	1	0	0	0	6	0	3	0	12	6	0	1	0	5	0	6	2	1	0	1	3	4	0	4	8		107	0	103	0	0	0	175	0	120	0
8:125332327|125343033	ENSG00000164983,	TMEM65	-	hsa_circ_0085496	Salzman2013	+		4	12	16		3	2	2	0	0	3	0	4	3	0	0	1	3	8	0	3	4	4	6	0	0	0	4	1	0	0	6		52	57	50	0	0	56	0	41	41	0
6:123696750|123714822	ENSG00000186439,	TRDN	-			+		4	12	16		4	0	0	4	2	2	2	0	0	6	4	0	3	9	0	6	0	2	0	4	4	0	0	2	1	2	0		342	0	0	287	248	441	748	0	0	588
6:123818338|123837351	ENSG00000186439,	TRDN	-			+		3	13	16		2	0	2	0	2	0	1	2	0	0	2	1	1	1	1	5	1	0	1	1	3	0	0	0	0	0	2		274	0	303	0	251	0	721	721	0	0
2:179502096|179509343	ENSG00000155657,	TTN	-			+		2	14	16		0	1	1	0	0	0	8	1	1	0	4	13	0	0	5	7	3	4	0	1	0	3	6	2	0	5	0		0	2520	2570	0	0	0	3081	4286	2042	0
19:34922766|34929671	ENSG00000126261,	UBA2	+	hsa_circ_0004956	Jeck2013, Salzman2013	+		2	14	16		0	3	3	0	0	0	12	3	0	3	17	8	1	0	11	2	0	16	8	5	0	13	0	0	0	6	20		0	48	24	0	0	0	58	48	0	47
19:30476130|30503438	ENSG00000105176,	URI1	+	hsa_circ_0050336	Salzman2013	+		2	14	16		0	0	0	2	3	0	1	1	3	0	13	8	13	0	0	9	6	9	12	3	0	0	3	4	0	5	0		0	0	0	17	20	0	45	33	26	0
9:14639894|14680160	ENSG00000175893,	ZDHHC21	-	hsa_circ_0008952	Jeck2013	+		3	13	16		1	2	0	0	0	1	1	1	1	1	2	0	3	0	1	3	0	0	2	0	0	3	4	0	0	3	6		7	14	0	0	0	4	6	0	4	9
2:71590283|71597135	ENSG00000075292,	ZNF638	+	hsa_circ_0001028	Memczak2013	+		3	13	16		2	0	1	1	0	0	4	1	5	4	4	7	0	0	0	9	4	6	0	5	2	0	4	2	0	0	0		34	0	52	58	0	0	71	78	46	32
2:71645732|71660413	ENSG00000075292,	ZNF638	+			+		1	15	16		0	2	0	0	0	0	8	8	1	4	13	6	9	0	0	9	3	4	0	5	0	0	10	4	0	5	7		0	37	0	0	0	0	64	57	53	49
2:71653590|71654544	ENSG00000075292,	ZNF638	+			+		2	14	16		0	0	0	1	1	0	3	5	0	1	3	0	2	0	2	6	6	7	0	1	0	2	2	0	3	1	0		0	0	0	42	13	0	72	60	0	36
17:47388674|47390207	ENSG00000198740,	ZNF652	-	hsa_circ_0000782	Jeck2013, Memczak2013, Salzman2013	+		1	15	16		0	0	0	0	3	0	2	2	0	4	1	1	4	0	0	6	1	7	9	1	2	0	2	0	1	0	3		0	0	0	0	10	0	7	4	0	9
7:64004085|64004810	ENSG00000173041,	ZNF680	-	hsa_circ_0002566	Jeck2013	+		1	15	16		0	0	0	0	0	3	18	9	8	0	18	12	8	8	4	16	0	13	4	0	8	0	8	11	5	0	0		0	0	0	0	0	17	29	12	20	0
7:99090663|99092254	ENSG00000198556,ENSG00000160908,	ZNF789, ZNF394	-	hsa_circ_0001726	Jeck2013, Memczak2013	+		1	15	16		0	0	0	0	4	0	5	2	8	3	4	18	2	0	0	4	0	4	8	3	0	0	4	0	2	4	6		0	0	0	0	2	0	4	2	2	2
1:78098800|78107340	ENSG00000036549,	ZZZ3	-	hsa_circ_0006395	Jeck2013	+		3	13	16		0	3	3	0	2	0	11	0	2	12	3	0	13	3	0	7	0	0	9	6	5	0	1	5	0	0	4		0	22	7	0	18	0	22	0	21	18
11:22239792|22261230	ENSG00000171714,	ANO5	+			+		1	14	15		0	0	0	0	0	2	3	0	3	1	2	0	3	2	0	2	1	6	1	6	5	5	0	0	2	0	0		0	0	0	0	0	90	103	0	143	108
8:68163534|68172161	ENSG00000066777,	ARFGEF1	-	hsa_circ_0001807	Memczak2013, Salzman2013	+		1	14	15		0	0	0	0	2	0	2	0	1	0	0	3	5	1	3	6	0	3	8	4	1	2	0	2	0	0	5		0	0	0	0	7	0	37	0	14	0
11:120346049|120348235	ENSG00000196914,	ARHGEF12	+	hsa_circ_0002955	Jeck2013, Salzman2013	+		3	12	15		0	3	4	0	1	0	12	2	0	5	5	0	3	0	0	6	0	0	0	11	1	1	8	6	0	0	12		0	94	37	0	46	0	165	77	0	48
12:101790177|101799759	ENSG00000120805,	ARL1	-	hsa_circ_0027902	Salzman2013	+		2	13	15		0	0	0	2	0	2	5	0	2	3	0	2	2	4	0	3	2	0	3	3	10	0	0	1	2	0	0		0	0	0	27	0	16	57	0	25	25
3:107429299|107435696	ENSG00000114439,	BBX	+	hsa_circ_0001324	Jeck2013, Memczak2013, Salzman2013	+		3	12	15		2	0	0	4	3	0	1	0	2	0	2	3	0	4	2	0	0	0	4	0	0	4	2	3	0	2	4		17	0	0	16	11	0	34	0	26	0
10:120488807|120489922	ENSG00000151893,	CACUL1	-	hsa_circ_0020134	Salzman2013	+		2	13	15		2	0	0	0	0	2	0	4	0	3	0	2	0	5	0	6	1	5	14	2	2	0	4	0	0	2	2		6	0	0	0	0	8	0	20	0	17
13:111274563|111276626	ENSG00000213995,	CARKD	+	hsa_circ_0030883	Salzman2013	+		2	13	15		0	0	0	1	2	0	6	0	0	1	5	0	7	0	1	3	0	5	3	5	5	3	5	0	0	0	3		0	0	0	5	3	0	5	0	0	10
3:56600622|56601081	ENSG00000180376,	CCDC66	+	hsa_circ_0001312	Jeck2013, Memczak2013	+		3	12	15		1	0	0	1	2	0	4	2	0	1	4	2	1	1	1	0	0	2	3	0	0	0	1	0	0	2	0		13	0	0	5	3	0	15	14	0	16
X:149962164|149963959	ENSG00000102181,	CD99L2	-	hsa_circ_0091694	Salzman2013	+		4	11	15		6	2	0	3	4	0	2	3	5	0	4	0	0	1	0	8	0	6	0	0	0	0	0	5	3	2	3		44	63	0	62	43	0	47	44	71	0
6:20781376|20846409	ENSG00000145996,	CDKAL1	+	hsa_circ_0008086	Jeck2013, Salzman2013	+		4	11	15		1	5	1	3	0	0	6	5	0	3	0	0	0	0	0	6	3	0	3	0	7	0	0	6	2	1	2		39	28	26	38	0	0	40	40	0	44
1:179955304|179975702	ENSG00000135837,	CEP350	+	hsa_circ_0141513	Maass2017	+		1	14	15		1	0	0	0	0	2	0	0	3	0	1	0	6	4	4	3	0	4	3	1	0	0	3	4	1	1	2		29	0	0	0	0	43	0	0	35	0
6:56044376|56047454	ENSG00000124749,	COL21A1	-			+		1	14	15		2	0	0	0	0	0	5	4	0	3	2	0	3	2	0	1	3	4	0	1	5	2	0	0	0	1	2		6	0	0	0	0	0	43	25	0	5
2:36623757|36669878	ENSG00000150938,	CRIM1	+	hsa_circ_0002346	Jeck2013, Salzman2013	+		3	12	15		0	0	4	2	0	3	6	0	9	3	6	6	9	0	2	21	0	10	3	0	0	7	5	0	0	0	0		0	0	40	41	0	121	59	0	30	29
4:52729603|52758017	ENSG00000109184,	DCUN1D4	+	hsa_circ_0007646	Jeck2013, Salzman2013	+		0	15	15		0	0	0	0	0	0	6	5	7	1	6	10	0	0	0	6	7	0	6	2	3	5	2	0	4	2	0		0	0	0	0	0	0	10	7	10	6
1:26772807|26774151	ENSG00000117682,	DHDDS	+	hsa_circ_0000034	Jeck2013, Memczak2013, Salzman2013	+		3	12	15		0	3	5	2	0	0	2	2	0	0	2	2	1	1	0	5	0	2	0	0	0	3	2	4	0	0	2		0	13	5	5	0	0	11	11	0	0
1:231930988|231954263	ENSG00000162946,	DISC1	+	hsa_circ_0007848	Jeck2013	+		2	13	15		3	2	0	0	2	0	4	3	5	3	3	1	2	2	0	1	0	3	0	0	0	0	3	6	1	0	0		4	3	0	0	3	0	6	0	3	4
7:32672155|32718742	ENSG00000229358,	DPY19L1P1	-			+		3	12	15		0	3	2	0	0	2	0	1	0	2	1	0	0	1	2	6	0	3	1	0	0	0	2	1	2	0	6		0	5	3	0	0	4	0	2	0	3
8:28570974|28575724	ENSG00000012232,	EXTL3	+	hsa_circ_0003885	Jeck2013, Salzman2013	+		3	12	15		0	0	1	0	7	5	5	2	0	0	3	3	0	0	0	1	1	0	3	0	6	2	0	2	0	1	1		0	0	16	0	7	6	11	10	0	0
22:32874968|32875262	ENSG00000100225,	FBXO7	+	hsa_circ_0008832	Jeck2013, Salzman2013	+		3	12	15		0	3	2	0	0	5	6	6	6	0	0	2	0	0	2	5	0	5	7	0	0	3	0	0	8	3	4		0	22	15	0	0	25	10	10	4	0
3:171969050|171979873	ENSG00000075420,	FNDC3B	+	hsa_circ_0141978	Maass2017	+		2	13	15		4	0	2	0	0	0	6	0	1	2	0	2	2	0	1	8	0	4	5	0	1	0	2	3	0	0	2		9	0	11	0	0	0	34	0	20	18
3:171965323|172003774	ENSG00000075420,	FNDC3B	+	hsa_circ_0001362	Memczak2013, Salzman2013	+		2	13	15		0	0	1	0	1	0	3	0	5	3	11	2	2	0	3	2	0	3	2	0	3	0	4	0	0	0	7		0	0	13	0	22	0	39	0	27	11
8:42914235|42919358	ENSG00000168522,ENSG00000254673,	FNTA, RP11-598P20.5	+	hsa_circ_0001796	Jeck2013, Memczak2013, Salzman2013	+		1	14	15		0	1	0	0	0	0	4	0	3	4	3	0	0	2	0	5	0	6	12	0	2	7	3	8	3	0	3		0	5	0	0	0	0	9	0	15	13
1:151060666|151079698	ENSG00000143458,	GABPB2	+			+		1	14	15		2	0	2	1	2	0	5	5	6	0	6	0	6	0	2	4	1	6	0	0	2	0	7	1	0	4	1		7	0	6	11	11	0	18	14	13	0
9:86383733|86403593	ENSG00000165113,	GKAP1	-			+		3	12	15		3	0	0	2	0	1	4	1	0	0	1	5	7	7	0	5	0	3	0	4	0	0	1	0	0	1	2		13	0	0	9	0	16	21	43	0	0
9:4286038|4286523	ENSG00000107249,	GLIS3	-	hsa_circ_0002874	Jeck2013, Salzman2013	+		3	12	15		0	0	0	3	1	3	7	0	3	1	3	3	0	0	0	5	1	11	10	0	0	0	5	0	0	2	9		0	0	0	0	3	2	5	0	1	1
2:144966170|144969146	ENSG00000121964,	GTDC1	-	hsa_circ_0001072	Jeck2013, Memczak2013, Salzman2013	+		3	12	15		2	2	0	2	0	0	0	2	0	3	7	0	0	3	0	5	0	0	2	1	1	0	4	2	3	0	3		9	19	0	10	0	0	0	6	0	7
2:172782047|172809519	ENSG00000128708,	HAT1	+	hsa_circ_0008032	Jeck2013, Salzman2013	+		4	11	15		1	0	2	0	1	2	5	0	0	5	0	4	0	0	3	5	0	2	3	0	0	7	0	5	0	1	4		18	0	24	0	20	15	24	0	0	15
8:42761316|42798588	ENSG00000168172,	HOOK3	+	hsa_circ_0084143	Salzman2013	+		3	12	15		5	0	0	0	1	4	4	4	0	2	10	0	0	3	1	3	0	0	0	0	3	0	0	3	3	3	10		16	0	0	0	16	28	23	17	0	18
1:21097423|21100103	ENSG00000127483,	HP1BP3	-	hsa_circ_0005782	Jeck2013, Salzman2013	+		3	12	15		0	0	0	1	2	2	2	4	3	0	3	0	5	2	0	3	0	0	0	0	10	3	0	0	3	2	5		0	0	0	51	27	56	70	68	45	0
6:160467530|160469575	ENSG00000197081,	IGF2R	+	hsa_circ_0142314	Maass2017	+		2	13	15		0	1	0	1	0	0	0	4	0	5	0	0	3	0	0	1	0	8	5	2	3	2	5	1	0	3	5		0	32	0	37	0	0	0	58	0	20
15:90982564|90986710	ENSG00000140575,	IQGAP1	+	hsa_circ_0000651	Jeck2013, Memczak2013, Salzman2013	+		1	14	15		0	0	0	0	0	1	10	6	10	1	13	0	2	3	0	0	0	7	4	5	0	0	3	4	0	3	3		0	0	0	0	0	27	60	46	40	18
20:33057853|33080402	ENSG00000078747,	ITCH	+	hsa_circ_0059957	Salzman2013	+		4	11	15		0	1	2	2	0	1	9	0	3	2	3	0	0	0	1	4	0	3	1	0	5	1	0	2	0	0	0		0	12	17	24	0	24	23	0	24	29
2:176835492|176860374	ENSG00000144320,	KIAA1715	-	hsa_circ_0005775	Jeck2013, Salzman2013	+		3	12	15		1	0	0	0	4	3	0	9	0	0	2	5	0	6	0	6	0	0	4	5	4	6	4	7	0	0	3		29	0	0	0	14	27	0	50	0	0
1:169947226|170001116	ENSG00000075945,	KIFAP3	-	hsa_circ_0141493	Maass2017	+		2	13	15		0	0	0	3	0	1	9	0	0	0	8	0	6	5	0	4	2	3	10	5	3	0	9	6	0	0	15		0	0	0	16	0	22	9	0	0	0
11:36248635|36248980	ENSG00000179241,	LDLRAD3	+	hsa_circ_0006988	Jeck2013, Salzman2013	+		4	11	15		6	0	3	2	0	1	6	0	5	0	0	0	2	1	0	0	0	0	5	0	1	2	3	0	8	1	6		2	0	1	1	0	0	2	0	4	0
1:117944808|117984947	ENSG00000198162,	MAN1A2	+	hsa_circ_0000119	Memczak2013, Salzman2013	+		0	15	15		0	0	0	0	0	0	11	0	4	2	12	15	0	2	0	13	0	8	9	2	3	4	7	4	0	0	9		0	0	0	0	0	0	28	0	38	24
4:103647746|103651893	ENSG00000109323,	MANBA	-			+		0	15	15		0	0	0	0	0	0	0	0	3	5	4	13	2	0	0	5	2	4	0	0	3	4	6	4	3	3	3		0	0	0	0	0	0	0	0	7	4
9:128419930|128434922	ENSG00000119487,	MAPKAP1	-	hsa_circ_0001890	Memczak2013	+		1	14	15		2	0	0	0	0	0	2	0	1	2	2	1	3	0	0	4	0	2	1	1	0	0	1	1	0	4	2		26	0	0	0	0	0	28	0	30	45
5:88261658|88390846	ENSG00000248309,	MEF2C-AS1	+			+		2	13	15		2	0	0	0	0	1	2	0	0	3	4	1	2	1	0	8	1	1	0	0	1	0	5	3	2	0	0		20	0	0	0	0	16	46	0	0	21
18:19345733|19399607	ENSG00000101752,	MIB1	+	hsa_circ_0000836	Jeck2013, Memczak2013, Salzman2013	+		3	12	15		1	0	1	0	1	0	1	2	0	0	2	1	0	1	0	2	0	0	1	0	2	1	0	2	2	0	2		13	0	8	0	8	0	20	11	0	0
14:37754523|37777724	ENSG00000151338,	MIPOL1	+	hsa_circ_0004455	Jeck2013, Salzman2013	+		2	13	15		0	0	0	1	0	3	3	4	0	2	6	0	1	0	3	2	1	0	6	4	0	0	4	2	0	4	0		0	0	0	12	0	9	7	8	0	9
6:54013854|54067031	ENSG00000146147,	MLIP	+	hsa_circ_0142338	Maass2017	+		1	14	15		0	0	0	1	0	0	17	5	0	0	19	0	3	0	2	12	7	6	13	0	0	4	10	3	0	2	18		0	0	0	41	0	0	70	91	0	0
18:3164276|3176132	ENSG00000101605,	MYOM1	-			+		1	14	15		0	0	3	0	0	0	0	0	1	2	6	5	5	0	2	5	2	2	0	6	0	1	2	0	2	0	4		0	0	382	0	0	0	0	0	314	346
10:69902697|69905283	ENSG00000138347,	MYPN	+			+		4	11	15		0	0	5	2	4	4	0	0	0	2	3	4	10	0	0	4	0	13	5	5	0	3	0	7	0	0	4		0	0	333	368	462	425	0	0	0	404
13:33052024|33054774	ENSG00000244754,	N4BP2L2	-			+		3	12	15		0	0	2	2	2	0	2	0	0	0	4	0	0	1	1	5	0	2	1	1	1	0	0	3	0	3	3		0	0	15	22	11	0	58	0	0	0
17:16004564|16005119	ENSG00000141027,	NCOR1	-	hsa_circ_0042174	Salzman2013	+		2	13	15		0	2	0	0	2	0	1	0	0	3	0	1	1	4	3	4	2	2	0	3	4	0	1	0	0	1	0		0	14	0	0	13	0	21	0	0	23
2:152411445|152419322	ENSG00000183091,	NEB	-			+		2	13	15		2	1	0	0	0	0	10	0	0	0	4	0	0	10	1	6	3	9	13	0	0	2	2	6	4	0	12		2808	6920	0	0	0	0	5361	0	0	0
5:176636637|176639196	ENSG00000165671,	NSD1	+	hsa_circ_0075161	Salzman2013	+		1	14	15		1	0	0	0	0	0	3	2	6	6	5	3	0	0	1	7	0	7	4	2	0	6	0	0	0	4	4		25	0	0	0	0	0	58	22	47	46
16:14687158|14698083	ENSG00000140694,	PARN	-	hsa_circ_0005627	Jeck2013, Salzman2013	+		3	12	15		4	2	0	1	0	0	5	3	2	0	3	0	0	9	0	2	4	3	4	4	2	0	0	0	0	0	2		16	12	0	7	0	0	18	17	10	0
3:52446827|52448603	ENSG00000010318,	PHF7	+	hsa_circ_0004912	Jeck2013, Salzman2013	+		3	12	15		7	7	0	3	0	0	10	0	5	12	2	0	0	0	0	5	0	2	0	5	2	4	9	0	0	2	4		9	13	0	6	0	0	8	0	3	9
11:85718585|85742653	ENSG00000073921,	PICALM	-	hsa_circ_0023936	Salzman2013	+		2	13	15		0	0	1	0	0	3	2	0	1	0	2	0	1	0	0	2	0	0	6	4	2	0	4	8	3	1	10		0	0	36	0	0	35	69	0	33	0
2:219498828|219499353	ENSG00000115556,	PLCD4	+			+		3	12	15		5	0	5	4	0	0	2	0	5	5	7	4	0	0	0	5	0	8	4	0	7	0	4	3	0	0	4		33	0	17	33	0	0	24	0	40	35
6:89793472|89794362	ENSG00000146278,	PNRC1	+			+		2	13	15		0	0	0	1	0	2	10	0	0	2	3	3	1	0	2	6	0	2	9	2	0	7	0	5	0	0	9		0	0	0	73	0	94	88	0	0	53
4:106345353|106377902	ENSG00000138777,	PPA2	-	hsa_circ_0001434	Jeck2013, Memczak2013, Salzman2013	+		4	11	15		0	1	2	0	1	3	2	4	0	0	1	3	1	2	0	0	0	0	3	0	0	1	1	0	0	1	5		0	28	20	0	22	17	29	30	0	0
2:44436349|44445676	ENSG00000138032,	PPM1B	+	hsa_circ_0009062	Jeck2013, Salzman2013	+		3	12	15		0	0	3	3	0	3	0	0	0	1	1	2	6	3	0	4	0	5	2	4	2	0	2	2	0	0	0		0	0	28	26	0	40	0	0	0	35
1:202457661|202465950	ENSG00000077157,	PPP1R12B	+	hsa_circ_0015992	Salzman2013	+		3	12	15		0	2	1	0	7	0	4	1	0	0	5	4	4	0	0	3	0	2	0	0	0	2	1	3	0	3	4		0	173	108	0	123	0	231	145	0	0
1:14095613|14099683	ENSG00000116731,	PRDM2	+	hsa_circ_0005888	Jeck2013	+		1	14	15		4	0	0	0	2	1	5	3	0	0	4	0	1	2	4	1	1	0	1	0	2	3	0	0	2	2	3		11	0	0	0	5	12	24	13	0	0
18:8076453|8088849	ENSG00000173482,	PTPRM	+	hsa_circ_0006114	Jeck2013, Salzman2013	+		4	11	15		5	0	0	2	4	6	8	3	0	0	3	1	4	6	0	6	0	0	4	1	0	0	1	0	7	0	0		23	0	0	18	25	34	27	25	0	0
13:48947541|48955579	ENSG00000139687,	RB1	+			+		3	12	15		5	0	0	0	3	1	8	3	6	4	0	0	0	0	0	4	0	11	10	0	0	3	8	6	0	1	7		5	0	0	0	10	16	35	21	15	8
11:22856453|22859910	ENSG00000246225,	RP11-17A1.3	+			+		2	13	15		0	0	2	0	0	5	1	0	5	3	6	5	0	3	5	4	2	11	0	4	0	0	4	0	0	0	2		0	0	5	0	0	3	0	0	5	7
17:1746097|1756483	ENSG00000132383,	RPA1	+	hsa_circ_0000734	Jeck2013, Memczak2013, Salzman2013	+		2	13	15		2	0	0	0	0	4	2	0	4	2	0	2	0	0	2	6	0	2	1	2	3	1	0	0	1	5	0		7	0	0	0	0	9	6	0	7	7
20:36685934|36694658	ENSG00000101413,	RPRD1B	+	hsa_circ_0007365	Jeck2013, Salzman2013	+		4	11	15		3	0	0	2	3	3	4	2	0	0	0	0	2	0	0	5	0	6	11	4	9	2	3	0	0	0	5		16	0	0	9	7	13	23	25	0	0
10:7285520|7327916	ENSG00000198879,	SFMBT2	-	hsa_circ_0017636	Salzman2013	+		2	13	15		1	1	0	0	2	1	0	0	1	0	1	0	1	1	0	3	0	4	5	1	4	0	2	4	0	2	4		0	3	0	0	4	7	0	0	5	0
6:146209156|146216113	ENSG00000146414,	SHPRH	-	hsa_circ_0001649	Jeck2013, Memczak2013, Salzman2013	+		2	13	15		4	0	0	2	0	0	8	2	2	3	12	0	0	5	0	11	0	1	4	0	10	2	0	3	0	0	6		7	0	0	12	0	0	12	8	11	15
3:170077487|170079217	ENSG00000136603,	SKIL	+	hsa_circ_0067938	Salzman2013	+		3	12	15		2	1	0	0	5	0	5	3	3	2	7	0	0	7	0	3	12	0	12	0	7	0	0	2	0	0	4		8	11	0	0	15	0	11	29	13	11
5:150701607|150705013	ENSG00000186335,	SLC36A2	-			+		1	14	15		0	0	0	0	4	0	3	1	3	1	6	1	0	0	6	1	1	3	6	1	0	5	0	2	0	0	0		0	0	0	0	26	0	23	44	31	31
10:105767935|105778666	ENSG00000065613,	SLK	+	hsa_circ_0000259	Memczak2013, Salzman2013	+		3	12	15		0	0	1	1	2	0	5	2	1	1	1	0	0	0	0	4	1	1	4	0	0	0	4	0	0	2	2		0	0	33	28	35	0	59	62	50	40
X:53430498|53430825	ENSG00000072501,	SMC1A	-	hsa_circ_0001921	Jeck2013, Memczak2013, Salzman2013	+		2	13	15		2	0	0	0	0	1	2	2	0	2	0	0	3	0	2	1	0	0	3	2	1	0	4	2	4	1	0		3	0	0	0	0	13	8	16	0	5
14:91947920|91952074	ENSG00000100796,	SMEK1	-	hsa_circ_0003045	Jeck2013, Salzman2013	+		1	14	15		0	0	0	0	2	0	4	0	3	0	7	0	0	1	5	2	3	0	4	2	0	4	4	9	0	2	9		0	0	0	0	7	0	11	0	11	0
15:25650608|25660989	ENSG00000224078,ENSG00000114062,	SNHG14, UBE3A	-	hsa_circ_0005147	Jeck2013	+		3	12	15		3	0	0	2	3	0	3	2	0	0	1	0	0	2	1	6	3	1	0	2	0	0	0	1	0	3	4		22	0	0	25	44	0	53	35	0	0
16:69317951|69318147	ENSG00000168807,	SNTB2	+	hsa_circ_0004354	Jeck2013, Salzman2013	+		3	12	15		0	5	0	1	0	1	5	5	0	2	3	2	0	0	0	3	1	3	3	3	5	0	0	1	0	0	0		0	4	0	6	0	19	10	8	0	3
22:24698163|24709434	ENSG00000258555,ENSG00000100014,	SPECC1L-ADORA2A, SPECC1L	+	hsa_circ_0007312	Jeck2013, Salzman2013	+		3	12	15		0	0	2	3	4	0	3	6	4	0	0	3	0	0	0	5	0	0	5	5	5	0	3	3	7	3	0		0	0	11	19	15	0	18	17	22	0
14:31404369|31425448	ENSG00000196792,	STRN3	-	hsa_circ_0031446	Salzman2013	+		2	13	15		2	0	0	0	0	5	5	0	3	0	6	0	6	3	0	15	2	0	4	0	6	6	2	4	0	0	11		39	0	0	0	0	78	130	0	72	0
1:180953813|180962561	ENSG00000135823,	STX6	-	hsa_circ_0007905	Jeck2013, Salzman2013	+		1	14	15		2	0	2	0	0	3	3	4	0	2	4	5	2	0	0	7	1	5	1	0	0	0	0	4	1	2	9		7	0	5	0	0	7	16	5	0	4
6:152650865|152653025	ENSG00000131018,	SYNE1	-	hsa_circ_0078328	Salzman2013	+		1	14	15		1	0	0	0	0	0	8	1	0	0	16	4	3	0	0	14	0	9	4	2	2	0	7	6	0	1	17		20	0	0	0	0	0	51	62	0	0
7:27824782|27825108	ENSG00000106052,	TAX1BP1	+	hsa_circ_0079668	Salzman2013	+		3	12	15		0	0	2	0	1	8	0	3	0	0	3	3	0	0	9	2	4	0	3	4	3	0	3	3	0	0	1		0	0	32	0	42	49	0	86	0	0
11:120916383|120930794	ENSG00000154114,	TBCEL	+	hsa_circ_0003302	Jeck2013, Salzman2013	+		2	13	15		1	0	2	0	0	0	0	0	4	0	3	3	0	2	0	5	1	12	12	0	0	1	3	6	1	1	0		3	0	5	0	0	0	0	0	6	0
4:56277781|56284152	ENSG00000134851,	TMEM165	+	hsa_circ_0001414	Memczak2013, Salzman2013	+		0	15	15		0	0	0	0	0	0	7	2	3	3	3	11	6	0	2	6	0	8	10	8	0	0	0	0	1	1	4		0	0	0	0	0	0	13	9	7	8
9:108483818|108510471	ENSG00000095209,	TMEM38B	+			+		1	14	15		0	0	3	0	0	0	6	0	2	2	3	3	2	2	5	0	0	6	1	3	0	0	0	5	0	1	5		0	0	90	0	0	0	172	0	73	74
10:93579027|93602148	ENSG00000107854,	TNKS2	+			+		4	11	15		3	0	0	5	3	1	5	1	1	0	2	14	0	6	0	0	4	0	8	3	0	0	0	9	0	1	0		61	0	0	45	42	53	108	70	76	0
1:231090079|231097049	ENSG00000143643,	TTC13	-	hsa_circ_0000195	Jeck2013, Memczak2013, Salzman2013	+		2	13	15		0	0	0	1	1	0	1	4	0	1	2	3	0	0	0	3	2	0	0	1	4	5	3	0	0	1	4		0	0	0	5	5	0	15	4	0	3
2:179497253|179497405	ENSG00000155657,	TTN	-			+		4	11	15		5	5	4	0	0	7	0	2	6	1	3	3	0	6	0	6	0	4	5	0	0	0	0	0	1	6	0		8525	10181	9595	0	0	15810	0	16718	10522	12252
2:179556743|179558735	ENSG00000155657,	TTN	-			+		2	13	15		2	1	0	0	0	0	12	0	9	0	5	4	0	0	0	9	7	4	5	7	4	0	9	4	0	0	6		2267	2238	0	0	0	0	3297	0	3046	0
2:179534945|179539136	ENSG00000155657,	TTN	-	hsa_circ_0141770	Maass2017	+		3	12	15		0	3	2	2	0	0	1	3	0	0	5	0	3	1	0	0	0	2	4	0	0	0	3	12	6	3	21		0	1485	1864	1887	0	0	1859	3061	0	0
2:136505837|136530117	ENSG00000144224,	UBXN4	+			+		3	12	15		0	2	2	0	0	1	3	0	0	0	1	3	0	0	0	0	3	3	0	4	0	3	1	1	4	1	1		0	18	21	0	0	17	27	0	0	0
2:61538675|61577828	ENSG00000115464,	USP34	-			+		3	12	15		0	1	0	1	3	0	1	0	0	1	0	0	0	5	5	4	1	0	2	0	4	0	3	0	1	2	3		0	31	0	26	28	0	56	0	0	46
17:76814749|76832454	ENSG00000055483,	USP36	-			+		1	14	15		0	1	0	0	0	0	5	0	6	0	1	7	1	0	0	9	0	4	10	1	0	3	12	5	2	0	4		0	6	0	0	0	0	8	0	14	0
4:10099335|10105610	ENSG00000071127,	WDR1	-	hsa_circ_0003550	Jeck2013	+		3	12	15		2	0	1	0	0	1	2	1	2	0	1	1	0	2	1	3	0	5	0	0	1	0	0	0	1	0	2		29	0	63	0	0	44	63	28	27	0
6:2779497|2783795	ENSG00000124535,	WRNIP1	+	hsa_circ_0075456	Salzman2013	+		4	11	15		6	2	0	6	6	0	4	2	0	2	6	0	2	0	0	7	0	2	8	2	0	0	0	0	5	0	1		11	14	0	15	15	0	19	17	0	11
18:56585503|56587865	ENSG00000074657,	ZNF532	+	hsa_circ_0047814	Salzman2013	+		3	12	15		0	2	0	4	3	0	4	3	2	0	0	0	0	1	0	5	3	0	2	2	6	0	3	0	0	4	14		0	19	0	19	10	0	28	50	20	0
17:67151160|67152066	ENSG00000154263,	ABCA10	-	hsa_circ_0141366	Maass2017	+		3	11	14		2	3	0	1	0	0	2	0	5	6	0	0	2	1	0	4	0	0	0	5	0	0	1	1	2	0	2		3	2	0	6	0	0	4	0	3	11
7:35820819|35833632	ENSG00000228878,	AC007551.3	-	hsa_circ_0142426	Maass2017	+		3	11	14		3	0	4	1	0	0	1	0	2	0	3	0	0	3	0	4	1	0	0	0	4	3	2	0	3	0	1		1	0	0	0	0	0	1	0	5	0
1:76205665|76216231	ENSG00000117054,	ACADM	+	hsa_circ_0008129	Jeck2013	+		1	13	14		1	0	0	1	0	0	0	2	2	0	3	5	1	0	0	3	0	1	0	0	5	1	1	2	1	0	2		138	0	0	153	0	0	0	155	97	0
12:19615444|19626289	ENSG00000139154,	AEBP2	+	hsa_circ_0006420	Jeck2013, Salzman2013	+		2	12	14		0	2	0	1	0	0	5	3	1	0	3	0	1	5	0	5	0	0	3	0	4	0	6	0	2	0	2		0	6	0	4	0	0	14	6	6	0
15:86911336|86940777	ENSG00000166748,	AGBL1	+			+		2	12	14		0	0	2	2	0	0	3	1	2	0	0	19	1	0	5	4	0	4	1	5	0	0	2	0	0	0	1		0	0	70	50	0	0	69	88	46	0
9:88233898|88248289	ENSG00000135049,	AGTPBP1	-	hsa_circ_0001868	Jeck2013, Memczak2013, Salzman2013	+		2	12	14		0	2	0	1	0	0	11	3	0	0	0	7	0	1	0	4	0	7	9	1	7	1	0	3	0	1	0		0	39	0	27	0	0	75	52	0	0
5:139819704|139828890	ENSG00000254996,ENSG00000131503,	ANKHD1-EIF4EBP3, ANKHD1	+	hsa_circ_0001541	Jeck2013, Memczak2013, Salzman2013	+		2	12	14		0	0	0	1	0	1	5	0	0	0	8	0	0	0	0	3	1	3	2	0	0	1	3	7	3	1	5		0	0	0	35	0	35	48	0	0	0
4:73984405|73991029	ENSG00000132466,	ANKRD17	-	hsa_circ_0004148	Jeck2013, Salzman2013	+		3	11	14		0	2	3	0	0	1	0	0	3	0	2	0	0	5	0	4	3	7	6	3	10	0	5	0	0	2	0		0	29	23	0	0	15	0	0	22	0
4:148785997|148803083	ENSG00000071205,	ARHGAP10	+	hsa_circ_0008243	Jeck2013	+		1	13	14		1	0	0	0	0	0	2	3	1	1	3	3	0	2	0	0	0	7	0	0	0	0	1	6	2	2	4		22	0	0	0	0	0	67	65	52	42
15:72810408|72864506	ENSG00000166233,	ARIH1	+			+		2	12	14		2	0	0	0	0	2	7	0	1	2	0	1	0	0	0	0	0	2	8	4	3	0	1	1	2	0	4		28	0	0	0	0	51	41	0	30	33
1:155408118|155429689	ENSG00000116539,	ASH1L	-	hsa_circ_0003247	Jeck2013, Salzman2013	+		1	13	14		3	0	2	1	3	3	7	2	0	0	7	10	1	0	0	2	0	3	20	0	5	0	4	0	14	1	6		13	0	20	22	20	17	32	28	0	0
12:51173923|51189792	ENSG00000123268,	ATF1	+	hsa_circ_0007241	Jeck2013, Salzman2013	+		3	11	14		0	1	0	2	1	0	0	0	2	1	0	0	0	0	0	4	0	4	1	0	0	1	1	1	1	1	4		0	8	0	15	12	0	0	0	23	22
16:28909321|28909772	ENSG00000196296,	ATP2A1	+			+		1	13	14		0	0	0	0	1	0	2	0	0	0	3	0	2	0	0	8	0	2	3	1	13	2	1	2	2	3	0		0	0	0	0	1146	0	483	0	0	0
4:42505467|42526864	ENSG00000124406,	ATP8A1	-	hsa_circ_0069612	Salzman2013	+		1	13	14		0	0	1	0	0	0	5	2	0	0	0	3	2	8	1	1	1	5	0	0	4	1	1	0	0	0	1		0	0	65	0	0	0	124	100	0	0
4:42557985|42577716	ENSG00000124406,	ATP8A1	-			+		0	14	14		0	0	0	0	0	0	2	3	2	1	1	3	1	1	0	2	0	3	0	0	2	3	0	0	3	0	4		0	0	0	0	0	0	98	53	120	75
18:76856476|76886375	ENSG00000166377,	ATP9B	+	hsa_circ_0002485	Jeck2013, Salzman2013	+		4	10	14		1	0	2	1	3	0	4	3	0	0	4	2	0	1	4	0	0	0	2	6	0	0	0	0	0	3	2		15	0	13	12	15	0	34	14	0	0
22:46125305|46136418	ENSG00000130638,	ATXN10	+	hsa_circ_0001247	Jeck2013, Memczak2013, Salzman2013	+		1	13	14		1	0	0	0	0	0	6	2	2	0	2	0	6	0	4	6	0	4	3	0	1	0	6	2	0	0	6		16	0	0	0	0	0	50	48	23	0
7:140476712|140508795	ENSG00000157764,	BRAF	-	hsa_circ_0007178	Jeck2013, Salzman2013	+		1	13	14		2	0	0	0	0	0	0	0	2	1	3	3	4	0	0	0	1	2	2	1	4	0	4	0	0	2	4		6	0	0	0	0	0	0	0	3	6
10:103699620|103717489	ENSG00000120029,	C10orf76	-	hsa_circ_0004117	Jeck2013	+		1	13	14		0	0	0	0	2	0	1	3	6	0	2	0	0	9	8	0	0	2	4	0	4	4	2	2	0	5	0		0	0	0	0	5	0	5	17	10	0
17:71231615|71233134	ENSG00000141219,	C17orf80	+	hsa_circ_0045537	Salzman2013	+		3	11	14		1	0	0	0	1	3	4	3	6	0	0	12	0	4	0	0	0	12	8	0	16	0	0	0	9	7	13		5	0	0	0	13	15	8	8	15	0
4:114582869|114600652	ENSG00000145349,	CAMK2D	-			+		1	13	14		2	0	0	0	0	0	2	0	0	1	3	2	2	3	5	1	0	0	2	0	2	1	1	0	3	0	0		35	0	0	0	0	0	138	0	0	30
9:138741983|138742307	ENSG00000130559,	CAMSAP1	-	hsa_circ_0089486	Salzman2013	+		2	12	14		0	0	0	0	1	2	4	0	0	0	0	0	1	3	2	3	3	7	3	0	0	0	1	3	0	2	2		0	0	0	0	18	15	33	0	0	0
1:113196220|113202401	ENSG00000116489,	CAPZA1	+	hsa_circ_0000109	Jeck2013, Memczak2013, Salzman2013	+		1	13	14		4	0	8	4	0	1	6	2	3	3	7	0	0	3	2	0	2	3	0	0	0	6	4	5	0	1	0		3	0	3	1	0	9	2	8	9	3
19:47767860|47768203	ENSG00000105321,	CCDC9	+	hsa_circ_0000944	Memczak2013	+		3	11	14		2	0	0	1	0	2	0	0	0	0	2	0	1	0	3	0	0	2	0	3	5	2	0	1	6	1	2		2	0	0	2	0	6	0	0	0	0
10:86198268|86237420	ENSG00000107771,	CCSER2	+	hsa_circ_0018998	Salzman2013	+		1	13	14		0	0	0	0	0	2	8	1	6	1	11	7	0	16	0	0	0	3	4	0	6	1	6	0	0	0	10		0	0	0	0	0	49	44	31	32	28
7:90355881|90356126	ENSG00000058091,	CDK14	+	hsa_circ_0001721	Jeck2013, Memczak2013, Salzman2013	+		2	12	14		0	0	1	0	2	0	1	1	5	0	4	0	1	0	0	3	0	6	0	0	2	3	2	0	1	3	0		0	0	5	0	10	0	16	17	7	0
3:138289160|138290198	ENSG00000114107,	CEP70	-	hsa_circ_0002468	Jeck2013	+		4	10	14		4	8	0	0	5	6	0	0	0	0	13	17	0	0	0	7	8	0	0	0	13	9	12	0	4	7	10		12	18	0	0	15	29	0	0	0	0
1:26594974|26596105	ENSG00000130695,	CEP85	+			+		1	13	14		1	0	0	0	0	2	2	1	1	0	0	0	1	1	2	2	0	4	3	1	0	1	0	1	2	0	0		56	0	0	0	0	61	39	60	40	0
15:93540187|93541851	ENSG00000173575,	CHD2	+	hsa_circ_0000655	Jeck2013, Memczak2013, Salzman2013	+		2	12	14		0	1	0	0	2	0	5	0	3	6	7	0	0	0	1	0	1	7	0	0	0	2	4	4	0	4	13		0	16	0	0	20	0	31	0	12	15
7:143039022|143039598	ENSG00000188037,	CLCN1	+			+		3	11	14		5	0	0	3	0	1	0	0	1	1	2	4	0	0	0	4	0	10	2	2	0	4	0	2	2	0	0		8	0	0	20	0	23	0	0	18	18
16:58608513|58633415	ENSG00000125107,	CNOT1	-	hsa_circ_0039692	Salzman2013	+		3	11	14		0	2	1	0	1	0	1	0	2	0	0	4	1	2	4	4	0	0	5	0	0	0	1	2	0	0	4		0	10	16	0	11	0	32	0	13	0
2:62227836|62228117	ENSG00000173163,	COMMD1	+			+		3	11	14		0	1	1	0	1	0	4	1	0	0	0	4	0	0	0	7	0	4	1	0	1	0	1	3	0	1	3		0	22	14	0	12	0	28	26	0	0
X:19947903|19954016	ENSG00000173681,	CXorf23	-			+		1	13	14		0	0	0	0	1	0	0	1	1	0	0	0	0	3	3	6	2	1	5	2	1	1	0	2	0	0	1		0	0	0	0	1	0	0	10	2	0
X:32583819|32591963	ENSG00000198947,	DMD	-			+		1	13	14		0	0	0	0	0	1	8	3	2	1	6	3	5	0	0	5	0	6	8	0	1	0	0	0	4	0	4		0	0	0	0	0	344	529	358	484	313
4:139993020|139994721	ENSG00000109381,	ELF2	-	hsa_circ_0002594	Jeck2013, Salzman2013	+		1	13	14		0	1	0	0	0	0	0	0	5	0	2	1	0	2	0	0	0	4	3	1	0	1	2	4	4	2	3		0	38	0	0	0	0	0	0	29	0
1:51868107|51874004	ENSG00000085832,	EPS15	-	hsa_circ_0005567	Jeck2013, Salzman2013	+		4	10	14		0	1	0	3	2	1	0	1	0	3	0	0	0	0	2	0	3	0	5	0	0	1	0	2	2	1	5		0	47	0	46	52	57	0	100	0	56
5:153413351|153414527	ENSG00000055147,	FAM114A2	-	hsa_circ_0001546	Jeck2013, Memczak2013, Salzman2013	+		2	12	14		0	0	1	2	0	0	3	0	2	2	4	9	0	0	0	0	1	0	0	3	0	5	0	3	2	3	3		0	0	11	12	0	0	19	0	15	17
7:23015829|23030758	ENSG00000122591,	FAM126A	-	hsa_circ_0005251	Jeck2013, Salzman2013	+		4	10	14		3	0	3	4	0	3	3	0	0	1	5	0	3	7	8	5	0	0	0	0	0	3	10	0	5	0	0		21	0	10	34	0	13	21	0	0	17
10:102683732|102685776	ENSG00000119906,	FAM178A	+	hsa_circ_0006654	Jeck2013, Salzman2013	+		3	11	14		1	1	0	1	0	0	8	0	4	0	4	5	0	0	0	0	0	4	8	3	2	0	0	0	5	1	4		12	14	0	18	0	0	45	0	36	0
2:58425729|58459247	ENSG00000115392,	FANCL	-	hsa_circ_0004435	Jeck2013, Salzman2013	+		1	13	14		0	0	0	1	0	0	0	0	0	0	1	2	3	1	1	3	1	0	1	1	0	3	0	2	0	2	2		0	0	0	6	0	0	0	0	0	0
5:107521818|107684231	ENSG00000145743,	FBXL17	-	hsa_circ_0073517	Salzman2013	+		3	11	14		0	1	5	0	2	0	2	0	0	0	4	0	0	5	1	6	0	3	3	0	0	3	2	2	0	0	3		0	56	71	0	38	0	91	0	0	0
9:20715321|20823114	ENSG00000188352,	FOCAD	+	hsa_circ_0086496	Salzman2013	+		4	10	14		2	1	0	0	1	2	4	1	2	0	1	0	0	0	0	2	0	1	4	0	1	0	0	0	0	1	2		11	20	0	0	4	12	7	11	13	0
1:42730786|42744455	ENSG00000198815,	FOXJ3	-	hsa_circ_0141585	Maass2017	+		2	12	14		0	4	0	1	0	0	5	1	0	0	2	0	1	0	0	3	0	1	3	0	0	2	0	3	2	1	2		0	20	0	17	0	0	33	29	0	0
2:48555700|48573890	ENSG00000170802,	FOXN2	+	hsa_circ_0007641	Jeck2013	+		3	11	14		0	1	1	1	0	0	7	0	2	0	0	0	3	5	0	2	3	1	0	1	0	1	5	0	0	1	0		0	9	15	11	0	0	19	0	19	0
3:71090479|71102924	ENSG00000114861,	FOXP1	-	hsa_circ_0008234	Jeck2013, Salzman2013	+		2	12	14		0	0	0	1	5	0	14	0	0	0	5	0	1	0	0	8	0	6	0	2	8	2	0	3	6	3	9		0	0	0	16	7	0	27	0	0	0
11:22696396|22777499	ENSG00000148935,	GAS2	+			+		2	12	14		0	0	0	1	1	0	2	0	2	0	1	10	0	2	0	5	0	1	0	1	0	0	2	0	2	2	2		0	0	0	23	13	0	23	0	28	0
3:81691932|81754764	ENSG00000114480,	GBE1	-	hsa_circ_0066588	Salzman2013	+		1	13	14		0	0	0	0	0	2	1	0	2	0	4	24	7	0	0	4	9	4	7	0	2	0	0	10	3	0	6		0	0	0	0	0	87	124	0	80	0
2:75897264|75899142	ENSG00000005436,	GCFC2	-	hsa_circ_0055371	Salzman2013	+		1	13	14		0	1	0	0	0	0	1	0	1	2	0	5	2	0	0	10	1	3	8	1	0	3	0	1	0	0	4		0	15	0	0	0	0	15	0	25	8
5:102432245|102433485	ENSG00000145723,	GIN1	-	hsa_circ_0006499	Jeck2013, Salzman2013	+		0	14	14		0	0	0	0	0	0	5	5	4	1	4	0	0	1	0	1	0	6	4	2	5	0	0	2	3	0	3		0	0	0	0	0	0	4	1	5	2
12:102173930|102183835	ENSG00000111670,	GNPTAB	-	hsa_circ_0027910	Salzman2013	+		3	11	14		2	0	1	1	0	0	5	0	8	3	4	4	0	0	6	0	0	5	4	0	0	1	5	1	0	0	0		18	0	15	17	0	0	38	0	16	17
1:91812986|91818856	ENSG00000162669,	HFM1	-			+		2	12	14		0	0	3	1	0	0	3	2	0	0	1	0	0	4	5	3	0	1	6	3	0	3	1	4	0	0	0		0	0	4	4	0	0	13	3	0	0
15:77759437|77764156	ENSG00000140382,	HMG20A	+	hsa_circ_0036429	Salzman2013	+		1	13	14		0	0	0	2	0	0	6	2	3	0	0	0	6	0	2	8	0	5	5	1	1	0	4	0	1	0	4		0	0	0	15	0	0	15	31	22	0
11:118422501|118430579	ENSG00000118096,	IFT46	-	hsa_circ_0007372	Jeck2013, Salzman2013	+		1	13	14		0	3	0	0	0	0	9	3	2	1	2	7	2	3	0	4	0	1	0	1	1	0	0	0	0	0	5		0	6	0	0	0	0	5	16	8	10
12:459787|463400	ENSG00000073614,	KDM5A	-	hsa_circ_0002881	Jeck2013, Salzman2013	+		3	11	14		1	1	0	0	0	2	1	1	0	0	3	3	0	1	0	2	0	4	1	0	0	8	2	0	0	0	3		13	12	0	0	0	29	27	16	0	0
7:151946961|151948051	ENSG00000055609,	KMT2C	-	hsa_circ_0005823	Jeck2013	+		4	10	14		2	1	2	0	0	4	5	0	2	0	4	2	0	1	1	0	0	5	0	0	1	0	0	6	0	1	0		36	57	31	0	0	65	76	0	70	0
4:128995615|128999117	ENSG00000138709,	LARP1B	+	hsa_circ_0001438	Jeck2013, Memczak2013, Salzman2013	+		2	12	14		1	0	3	0	0	0	3	0	2	0	2	0	0	6	3	1	0	0	5	2	1	0	0	5	0	4	5		7	0	1	0	0	0	4	0	1	0
17:60061532|60062451	ENSG00000108510,	MED13	-	hsa_circ_0002220	Jeck2013	+		1	13	14		0	0	0	0	2	0	6	6	11	3	9	6	0	0	0	7	0	3	7	0	7	0	12	5	0	0	8		0	0	0	0	48	0	61	30	44	35
18:19358064|19359646	ENSG00000101752,	MIB1	+	hsa_circ_0008190	Jeck2013, Salzman2013	+		4	10	14		0	0	1	3	1	1	4	0	1	0	3	4	0	0	0	5	6	2	3	0	0	6	4	0	0	0	0		0	0	35	22	29	31	71	0	56	0
6:54066903|54095715	ENSG00000146147,	MLIP	+			+		4	10	14		2	1	0	0	2	1	0	3	1	0	5	3	0	0	0	0	1	5	1	0	0	0	3	0	1	4	0		27	48	0	0	23	30	0	44	28	0
1:236969444|236979843	ENSG00000116984,	MTR	+	hsa_circ_0004039	Jeck2013, Salzman2013	+		3	11	14		3	6	1	0	1	3	7	0	0	1	4	5	0	4	3	2	0	0	2	0	0	9	0	6	0	3	0		19	19	27	0	37	50	47	0	0	26
13:77779391|77818086	ENSG00000005810,	MYCBP2	-	hsa_circ_0030509	Salzman2013	+		1	13	14		0	1	0	0	0	0	6	0	3	2	0	7	5	0	0	4	4	9	3	0	1	0	0	2	0	1	2		0	8	0	0	0	0	45	0	27	16
18:3126699|3131494	ENSG00000101605,	MYOM1	-	hsa_circ_0141383	Maass2017	+		4	10	14		1	0	6	0	5	5	2	2	0	0	2	6	8	0	7	0	0	5	0	2	0	0	8	0	0	0	3		479	0	487	0	359	578	280	511	0	0
5:137216505|137219280	ENSG00000120729,	MYOT	+			+		3	11	14		1	0	2	0	2	0	3	7	0	5	1	4	2	0	0	6	0	0	3	0	1	3	2	0	0	0	0		1348	0	1563	0	1229	0	1669	2168	0	1669
15:87949594|87966067	n/a	n/a	-			+		4	10	14		1	2	1	1	0	0	1	3	4	0	3	4	0	0	0	5	0	0	2	0	0	0	4	1	0	0	3		20	17	14	5	0	0	147	19	49	0
19:23556544|23688783	n/a	n/a	-			+		2	12	14		0	0	6	0	0	5	2	1	2	1	0	4	0	0	0	2	0	1	1	0	1	5	0	0	0	5	1		0	0	9	0	0	10	32	22	33	23
13:33010498|33018263	ENSG00000244754,	N4BP2L2	-			+		1	13	14		0	2	0	0	0	0	2	1	6	4	0	2	0	0	0	4	1	2	2	2	0	0	0	0	3	5	6		0	18	0	0	0	0	58	52	48	53
13:33016525|33018263	ENSG00000244754,	N4BP2L2	-			+		1	13	14		0	0	0	0	1	0	0	0	0	0	1	0	0	4	3	3	7	4	3	0	0	1	2	7	4	3	5		0	0	0	0	33	0	0	0	0	0
2:15693550|15698758	ENSG00000151779,	NBAS	-	hsa_circ_0005556	Jeck2013, Salzman2013	+		2	12	14		4	0	0	0	0	3	0	0	1	1	2	2	0	1	0	3	0	2	1	0	6	2	0	0	2	0	3		26	0	0	0	0	22	0	0	26	15
2:15629018|15651474	ENSG00000151779,	NBAS	-	hsa_circ_0000978	Jeck2013, Memczak2013, Salzman2013	+		2	12	14		0	0	4	0	0	3	4	0	0	3	0	1	1	0	0	0	1	2	3	4	3	0	1	2	0	7	0		0	0	24	0	0	39	40	0	0	21
2:206992521|206994966	ENSG00000023228,	NDUFS1	-	hsa_circ_0002431	Jeck2013, Salzman2013	+		4	10	14		0	2	1	0	3	4	10	4	8	1	0	0	0	0	0	6	9	5	0	2	0	0	5	4	0	0	0		0	114	110	0	97	139	164	157	183	175
2:152417106|152417826	ENSG00000183091,	NEB	-			+		3	11	14		0	2	0	0	3	1	4	2	0	0	1	0	0	0	0	3	0	1	3	3	0	3	0	1	5	0	4		0	4457	0	0	2166	2875	3891	2615	0	0
2:152359307|152370942	ENSG00000183091,	NEB	-			+		1	13	14		0	0	0	0	18	0	0	3	2	21	34	36	0	25	0	0	23	24	0	0	0	0	3	2	26	1	16		0	0	0	0	2179	0	0	3488	2118	2369
4:77065302|77065626	ENSG00000138750,	NUP54	-	hsa_circ_0070040	Salzman2013	+		4	10	14		7	0	2	6	0	1	5	0	0	7	0	2	0	0	10	9	0	0	8	0	1	0	2	0	0	8	6		5	0	6	8	0	8	21	0	0	11
7:103777228|103805730	ENSG00000164815,	ORC5	-	hsa_circ_0007612	Jeck2013, Salzman2013	+		2	12	14		5	0	0	1	0	0	1	0	0	0	0	0	0	4	6	5	2	8	0	0	0	1	2	4	4	1	4		1	0	0	1	0	0	8	0	0	0
11:85701293|85742653	ENSG00000073921,	PICALM	-	hsa_circ_0023918	Salzman2013	+		3	11	14		0	3	1	0	0	1	5	0	11	3	0	0	0	0	1	0	0	0	8	0	0	5	6	3	1	3	5		0	19	16	0	0	21	53	0	22	30
3:178921332|178922376	ENSG00000121879,	PIK3CA	+	hsa_circ_0141983	Maass2017	+		0	14	14		0	0	0	0	0	0	13	5	1	0	4	0	2	1	2	0	0	4	2	0	7	3	0	6	0	6	7		0	0	0	0	0	0	43	40	22	0
3:17051166|17109557	ENSG00000154822,	PLCL2	+			+		2	12	14		0	0	1	0	0	1	0	0	1	2	1	0	0	0	0	1	1	1	3	0	3	1	1	0	2	1	0		0	0	17	0	0	25	0	0	32	28
2:44428325|44445676	ENSG00000138032,	PPM1B	+	hsa_circ_0006882	Jeck2013, Salzman2013	+		2	12	14		0	0	2	0	2	0	1	0	0	0	3	11	8	0	0	8	1	2	2	4	0	2	3	0	0	0	3		0	0	21	0	17	0	35	0	0	0
6:170855191|170858201	ENSG00000008018,	PSMB1	-	hsa_circ_0078786	Salzman2013	+		4	10	14		0	3	1	2	3	0	3	3	0	0	7	0	0	3	0	3	0	2	0	3	0	0	2	2	0	3	0		0	126	95	141	123	0	375	174	0	0
17:74283273|74301022	ENSG00000129646,	QRICH2	-	hsa_circ_0006799	Jeck2013, Salzman2013	+		3	11	14		5	2	2	0	0	0	0	5	9	1	0	9	2	1	0	0	3	0	1	1	0	0	3	0	4	0	0		1	2	0	0	0	0	0	3	2	1
6:57058640|57075243	ENSG00000112210,	RAB23	-	hsa_circ_0004119	Jeck2013, Salzman2013	+		4	10	14		3	2	2	2	0	0	2	2	6	0	2	4	0	0	0	4	8	0	0	0	0	10	0	0	0	2	8		5	12	9	11	0	0	11	14	22	0
5:38971979|38978752	ENSG00000164327,	RICTOR	-	hsa_circ_0072331	Salzman2013	+		2	12	14		0	0	0	5	1	0	4	0	3	0	1	6	0	0	1	3	2	0	1	1	3	0	0	2	0	1	0		0	0	0	33	58	0	64	0	31	0
12:8866407|8866637	ENSG00000166532,	RIMKLB	+	hsa_circ_0025372	Salzman2013	+		2	12	14		0	0	5	1	0	0	1	0	2	0	1	0	5	2	0	1	0	5	0	1	0	2	0	2	3	0	5		0	0	11	4	0	0	28	0	26	0
1:40654727|40668286	ENSG00000117000,	RLF	+	hsa_circ_0006373	Jeck2013	+		1	13	14		8	0	2	6	3	0	5	0	0	0	3	5	9	0	0	6	0	5	3	8	7	1	1	6	0	0	10		7	0	8	8	6	0	7	0	0	0
12:97886239|97954825	ENSG00000255794,	RMST	+	hsa_circ_0141068	Maass2017	+		2	12	14		0	0	0	0	2	1	0	0	2	4	0	1	0	9	6	13	3	6	7	1	10	0	3	0	0	0	0		0	0	0	0	0	0	0	0	0	0
12:120995085|120998689	ENSG00000022840,	RNF10	+	hsa_circ_0008803	Jeck2013, Salzman2013	+		2	12	14		0	0	2	0	1	0	0	0	4	0	0	0	10	1	1	2	0	1	2	2	0	1	3	0	2	0	5		0	0	68	0	92	0	0	0	81	0
2:11324792|11332838	ENSG00000134318,	ROCK2	-			+		2	12	14		1	0	0	2	0	0	3	7	0	0	5	8	0	2	0	7	3	4	1	4	0	0	11	0	0	0	1		39	0	0	42	0	0	91	115	0	0
18:42529846|42533305	ENSG00000152217,	SETBP1	+	hsa_circ_0141390	Maass2017	+		2	12	14		0	0	1	0	0	2	0	8	6	0	5	5	8	1	0	6	0	7	7	0	4	0	5	0	3	0	0		0	0	15	0	0	14	0	20	20	0
4:48371866|48385801	ENSG00000109171,	SLAIN2	+	hsa_circ_0142124	Maass2017	+		2	12	14		0	1	1	0	0	0	0	3	2	0	2	6	0	0	0	0	1	5	1	0	4	3	0	3	0	2	9		0	22	14	0	0	0	0	20	21	0
12:129299320|129299615	ENSG00000139370,	SLC15A4	-	hsa_circ_0000462	Jeck2013, Memczak2013, Salzman2013	+		3	11	14		0	0	1	3	1	0	0	0	2	2	9	0	0	0	0	0	1	1	5	3	1	4	4	0	1	0	0		0	0	17	10	19	0	0	0	16	17
17:49118862|49133843	ENSG00000008294,	SPAG9	-	hsa_circ_0002605	Jeck2013, Salzman2013	+		1	13	14		0	0	1	0	0	0	9	0	2	0	5	0	5	0	0	2	0	8	2	2	0	1	5	3	0	1	2		0	0	52	0	0	0	116	0	77	0
17:27975162|27999147	ENSG00000141298,	SSH2	-	hsa_circ_0042802	Salzman2013	+		1	13	14		0	0	0	0	4	0	6	0	6	7	5	0	0	0	0	7	0	19	7	4	1	0	7	4	5	0	6		0	0	0	0	45	0	93	0	72	44
11:8435042|8486369	ENSG00000130413,	STK33	-	hsa_circ_0140977	Maass2017	+		3	11	14		0	4	0	1	1	0	1	0	0	2	2	0	0	1	0	2	0	2	2	0	0	11	0	1	0	4	5		0	2	0	7	1	0	1	0	0	6
1:172520652|172526934	ENSG00000094975,	SUCO	+	hsa_circ_0000160	Jeck2013, Memczak2013, Salzman2013	+		4	10	14		0	2	3	1	0	3	1	0	0	4	0	5	1	2	0	0	1	7	12	0	0	0	0	1	0	0	6		0	4	4	1	0	4	5	0	0	5
1:33149611|33149983	ENSG00000162520,	SYNC	-			+		1	13	14		9	0	3	0	3	1	8	6	4	0	7	2	0	0	0	5	0	13	6	0	0	7	7	5	1	0	4		56	0	86	0	138	77	188	92	116	0
3:119219542|119236162	ENSG00000113845,	TIMMDC1	+	hsa_circ_0066874	Salzman2013	+		2	12	14		2	0	0	3	0	0	2	1	3	0	0	1	3	1	0	0	3	0	2	8	6	0	2	0	0	0	4		59	0	0	76	0	0	63	63	76	0
15:30053342|30065560	ENSG00000104067,	TJP1	-	hsa_circ_0034293	Salzman2013	+		1	13	14		0	0	0	1	0	0	5	2	0	3	7	0	3	0	0	2	0	12	0	2	0	3	5	4	1	0	10		0	0	0	30	0	0	43	34	0	16
12:44537328|44605170	ENSG00000139173,	TMEM117	+	hsa_circ_0003881	Jeck2013	+		4	10	14		0	2	2	1	1	0	2	0	0	1	2	0	0	3	1	4	0	0	3	0	0	2	0	1	0	3	0		0	4	5	5	13	0	6	0	0	6
9:111812563|111812972	ENSG00000106771,	TMEM245	-	hsa_circ_0087905	Salzman2013	+		2	12	14		2	0	2	0	0	0	3	4	2	0	4	0	0	1	1	4	0	0	0	0	0	0	5	1	1	2	3		51	0	59	0	0	0	50	58	61	0
9:111843119|111853435	ENSG00000106771,	TMEM245	-			+		3	11	14		1	0	0	0	1	3	2	2	4	2	4	2	0	3	0	1	0	0	0	0	1	0	0	2	0	4	0		48	0	0	0	25	56	48	46	51	32
5:72157635|72161556	ENSG00000083312,	TNPO1	+	hsa_circ_0002692	Jeck2013, Salzman2013	+		4	10	14		1	4	0	0	1	1	2	0	0	0	0	0	3	5	0	11	0	0	2	1	0	0	4	4	0	4	11		23	6	0	0	10	25	29	0	0	0
13:103275227|103280274	ENSG00000134900,	TPP2	+	hsa_circ_0008881	Jeck2013	+		1	13	14		2	0	0	0	0	0	8	3	2	2	0	1	3	0	0	3	1	0	0	7	6	3	2	5	0	0	0		40	0	0	0	0	0	40	46	48	50
1:231672959|231678357	ENSG00000270106,ENSG00000116918,	TSNAX-DISC1, TSNAX	+	hsa_circ_0004834	Jeck2013, Salzman2013	+		1	13	14		5	0	2	5	0	0	10	3	5	2	9	0	12	3	0	3	0	5	2	12	0	0	0	0	6	0	6		42	0	32	38	0	0	63	31	33	43
17:15905229|15909882	ENSG00000011295,	TTC19	+			+		3	11	14		0	0	2	1	0	6	0	1	0	1	0	2	4	1	0	3	0	0	0	5	2	1	0	0	0	1	3		0	0	3	16	0	11	0	10	0	15
2:179569901|179570047	ENSG00000155657,	TTN	-			+		2	12	14		1	0	0	0	1	0	0	5	7	5	0	4	0	0	10	2	0	7	6	0	0	4	3	0	0	2	2		5713	0	0	0	6542	0	0	10620	8177	9122
6:158850768|158852695	ENSG00000130338,	TULP4	+	hsa_circ_0001660	Jeck2013, Memczak2013	+		1	13	14		0	1	0	0	0	0	0	2	2	0	0	3	7	0	0	0	2	4	7	1	2	0	0	4	1	3	5		0	14	0	0	0	0	0	12	11	0
9:86294690|86301070	ENSG00000135018,	UBQLN1	-	hsa_circ_0008207	Jeck2013, Salzman2013	+		2	12	14		1	1	0	0	0	0	1	5	0	0	1	1	2	2	0	3	5	2	1	1	0	0	2	0	0	0	0		75	65	0	0	0	0	86	115	0	0
6:42630996|42633983	ENSG00000024048,	UBR2	+	hsa_circ_0002906	Jeck2013, Salzman2013	+		2	12	14		0	0	0	0	2	2	0	1	0	1	1	0	1	4	1	1	0	2	1	3	2	0	4	0	0	0	0		0	0	0	0	43	52	0	51	0	48
1:12335882|12338095	ENSG00000048707,	VPS13D	+	hsa_circ_0009964	Salzman2013	+		1	13	14		1	0	3	0	1	1	8	1	0	2	6	3	2	1	0	0	0	4	0	0	4	0	0	1	3	2	4		28	0	25	0	23	39	47	45	0	39
18:54423814|54426184	ENSG00000091157,	WDR7	+	hsa_circ_0000852	Jeck2013, Memczak2013, Salzman2013	+		2	12	14		1	0	2	0	0	0	4	4	0	0	5	0	4	0	0	3	0	5	1	0	0	3	2	2	2	2	0		11	0	10	0	0	0	11	13	0	0
13:21370215|21384106	ENSG00000132953,	XPO4	-			+		2	12	14		0	0	0	1	0	2	1	0	2	2	9	0	0	0	0	8	0	7	5	1	2	6	5	0	0	0	6		0	0	0	227	0	397	547	0	470	235
20:21319682|21324846	ENSG00000088930,	XRN2	+	hsa_circ_0001134	Jeck2013, Memczak2013, Salzman2013	+		2	12	14		0	0	4	0	0	2	3	1	0	0	0	5	0	0	2	0	0	0	1	1	8	2	4	5	0	4	5		0	0	21	0	0	32	53	54	0	0
10:31661947|31750166	ENSG00000148516,	ZEB1	+	hsa_circ_0000230	Jeck2013, Memczak2013, Salzman2013	+		2	12	14		0	6	0	0	2	0	4	1	2	0	0	4	0	0	0	4	0	0	0	1	5	2	1	2	1	0	6		0	108	0	0	63	0	128	70	65	0
1:247318868|247323115	ENSG00000196418,	ZNF124	-	hsa_circ_0002922	Jeck2013	+		2	12	14		3	7	0	3	3	0	13	7	3	0	8	2	0	0	0	4	3	0	0	2	0	10	4	0	0	4	9		3	8	0	7	6	0	8	5	3	0
3:125032152|125050082	ENSG00000163848,	ZNF148	-	hsa_circ_0001333	Jeck2013, Memczak2013, Salzman2013	+		3	11	14		3	2	3	0	0	0	10	0	1	1	6	0	0	0	1	8	0	3	3	0	0	1	0	5	0	0	7		10	9	14	0	0	0	26	0	10	17
18:74561482|74563895	ENSG00000130856,	ZNF236	+	hsa_circ_0004979	Jeck2013, Salzman2013	+		3	11	14		0	0	1	2	0	2	0	0	0	1	1	0	3	0	7	0	0	3	0	4	2	1	2	4	0	0	7		0	0	2	3	0	6	0	0	0	2
12:133768075|133768589	ENSG00000090612,ENSG00000256825,	ZNF268, CTD-2140B24.4	+	hsa_circ_0029596	Salzman2013	+		3	11	14		0	4	3	0	0	2	4	2	2	2	1	0	0	4	3	2	0	3	0	5	0	0	0	2	0	0	0		0	1	1	0	0	2	5	6	1	2
1:91382197|91383711	ENSG00000122482,	ZNF644	-	hsa_circ_0141626	Maass2017	+		2	12	14		0	6	0	0	4	0	4	10	0	0	9	3	0	1	0	13	0	9	3	0	0	14	3	0	3	0	8		0	29	0	0	12	0	42	43	0	0
19:23556544|23557566	ENSG00000167232,	ZNF91	-			+		1	13	14		0	0	0	7	0	0	25	9	14	8	0	20	16	8	0	20	0	22	17	0	15	0	0	0	4	0	9		0	0	0	16	0	0	36	26	43	27
16:16205232|16205439	ENSG00000103222,	ABCC1	+	hsa_circ_0038138	Salzman2013	+		4	9	13		1	2	0	2	5	0	4	1	0	2	0	0	0	4	0	0	0	5	0	0	0	2	0	3	0	1	1		18	14	0	21	49	0	25	19	0	30
5:132227856|132228810	ENSG00000072364,	AFF4	-	hsa_circ_0001529	Jeck2013, Memczak2013, Salzman2013	+		2	11	13		0	0	1	0	0	1	2	1	0	0	1	3	0	0	0	0	5	4	3	3	4	0	2	0	1	0	0		0	0	13	0	0	36	31	47	0	0
15:86950461|86950680	ENSG00000166748,	AGBL1	+			+		3	10	13		1	0	0	1	2	0	1	1	1	0	0	0	0	5	0	6	0	2	3	1	0	0	2	3	0	0	0		15	0	0	12	20	0	36	32	13	0
9:88190230|88261333	ENSG00000135049,	AGTPBP1	-	hsa_circ_0087382	Salzman2013	+		1	12	13		0	2	0	0	0	0	5	5	3	0	2	0	9	3	0	0	4	4	3	4	0	4	0	0	0	0	2		0	20	0	0	0	0	32	19	27	0
9:88211277|88248289	ENSG00000135049,	AGTPBP1	-	hsa_circ_0007162	Jeck2013, Salzman2013	+		1	12	13		0	0	0	0	0	1	2	0	2	4	1	2	0	0	0	5	7	3	3	0	4	5	0	6	0	0	0		0	0	0	0	0	20	77	0	35	20
7:91651552|91652323	ENSG00000127914,	AKAP9	+	hsa_circ_0142449	Maass2017	+		3	10	13		3	4	3	0	0	0	11	0	0	0	1	3	0	3	0	3	0	2	0	5	0	2	0	0	0	1	4		31	32	22	0	0	0	79	0	0	0
7:91726003|91730370	ENSG00000127914,	AKAP9	+	hsa_circ_0142450	Maass2017	+		2	11	13		0	0	0	3	0	2	4	1	0	1	8	3	2	0	0	2	1	0	0	2	0	4	2	0	0	0	0		0	0	0	28	0	34	38	43	0	35
16:56419831|56423287	ENSG00000159461,	AMFR	-	hsa_circ_0000704	Jeck2013, Memczak2013	+		4	9	13		1	0	3	2	0	2	0	0	1	2	0	0	2	2	0	0	0	6	0	0	0	2	0	3	1	0	2		161	0	241	118	0	178	0	0	147	205
2:68717322|68772444	ENSG00000169621,	APLF	+	hsa_circ_0001023	Memczak2013	+		2	11	13		0	0	4	0	0	1	4	0	0	0	5	3	0	0	0	3	4	6	4	0	5	0	0	2	0	8	3		0	0	3	0	0	3	14	0	0	0
8:131370263|131374017	ENSG00000153317,	ASAP1	-	hsa_circ_0085616	Salzman2013	+		4	9	13		0	3	1	4	4	0	0	3	4	0	0	0	0	0	11	0	4	2	0	0	0	0	0	3	9	4	6		0	12	5	5	6	0	0	13	7	0
8:62546242|62566219	ENSG00000198363,	ASPH	-	hsa_circ_0009158	Jeck2013, Salzman2013	+		3	10	13		0	0	0	1	1	3	0	4	5	2	0	1	0	0	3	3	0	7	0	6	0	0	0	0	2	0	3		0	0	0	15	20	21	0	57	83	29
2:24046128|24046439	ENSG00000119778,	ATAD2B	-	hsa_circ_0003828	Jeck2013, Salzman2013	+		1	12	13		0	0	3	0	0	0	0	1	0	1	2	3	2	4	3	1	0	3	0	2	0	0	2	0	3	0	0		0	0	4	0	0	0	0	7	0	4
6:16326625|16328701	ENSG00000124788,	ATXN1	-	hsa_circ_0007132	Jeck2013, Salzman2013	+		1	12	13		0	0	0	2	0	0	4	0	0	1	3	2	0	0	0	5	3	3	4	0	1	0	3	0	4	0	6		0	0	0	20	0	0	11	0	0	11
6:16586011|16658132	ENSG00000124788,	ATXN1	-	hsa_circ_0002353	Jeck2013, Salzman2013	+		2	11	13		0	0	0	0	1	1	1	0	3	0	4	1	0	0	0	1	1	0	0	0	4	0	2	2	0	1	2		0	0	0	0	20	15	44	0	13	0
21:30698380|30702014	ENSG00000156273,	BACH1	+	hsa_circ_0061395	Salzman2013	+		2	11	13		0	2	0	0	1	0	7	6	0	1	3	5	0	0	0	6	2	4	0	0	1	0	0	2	0	0	9		0	27	0	0	7	0	30	27	0	16
2:215657021|215661841	ENSG00000138376,	BARD1	-	hsa_circ_0003484	Jeck2013, Salzman2013	+		3	10	13		5	2	3	0	0	0	7	0	5	0	5	0	2	8	3	0	0	5	0	0	10	0	4	5	0	0	0		16	7	8	0	0	0	20	0	11	0
2:215632206|215661841	ENSG00000138376,	BARD1	-	hsa_circ_0058051	Salzman2013	+		2	11	13		0	0	0	4	1	0	0	4	4	3	6	0	2	0	6	9	0	4	0	1	0	0	0	1	0	0	4		0	0	0	3	6	0	0	31	10	7
1:94032836|94033408	ENSG00000137936,	BCAR3	-	hsa_circ_0006427	Jeck2013, Salzman2013	+		1	12	13		3	0	0	0	0	0	3	0	2	0	6	0	2	4	2	0	0	0	5	0	0	5	4	2	0	3	3		12	0	0	0	0	0	21	0	16	0
2:32822818|32836649	ENSG00000115760,	BIRC6	+			+		2	11	13		0	0	0	1	1	0	0	2	0	3	2	0	0	1	0	0	0	0	1	0	5	0	1	3	1	1	1		0	0	0	17	13	0	0	32	0	26
11:93480463|93493024	ENSG00000182919,	C11orf54	+			+		1	12	13		0	1	0	0	0	0	3	0	0	0	0	0	0	3	5	2	0	2	6	1	0	5	1	1	0	1	4		0	20	0	0	0	0	29	0	0	0
9:77631184|77632364	ENSG00000156017,	C9orf41	-	hsa_circ_0004189	Jeck2013	+		2	11	13		0	0	1	0	0	1	4	2	2	0	3	0	3	0	0	2	5	0	4	3	7	0	0	0	0	0	7		0	0	2	0	0	2	6	3	4	0
7:81964451|81978965	ENSG00000153956,	CACNA2D1	-	hsa_circ_0142448	Maass2017	+		3	10	13		2	2	0	0	2	0	6	3	4	3	3	0	0	0	0	5	0	5	0	0	2	0	0	5	0	3	0		118	103	0	0	125	0	202	163	183	217
6:17507400|17507957	ENSG00000112186,	CAP2	+			+		3	10	13		0	0	1	1	0	1	0	0	1	2	0	1	2	0	0	2	0	2	6	0	0	0	0	3	0	2	3		0	0	112	105	0	130	0	0	154	145
12:28458582|28544344	ENSG00000123106,	CCDC91	+	hsa_circ_0008250	Jeck2013, Salzman2013	+		2	11	13		0	0	0	0	3	2	6	4	2	0	0	3	5	0	0	4	0	4	3	0	0	0	0	0	1	2	21		0	0	0	0	24	38	26	31	18	0
13:26911704|26928017	ENSG00000132964,	CDK8	+	hsa_circ_0029803	Salzman2013	+		3	10	13		3	2	1	0	0	0	5	1	2	0	4	0	0	0	0	3	0	3	0	1	0	0	3	0	2	0	4		4	10	9	0	0	0	25	6	10	0
18:13048858|13059311	ENSG00000101639,	CEP192	+	hsa_circ_0047021	Salzman2013	+		3	10	13		0	1	4	0	0	3	2	2	0	0	2	0	0	0	0	1	5	3	1	5	0	0	0	3	0	0	3		0	20	17	0	0	6	31	22	0	0
18:13048858|13073184	ENSG00000101639,	CEP192	+	hsa_circ_0047022	Salzman2013	+		1	12	13		0	0	0	0	3	0	3	2	2	1	0	0	0	0	4	0	0	1	0	1	0	4	0	6	1	2	2		0	0	0	0	13	0	28	18	13	11
15:93467551|93499879	ENSG00000173575,	CHD2	+	hsa_circ_0036963	Salzman2013	+		3	10	13		0	0	1	1	0	2	2	0	0	2	2	0	0	3	0	2	1	0	0	1	0	0	1	1	0	0	1		0	0	8	16	0	14	51	0	0	15
3:33725851|33738425	ENSG00000163539,	CLASP2	-	hsa_circ_0001280	Jeck2013, Memczak2013, Salzman2013	+		3	10	13		0	0	3	2	0	1	2	0	0	3	2	0	0	4	5	3	0	0	0	3	0	0	1	0	0	1	1		0	0	9	8	0	9	15	0	0	8
4:78694235|78697546	ENSG00000138767,	CNOT6L	-	hsa_circ_0006168	Jeck2013, Salzman2013	+		1	12	13		0	0	0	2	0	0	4	0	7	1	1	0	4	0	2	7	0	3	11	0	0	5	0	1	0	0	4		0	0	0	0	0	0	5	0	0	2
15:75219107|75221573	ENSG00000178741,	COX5A	-	hsa_circ_0005725	Jeck2013	+		2	11	13		0	3	0	3	0	0	2	0	0	0	0	2	1	0	0	3	0	5	9	1	9	0	3	9	0	0	3		0	30	0	63	0	0	54	0	0	0
7:101870647|101870949	ENSG00000257923,	CUX1	+	hsa_circ_0006501	Jeck2013, Salzman2013	+		1	12	13		0	0	0	1	0	0	0	0	0	1	0	2	5	0	3	6	0	0	4	2	0	0	5	3	4	1	5		0	0	0	4	0	0	0	0	0	6
10:12123471|12162266	ENSG00000181192,	DHTKD1	+	hsa_circ_0007813	Jeck2013	+		2	11	13		0	0	0	0	1	1	2	2	4	0	0	6	0	0	0	0	0	9	2	2	3	0	6	0	2	2	0		0	0	0	0	3	6	6	10	12	0
3:196831774|196846401	ENSG00000075711,	DLG1	-	hsa_circ_0008500	Jeck2013, Salzman2013	+		1	12	13		0	0	0	1	0	0	10	0	0	0	4	4	3	6	0	3	0	11	0	6	0	1	3	3	0	0	7		0	0	0	13	0	0	46	0	0	0
1:78478735|78479303	ENSG00000162616,	DNAJB4	+			+		1	12	13		2	0	0	0	0	0	5	1	3	0	5	2	0	0	0	4	0	5	7	0	0	3	2	10	0	0	5		49	0	0	0	0	0	206	94	90	0
18:46889531|46906128	ENSG00000141627,	DYM	-	hsa_circ_0000849	Jeck2013, Memczak2013, Salzman2013	+		4	9	13		2	0	1	0	1	3	0	4	0	0	3	1	0	0	0	0	5	2	2	0	0	2	0	0	0	2	3		15	0	18	0	30	20	0	31	0	0
1:231500073|231509845	ENSG00000135766,	EGLN1	-			+		1	12	13		0	0	1	0	0	0	4	0	1	0	0	4	0	0	0	5	0	2	4	2	1	1	2	2	0	0	2		0	0	107	0	0	0	181	0	152	0
2:120830754|120836157	ENSG00000115109,	EPB41L5	+	hsa_circ_0001064	Jeck2013, Memczak2013, Salzman2013	+		1	12	13		0	0	0	0	0	2	4	0	0	0	5	0	4	0	5	3	0	6	8	4	4	3	0	6	0	0	3		0	0	0	0	0	19	12	0	0	0
12:1136914|1137738	ENSG00000082805,	ERC1	+	hsa_circ_0000373	Jeck2013, Memczak2013, Salzman2013	+		1	12	13		0	0	0	0	0	2	5	0	0	0	1	10	0	0	0	2	4	0	3	3	0	4	0	2	1	2	2		0	0	0	0	0	9	10	0	0	0
6:170162525|170168267	ENSG00000130023,	ERMARD	+	hsa_circ_0004237	Jeck2013, Salzman2013	+		3	10	13		1	0	0	0	2	1	2	2	0	3	7	1	0	0	0	4	0	1	0	0	1	0	1	3	0	0	0		8	0	0	0	3	3	3	5	0	2
7:148529726|148544397	ENSG00000106462,	EZH2	-	hsa_circ_0008324	Jeck2013, Salzman2013	+		3	10	13		0	0	3	2	0	2	0	0	0	2	1	1	0	0	0	1	0	1	3	0	2	0	2	0	1	0	1		0	0	3	2	0	0	0	0	0	2
10:102675756|102685776	ENSG00000119906,	FAM178A	+			+		1	12	13		0	0	0	0	3	0	2	0	0	0	1	7	0	4	0	2	0	2	4	0	3	3	4	1	0	0	5		0	0	0	0	12	0	40	0	0	0
2:223464647|223507724	ENSG00000116120,	FARSB	-			+		2	11	13		0	1	0	0	1	0	4	0	0	1	11	0	2	0	7	7	0	9	3	5	0	0	0	0	6	0	5		0	28	0	0	20	0	22	0	0	21
11:72695133|72700142	ENSG00000137478,	FCHSD2	-	hsa_circ_0005918	Jeck2013, Salzman2013	+		3	10	13		2	2	0	2	0	0	3	0	0	1	1	5	1	0	0	0	0	1	0	0	4	0	0	5	1	0	3		6	4	0	0	0	0	7	0	0	2
9:20715321|20789607	ENSG00000188352,	FOCAD	+			+		2	11	13		0	0	2	0	3	0	3	0	1	0	0	1	0	2	4	4	0	5	0	0	0	2	6	0	0	2	2		0	0	11	0	4	0	13	0	17	0
14:89628045|89629313	ENSG00000053254,	FOXN3	-	hsa_circ_0000558	Memczak2013	+		3	10	13		1	0	9	0	0	6	0	0	3	0	3	2	0	1	0	0	0	4	7	0	1	0	0	0	1	1	1		15	0	23	0	0	27	0	0	24	0
13:41133646|41134997	ENSG00000150907,	FOXO1	-	hsa_circ_0030042	Salzman2013	+		1	12	13		0	0	0	0	3	0	3	0	3	3	4	6	0	0	1	0	0	1	5	0	1	0	2	0	0	2	3		0	0	0	0	8	0	11	0	11	11
4:905461|907456	ENSG00000178950,	GAK	-	hsa_circ_0005830	Jeck2013, Salzman2013	+		3	10	13		0	4	0	0	1	5	3	0	0	4	0	0	3	0	0	0	0	4	0	0	3	4	1	0	1	1	6		0	9	0	0	3	11	14	0	0	4
7:56049903|56052571	ENSG00000146729,	GBAS	+	hsa_circ_0080250	Salzman2013	+		3	10	13		1	0	0	2	2	0	5	0	0	0	6	0	0	4	1	0	0	0	3	0	2	0	3	1	2	0	3		286	0	0	325	316	0	298	0	0	0
3:81627076|81630426	ENSG00000114480,	GBE1	-	hsa_circ_0066579	Salzman2013	+		1	12	13		0	0	0	0	1	0	4	1	4	1	1	0	3	0	0	0	0	0	7	4	2	0	2	1	0	0	6		0	0	0	0	114	0	118	62	70	81
6:105280917|105291173	ENSG00000085382,	HACE1	-	hsa_circ_0077519	Salzman2013	+		4	9	13		3	2	0	0	1	3	2	0	2	2	1	0	0	0	0	0	0	0	2	5	1	0	4	0	0	0	3		10	7	0	0	10	7	15	0	13	1
15:28491027|28493882	ENSG00000128731,	HERC2	-	hsa_circ_0002814	Jeck2013	+		3	10	13		2	0	1	4	0	0	0	0	0	0	3	0	0	3	5	0	0	5	5	0	0	3	3	1	1	0	2		14	0	9	21	0	0	0	0	0	0
11:33358621|33363232	ENSG00000110422,	HIPK3	+	hsa_circ_0021603	Salzman2013	+		4	9	13		2	1	0	1	1	0	3	1	4	0	2	0	0	0	2	1	0	1	0	0	2	0	0	0	0	1	0		164	184	0	177	159	0	306	167	211	0
8:42780700|42798588	ENSG00000168172,	HOOK3	+	hsa_circ_0005376	Jeck2013, Salzman2013	+		2	11	13		0	0	0	2	3	0	4	4	0	6	0	2	0	2	0	5	0	0	0	0	0	2	5	9	0	1	5		0	0	0	14	17	0	25	20	0	13
1:21076216|21100103	ENSG00000127483,	HP1BP3	-	hsa_circ_0000023	Jeck2013, Memczak2013, Salzman2013	+		1	12	13		1	0	0	0	3	0	6	2	1	1	5	6	3	1	0	2	0	4	0	0	0	0	0	4	0	2	0		40	0	0	0	20	0	49	80	54	51
1:21091870|21100103	ENSG00000127483,	HP1BP3	-	hsa_circ_0002238	Jeck2013, Salzman2013	+		4	9	13		0	1	0	1	2	1	0	1	0	0	5	3	1	3	1	6	0	0	0	0	0	0	0	3	0	0	1		0	40	0	47	45	60	0	69	0	0
9:115166275|115181238	ENSG00000119471,	HSDL2	+	hsa_circ_0003597	Jeck2013, Salzman2013	+		3	10	13		0	3	0	1	2	0	3	2	0	1	6	5	0	1	0	4	0	1	0	0	0	2	0	0	0	0	1		0	86	0	82	61	0	107	47	0	56
3:122459105|122459960	ENSG00000169087,	HSPBAP1	-			+		0	13	13		0	0	0	0	0	0	12	2	1	1	0	4	1	0	0	3	0	2	5	0	3	1	0	5	0	0	1		0	0	0	0	0	0	9	10	4	1
X:53641495|53641706	ENSG00000086758,	HUWE1	-	hsa_circ_0004396	Jeck2013	+		3	10	13		0	0	1	2	1	0	0	3	0	2	0	0	0	0	4	3	0	6	9	0	0	0	4	1	2	0	4		0	0	56	66	66	0	0	68	0	58
X:53641495|53642796	ENSG00000086758,	HUWE1	-	hsa_circ_0007817	Jeck2013	+		1	12	13		0	0	3	0	0	0	4	3	2	4	3	0	0	0	0	0	0	0	7	4	3	2	5	1	0	1	0		0	0	53	0	0	0	105	56	64	46
9:5066678|5090911	ENSG00000096968,	JAK2	+			+		2	11	13		1	1	0	0	0	0	2	0	0	1	2	0	1	0	0	1	1	1	0	0	0	3	1	2	0	1	0		35	30	0	0	0	0	70	0	0	32
1:35944567|35944813	ENSG00000142687,	KIAA0319L	-	hsa_circ_0004660	Jeck2013, Salzman2013	+		0	13	13		0	0	0	0	0	0	1	2	0	0	4	0	0	1	0	1	1	2	0	0	0	1	1	1	1	1	4		0	0	0	0	0	0	10	12	0	0
7:151841798|151848666	ENSG00000055609,	KMT2C	-			+		1	12	13		1	0	0	0	0	0	7	2	1	0	9	5	4	0	0	9	0	5	8	0	0	0	0	1	3	0	8		16	0	0	0	0	0	22	35	32	0
7:151917608|151935911	ENSG00000055609,	KMT2C	-	hsa_circ_0002810	Jeck2013, Salzman2013	+		2	11	13		2	0	2	0	0	0	0	0	0	0	2	2	7	0	0	7	2	9	2	0	0	0	2	3	2	0	4		14	0	14	0	0	0	0	0	0	0
12:50824278|50829407	ENSG00000161813,	LARP4	+	hsa_circ_0026232	Salzman2013	+		1	12	13		0	0	0	2	0	0	0	0	2	0	0	1	7	10	2	6	0	2	1	0	4	2	0	1	0	0	1		0	0	0	9	0	0	0	0	10	0
7:156619299|156629579	ENSG00000105983,	LMBR1	-	hsa_circ_0005939	Jeck2013, Salzman2013	+		3	10	13		0	5	0	0	5	3	0	0	4	0	5	3	0	2	2	0	2	8	0	0	0	0	3	2	0	0	18		0	7	0	0	21	15	0	0	6	0
13:76383290|76408523	ENSG00000136153,	LMO7	+			+		1	12	13		0	2	0	0	0	0	3	0	1	1	2	7	4	0	0	0	1	0	2	4	0	0	2	3	0	0	2		0	57	0	0	0	0	229	0	158	91
7:123301914|123303257	ENSG00000170807,	LMOD2	+			+		0	13	13		0	0	0	0	0	0	11	0	1	1	1	0	0	1	1	5	1	4	2	2	0	0	0	0	3	0	11		0	0	0	0	0	0	1143	0	1185	1321
3:65415195|65433732	ENSG00000151276,	MAGI1	-			+		3	10	13		0	0	1	1	0	1	0	1	1	0	0	2	0	0	0	2	0	3	5	2	0	2	0	1	0	1	0		0	0	16	7	0	27	0	12	16	0
22:36006931|36010883	ENSG00000198125,	MB	-			+		2	11	13		4	0	2	0	0	0	0	3	0	0	4	6	1	2	4	0	0	7	3	2	1	0	0	0	0	0	4		1479	0	1519	0	0	0	0	3184	0	0
17:60087911|60112969	ENSG00000108510,	MED13	-			+		1	12	13		0	0	0	0	6	0	0	1	4	1	6	9	0	0	0	8	2	3	1	3	0	0	5	0	0	0	3		0	0	0	0	27	0	0	66	34	26
14:61262935|61285565	ENSG00000020426,	MNAT1	+	hsa_circ_0032116	Salzman2013	+		2	11	13		0	0	3	0	1	0	10	0	7	0	6	0	0	1	0	8	0	0	4	3	4	0	6	6	0	0	11		0	0	45	0	49	0	104	0	107	0
4:75040223|75091111	ENSG00000163738,	MTHFD2L	+	hsa_circ_0069982	Salzman2013	+		1	12	13		0	0	1	0	0	0	2	0	0	0	3	0	0	0	1	0	2	6	1	4	0	3	3	3	3	0	1		0	0	4	0	0	0	18	0	0	0
22:30366965|30375041	ENSG00000100330,	MTMR3	+	hsa_circ_0006303	Jeck2013, Salzman2013	+		0	13	13		0	0	0	0	0	0	4	0	2	2	0	10	0	0	0	7	5	11	13	0	10	0	8	0	1	5	11		0	0	0	0	0	0	70	0	52	62
15:72141186|72180457	ENSG00000066933,	MYO9A	-	hsa_circ_0036146	Salzman2013	+		3	10	13		0	0	0	1	2	1	0	1	0	0	0	0	0	1	0	10	4	0	0	1	1	8	4	4	0	2	0		0	0	0	18	28	18	0	16	0	0
1:155644801|155753880	n/a	n/a	-	hsa_circ_0002816	Jeck2013	+		1	12	13		5	0	0	0	0	1	4	1	3	0	0	0	0	3	0	0	0	1	2	1	1	1	8	1	0	0	1		15	0	0	0	0	12	20	10	16	0
10:4872867|4951798	n/a	n/a	+	hsa_circ_0140855	Maass2017	+		1	12	13		1	0	0	0	0	0	7	2	4	0	0	0	2	0	0	2	3	12	4	0	0	1	2	3	1	0	0		1	0	0	0	0	0	11	0	4	0
15:87851858|87965267	n/a	n/a	-			+		1	12	13		1	0	0	0	0	0	2	0	2	0	8	3	0	2	0	0	6	7	0	0	1	2	5	5	0	0	7		11	0	0	0	0	0	65	0	27	0
6:56915572|56920595	n/a	n/a	+	hsa_circ_0142342	Maass2017	+		2	11	13		2	2	0	0	0	0	1	1	3	1	3	4	0	0	0	2	0	2	1	0	0	2	0	0	0	0	1		11	6	0	0	0	0	15	6	2	3
15:87949594|87965263	n/a	n/a	-			+		1	12	13		0	4	0	0	0	0	2	1	0	1	4	3	0	0	0	1	2	4	4	0	3	0	5	4	0	0	0		0	21	0	0	0	0	165	28	0	38
18:32526928|32549080	n/a	n/a	-			+		3	10	13		0	4	0	14	2	0	0	0	0	2	2	0	0	6	2	5	0	0	0	0	2	3	4	0	0	6	1		0	14	0	18	10	0	0	0	0	6
1:207303516|207328403	n/a	n/a	-			+		3	10	13		0	0	6	0	1	1	0	5	5	1	0	0	0	3	0	1	0	0	0	4	5	0	0	3	4	5	0		0	0	1	0	1	3	0	1	1	4
2:186690743|186817629	n/a	n/a	-			+		3	10	13		0	0	2	0	1	1	0	0	0	0	1	0	0	1	0	0	0	1	4	1	1	2	0	1	2	0	4		0	0	3	0	4	0	0	0	0	0
19:47421745|47425613	n/a	n/a	+			+		1	12	13		0	0	0	2	0	0	8	0	4	4	0	1	0	0	0	3	7	2	6	1	0	2	8	0	1	0	0		0	0	0	13	0	0	37	0	15	14
7:128218007|128278951	n/a	n/a	+			+		2	11	13		0	0	0	0	2	1	0	4	1	3	5	0	1	0	0	2	2	2	0	0	6	1	6	0	0	0	0		0	0	0	0	2	15	0	18	13	12
2:152359863|152370942	ENSG00000183091,	NEB	-			+		4	9	13		9	0	0	18	5	3	0	0	4	11	4	5	0	0	0	43	2	0	0	0	0	25	2	0	7	0	0		1590	0	0	2216	2282	2827	0	0	2253	2494
2:152411445|152420444	ENSG00000183091,	NEB	-			+		1	12	13		0	0	0	1	0	0	5	0	0	2	5	2	0	5	0	5	6	7	0	0	6	0	4	4	0	0	4		0	0	0	4491	0	0	6392	0	0	4006
2:152372973|152376282	ENSG00000183091,	NEB	-			+		0	13	13		0	0	0	0	0	0	0	0	1	1	0	4	5	0	0	0	4	2	7	5	0	0	4	4	1	1	3		0	0	0	0	0	0	0	0	3697	3937
9:33351558|33352717	ENSG00000086102,	NFX1	+	hsa_circ_0005405	Jeck2013, Salzman2013	+		1	12	13		0	0	0	0	3	0	3	0	2	1	2	0	0	0	0	3	0	10	2	0	0	2	2	3	0	2	8		0	0	0	0	8	0	14	0	7	11
7:44714010|44714867	ENSG00000105953,	OGDH	+	hsa_circ_0005004	Jeck2013, Salzman2013	+		3	10	13		2	1	0	0	2	0	0	2	1	1	1	0	0	0	0	3	0	1	0	3	0	2	4	0	0	0	7		149	166	0	0	222	0	0	261	201	225
7:44739740|44741214	ENSG00000105953,	OGDH	+	hsa_circ_0009092	Jeck2013, Salzman2013	+		3	10	13		0	1	0	1	0	2	2	1	2	0	2	0	0	0	0	1	0	1	0	1	0	0	1	0	0	2	2		0	73	0	73	0	71	67	57	51	0
1:52237742|52238395	ENSG00000117859,	OSBPL9	+	hsa_circ_0002039	Jeck2013, Salzman2013	+		1	12	13		4	0	2	0	0	1	3	0	1	3	0	0	1	4	0	1	3	0	11	0	0	1	5	4	0	0	2		12	0	3	0	0	27	24	0	13	25
3:16327849|16345099	ENSG00000154814,	OXNAD1	+	hsa_circ_0001273	Memczak2013, Salzman2013	+		3	10	13		3	0	2	0	2	0	2	0	5	0	3	9	0	0	1	10	4	0	6	0	0	5	0	0	0	1	0		18	0	16	0	15	0	14	0	23	0
3:196533450|196539722	ENSG00000180370,	PAK2	+	hsa_circ_0004950	Jeck2013	+		1	12	13		0	2	0	0	0	0	0	0	1	0	0	7	2	0	1	0	0	3	0	1	0	2	1	2	1	1	2		0	5	0	0	0	0	0	0	2	0
10:34626203|34673182	ENSG00000148498,	PARD3	-			+		1	12	13		0	3	0	0	0	0	1	0	3	0	9	3	0	0	0	3	1	6	0	0	9	0	4	4	0	1	5		0	30	0	0	0	0	31	0	33	0
21:47768926|47769734	ENSG00000160299,	PCNT	+	hsa_circ_0002903	Jeck2013, Salzman2013	+		3	10	13		4	0	0	1	4	0	0	3	0	0	1	0	0	0	1	0	0	2	1	4	0	8	3	2	0	0	6		19	0	0	15	7	0	0	24	0	0
6:136472298|136476896	ENSG00000171408,	PDE7B	+	hsa_circ_0002198	Jeck2013, Salzman2013	+		3	10	13		0	1	3	0	5	0	10	0	0	2	0	0	0	3	3	6	1	0	1	1	0	0	0	4	0	2	0		0	10	9	0	23	0	18	0	0	3
11:34978931|35006275	ENSG00000110435,	PDHX	+	hsa_circ_0003768	Jeck2013, Salzman2013	+		2	11	13		0	1	0	1	0	0	2	0	2	0	1	0	0	2	6	3	0	7	0	0	0	4	1	1	0	0	1		0	57	0	73	0	0	80	0	78	0
X:54984739|54987350	ENSG00000158571,	PFKFB1	-			+		2	11	13		0	2	2	0	0	0	3	2	2	0	0	3	0	1	1	0	0	2	1	3	0	2	0	0	0	1	0		0	26	19	0	0	0	46	60	41	0
20:34389413|34459751	ENSG00000025293,	PHF20	+	hsa_circ_0060144	Salzman2013	+		2	11	13		1	0	3	0	0	0	2	6	3	0	2	0	0	1	0	3	2	0	2	0	0	0	4	0	1	2	0		6	0	5	0	0	0	17	23	24	0
11:85685751|85742653	ENSG00000073921,	PICALM	-	hsa_circ_0023891	Salzman2013	+		1	12	13		0	0	0	0	2	0	15	5	8	0	5	5	0	0	0	6	2	9	8	0	0	0	12	12	8	0	0		0	0	0	0	31	0	47	35	23	0
18:39623697|39629569	ENSG00000078142,	PIK3C3	+	hsa_circ_0006527	Jeck2013, Salzman2013	+		2	11	13		2	2	0	0	0	0	2	0	3	0	2	0	7	0	0	0	3	6	2	0	1	0	2	2	0	0	6		8	13	0	0	0	0	27	0	12	0
8:42213034|42218883	ENSG00000070501,	POLB	+			+		2	11	13		0	0	2	0	1	0	4	0	1	1	2	5	0	0	0	0	0	2	6	0	2	0	1	0	1	0	11		0	0	10	0	20	0	52	0	33	28
18:51797730|51810383	ENSG00000101751,	POLI	+	hsa_circ_0047720	Salzman2013	+		1	12	13		1	0	0	0	0	0	0	4	0	3	3	2	2	1	4	0	4	2	0	0	0	1	0	1	0	0	2		6	0	0	0	0	0	0	9	0	5
11:70200407|70202360	ENSG00000131626,	PPFIA1	+	hsa_circ_0000337	Jeck2013, Memczak2013, Salzman2013	+		3	10	13		0	0	3	1	0	1	1	2	0	0	2	0	2	0	1	1	1	0	0	1	0	0	0	0	2	0	2		0	0	12	15	0	22	21	20	0	0
1:202418117|202465950	ENSG00000077157,	PPP1R12B	+			+		1	12	13		0	0	0	0	2	0	2	0	1	1	4	5	0	0	0	5	0	3	0	1	3	0	0	2	2	0	8		0	0	0	0	108	0	256	0	116	105
18:9583115|9595151	ENSG00000154845,	PPP4R1	-	hsa_circ_0007509	Jeck2013	+		1	12	13		0	0	0	0	4	0	0	0	3	3	6	4	1	3	0	6	0	2	4	0	7	4	0	0	0	0	3		0	0	0	0	5	0	0	0	4	2
1:14095613|14109326	ENSG00000116731,	PRDM2	+			+		2	11	13		2	2	0	0	4	2	9	2	2	0	5	0	1	0	0	0	5	0	3	0	0	0	3	2	0	4	3		11	8	0	0	3	16	24	24	6	0
2:231940225|231951895	ENSG00000173692,	PSMD1	+	hsa_circ_0001110	Jeck2013, Memczak2013, Salzman2013	+		2	11	13		0	0	0	2	2	0	1	0	2	1	0	1	0	0	0	0	1	4	10	0	0	3	0	3	3	0	1		0	0	0	52	60	0	93	0	109	84
7:77214860|77230123	ENSG00000127947,	PTPN12	+	hsa_circ_0003764	Jeck2013, Salzman2013	+		1	12	13		1	0	0	0	0	0	2	1	0	0	8	6	7	0	0	0	1	2	8	4	0	3	0	0	0	1	2		9	0	0	0	0	0	12	27	0	0
20:2928628|2945848	ENSG00000132670,	PTPRA	+	hsa_circ_0005265	Jeck2013, Salzman2013	+		4	9	13		0	6	3	1	0	3	3	0	0	0	5	0	3	10	3	4	0	0	0	0	0	0	0	0	2	3	2		0	12	7	4	0	5	4	0	0	0
20:2967411|2969120	ENSG00000132670,	PTPRA	+	hsa_circ_0001127	Memczak2013, Salzman2013	+		2	11	13		0	1	0	0	0	1	3	0	0	0	2	0	1	1	1	0	1	3	2	2	0	0	2	0	4	0	0		0	13	0	0	0	11	16	0	0	0
20:32659872|32666359	ENSG00000125970,	RALY	+	hsa_circ_0001140	Jeck2013, Memczak2013, Salzman2013	+		3	10	13		1	0	0	1	2	0	4	2	0	0	2	0	0	0	0	2	1	1	0	0	0	0	1	4	1	7	0		23	0	0	25	48	0	26	33	0	0
9:136277419|136278041	ENSG00000148300,	REXO4	-	hsa_circ_0089371	Salzman2013	+		3	10	13		0	0	2	0	2	3	5	0	0	1	2	4	0	1	0	5	1	4	0	2	0	0	4	0	0	0	0		0	0	2	0	1	0	2	0	0	3
10:126370176|126384781	ENSG00000258539,ENSG00000189319,	RP11-12J10.3, FAM53B	-	hsa_circ_0003570	Jeck2013, Salzman2013	+		2	11	13		0	0	0	0	1	3	2	0	0	1	1	0	0	0	3	2	0	2	0	0	2	6	0	2	1	0	2		0	0	0	0	21	26	26	0	0	20
13:76134889|76143643	ENSG00000261553,ENSG00000118939,	RP11-29G8.3, UCHL3	+	hsa_circ_0000494	Jeck2013, Memczak2013	+		2	11	13		1	0	0	1	0	0	0	1	1	1	0	4	4	0	0	3	0	0	7	2	0	1	1	0	0	0	9		12	0	0	14	0	0	0	11	13	14
9:14987891|14990343	ENSG00000232000,	RP11-54D18.3	-	hsa_circ_0004356	Jeck2013	+		2	11	13		0	0	2	0	0	2	1	2	0	0	0	6	2	0	0	3	0	5	1	1	0	0	0	6	0	1	2		0	0	0	0	0	1	1	2	0	0
20:35812583|35812776	ENSG00000118705,	RPN2	+	hsa_circ_0005759	Jeck2013, Salzman2013	+		3	10	13		3	0	0	1	0	2	7	0	0	3	1	1	2	0	0	3	0	3	0	0	0	0	1	5	0	0	5		23	0	0	12	0	15	38	0	0	25
2:55252222|55255356	ENSG00000115310,	RTN4	-	hsa_circ_0054598	Salzman2013	+		3	10	13		1	0	1	0	0	2	2	0	2	0	3	4	0	0	0	2	0	5	8	0	6	0	0	2	0	0	8		2	0	5	0	0	5	35	0	13	0
6:76344423|76373234	ENSG00000112701,	SENP6	+	hsa_circ_0077083	Salzman2013	+		2	11	13		0	0	0	0	3	2	0	0	4	2	10	0	2	0	3	9	0	6	4	0	4	0	0	3	0	3	0		0	0	0	0	39	58	0	0	29	50
6:76368978|76388643	ENSG00000112701,	SENP6	+	hsa_circ_0142365	Maass2017	+		1	12	13		0	0	0	0	0	3	4	2	6	0	3	0	1	0	2	4	0	9	4	0	9	0	1	0	0	0	3		0	0	0	0	0	30	49	36	38	0
1:101372408|101387397	ENSG00000162695,	SLC30A7	+	hsa_circ_0000098	Jeck2013, Memczak2013, Salzman2013	+		1	12	13		2	0	1	0	1	0	0	1	1	2	3	3	0	0	0	2	1	0	0	0	0	1	4	5	1	0	1		4	0	1	0	4	0	0	6	1	5
18:45391430|45423180	ENSG00000175387,	SMAD2	-	hsa_circ_0000847	Jeck2013, Memczak2013, Salzman2013	+		1	12	13		0	0	1	0	0	0	4	0	0	0	1	2	3	0	1	5	0	4	9	3	0	2	0	1	0	0	3		0	0	14	0	0	0	24	0	0	0
3:47762156|47787483	ENSG00000173473,	SMARCC1	-	hsa_circ_0065301	Salzman2013	+		1	12	13		0	2	0	0	0	0	1	0	1	1	0	0	0	0	3	3	1	4	1	0	0	0	4	1	0	2	1		0	5	0	0	0	0	25	0	8	4
15:25207261|25213229	ENSG00000214265,ENSG00000273173,ENSG00000128739,	SNURF, SNURF, SNRPN	+	hsa_circ_0034102	Salzman2013	+		2	11	13		0	0	1	1	0	0	0	0	2	2	3	4	0	0	2	3	1	3	0	2	0	3	0	1	0	0	0		0	0	79	152	0	0	0	0	104	198
2:32339707|32341281	ENSG00000021574,	SPAST	+	hsa_circ_0002795	Jeck2013, Salzman2013	+		3	10	13		0	3	2	0	0	2	3	3	3	0	2	0	0	0	3	0	1	1	4	0	0	0	2	0	0	0	2		0	11	13	0	0	16	12	30	16	0
10:29839526|29858241	ENSG00000197321,	SVIL	-			+		1	12	13		0	0	0	0	3	0	8	0	1	0	2	3	1	0	0	3	0	4	2	0	0	1	1	2	0	0	7		0	0	0	0	166	0	342	0	175	0
13:75898373|75923438	ENSG00000136111,	TBC1D4	-	hsa_circ_0030423	Salzman2013	+		2	11	13		0	0	0	1	3	0	2	1	0	2	5	0	2	0	2	10	0	3	4	0	0	2	0	0	0	0	1		0	0	0	69	49	0	65	80	0	53
2:101643845|101650220	ENSG00000204634,	TBC1D8	-	hsa_circ_0004471	Jeck2013, Salzman2013	+		4	9	13		7	0	0	3	4	12	0	0	0	0	0	1	0	6	7	3	0	0	2	1	0	1	0	0	2	5	0		33	0	0	34	29	44	0	0	0	0
2:101645953|101650220	ENSG00000204634,	TBC1D8	-	hsa_circ_0055886	Salzman2013	+		4	9	13		0	3	4	6	15	0	4	1	2	3	0	0	0	2	0	4	0	0	0	0	6	0	0	0	2	4	0		0	25	35	37	33	0	50	42	27	38
10:70411603|70412351	ENSG00000138336,	TET1	+	hsa_circ_0008783	Jeck2013	+		4	9	13		0	1	0	1	1	3	5	3	0	1	4	0	1	2	1	0	0	2	0	0	0	0	0	0	0	2	0		0	15	0	6	3	11	13	12	0	6
10:70404455|70412351	ENSG00000138336,	TET1	+			+		2	11	13		0	0	0	2	0	5	0	2	5	0	8	2	5	0	0	0	0	0	0	1	2	0	5	0	5	1	5		0	0	0	6	0	10	0	14	19	0
3:119222379|119236162	ENSG00000113845,	TIMMDC1	+	hsa_circ_0001330	Jeck2013, Memczak2013, Salzman2013	+		1	12	13		0	0	0	1	0	0	0	2	1	0	0	0	3	1	0	6	0	4	5	7	0	2	5	0	4	0	5		0	0	0	95	0	0	0	91	70	0
3:129599152|129599402	ENSG00000172765,	TMCC1	-	hsa_circ_0001340	Jeck2013, Memczak2013	+		3	10	13		0	3	0	2	0	4	4	0	0	4	0	4	0	0	0	5	2	0	1	0	0	4	0	6	0	5	5		0	6	0	6	0	18	15	0	0	8
15:42553156|42560230	ENSG00000103978,	TMEM87A	-	hsa_circ_0034803	Salzman2013	+		1	12	13		0	0	0	0	0	2	4	6	0	2	7	4	7	0	0	5	0	4	10	3	0	1	0	0	4	0	0		0	0	0	0	0	30	41	27	0	8
6:47251674|47254331	ENSG00000146072,	TNFRSF21	-	hsa_circ_0001610	Jeck2013, Memczak2013	+		2	11	13		1	0	0	3	0	0	5	0	0	1	3	3	3	0	0	0	2	0	0	2	6	2	0	0	0	4	7		2	0	0	1	0	0	3	0	0	0
19:55652251|55653288	ENSG00000105048,	TNNT1	-			+		1	12	13		0	0	0	0	1	0	3	0	0	2	0	5	2	1	0	1	2	5	0	2	0	0	3	0	1	0	1		0	0	0	0	4324	0	5559	0	0	6032
8:141407719|141436740	ENSG00000167632,	TRAPPC9	-	hsa_circ_0085704	Salzman2013	+		3	10	13		4	0	0	5	1	0	0	0	1	0	1	0	0	5	0	2	3	0	0	0	1	1	1	0	1	0	2		7	0	0	16	17	0	0	0	13	0
19:6742978|6743847	ENSG00000125733,	TRIP10	+	hsa_circ_0002941	Jeck2013, Salzman2013	+		2	11	13		0	4	0	0	2	0	10	2	0	0	0	4	0	0	0	7	5	9	5	1	0	0	5	3	0	0	3		0	91	0	0	88	0	61	71	0	0
15:43164809|43170882	ENSG00000128881,	TTBK2	-	hsa_circ_0034880	Salzman2013	+		1	12	13		0	0	0	0	1	0	3	3	2	2	4	0	1	0	3	4	0	2	0	0	0	0	1	0	2	0	2		0	0	0	0	9	0	16	10	7	13
22:28910745|28915308	ENSG00000100154,	TTC28	-	hsa_circ_0006776	Jeck2013	+		3	10	13		0	0	0	7	3	2	0	2	0	8	2	0	3	0	2	0	0	0	3	2	13	0	0	0	2	6	0		0	0	0	2	2	1	0	1	0	3
9:124736288|124752049	ENSG00000175764,	TTLL11	-	hsa_circ_0088353	Salzman2013	+		2	11	13		2	0	0	0	0	2	0	0	3	1	9	0	0	0	0	4	6	10	7	0	1	0	5	2	0	0	11		20	0	0	0	0	14	0	0	22	10
2:179523432|179535022	ENSG00000155657,	TTN	-			+		3	10	13		1	3	2	0	0	0	1	0	0	3	0	0	0	1	1	0	1	0	6	4	0	0	0	2	2	0	3		669	733	731	0	0	0	667	0	0	664
15:25599500|25620910	ENSG00000114062,	UBE3A	-			+		1	12	13		0	0	0	0	0	6	3	0	0	0	2	0	0	0	0	2	1	3	3	4	2	5	0	1	0	1	2		0	0	0	0	0	65	92	0	0	0
15:25620612|25620910	ENSG00000114062,	UBE3A	-			+		0	13	13		0	0	0	0	0	0	13	0	3	4	8	3	2	0	2	7	0	6	0	0	0	3	0	5	0	2	5		0	0	0	0	0	0	130	0	64	75
7:157015948|157018233	ENSG00000009335,	UBE3C	+	hsa_circ_0007864	Jeck2013	+		3	10	13		0	5	0	1	2	0	7	0	0	0	0	7	0	9	3	9	1	6	0	6	0	0	4	0	0	3	0		0	40	0	35	39	0	50	0	0	0
6:42571326|42574389	ENSG00000024048,	UBR2	+	hsa_circ_0003177	Jeck2013, Salzman2013	+		1	12	13		1	0	0	0	0	0	4	0	3	1	1	0	1	0	0	2	1	5	7	0	0	3	0	0	0	3	2		40	0	0	0	0	0	52	0	42	42
9:35228012|35243361	ENSG00000198722,	UNC13B	+			+		1	12	13		0	0	2	0	0	0	4	1	0	3	2	1	0	0	1	0	0	0	0	5	3	2	0	1	4	0	4		0	0	9	0	0	0	14	18	0	15
2:61597456|61622368	ENSG00000115464,	USP34	-	hsa_circ_0005738	Jeck2013	+		2	11	13		0	2	0	1	0	0	2	1	0	1	3	0	16	0	0	0	0	3	0	0	0	0	1	2	1	1	5		0	36	0	28	0	0	40	41	0	21
10:75302561|75302889	ENSG00000166348,	USP54	-	hsa_circ_0018824	Salzman2013	+		3	10	13		0	0	1	1	0	6	9	2	0	0	6	1	0	0	0	5	0	7	0	5	0	2	0	0	0	1	3		0	0	26	71	0	151	197	175	0	0
12:95650926|95690034	ENSG00000028203,	VEZT	+			+		2	11	13		0	0	1	2	0	0	10	0	0	0	2	1	0	1	1	4	1	0	0	0	1	2	3	3	0	0	0		0	0	19	19	0	0	72	0	0	0
9:79952171|79986065	ENSG00000197969,	VPS13A	+	hsa_circ_0087255	Salzman2013	+		2	11	13		0	0	4	3	0	0	6	0	3	1	7	0	3	0	0	7	8	9	5	0	0	0	0	3	0	0	1		0	0	32	46	0	0	93	0	22	19
2:63711738|63720074	ENSG00000143951,	WDPCP	-	hsa_circ_0005762	Jeck2013, Salzman2013	+		2	11	13		0	0	0	0	1	2	6	0	0	1	0	0	0	0	0	4	1	4	4	0	0	2	3	2	2	0	3		0	0	0	0	2	2	7	0	0	8
5:76745585|76760634	ENSG00000164253,	WDR41	-	hsa_circ_0008861	Jeck2013, Salzman2013	+		1	12	13		0	0	0	0	2	0	8	5	4	5	0	12	0	9	4	3	0	10	0	0	11	0	3	0	0	0	7		0	0	0	0	7	0	19	12	12	6
2:168096365|168110675	ENSG00000163092,	XIRP2	+			+		4	9	13		0	0	1	4	1	1	0	0	0	1	13	0	4	0	5	3	0	0	5	0	0	0	2	0	6	0	12		0	0	2076	1427	2009	2297	0	0	0	832
22:41277774|41278181	ENSG00000196236,	XPNPEP3	+	hsa_circ_0008360	Jeck2013, Salzman2013	+		2	11	13		0	0	1	6	0	0	5	0	0	0	3	0	0	1	2	9	0	3	0	1	1	0	5	2	0	0	2		0	0	6	7	0	0	10	0	0	0
11:110007388|110008139	ENSG00000149289,	ZC3H12C	+	hsa_circ_0005348	Jeck2013, Salzman2013	+		3	10	13		0	0	1	3	2	0	4	0	3	0	8	2	3	6	0	11	0	0	5	0	0	0	0	0	0	5	11		0	0	10	13	10	0	27	0	17	0
1:52981563|52992045	ENSG00000134744,	ZCCHC11	-	hsa_circ_0012553	Salzman2013	+		2	11	13		2	1	0	2	0	3	5	0	2	2	2	0	4	0	0	0	2	1	0	4	0	7	3	0	0	0	2		38	27	0	24	0	39	38	0	30	26
9:37126309|37126939	ENSG00000147905,	ZCCHC7	+	hsa_circ_0001860	Jeck2013, Memczak2013, Salzman2013	+		2	11	13		0	0	0	0	1	3	2	2	0	1	8	5	8	3	0	3	0	4	4	0	0	0	0	0	0	0	3		0	0	0	0	9	25	15	19	0	20
3:28476601|28533664	ENSG00000206559,	ZCWPW2	+			+		3	10	13		2	0	0	1	0	1	0	0	0	0	1	3	0	0	1	0	1	0	0	1	4	1	1	0	0	2	1		4	0	0	9	0	0	0	0	0	0
Y:2821950|2829687	ENSG00000067646,	ZFY	+	hsa_circ_0001953	Jeck2013, Memczak2013, Salzman2013	+		3	10	13		0	4	0	10	15	0	14	0	0	10	18	11	9	0	0	17	9	0	0	0	0	14	0	19	8	0	0		0	3	0	5	5	0	5	0	0	8
10:225934|295028	ENSG00000015171,	ZMYND11	+			+		1	12	13		1	0	0	0	0	0	3	0	1	0	3	8	0	0	2	2	0	3	3	4	0	0	1	4	0	0	4		21	0	0	0	0	0	39	0	31	0
18:74561482|74593468	ENSG00000130856,	ZNF236	+	hsa_circ_0000857	Jeck2013, Memczak2013, Salzman2013	+		2	11	13		0	0	0	3	1	0	0	0	4	3	0	2	3	2	4	4	0	2	0	1	0	2	0	0	0	0	2		0	0	0	0	1	0	0	0	4	3
1:33760538|33760906	ENSG00000160094,	ZNF362	+	hsa_circ_0009027	Jeck2013	+		4	9	13		0	5	3	4	0	4	2	4	0	3	4	2	3	0	0	0	0	3	0	4	0	0	0	0	0	1	0		0	6	5	6	0	12	4	3	0	5
2:95814630|95819004	ENSG00000144026,	ZNF514	-	hsa_circ_0141922	Maass2017	+		1	12	13		0	0	0	0	0	1	3	0	0	1	3	2	2	1	0	3	0	2	2	3	1	0	0	0	0	0	6		0	0	0	0	0	10	2	0	0	6
10:97915681|97920158	ENSG00000177853,	ZNF518A	+			+		1	12	13		0	2	0	0	0	0	2	0	1	5	0	0	0	7	1	9	0	2	2	1	3	0	3	0	0	0	4		0	9	0	0	0	0	12	0	13	5
12:22059060|22068844	ENSG00000069431,	ABCC9	-			+		3	9	12		2	0	1	1	0	0	0	1	1	1	0	1	0	0	0	4	0	0	0	0	1	0	2	2	0	0	1		55	0	47	65	0	0	0	81	84	83
1:94921289|94941293	ENSG00000117528,	ABCD3	+			+		2	10	12		0	0	0	1	4	0	3	0	3	7	0	0	3	0	0	0	0	2	7	0	0	1	5	2	0	2	0		0	0	0	12	17	0	14	0	21	23
3:195101738|195112876	ENSG00000114331,	ACAP2	-	hsa_circ_0007331	Jeck2013, Salzman2013	+		1	11	12		0	3	0	0	0	0	0	2	2	0	0	5	4	0	3	2	0	2	4	0	0	0	0	2	0	1	7		0	10	0	0	0	0	0	15	20	0
21:46548317|46554747	ENSG00000197381,	ADARB1	+	hsa_circ_0005037	Jeck2013, Salzman2013	+		4	8	12		2	0	1	2	2	0	3	4	0	2	0	1	0	0	0	3	0	1	0	7	0	0	1	0	0	0	0		13	0	3	1	4	0	10	6	0	6
7:134761149|134766542	ENSG00000146856,	AGBL3	+			+		2	10	12		3	0	2	0	0	0	3	0	1	0	3	0	1	0	2	0	0	1	0	3	0	3	0	1	0	1	0		2	0	0	0	0	0	5	0	0	0
6:131466425|131490413	ENSG00000118507,	AKAP7	+	hsa_circ_0142290	Maass2017	+		2	10	12		1	0	0	0	1	0	1	0	0	2	2	1	0	0	1	1	1	0	0	0	0	0	0	7	1	0	2		10	0	0	0	4	0	6	0	0	4
7:91924203|91948826	ENSG00000001629,	ANKIB1	+	hsa_circ_0001723	Memczak2013	+		3	9	12		3	4	0	2	0	0	0	0	2	0	0	0	0	0	5	1	0	1	1	0	0	0	1	2	2	0	4		10	15	0	13	0	0	0	0	11	0
16:71779047|71779517	ENSG00000166747,	AP1G1	-	hsa_circ_0002505	Jeck2013, Salzman2013	+		2	10	12		0	0	2	0	0	2	1	1	0	1	0	0	0	2	1	0	0	2	3	2	0	0	2	0	0	0	1		0	0	17	0	0	25	21	44	0	29
6:90916288|90981660	ENSG00000112182,	BACH2	-	hsa_circ_0001626	Memczak2013, Salzman2013	+		1	11	12		0	1	0	0	0	0	4	0	11	0	3	0	5	0	0	5	0	1	3	0	5	1	5	0	0	0	1		0	12	0	0	0	0	24	0	20	0
14:35331250|35331528	ENSG00000198604,	BAZ1A	-	hsa_circ_0006137	Jeck2013, Salzman2013	+		2	10	12		3	0	3	0	0	0	2	0	0	0	0	0	4	3	4	0	0	5	4	0	1	1	0	4	2	0	0		6	0	6	0	0	0	7	0	0	0
12:105385490|105389804	ENSG00000151131,	C12orf45	+	hsa_circ_0009063	Jeck2013	+		2	10	12		0	1	0	0	2	0	2	0	3	1	4	2	0	0	0	2	0	3	5	0	1	0	6	0	0	0	0		0	6	0	0	1	0	5	0	6	5
15:90431753|90432372	ENSG00000250021,ENSG00000157823,	C15orf38-AP3S2, AP3S2	-	hsa_circ_0002080	Jeck2013, Salzman2013	+		2	10	12		0	0	0	2	0	2	7	0	0	2	0	3	0	1	0	1	0	3	0	2	0	6	5	3	0	0	0		0	0	0	16	0	19	27	0	0	23
15:36932806|37002162	ENSG00000186073,	C15orf41	+			+		1	11	12		0	0	0	0	0	1	0	0	2	0	1	4	0	0	1	6	1	0	5	0	3	0	0	0	1	1	7		0	0	0	0	0	13	0	0	17	0
4:15818134|15826639	ENSG00000004468,	CD38	+			+		4	8	12		0	6	2	4	3	0	2	0	0	6	0	0	3	4	0	0	0	0	0	0	2	0	2	0	3	2	0		0	14	6	10	21	0	9	0	0	20
6:20546577|20548936	ENSG00000145996,	CDKAL1	+	hsa_circ_0001582	Jeck2013, Memczak2013, Salzman2013	+		3	9	12		1	0	1	2	0	0	0	1	0	2	0	1	0	0	4	1	0	2	0	0	0	1	0	0	2	0	5		21	0	16	26	0	0	0	19	0	13
22:17978442|17979767	ENSG00000099954,	CECR2	+	hsa_circ_0062161	Salzman2013	+		2	10	12		1	1	0	0	0	0	3	0	2	0	3	0	9	0	1	4	2	2	0	0	0	0	0	1	0	0	5		26	9	0	0	0	0	62	0	34	0
22:19183777|19189004	ENSG00000070371,	CLTCL1	-	hsa_circ_0062217	Salzman2013	+		0	12	12		0	0	0	0	0	0	2	1	2	0	3	4	0	0	0	0	1	1	2	0	0	3	0	4	1	0	1		0	0	0	0	0	0	43	66	58	0
16:3786037|3795355	ENSG00000005339,	CREBBP	-			+		2	10	12		2	0	1	0	0	0	2	0	0	2	1	0	0	4	0	0	4	3	2	0	0	0	1	1	0	0	2		10	0	14	0	0	0	20	0	0	16
11:45883611|45893784	ENSG00000121671,	CRY2	+	hsa_circ_0000295	Jeck2013, Memczak2013, Salzman2013	+		3	9	12		0	3	2	1	0	0	0	0	2	0	5	1	0	0	0	5	0	6	3	0	0	0	0	2	1	0	4		0	23	25	39	0	0	0	0	43	0
11:107260800|107263621	ENSG00000152404,	CWF19L2	-	hsa_circ_0140898	Maass2017	+		3	9	12		0	7	0	3	0	2	2	0	0	0	1	1	0	0	0	2	0	1	0	3	0	1	1	0	1	0	0		0	13	0	14	0	17	19	0	0	0
1:167921038|167944253	ENSG00000143164,	DCAF6	+	hsa_circ_0000154	Jeck2013, Memczak2013, Salzman2013	+		2	10	12		6	2	0	1	0	0	4	1	0	0	0	0	2	0	0	5	2	7	0	0	0	2	0	1	0	3	1		79	115	0	94	0	0	79	109	0	0
1:167935867|167944253	ENSG00000143164,	DCAF6	+	hsa_circ_0009109	Jeck2013, Salzman2013	+		2	10	12		1	1	0	0	0	4	1	0	0	0	0	0	0	0	0	1	0	2	3	2	8	0	2	1	0	4	1		59	72	0	0	0	62	55	0	0	0
1:15986332|15987654	ENSG00000197312,	DDI2	+			+		0	12	12		0	0	0	0	0	0	1	2	1	0	0	0	1	2	1	0	1	1	0	0	2	0	3	0	1	0	1		0	0	0	0	0	0	57	52	52	0
X:32305646|32366645	ENSG00000198947,	DMD	-	hsa_circ_0142653	Maass2017	+		0	12	12		0	0	0	0	0	0	4	2	0	0	8	0	1	0	0	4	0	8	3	5	0	2	2	0	0	1	8		0	0	0	0	0	0	255	230	0	0
5:118262674|118280344	ENSG00000169570,	DTWD2	-			+		3	9	12		0	5	3	0	0	2	2	0	2	1	0	0	0	0	0	3	5	2	1	0	0	0	2	0	0	1	0		0	17	1	0	0	6	12	0	10	12
18:46858234|46906128	ENSG00000141627,	DYM	-	hsa_circ_0002501	Jeck2013	+		3	9	12		0	0	0	1	3	2	4	2	0	0	0	0	0	0	0	7	0	1	0	1	0	0	6	4	2	0	4		0	0	0	33	23	21	20	15	0	0
9:140685300|140712590	ENSG00000181090,	EHMT1	+	hsa_circ_0009134	Jeck2013	+		2	10	12		3	0	0	0	0	1	0	0	1	2	0	6	1	1	0	2	0	3	0	2	0	5	0	1	0	0	0		3	0	0	0	0	6	0	0	9	7
6:71136142|71162274	ENSG00000082269,	FAM135A	+	hsa_circ_0142354	Maass2017	+		3	9	12		0	1	0	1	0	3	1	0	2	0	0	0	2	3	0	0	1	2	2	0	0	0	0	0	0	2	2		0	16	0	7	0	7	9	0	10	0
10:102697159|102698493	ENSG00000119906,	FAM178A	+	hsa_circ_0019540	Salzman2013	+		3	9	12		0	2	0	2	2	0	4	0	0	0	5	0	0	0	0	1	1	1	0	2	0	2	2	0	0	1	0		0	21	0	10	13	0	25	0	0	0
6:146125508|146127557	ENSG00000118496,	FBXO30	-			+		2	10	12		1	2	0	0	0	0	5	0	4	0	7	0	11	0	0	7	5	11	0	0	0	0	0	7	2	0	15		8	6	0	0	0	0	29	0	21	0
2:36781313|36788008	ENSG00000171055,	FEZ2	-			+		1	11	12		0	0	0	1	0	0	7	0	7	0	0	5	0	0	0	15	0	0	4	13	5	1	9	2	0	0	2		0	0	0	17	0	0	76	0	41	0
12:32734894|32764217	ENSG00000139132,	FGD4	+			+		1	11	12		0	0	0	0	2	0	1	1	4	0	1	3	0	0	0	4	6	3	0	7	0	0	4	0	0	0	2		0	0	0	0	21	0	34	15	28	0
1:59787208|59922748	ENSG00000172456,	FGGY	+	hsa_circ_0004478	Jeck2013, Salzman2013	+		2	10	12		1	1	0	0	0	0	4	0	6	0	1	0	0	0	7	4	0	5	0	0	2	0	2	0	0	1	3		24	21	0	0	0	0	29	0	33	0
1:59805630|59922748	ENSG00000172456,	FGGY	+			+		3	9	12		0	0	1	2	0	1	4	0	0	0	2	4	0	0	0	7	2	5	0	6	1	0	0	0	0	0	1		0	0	20	23	0	32	42	0	0	0
6:76063255|76124694	ENSG00000118407,	FILIP1	-	hsa_circ_0142364	Maass2017	+		1	11	12		0	0	0	0	0	2	4	0	3	0	0	1	0	3	2	0	0	9	0	1	2	0	0	1	0	2	3		0	0	0	0	0	107	168	0	97	0
9:20907149|20916936	ENSG00000188352,	FOCAD	+	hsa_circ_0003537	Jeck2013, Salzman2013	+		3	9	12		1	5	1	0	0	0	2	0	0	0	4	6	0	0	0	1	0	3	0	0	1	4	0	1	1	0	0		14	18	11	0	0	0	28	0	0	0
9:20819795|20823114	ENSG00000188352,	FOCAD	+	hsa_circ_0003295	Jeck2013	+		2	10	12		0	1	1	0	0	0	4	2	0	0	0	1	4	0	0	7	0	0	0	0	2	0	1	2	0	3	4		0	21	13	0	0	0	15	10	0	0
17:80521230|80526077	ENSG00000141568,	FOXK2	+	hsa_circ_0000816	Jeck2013, Memczak2013, Salzman2013	+		1	11	12		0	0	0	1	0	0	0	0	3	1	2	0	0	0	1	0	1	4	0	2	0	1	3	3	0	0	3		0	0	0	12	0	0	0	0	29	21
3:81691928|81699068	ENSG00000114480,	GBE1	-			+		1	11	12		0	0	0	0	0	1	1	0	0	2	1	0	3	0	0	0	0	2	1	0	6	0	1	0	1	1	3		0	0	0	0	0	72	122	0	0	121
10:5836848|5842668	ENSG00000057608,	GDI2	-	hsa_circ_0002665	Jeck2013, Salzman2013	+		2	10	12		1	1	0	0	1	0	4	0	0	0	0	1	1	1	4	1	2	7	0	0	0	0	1	3	0	0	0		45	43	0	0	49	0	61	0	0	0
3:167754624|167759262	ENSG00000173905,	GOLIM4	-	hsa_circ_0004086	Jeck2013, Salzman2013	+		3	9	12		0	2	0	0	1	1	4	0	0	0	0	1	0	1	0	3	0	8	9	0	0	0	6	8	0	0	5		0	39	0	0	37	37	61	0	0	0
17:42541840|42552271	ENSG00000186566,	GPATCH8	-	hsa_circ_0044081	Salzman2013	+		2	10	12		0	1	0	0	0	1	2	0	0	0	0	0	0	2	0	3	0	1	7	3	3	2	0	2	0	2	0		0	22	0	0	0	30	29	0	0	0
3:119582266|119624699	ENSG00000082701,	GSK3B	-	hsa_circ_0008797	Jeck2013, Salzman2013	+		2	10	12		2	0	2	0	0	0	3	0	0	0	4	3	0	0	0	0	2	1	0	1	1	1	0	0	1	0	4		26	0	18	0	0	0	51	0	0	0
7:74119496|74133260	ENSG00000077809,	GTF2I	+	hsa_circ_0005513	Jeck2013, Salzman2013	+		0	12	12		0	0	0	0	0	0	5	0	0	0	18	5	0	0	0	10	2	12	5	0	12	0	1	3	0	1	12		0	0	0	0	0	0	71	0	0	0
12:112757029|112757546	ENSG00000173064,	HECTD4	-	hsa_circ_0002584	Jeck2013	+		2	10	12		0	0	0	1	0	1	1	1	3	1	5	0	0	0	0	2	0	3	0	0	0	3	1	0	0	0	2		0	0	0	12	0	9	11	14	14	23
15:63951935|63958671	ENSG00000103657,	HERC1	-			+		3	9	12		1	0	0	1	2	0	7	2	3	0	0	0	0	1	0	1	1	0	2	0	0	0	1	0	1	0	0		59	0	0	60	33	0	95	57	36	0
14:21698478|21702388	ENSG00000092199,	HNRNPC	-	hsa_circ_0003643	Jeck2013, Salzman2013	+		3	9	12		0	0	3	2	0	1	0	0	0	0	0	0	7	0	0	0	0	0	6	4	0	1	6	4	4	4	2		0	0	12	20	0	20	0	0	0	0
8:42761316|42785315	ENSG00000168172,	HOOK3	+	hsa_circ_0003078	Jeck2013	+		3	9	12		1	0	1	0	1	0	0	1	2	0	0	2	0	3	0	1	0	0	3	0	0	0	0	2	0	2	3		20	0	20	0	13	0	0	24	26	0
8:41832222|41845081	ENSG00000083168,	KAT6A	-	hsa_circ_0084089	Salzman2013	+		2	10	12		2	0	0	0	2	0	2	0	4	0	4	0	0	0	0	2	0	5	0	0	12	0	5	3	0	1	5		15	0	0	0	13	0	30	0	24	0
6:73357660|73358632	ENSG00000185760,ENSG00000233844,	KCNQ5, KCNQ5-IT1	+	hsa_circ_0142360	Maass2017	+		1	11	12		0	0	0	0	2	0	0	0	5	2	11	0	0	3	3	1	0	5	0	0	7	0	4	2	0	1	0		0	0	0	0	4	0	0	0	20	5
1:23356962|23385660	ENSG00000004487,	KDM1A	+	hsa_circ_0007822	Jeck2013, Salzman2013	+		2	10	12		1	1	0	0	0	0	5	4	4	0	1	0	0	12	4	0	0	3	1	0	0	4	0	1	0	0	0		18	14	0	0	0	0	15	26	22	0
19:5047487|5082515	ENSG00000127663,	KDM4B	+	hsa_circ_0002926	Jeck2013, Salzman2013	+		4	8	12		0	2	2	3	3	0	0	1	0	0	0	0	0	0	0	0	0	2	3	0	0	2	2	1	2	0	8		0	9	9	13	12	0	0	15	0	0
2:8910800|8917022	ENSG00000134313,	KIDINS220	-	hsa_circ_0005315	Jeck2013, Salzman2013	+		2	10	12		0	0	0	0	2	3	0	3	2	1	2	0	0	0	0	12	0	1	5	2	4	0	0	0	0	0	5		0	0	0	0	15	39	0	29	24	30
1:10321963|10332364	ENSG00000054523,	KIF1B	+			+		1	11	12		0	2	0	0	0	0	3	0	0	0	2	0	4	0	1	3	0	3	0	2	0	0	6	4	0	2	4		0	163	0	0	0	0	204	0	0	0
7:104714066|104722244	ENSG00000005483,	KMT2E	+	hsa_circ_0081820	Salzman2013	+		1	11	12		1	0	0	0	0	0	1	0	6	0	5	0	1	0	1	6	2	0	8	0	0	1	2	0	0	4	0		30	0	0	0	0	0	48	0	30	0
7:104702611|104722244	ENSG00000005483,	KMT2E	+	hsa_circ_0142384	Maass2017	+		2	10	12		0	1	0	0	2	0	3	0	0	2	1	4	2	3	0	1	0	2	0	0	0	0	0	0	1	0	3		0	33	0	0	14	0	61	0	0	23
1:225600156|225603034	ENSG00000143815,	LBR	-	hsa_circ_0016650	Salzman2013	+		2	10	12		1	2	0	0	0	2	2	0	0	1	1	0	0	0	0	0	0	2	2	1	2	1	1	0	0	0	6		10	13	0	0	0	9	2	0	0	2
15:101104897|101105470	ENSG00000140471,	LINS	-	hsa_circ_0003007	Jeck2013	+		3	9	12		0	0	4	1	1	0	2	1	1	0	1	0	0	0	1	0	0	2	0	0	0	0	2	1	0	1	0		0	0	1	0	1	0	1	0	2	0
1:211952260|211966532	ENSG00000123684,	LPGAT1	-	hsa_circ_0002274	Jeck2013, Salzman2013	+		1	11	12		0	0	0	2	0	0	5	6	0	3	3	7	5	0	0	0	4	3	0	0	0	0	0	2	2	2	0		0	0	0	19	0	0	24	8	0	17
3:188123900|188242575	ENSG00000145012,	LPP	+	hsa_circ_0068502	Salzman2013	+		2	10	12		0	0	8	1	0	0	0	0	5	4	0	0	0	1	7	3	0	0	4	7	1	0	0	7	0	0	3		0	0	22	21	0	0	0	0	26	27
X:43702916|43705803	ENSG00000069535,	MAOB	-			+		0	12	12		0	0	0	0	0	0	0	0	1	3	1	0	0	3	1	2	0	3	1	2	0	0	0	3	0	1	1		0	0	0	0	0	0	0	0	11	6
15:67938569|67995746	ENSG00000137764,	MAP2K5	+			+		3	9	12		1	0	0	2	1	0	1	0	0	0	0	1	4	0	2	1	0	0	0	0	5	0	0	4	0	2	6		8	0	0	6	2	0	17	0	0	0
15:67956935|67995746	ENSG00000137764,	MAP2K5	+	hsa_circ_0003440	Jeck2013, Salzman2013	+		1	11	12		0	0	0	2	0	0	1	4	0	0	6	3	7	0	0	4	0	2	0	0	8	0	2	3	0	0	14		0	0	0	8	0	0	16	18	0	0
7:131060183|131084192	ENSG00000128585,	MKLN1	+	hsa_circ_0001746	Jeck2013, Memczak2013, Salzman2013	+		1	11	12		0	0	0	2	0	0	4	3	0	5	0	1	0	0	0	7	0	2	3	0	0	4	2	0	0	4	3		0	0	0	19	0	0	45	26	0	24
1:237023133|237026854	ENSG00000116984,	MTR	+	hsa_circ_0003929	Jeck2013, Salzman2013	+		1	11	12		0	0	1	0	0	0	1	0	0	2	2	5	1	0	3	4	0	0	0	0	0	2	1	1	0	0	2		0	0	19	0	0	0	54	0	0	30
12:102023212|102074307	ENSG00000196091,	MYBPC1	+			+		0	12	12		0	0	0	0	0	0	10	0	0	7	17	10	2	0	0	13	3	0	9	0	0	0	8	3	4	0	4		0	0	0	0	0	0	4065	0	0	5082
15:72300167|72320134	ENSG00000066933,	MYO9A	-	hsa_circ_0007266	Jeck2013, Salzman2013	+		1	11	12		0	0	0	1	0	0	5	3	1	5	0	1	0	0	0	0	0	2	0	1	0	3	0	1	0	2	6		0	0	0	38	0	0	65	38	31	45
18:3126699|3142061	ENSG00000101605,	MYOM1	-			+		3	9	12		0	0	7	0	2	6	4	0	0	0	0	6	0	1	0	7	0	9	4	0	0	0	0	6	3	3	0		0	0	562	0	393	698	312	0	0	0
10:69902697|69935218	ENSG00000138347,	MYPN	+			+		2	10	12		1	0	0	0	2	0	0	7	0	7	1	0	14	1	0	2	5	0	4	0	0	0	2	0	0	0	4		259	0	0	0	353	0	0	519	0	326
11:19371920|19372574	n/a	n/a	+			+		2	10	12		3	0	0	0	1	0	2	0	1	0	6	0	0	0	0	0	2	5	8	1	1	0	2	1	0	0	0		3	0	0	0	1	0	4	0	2	0
8:135824853|135825412	n/a	n/a	-			+		2	10	12		2	3	0	0	0	0	3	6	2	0	1	4	0	4	0	5	0	0	5	0	10	3	0	0	0	0	0		4	15	0	0	0	0	26	28	12	0
15:87898780|87966067	n/a	n/a	-			+		1	11	12		0	0	0	0	0	3	4	2	0	1	4	1	0	0	0	4	0	0	5	0	0	5	3	3	1	0	0		0	0	0	0	0	11	86	13	0	12
2:15691617|15698758	ENSG00000151779,	NBAS	-	hsa_circ_0003287	Jeck2013, Salzman2013	+		1	11	12		0	0	5	0	0	0	4	1	0	0	1	0	1	3	3	3	0	3	1	0	4	0	0	0	2	0	0		0	0	13	0	0	0	26	15	0	0
5:52942063|52954454	ENSG00000164258,	NDUFS4	+	hsa_circ_0142220	Maass2017	+		2	10	12		0	0	1	0	1	0	6	0	0	0	0	0	0	0	4	5	0	0	4	1	0	5	2	5	1	0	2		0	0	163	0	149	0	255	0	0	0
4:103501692|103504114	ENSG00000109320,	NFKB1	+	hsa_circ_0142050	Maass2017	+		0	12	12		0	0	0	0	0	0	4	1	0	0	4	0	0	3	3	3	0	0	4	4	0	5	2	0	0	1	6		0	0	0	0	0	0	10	13	0	0
2:148730308|148739650	ENSG00000115947,	ORC4	-	hsa_circ_0004491	Jeck2013	+		3	9	12		3	1	0	1	0	0	0	0	0	0	0	5	9	6	0	4	10	0	0	0	0	0	0	2	3	1	3		10	12	0	14	0	0	0	0	0	0
3:125279223|125301822	ENSG00000144909,	OSBPL11	-			+		1	11	12		0	1	0	0	0	0	0	0	2	0	5	4	1	0	2	1	4	5	4	0	3	3	0	0	0	0	0		0	29	0	0	0	0	0	0	4	0
18:21776089|21819346	ENSG00000141447,	OSBPL1A	-	hsa_circ_0141380	Maass2017	+		4	8	12		1	0	0	1	1	2	2	0	0	0	3	0	3	0	0	0	0	3	0	1	3	0	1	0	2	0	0		31	0	0	39	45	33	31	0	0	0
22:43286953|43287188	ENSG00000100266,	PACSIN2	-	hsa_circ_0002610	Jeck2013, Salzman2013	+		1	11	12		0	0	0	0	0	2	2	0	2	1	4	0	4	0	0	3	0	10	1	0	1	5	0	1	0	0	0		0	0	0	0	0	17	21	0	11	14
4:169589341|169612443	ENSG00000129116,	PALLD	+			+		2	10	12		0	0	1	0	0	1	2	0	0	0	3	3	0	0	3	2	0	3	0	0	0	0	1	4	0	1	3		0	0	68	0	0	89	94	0	0	0
15:85657104|85664245	ENSG00000073417,	PDE8A	+	hsa_circ_0036629	Salzman2013	+		1	11	12		0	0	0	0	4	0	0	0	0	1	2	2	8	4	2	0	0	2	0	2	0	1	0	0	0	2	2		0	0	0	0	8	0	0	0	0	4
11:34978931|34999729	ENSG00000110435,	PDHX	+	hsa_circ_0021712	Salzman2013	+		2	10	12		0	2	0	0	0	5	5	0	3	0	4	4	0	0	0	0	0	9	6	0	4	0	4	5	0	0	7		0	55	0	0	0	65	78	0	87	0
16:47531310|47581459	ENSG00000102893,	PHKB	+	hsa_circ_0004791	Jeck2013, Salzman2013	+		1	11	12		0	0	0	0	0	1	5	0	0	4	5	0	1	0	0	8	0	9	7	0	4	0	7	3	0	0	7		0	0	0	0	0	15	36	0	0	34
2:209209835|209212747	ENSG00000115020,	PIKFYVE	+	hsa_circ_0001097	Jeck2013, Memczak2013	+		1	11	12		0	0	1	0	0	0	4	1	0	0	3	2	1	0	0	10	0	15	4	0	0	4	0	0	0	3	10		0	0	20	0	0	0	30	14	0	0
1:89206671|89251896	ENSG00000065243,	PKN2	+	hsa_circ_0013093	Salzman2013	+		2	10	12		0	0	2	0	2	0	1	0	0	4	0	0	2	2	4	3	0	3	3	0	0	0	0	0	2	0	2		0	0	10	0	9	0	20	0	0	12
20:21195173|21196286	ENSG00000088970,	PLK1S1	+	hsa_circ_0059577	Salzman2013	+		1	11	12		2	0	0	0	0	0	0	0	6	0	0	0	3	5	4	3	0	1	1	0	0	0	1	2	1	0	5		3	0	0	0	0	0	0	0	16	0
8:42202471|42214910	ENSG00000070501,	POLB	+			+		1	11	12		0	0	2	0	0	0	0	0	3	0	0	7	5	0	0	1	0	1	7	0	0	3	4	4	0	4	2		0	0	28	0	0	0	0	0	46	0
11:70200407|70208594	ENSG00000131626,	PPFIA1	+	hsa_circ_0003429	Jeck2013, Salzman2013	+		4	8	12		0	0	1	1	1	1	0	0	0	0	0	3	6	0	1	1	0	3	0	0	0	1	2	0	0	0	3		0	0	8	13	17	20	0	0	0	0
11:68318589|68331900	ENSG00000110075,	PPP6R3	+	hsa_circ_0007660	Jeck2013	+		2	10	12		1	0	0	2	0	0	0	5	2	4	0	0	0	5	2	0	0	0	0	3	0	1	0	1	1	3	0		50	0	0	58	0	0	0	68	41	60
7:102994368|102996240	ENSG00000161057,	PSMC2	+	hsa_circ_0002747	Jeck2013, Salzman2013	+		2	10	12		3	0	0	3	0	0	4	1	8	0	2	0	0	2	0	5	0	6	0	0	0	2	2	0	0	0	4		24	0	0	17	0	0	35	40	24	0
8:141828376|141900868	ENSG00000169398,	PTK2	-	hsa_circ_0005982	Jeck2013, Salzman2013	+		3	9	12		2	1	0	0	0	1	4	0	0	0	3	0	0	0	0	0	0	9	5	3	0	2	2	3	0	0	4		12	43	0	0	0	28	39	0	0	0
8:141889570|141900868	ENSG00000169398,	PTK2	-	hsa_circ_0006646	Jeck2013, Salzman2013	+		0	12	12		0	0	0	0	0	0	0	0	6	2	0	0	3	1	2	1	4	4	0	0	0	6	0	4	0	2	3		0	0	0	0	0	0	0	0	22	18
2:136432902|136437894	ENSG00000048991,	R3HDM1	+	hsa_circ_0001070	Jeck2013, Memczak2013, Salzman2013	+		0	12	12		0	0	0	0	0	0	0	2	0	3	3	0	1	0	3	2	0	2	1	0	0	7	4	6	1	0	0		0	0	0	0	0	0	0	4	0	3
2:26321531|26332775	ENSG00000084733,	RAB10	+	hsa_circ_0141854	Maass2017	+		3	9	12		0	1	1	0	2	0	0	0	0	4	0	0	1	6	0	0	0	1	2	0	3	0	0	3	0	2	1		0	96	103	0	103	0	0	0	0	76
20:35695127|35696589	ENSG00000080839,	RBL1	-	hsa_circ_0060238	Salzman2013	+		0	12	12		0	0	0	0	0	0	5	0	0	0	0	2	0	1	0	1	4	7	1	0	2	1	0	1	3	0	1		0	0	0	0	0	0	35	0	0	0
4:39328183|39329376	ENSG00000035928,	RFC1	-	hsa_circ_0001403	Memczak2013, Salzman2013	+		1	11	12		0	0	0	0	0	2	0	0	1	2	1	3	0	0	1	0	0	0	3	1	0	4	0	1	0	2	1		0	0	0	0	0	20	0	0	18	19
2:227729320|227732034	ENSG00000144468,	RHBDD1	+	hsa_circ_0058493	Salzman2013	+		2	10	12		3	0	0	1	0	0	4	1	1	1	0	0	3	0	2	4	0	1	0	0	1	2	0	0	0	0	0		4	0	0	6	0	0	18	7	9	4
7:151181823|151195266	ENSG00000106615,	RHEB	-	hsa_circ_0004779	Jeck2013	+		2	10	12		2	0	1	0	0	0	1	1	7	0	1	0	2	0	0	8	0	0	6	0	0	0	0	4	3	1	0		2	0	5	0	0	0	11	10	1	0
17:30498062|30510291	ENSG00000126858,	RHOT1	+	hsa_circ_0141329	Maass2017	+		1	11	12		0	0	0	0	0	1	3	3	5	0	3	1	0	2	0	1	0	3	0	0	0	0	1	2	0	1	0		0	0	0	0	0	19	30	34	30	0
2:11332274|11335151	ENSG00000134318,	ROCK2	-	hsa_circ_0141724	Maass2017	+		1	11	12		0	0	0	0	0	2	3	1	3	0	4	1	0	0	2	10	0	5	7	0	0	0	5	0	0	0	7		0	0	0	0	0	47	61	89	54	0
3:67797195|67818857	ENSG00000241316,	RP11-81N13.1	+			+		2	10	12		0	0	0	4	4	0	5	7	0	0	0	0	1	0	6	0	0	2	0	4	2	0	0	0	1	6	2		0	0	0	4	3	0	6	2	0	0
14:20811288|20811446	ENSG00000259001,	RPPH1	-			+		0	12	12		0	0	0	0	0	0	3	0	2	0	3	0	4	0	0	0	1	1	0	0	0	2	1	2	1	1	2		0	0	0	0	0	0	56178	0	23760	0
X:20204414|20213263	ENSG00000177189,	RPS6KA3	-			+		3	9	12		1	0	0	1	0	1	3	0	1	0	1	2	0	1	2	0	0	0	6	0	1	0	0	4	0	0	0		70	0	0	77	0	90	149	0	122	0
19:39070622|39071144	ENSG00000196218,	RYR1	+	hsa_circ_0050850	Salzman2013	+		2	10	12		2	1	0	0	0	0	13	2	0	2	4	0	0	0	0	3	0	2	2	1	1	0	0	0	0	0	4		188	182	0	0	0	0	118	359	0	148
3:18419662|18462483	ENSG00000182568,	SATB1	-	hsa_circ_0064555	Salzman2013	+		2	10	12		0	3	0	0	0	2	11	0	3	3	8	0	7	0	0	4	0	0	0	0	7	0	5	0	0	2	11		0	43	0	0	0	47	29	0	30	47
7:72301272|72304508	ENSG00000225648,	SBDSP1	+			+		1	11	12		0	0	0	0	0	1	0	0	4	0	2	1	0	2	0	1	1	0	0	3	1	0	0	4	0	2	3		0	0	0	0	0	12	0	0	6	0
17:1540003|1540356	ENSG00000074660,	SCARF1	-	hsa_circ_0000732	Memczak2013, Salzman2013	+		4	8	12		4	2	2	2	0	0	1	0	0	3	0	0	0	0	9	0	4	0	0	1	0	3	0	0	1	3	0		3	2	0	3	0	0	1	0	0	0
6:76344423|76380436	ENSG00000112701,	SENP6	+	hsa_circ_0077084	Salzman2013	+		2	10	12		2	0	3	0	0	0	5	0	3	0	3	0	10	0	0	0	0	6	1	3	0	3	0	0	0	7	2		23	0	27	0	0	0	61	0	43	0
1:87181407|87185318	ENSG00000097033,	SH3GLB1	+	hsa_circ_0013081	Salzman2013	+		2	10	12		1	2	0	1	0	0	7	0	2	2	6	0	1	0	1	0	3	0	2	0	0	0	0	2	0	2	0		69	66	0	60	0	0	99	0	113	85
8:104417004|104420012	ENSG00000164933,	SLC25A32	-	hsa_circ_0005499	Jeck2013	+		2	10	12		0	0	0	0	1	1	0	0	3	0	2	7	0	0	0	5	1	2	4	0	0	0	0	0	3	1	1		0	0	0	0	7	6	0	0	6	0
3:57875768|57882659	ENSG00000163681,	SLMAP	+	hsa_circ_0002693	Jeck2013, Salzman2013	+		1	11	12		0	0	0	0	0	6	6	0	0	2	3	1	4	0	4	0	0	0	0	4	2	1	1	0	0	1	0		0	0	0	0	0	80	172	0	0	85
16:18851020|18853776	ENSG00000157106,	SMG1	-	hsa_circ_0008216	Jeck2013, Salzman2013	+		2	10	12		0	0	1	0	1	0	5	0	3	1	0	0	4	0	0	0	0	0	6	11	0	4	0	5	3	0	2		0	0	23	0	22	0	54	0	32	18
3:43341246|43345284	ENSG00000163788,	SNRK	+	hsa_circ_0004089	Jeck2013, Salzman2013	+		2	10	12		0	1	0	4	0	0	0	0	0	3	0	0	0	6	2	5	0	2	0	2	0	0	0	4	4	4	1		0	6	0	6	0	0	0	0	0	4
2:214174783|214239843	ENSG00000144451,	SPAG16	+	hsa_circ_0058040	Salzman2013	+		3	9	12		1	0	0	1	1	0	1	2	0	3	3	1	0	0	0	0	0	3	0	0	0	1	0	0	0	1	2		11	0	0	7	7	0	11	12	0	7
8:48308936|48320523	ENSG00000164808,	SPIDR	+	hsa_circ_0001798	Jeck2013, Memczak2013, Salzman2013	+		2	10	12		0	4	0	0	0	1	1	1	0	0	0	2	0	1	0	2	0	0	0	0	1	1	0	0	1	1	2		0	4	0	0	0	4	7	6	0	0
2:45773871|45789895	ENSG00000068784,	SRBD1	-	hsa_circ_0000997	Jeck2013, Memczak2013, Salzman2013	+		3	9	12		1	1	0	0	1	0	4	0	1	0	0	0	1	0	1	1	0	5	0	0	0	0	3	1	0	2	0		10	7	0	0	2	0	12	0	3	0
3:31617888|31641951	ENSG00000163527,	STT3B	+	hsa_circ_0003338	Jeck2013, Salzman2013	+		2	10	12		0	0	2	0	2	0	1	5	1	1	4	0	0	0	0	2	0	3	0	0	1	0	0	7	0	0	1		0	0	13	0	6	0	22	11	12	4
10:123781452|123810065	ENSG00000138162,	TACC2	+			+		0	12	12		0	0	0	0	0	0	0	4	0	0	0	0	6	1	1	2	0	0	0	2	0	3	3	3	1	1	1		0	0	0	0	0	0	0	112	0	0
13:75876379|75880607	ENSG00000136111,	TBC1D4	-	hsa_circ_0030421	Salzman2013	+		2	10	12		2	0	0	0	0	1	1	4	0	0	2	0	0	2	1	0	0	1	3	0	0	2	1	0	0	0	2		45	0	0	0	0	47	42	97	0	0
15:52161414|52194233	ENSG00000138594,	TMOD3	+	hsa_circ_0035292	Salzman2013	+		1	11	12		1	0	0	0	0	0	2	0	5	0	1	0	3	0	1	0	0	0	1	0	0	4	1	0	1	3	4		15	0	0	0	0	0	20	0	19	0
16:24788254|24789789	ENSG00000090905,	TNRC6A	+	hsa_circ_0005969	Jeck2013	+		1	11	12		0	0	0	0	2	0	6	0	0	1	4	0	0	0	0	2	2	6	5	2	0	4	2	2	0	0	0		0	0	0	0	10	0	34	0	0	30
3:185638892|185639914	ENSG00000136527,	TRA2B	-	hsa_circ_0006840	Jeck2013, Salzman2013	+		3	9	12		0	1	0	2	1	0	2	0	0	0	1	0	0	0	1	0	1	6	0	1	0	0	2	0	1	0	2		0	20	0	31	26	0	47	0	0	0
6:123759208|123818397	ENSG00000186439,	TRDN	-			+		2	10	12		0	0	0	2	0	1	3	0	0	0	6	0	0	0	0	7	2	0	2	0	0	0	3	5	1	4	3		0	0	0	491	0	495	970	0	0	0
9:33986758|34017187	ENSG00000137073,	UBAP2	-	hsa_circ_0086735	Salzman2013	+		4	8	12		2	3	0	1	0	1	2	0	0	0	1	0	0	0	0	0	2	0	1	4	0	1	3	0	0	0	1		9	16	0	11	0	17	22	0	0	0
9:33953283|33973235	ENSG00000137073,	UBAP2	-	hsa_circ_0003141	Jeck2013, Salzman2013	+		0	12	12		0	0	0	0	0	0	0	4	2	0	0	0	6	2	0	0	1	5	3	5	0	0	2	3	0	4	3		0	0	0	0	0	0	0	15	9	0
5:138979957|139003046	ENSG00000131508,	UBE2D2	+	hsa_circ_0004503	Jeck2013, Salzman2013	+		1	11	12		0	0	5	0	0	0	4	0	2	0	0	0	3	0	0	0	3	4	5	3	0	3	0	2	1	0	2		0	0	17	0	0	0	37	0	42	0
5:158699031|158702254	ENSG00000164332,	UBLCP1	+	hsa_circ_0142193	Maass2017	+		2	10	12		0	0	1	1	0	0	2	0	0	0	3	2	0	1	0	3	0	0	1	0	1	0	1	3	0	0	3		0	0	6	12	0	0	17	0	0	0
9:86276692|86284242	ENSG00000135018,	UBQLN1	-	hsa_circ_0007698	Jeck2013	+		3	9	12		0	2	1	1	0	0	3	0	1	2	1	0	0	0	0	0	0	4	0	0	2	2	0	0	0	1	2		0	71	55	77	0	0	83	0	54	57
2:24181171|24207701	ENSG00000173960,	UBXN2A	+	hsa_circ_0052967	Salzman2013	+		3	9	12		0	1	2	0	2	0	7	0	0	1	0	0	5	1	0	4	0	5	0	0	0	1	0	0	0	1	3		0	16	16	0	13	0	20	0	0	24
10:12039671|12056183	ENSG00000151461,	UPF2	-	hsa_circ_0000213	Jeck2013, Memczak2013, Salzman2013	+		2	10	12		3	2	0	0	4	0	0	0	0	0	0	0	2	1	0	3	5	5	8	0	5	0	2	0	0	2	2		12	11	0	0	14	0	0	0	0	0
20:33954360|33971936	ENSG00000101019,	UQCC1	-	hsa_circ_0004994	Jeck2013, Salzman2013	+		3	9	12		1	3	0	0	0	1	3	0	1	0	4	1	0	0	0	0	0	0	4	1	6	2	0	1	0	0	0		52	45	0	0	0	77	85	0	78	0
16:21979949|21987564	ENSG00000140740,	UQCRC2	+	hsa_circ_0006485	Jeck2013, Salzman2013	+		2	10	12		0	2	0	2	0	0	11	0	4	2	3	8	4	0	0	3	0	0	2	0	0	1	0	0	0	0	5		0	307	0	292	0	0	302	0	226	287
6:99887645|99913012	ENSG00000123552,	USP45	-	hsa_circ_0077425	Salzman2013	+		0	12	12		0	0	0	0	0	0	5	2	0	2	0	0	0	1	3	7	0	5	0	0	2	0	4	4	0	3	5		0	0	0	0	0	0	5	6	0	6
10:75296027|75299351	ENSG00000166348,	USP54	-	hsa_circ_0004568	Jeck2013, Salzman2013	+		1	11	12		0	0	1	0	0	0	9	2	2	4	5	1	0	0	0	0	0	3	0	0	0	0	3	2	0	1	4		0	0	49	0	0	0	139	136	112	79
13:52992127|53001354	ENSG00000136100,	VPS36	-	hsa_circ_0030342	Salzman2013	+		2	10	12		0	0	0	0	3	2	6	0	0	2	0	3	0	3	3	3	0	0	0	1	0	0	1	0	0	1	1		0	0	0	0	21	13	40	0	0	23
2:63711738|63714628	ENSG00000143951,	WDPCP	-			+		2	10	12		2	0	0	2	0	0	1	0	2	0	0	0	0	0	1	1	0	5	0	6	1	0	2	0	1	1	0		5	0	0	9	0	0	16	0	8	0
1:52943380|52947595	ENSG00000134744,	ZCCHC11	-	hsa_circ_0012545	Salzman2013	+		1	11	12		0	0	0	3	0	0	3	0	0	2	0	1	5	2	0	3	1	8	6	0	0	1	0	0	0	1	0		0	0	0	28	0	0	52	0	0	36
2:207144264|207162097	ENSG00000204186,	ZDBF2	+	hsa_circ_0002141	Jeck2013	+		1	11	12		0	0	0	0	1	0	2	0	0	1	2	5	4	0	1	0	1	0	0	0	0	0	2	1	0	2	4		0	0	0	0	21	0	26	0	0	12
15:80390758|80415142	ENSG00000086666,	ZFAND6	+	hsa_circ_0000642	Jeck2013, Memczak2013, Salzman2013	+		2	10	12		0	0	1	2	0	0	0	0	0	0	2	5	0	0	0	1	0	1	2	0	1	2	0	1	1	1	0		0	0	6	7	0	0	0	0	0	0
19:12360793|12361183	ENSG00000197857,	ZNF44	-	hsa_circ_0007222	Jeck2013	+		3	9	12		0	1	2	0	0	2	3	1	1	0	2	0	0	0	1	3	0	0	0	1	0	6	1	0	0	0	0		0	2	2	0	0	6	13	1	5	0
9:109734286|109746690	ENSG00000148143,	ZNF462	+	hsa_circ_0009029	Jeck2013, Salzman2013	+		2	10	12		0	1	0	2	0	0	0	0	4	0	0	0	4	0	3	7	0	3	4	0	0	2	0	3	2	0	3		0	11	0	13	0	0	0	0	28	0
5:124036707|124036962	ENSG00000168916,	ZNF608	-	hsa_circ_0001523	Jeck2013, Memczak2013, Salzman2013	+		2	10	12		0	0	0	2	3	0	3	1	4	0	7	0	3	0	0	0	0	5	1	0	0	1	0	1	0	0	7		0	0	0	4	2	0	15	5	8	0
1:91382197|91447927	ENSG00000122482,	ZNF644	-			+		2	10	12		0	0	0	3	1	0	5	3	0	0	4	0	0	0	0	4	5	7	0	2	0	0	3	1	3	0	0		0	0	0	12	13	0	23	18	0	0
19:20727425|20728782	ENSG00000237440,	ZNF737	-			+		1	11	12		0	0	0	2	0	0	0	1	0	5	3	0	3	1	1	0	1	2	0	3	0	0	0	0	0	2	2		0	0	0	6	0	0	0	0	0	0
2:223765392|223773868	ENSG00000123983,	ACSL3	+	hsa_circ_0004821	Jeck2013	+		2	9	11		0	0	0	2	0	1	1	0	0	0	0	0	6	1	0	0	3	3	5	0	3	5	0	0	0	1	0		0	0	0	14	0	23	25	0	0	0
12:81593120|81627250	ENSG00000111058,	ACSS3	+			+		2	9	11		0	1	0	0	1	0	1	0	2	0	0	0	0	0	1	0	0	1	1	4	0	0	0	1	1	0	3		0	6	0	0	2	0	9	0	3	0
21:29816469|29818793	ENSG00000232855,	AF131217.1	-			+		2	9	11		0	1	0	1	0	0	0	2	0	10	2	0	0	0	0	3	0	1	0	4	0	0	3	0	0	2	1		0	1	0	2	0	0	0	5	0	0
7:141336760|141349133	ENSG00000006530,	AGK	+	hsa_circ_0002980	Jeck2013, Salzman2013	+		3	8	11		0	4	3	0	0	3	1	3	0	0	0	0	0	0	0	0	0	2	2	0	0	1	0	5	0	1	2		0	5	1	0	0	0	5	4	0	0
9:88190230|88248289	ENSG00000135049,	AGTPBP1	-	hsa_circ_0142612	Maass2017	+		0	11	11		0	0	0	0	0	0	4	1	0	2	0	1	3	0	0	0	0	3	4	3	0	2	3	0	0	0	5		0	0	0	0	0	0	60	36	0	12
X:112048175|112059105	ENSG00000126016,	AMOT	-			+		1	10	11		0	0	0	0	1	0	6	0	1	2	0	7	3	0	0	0	0	6	0	0	0	7	5	3	0	0	3		0	0	0	0	54	0	114	0	106	55
X:112048175|112075598	ENSG00000126016,	AMOT	-			+		0	11	11		0	0	0	0	0	0	0	0	0	1	3	0	0	0	1	3	0	3	2	0	2	4	1	0	0	1	2		0	0	0	0	0	0	0	0	0	48
2:190560876|190609514	ENSG00000151687,	ANKAR	+			+		2	9	11		2	0	0	0	0	2	0	0	1	0	1	3	0	0	0	1	0	3	0	4	0	2	2	0	0	0	1		3	0	0	0	0	4	0	0	4	0
5:14741936|14758707	ENSG00000154122,	ANKH	-	hsa_circ_0003057	Jeck2013	+		0	11	11		0	0	0	0	0	0	0	0	3	1	3	0	1	0	0	2	0	4	3	0	0	2	0	1	1	0	3		0	0	0	0	0	0	0	0	13	18
11:22271783|22284589	ENSG00000171714,	ANO5	+			+		2	9	11		0	1	0	1	0	0	0	6	0	4	1	0	0	0	3	4	0	2	0	0	3	0	5	0	0	0	5		0	56	0	85	0	0	0	93	0	97
12:45814854|45816845	ENSG00000177119,	ANO6	+	hsa_circ_0025947	Salzman2013	+		0	11	11		0	0	0	0	0	0	2	0	0	0	1	0	1	0	0	3	0	3	0	0	3	3	2	1	0	4	1		0	0	0	0	0	0	58	0	0	0
4:148800383|148803083	ENSG00000071205,	ARHGAP10	+	hsa_circ_0008975	Jeck2013	+		1	10	11		0	0	0	0	0	2	6	1	1	0	1	0	0	0	0	0	3	7	1	0	0	6	2	0	0	0	4		0	0	0	0	0	19	51	69	52	0
3:35721279|35732497	ENSG00000172995,	ARPP21	+	hsa_circ_0001281	Memczak2013	+		1	10	11		0	0	0	0	0	1	2	2	2	0	1	3	0	0	0	1	0	0	2	0	0	5	1	0	0	0	11		0	0	0	0	0	40	86	84	39	0
8:37971710|37976881	ENSG00000129691,	ASH2L	+	hsa_circ_0001790	Jeck2013, Memczak2013, Salzman2013	+		2	9	11		2	2	0	0	0	0	0	0	3	0	5	0	2	7	4	3	0	4	0	0	0	0	0	3	0	0	5		0	2	0	0	0	0	0	0	6	0
10:123658356|123673408	ENSG00000107669,	ATE1	-	hsa_circ_0020252	Salzman2013	+		0	11	11		0	0	0	0	0	0	3	0	1	1	5	0	2	0	0	2	0	4	4	1	0	0	7	0	0	0	4		0	0	0	0	0	0	24	0	25	25
12:51173923|51203372	ENSG00000123268,	ATF1	+			+		2	9	11		2	0	0	0	1	0	5	0	0	1	5	0	0	1	0	4	1	0	0	0	0	0	3	2	0	0	1		18	0	0	0	10	0	30	0	0	20
1:111998708|112002258	ENSG00000116459,	ATP5F1	+	hsa_circ_0006130	Jeck2013, Salzman2013	+		2	9	11		0	1	0	0	1	0	2	1	0	0	1	0	0	0	0	0	2	5	3	3	0	0	0	0	0	2	2		0	19	0	0	49	0	47	30	0	0
17:40650942|40653322	ENSG00000033627,	ATP6V0A1	+	hsa_circ_0043837	Salzman2013	+		3	8	11		1	0	0	0	1	2	0	0	0	0	4	1	0	0	0	4	0	0	1	1	4	0	3	3	0	0	0		12	0	0	0	16	27	0	0	0	0
4:42487513|42558057	ENSG00000124406,	ATP8A1	-			+		0	11	11		0	0	0	0	0	0	2	0	2	4	5	0	1	0	0	4	0	5	1	0	0	0	0	4	0	1	6		0	0	0	0	0	0	48	0	67	40
10:116879949|116889297	ENSG00000107518,	ATRNL1	+	hsa_circ_0020093	Salzman2013	+		0	11	11		0	0	0	0	0	0	0	2	2	4	1	0	3	0	0	4	0	1	8	0	0	0	0	0	8	3	1		0	0	0	0	0	0	0	27	4	25
12:111990084|111990781	ENSG00000204842,	ATXN2	-	hsa_circ_0028270	Salzman2013	+		0	11	11		0	0	0	0	0	0	0	2	0	2	0	2	0	0	4	2	0	5	1	0	0	0	2	1	0	1	1		0	0	0	0	0	0	0	10	0	7
20:48256215|48257202	ENSG00000158470,	B4GALT5	-	hsa_circ_0004868	Jeck2013	+		1	10	11		0	0	0	0	2	0	2	0	0	1	3	0	0	3	0	1	0	4	0	0	0	1	3	5	0	0	2		0	0	0	0	23	0	31	0	0	30
21:40578034|40584633	ENSG00000185658,	BRWD1	-	hsa_circ_0141683	Maass2017	+		3	8	11		0	0	5	1	3	0	0	4	0	0	0	0	5	0	0	6	1	5	0	0	0	1	0	0	0	3	4		0	0	17	23	14	0	0	27	0	0
10:93699709|93702325	ENSG00000095564,	BTAF1	+	hsa_circ_0019120	Salzman2013	+		1	10	11		0	1	0	0	0	0	7	2	0	0	8	3	0	0	0	5	0	4	4	0	1	0	1	0	0	0	3		0	14	0	0	0	0	22	20	0	0
16:19627436|19659204	ENSG00000103544,	C16orf62	+	hsa_circ_0006797	Jeck2013, Salzman2013	+		0	11	11		0	0	0	0	0	0	2	0	2	4	0	0	3	0	3	0	0	0	0	2	1	4	3	0	0	1	4		0	0	0	0	0	0	27	0	19	4
3:143704385|143708679	ENSG00000181744,	C3orf58	+	hsa_circ_0006731	Jeck2013	+		0	11	11		0	0	0	0	0	0	6	1	0	0	1	6	1	0	0	8	2	7	4	0	0	0	5	0	0	0	5		0	0	0	0	0	0	4	5	0	0
11:34093273|34098189	ENSG00000135387,	CAPRIN1	+	hsa_circ_0005974	Jeck2013, Salzman2013	+		2	9	11		1	0	0	0	1	0	5	0	1	0	0	0	0	4	5	0	1	5	0	2	0	0	2	1	0	0	0		32	0	0	0	20	0	47	0	45	0
2:203817282|203820481	ENSG00000138380,	CARF	+	hsa_circ_0004919	Jeck2013, Salzman2013	+		3	8	11		2	0	1	1	0	0	4	0	0	0	4	3	0	0	0	0	0	4	4	1	0	4	0	0	1	0	0		5	0	5	4	0	0	11	0	0	0
4:175219117|175252913	ENSG00000164118,	CEP44	+			+		1	10	11		0	1	0	0	0	0	0	0	0	1	0	6	0	0	1	5	0	1	3	0	4	5	2	1	0	0	0		0	0	0	0	0	0	0	0	0	8
6:118801034|118845083	ENSG00000111860,	CEP85L	-			+		1	10	11		0	0	0	1	0	0	2	2	0	0	0	2	3	0	0	0	1	1	1	2	0	0	0	0	6	0	1		0	0	0	29	0	0	67	69	0	0
2:169547544|169574488	ENSG00000172292,	CERS6	+	hsa_circ_0007024	Jeck2013, Salzman2013	+		3	8	11		1	0	0	1	1	0	1	0	0	1	0	0	0	0	0	2	5	2	0	0	2	0	0	3	3	0	0		1	0	0	9	18	0	9	0	0	14
15:93480748|93499879	ENSG00000173575,	CHD2	+			+		1	10	11		0	0	0	0	0	2	2	0	2	0	0	3	2	4	0	2	0	0	3	0	0	1	0	1	0	0	3		0	0	0	0	0	18	49	0	28	0
5:80539861|80547103	ENSG00000131730,	CKMT2	+			+		2	9	11		0	0	0	2	2	0	1	1	2	0	0	0	2	2	0	2	4	0	5	0	2	0	0	0	0	0	0		0	0	0	245	303	0	88	75	113	0
1:246754814|246755243	ENSG00000162852,	CNST	+	hsa_circ_0017310	Salzman2013	+		1	10	11		0	0	0	0	1	0	0	2	0	0	4	5	0	1	0	2	1	4	0	1	0	2	1	0	0	0	0		0	0	0	0	3	0	0	6	0	0
17:71199139|71199932	ENSG00000166685,	COG1	+	hsa_circ_0045534	Salzman2013	+		2	9	11		0	0	1	0	1	0	2	0	2	0	1	3	0	0	0	1	0	0	1	3	0	0	2	3	0	0	0		0	0	7	0	9	0	9	0	11	0
13:46090278|46099186	ENSG00000136152,	COG3	+	hsa_circ_0008937	Jeck2013, Salzman2013	+		2	9	11		0	1	0	0	1	0	0	0	4	1	3	0	0	1	0	4	0	5	4	0	0	1	0	1	0	0	0		0	8	0	0	4	0	0	0	5	2
1:86590528|86611866	ENSG00000171502,	COL24A1	-	hsa_circ_0141620	Maass2017	+		1	10	11		0	0	0	0	1	0	0	2	3	1	3	4	0	0	0	7	0	0	4	0	0	2	0	0	3	0	16		0	0	0	0	1	0	0	5	7	0
8:68018140|68028357	ENSG00000104218,	CSPP1	+	hsa_circ_0001806	Jeck2013, Memczak2013, Salzman2013	+		0	11	11		0	0	0	0	0	0	0	0	2	0	0	1	4	0	6	3	0	5	2	3	0	3	1	2	0	0	0		0	0	0	0	0	0	0	0	4	0
1:60366637|60381772	ENSG00000134716,	CYP2J2	-			+		1	10	11		0	0	2	0	0	0	2	1	1	0	1	4	0	0	0	6	0	7	0	2	0	0	0	2	0	2	0		0	0	13	0	0	0	38	25	10	0
4:108866126|108868693	ENSG00000155016,	CYP2U1	+	hsa_circ_0070618	Salzman2013	+		0	11	11		0	0	0	0	0	0	1	0	0	0	0	5	0	0	1	4	3	0	0	1	1	1	5	1	0	1	0		0	0	0	0	0	0	8	0	0	0
5:139574031|139574237	ENSG00000120306,	CYSTM1	+	hsa_circ_0002449	Jeck2013	+		1	10	11		0	0	1	0	0	0	0	2	0	0	3	0	0	1	0	0	0	4	3	0	0	2	2	2	2	0	1		0	0	21	0	0	0	0	22	0	0
15:66021410|66048810	ENSG00000174485,	DENND4A	-	hsa_circ_0035946	Salzman2013	+		3	8	11		0	1	1	0	0	5	0	0	0	0	3	0	5	1	0	4	0	2	0	2	0	0	1	0	0	0	1		0	12	13	0	0	21	0	0	0	0
12:31604874|31648853	ENSG00000170456,	DENND5B	-	hsa_circ_0025830	Salzman2013	+		3	8	11		3	0	1	0	0	3	3	0	1	2	0	0	4	0	0	3	6	0	3	0	0	0	0	0	0	1	0		10	0	9	0	0	13	27	0	30	18
11:111907997|111915954	ENSG00000150768,	DLAT	+	hsa_circ_0024297	Salzman2013	+		2	9	11		0	1	0	2	0	0	0	1	0	0	1	0	2	3	4	2	0	3	1	0	0	0	0	0	0	0	2		0	87	0	85	0	0	0	76	0	0
X:32563276|32717410	ENSG00000198947,	DMD	-			+		2	9	11		2	0	0	0	1	0	2	1	9	0	0	1	0	0	1	0	1	0	0	2	1	0	2	0	0	0	0		208	0	0	0	139	0	267	226	244	0
1:65830318|65831879	ENSG00000116675,	DNAJC6	+	hsa_circ_0002454	Jeck2013, Salzman2013	+		2	9	11		0	0	0	1	0	7	2	1	1	0	0	2	0	0	0	0	0	0	0	0	2	2	2	3	0	0	1		0	0	0	1	0	0	0	0	0	0
12:93244887|93246801	ENSG00000102189,	EEA1	-	hsa_circ_0141063	Maass2017	+		1	10	11		0	0	1	0	0	0	0	1	0	1	3	0	0	0	1	2	0	2	3	2	0	0	2	0	2	0	0		0	0	17	0	0	0	0	57	0	26
1:245222688|245246990	ENSG00000203666,	EFCAB2	+	hsa_circ_0017278	Salzman2013	+		0	11	11		0	0	0	0	0	0	1	1	5	0	0	2	0	0	0	2	0	0	5	4	3	1	0	0	0	1	3		0	0	0	0	0	0	21	11	9	0
9:140685300|140695436	ENSG00000181090,	EHMT1	+	hsa_circ_0001905	Jeck2013, Memczak2013, Salzman2013	+		0	11	11		0	0	0	0	0	0	3	1	1	0	2	0	0	4	0	3	0	0	0	3	5	0	4	0	0	3	2		0	0	0	0	0	0	6	11	15	0
5:65317150|65350779	ENSG00000112851,	ERBB2IP	+			+		2	9	11		0	0	2	2	0	0	3	6	4	0	5	1	0	0	0	6	0	0	0	2	3	0	0	0	0	2	0		0	0	26	26	0	0	128	97	52	0
5:65307877|65350779	ENSG00000112851,	ERBB2IP	+			+		0	11	11		0	0	0	0	0	0	3	0	0	0	7	0	0	0	0	2	2	1	7	0	0	1	3	2	0	2	5		0	0	0	0	0	0	150	0	0	0
10:94693901|94700581	ENSG00000138190,	EXOC6	+			+		1	10	11		1	0	0	0	0	0	3	0	0	0	2	0	2	2	0	0	0	2	1	1	0	3	0	0	0	1	4		47	0	0	0	0	0	58	0	0	0
10:102697159|102710510	ENSG00000119906,	FAM178A	+	hsa_circ_0002045	Jeck2013, Salzman2013	+		2	9	11		0	1	3	0	0	0	2	0	0	0	1	1	0	0	0	1	8	0	4	0	0	0	0	2	0	2	4		0	18	11	0	0	0	26	0	0	0
10:15863655|15889942	ENSG00000148481,	FAM188A	-	hsa_circ_0000220	Memczak2013, Salzman2013	+		0	11	11		0	0	0	0	0	0	2	0	0	0	0	5	6	0	0	0	3	0	3	4	3	0	5	0	3	2	12		0	0	0	0	0	0	10	0	0	0
1:78267016|78280916	ENSG00000180488,	FAM73A	+	hsa_circ_0002570	Jeck2013, Salzman2013	+		1	10	11		0	0	0	0	2	0	7	0	4	1	5	0	0	1	0	2	0	1	0	3	0	0	3	0	0	0	5		0	0	0	0	14	0	7	0	20	16
5:147785820|147790328	ENSG00000145868,	FBXO38	+			+		3	8	11		0	0	0	1	3	1	0	0	7	4	3	0	0	3	2	0	0	0	0	0	6	0	1	0	0	2	0		0	0	0	23	25	11	0	0	23	24
6:76018556|76024918	ENSG00000118407,	FILIP1	-			+		1	10	11		0	0	0	0	0	2	2	0	0	0	0	0	7	3	1	0	3	2	0	0	0	0	5	2	2	0	6		0	0	0	0	0	64	124	0	0	0
13:49741380|49749677	ENSG00000102531,	FNDC3A	+	hsa_circ_0004024	Jeck2013, Salzman2013	+		1	10	11		0	0	0	0	0	1	1	1	2	0	2	0	0	1	0	3	0	0	0	0	0	2	2	0	1	0	4		0	0	0	0	0	15	19	15	12	0
9:20923659|20933131	ENSG00000188352,	FOCAD	+	hsa_circ_0005646	Jeck2013	+		1	10	11		0	0	2	0	0	0	3	0	0	0	2	0	3	0	0	1	2	1	0	2	0	0	2	2	0	0	2		0	0	3	0	0	0	9	0	0	0
14:89878278|89878834	ENSG00000053254,	FOXN3	-	hsa_circ_0005987	Jeck2013, Salzman2013	+		1	10	11		0	0	0	0	2	0	3	0	3	2	2	2	6	1	0	0	0	11	0	0	7	0	0	0	0	2	0		0	0	0	0	24	0	46	0	53	39
13:32835753|32841496	ENSG00000073910,	FRY	+	hsa_circ_0029926	Salzman2013	+		3	8	11		2	0	0	3	0	1	0	0	0	2	0	0	0	3	3	1	0	0	1	1	0	0	0	0	2	0	1		21	0	0	20	0	20	0	0	0	22
14:66028055|66028484	ENSG00000033170,	FUT8	+	hsa_circ_0003028	Jeck2013, Salzman2013	+		3	8	11		1	0	1	0	0	2	2	0	0	1	0	0	0	0	0	5	1	0	0	1	0	0	1	2	0	0	3		6	0	5	0	0	7	4	0	0	4
15:50592986|50593565	ENSG00000104064,	GABPB1	-	hsa_circ_0002551	Jeck2013, Salzman2013	+		2	9	11		0	0	0	0	1	2	4	0	3	1	1	0	0	4	0	0	0	3	1	0	0	0	0	0	0	2	2		0	0	0	0	4	13	16	0	8	6
9:130101924|130104613	ENSG00000136895,	GARNL3	+	hsa_circ_0088633	Salzman2013	+		1	10	11		0	1	0	0	0	0	0	1	0	1	0	0	0	0	1	3	0	5	1	0	0	0	2	2	2	0	5		0	1	0	0	0	0	0	4	0	2
7:56049903|56062681	ENSG00000146729,	GBAS	+	hsa_circ_0080251	Salzman2013	+		1	10	11		0	0	0	0	1	0	2	0	1	0	3	2	0	0	0	4	0	4	3	4	0	0	0	5	0	0	1		0	0	0	0	323	0	291	0	517	0
16:4382216|4383520	ENSG00000126603,	GLIS2	+	hsa_circ_0005692	Jeck2013, Salzman2013	+		4	7	11		2	2	1	0	0	2	0	0	0	1	1	0	3	0	2	1	0	0	0	0	0	0	0	0	4	0	2		1	1	0	0	0	0	0	0	0	0
2:191765290|191789319	ENSG00000115419,	GLS	+	hsa_circ_0001085	Memczak2013, Salzman2013	+		1	10	11		0	0	0	0	0	2	1	0	0	0	0	5	3	0	8	0	0	1	2	0	0	2	0	3	0	1	1		0	0	0	0	0	20	28	0	0	0
9:127670656|127674305	ENSG00000136935,	GOLGA1	-	hsa_circ_0002883	Jeck2013, Salzman2013	+		1	10	11		4	0	0	0	0	0	2	0	1	3	1	5	7	0	0	2	0	0	0	0	0	0	1	0	0	1	2		10	0	0	0	0	0	9	0	15	11
14:76633006|76662315	ENSG00000089916,	GPATCH2L	+	hsa_circ_0005252	Jeck2013, Salzman2013	+		3	8	11		0	0	0	1	5	1	1	0	1	0	5	3	0	0	5	0	1	3	0	0	0	0	1	0	0	0	0		0	0	0	22	12	22	39	0	23	0
1:109427897|109446876	ENSG00000121957,	GPSM2	+	hsa_circ_0013386	Salzman2013	+		1	10	11		0	0	0	0	0	4	0	0	3	1	0	2	0	0	0	4	0	6	1	0	0	2	0	3	1	0	5		0	0	0	0	0	14	0	0	14	8
7:50771518|50773020	ENSG00000106070,	GRB10	-	hsa_circ_0080212	Salzman2013	+		3	8	11		0	4	3	2	0	0	2	0	2	0	5	0	0	0	0	4	0	0	0	1	0	0	0	11	3	1	0		0	18	26	11	0	0	28	0	22	0
7:810108|814799	ENSG00000164818,	HEATR2	+	hsa_circ_0001667	Jeck2013, Memczak2013, Salzman2013	+		3	8	11		0	1	0	1	0	1	0	0	0	0	4	0	4	0	4	6	0	0	3	0	1	0	1	2	0	0	0		0	12	0	8	0	20	0	0	0	0
14:31602444|31602881	ENSG00000092148,	HECTD1	-	hsa_circ_0031485	Salzman2013	+		4	7	11		0	6	5	5	0	2	0	0	0	0	2	0	15	0	0	0	0	4	0	1	2	0	0	0	1	1	0		0	132	95	131	0	114	0	0	0	0
11:33307959|33350179	ENSG00000110422,	HIPK3	+	hsa_circ_0008887	Jeck2013, Salzman2013	+		1	10	11		1	0	0	0	0	0	3	0	2	0	3	0	0	5	0	0	1	0	0	0	1	1	2	1	0	0	2		129	0	0	0	0	0	234	0	188	0
5:132426885|132428481	ENSG00000170606,	HSPA4	+	hsa_circ_0001531	Jeck2013, Memczak2013	+		2	9	11		1	0	0	2	0	0	4	2	1	2	0	0	5	0	0	0	0	0	1	0	0	0	0	2	0	1	4		28	0	0	46	0	0	103	72	75	69
12:2929252|2930958	ENSG00000111203,	ITFG2	+	hsa_circ_0000374	Memczak2013, Salzman2013	+		1	10	11		0	0	0	0	0	2	3	0	0	2	3	4	0	0	4	5	1	0	2	0	0	0	2	0	0	0	2		0	0	0	0	0	10	12	0	0	3
1:23397718|23398690	ENSG00000004487,	KDM1A	+	hsa_circ_0010835	Salzman2013	+		2	9	11		0	0	0	3	0	1	4	0	0	0	0	0	0	4	1	2	0	3	4	1	0	0	0	2	0	0	1		0	0	0	30	0	13	25	0	0	0
10:24656048|24669996	ENSG00000120549,	KIAA1217	+			+		2	9	11		0	0	0	0	3	1	0	0	1	3	5	0	0	2	0	0	0	0	1	0	6	0	0	3	2	0	1		0	0	0	0	19	47	0	0	47	44
7:129760589|129762042	ENSG00000128607,	KLHDC10	+	hsa_circ_0002190	Jeck2013, Salzman2013	+		2	9	11		1	0	0	1	0	0	0	0	0	1	3	0	1	0	0	3	3	0	0	0	4	0	0	1	1	0	3		20	0	0	19	0	0	0	0	0	33
17:45741525|45745776	ENSG00000108424,	KPNB1	+	hsa_circ_0000779	Jeck2013, Memczak2013, Salzman2013	+		1	10	11		0	0	1	0	0	0	2	0	1	1	1	2	0	0	0	1	0	0	1	0	0	0	1	0	0	2	1		0	0	60	0	0	0	104	0	74	69
3:134327491|134348537	ENSG00000174611,	KY	-			+		3	8	11		0	1	0	2	1	0	3	1	0	2	0	0	0	0	0	0	2	3	1	2	0	0	0	0	0	0	3		0	7	0	20	11	0	102	56	0	25
12:50821545|50824353	ENSG00000161813,	LARP4	+	hsa_circ_0003664	Jeck2013, Salzman2013	+		3	8	11		2	0	0	0	1	3	2	3	0	2	0	0	0	0	1	0	0	8	2	0	0	3	0	0	0	0	1		6	0	0	0	7	9	7	3	0	3
7:156549087|156619438	ENSG00000105983,	LMBR1	-	hsa_circ_0003511	Jeck2013, Salzman2013	+		4	7	11		4	0	1	0	2	1	0	0	0	0	0	0	3	5	0	4	2	1	1	0	0	0	0	0	0	0	8		24	0	17	0	19	23	0	0	0	0
16:48290521|48311390	ENSG00000102910,	LONP2	+	hsa_circ_0141293	Maass2017	+		0	11	11		0	0	0	0	0	0	5	1	0	1	2	0	6	0	0	1	1	4	1	0	0	0	0	0	0	1	1		0	0	0	0	0	0	48	37	0	22
8:92114447|92115072	ENSG00000214954,	LRRC69	+			+		1	10	11		0	0	0	0	3	0	1	1	1	3	0	0	0	0	1	1	0	0	1	7	0	2	0	0	0	1	0		0	0	0	0	0	0	7	2	2	2
20:13982934|13990619	ENSG00000172264,	MACROD2	+			+		3	8	11		0	0	1	2	1	0	3	0	4	0	0	0	0	0	2	0	0	6	4	0	0	3	5	0	1	0	0		0	0	1	5	1	0	1	0	4	0
2:39559058|39564722	ENSG00000011566,	MAP4K3	-	hsa_circ_0054211	Salzman2013	+		2	9	11		0	0	3	1	0	0	5	0	4	0	6	0	0	0	0	5	0	8	3	0	3	0	2	0	0	0	3		0	0	49	52	0	0	99	0	66	0
22:22153301|22162135	ENSG00000100030,	MAPK1	-	hsa_circ_0004872	Jeck2013, Salzman2013	+		1	10	11		1	0	0	0	0	0	1	1	1	0	2	0	0	2	0	0	0	1	2	0	0	0	1	0	1	0	3		14	0	0	0	0	0	46	19	21	0
5:179688684|179707608	ENSG00000050748,	MAPK9	-	hsa_circ_0001566	Jeck2013, Memczak2013, Salzman2013	+		1	10	11		0	0	0	0	1	0	0	1	0	0	0	0	2	0	0	3	1	1	0	1	2	2	1	0	1	0	0		0	0	0	0	10	0	0	10	0	0
1:46379427|46425149	ENSG00000086015,	MAST2	+	hsa_circ_0003968	Jeck2013	+		2	9	11		0	1	1	0	0	0	0	0	1	0	2	0	0	10	0	1	0	0	0	1	7	0	7	0	0	3	4		0	90	71	0	0	0	0	0	88	0
15:41999926|42005694	ENSG00000174197,	MGA	+			+		3	8	11		1	0	1	1	0	0	5	0	0	0	1	3	0	0	3	3	0	1	0	0	1	0	0	0	0	1	0		10	0	14	7	0	0	21	0	0	0
6:54034326|54095715	ENSG00000146147,	MLIP	+			+		2	9	11		0	1	0	1	0	0	2	0	2	0	5	1	0	0	3	1	0	2	3	2	0	0	0	0	0	0	0		0	32	0	24	0	0	45	0	21	0
7:24663285|24690331	ENSG00000105926,	MPP6	+	hsa_circ_0001685	Jeck2013, Memczak2013, Salzman2013	+		3	8	11		0	3	0	3	0	2	1	0	0	2	0	0	1	0	0	1	0	2	0	3	2	0	0	0	0	3	0		0	8	0	7	0	4	9	0	0	5
22:30374431|30394846	ENSG00000100330,	MTMR3	+	hsa_circ_0009055	Jeck2013	+		2	9	11		0	0	3	0	0	1	8	2	2	1	3	0	0	0	0	3	0	8	0	0	0	3	0	0	0	0	6		0	0	35	0	0	45	59	68	66	45
8:17570723|17573410	ENSG00000129422,	MTUS1	-	hsa_circ_0083442	Salzman2013	+		2	9	11		0	4	3	0	0	0	3	4	0	0	0	1	0	2	0	0	0	2	0	3	2	0	5	2	0	0	0		0	55	34	0	0	0	96	54	0	0
17:8473038|8480656	ENSG00000133026,	MYH10	-	hsa_circ_0042049	Salzman2013	+		2	9	11		2	1	0	0	0	0	1	0	0	0	1	9	0	0	0	1	0	3	0	2	4	0	1	0	0	0	13		4	9	0	0	0	0	27	0	0	0
10:69902697|69921509	ENSG00000138347,	MYPN	+			+		0	11	11		0	0	0	0	0	0	6	0	0	0	4	0	0	0	2	1	0	3	6	3	3	0	0	3	3	0	8		0	0	0	0	0	0	394	0	0	0
14:23862875|23892932	n/a	n/a	-			+		3	8	11		3	0	1	0	0	3	0	0	0	0	2	7	0	4	0	0	0	0	1	3	1	0	0	1	0	4	0		5182	0	4543	0	0	7464	0	0	0	0
14:23871673|23898556	n/a	n/a	-			+		4	7	11		1	0	0	3	5	4	0	0	0	0	0	2	2	1	0	3	0	2	0	0	1	2	0	0	0	0	0		3904	0	0	3260	2730	5859	0	0	0	0
2:206959646|206960515	n/a	n/a	-	hsa_circ_0008245	Jeck2013	+		3	8	11		1	0	1	0	1	0	0	2	0	0	0	0	0	2	0	0	3	0	1	5	2	0	3	0	1	0	0		2	0	0	0	1	0	0	3	0	0
1:219366472|219414650	n/a	n/a	+	hsa_circ_0006963	Jeck2013	+		3	8	11		0	3	4	3	0	0	1	0	1	0	0	2	6	0	0	0	0	0	2	1	9	6	0	0	0	0	0		0	44	45	31	0	0	48	0	29	0
2:56813056|56820808	n/a	n/a	+			+		1	10	11		0	1	0	0	0	0	10	5	9	0	3	0	0	0	1	0	0	13	1	0	0	0	10	0	3	0	30		0	0	0	0	0	0	2	3	7	0
3:37424717|37427861	n/a	n/a	+			+		2	9	11		0	0	9	0	7	0	0	0	0	0	0	13	0	0	0	9	0	5	4	0	5	4	0	0	3	4	6		0	0	5	0	11	0	0	0	0	0
X:139865340|139866824	n/a	n/a	+	hsa_circ_0001946	Memczak2013	+		3	8	11		0	0	2	2	0	4	0	0	3	0	0	2	0	3	0	0	0	0	0	1	0	6	1	2	0	0	3		0	0	0	0	0	0	0	0	0	0
15:87895410|87965263	n/a	n/a	-			+		0	11	11		0	0	0	0	0	0	6	1	2	2	4	11	0	0	0	3	0	4	0	0	0	1	7	0	0	0	3		0	0	0	0	0	0	70	14	22	23
5:155249063|155297434	n/a	n/a	+			+		0	11	11		0	0	0	0	0	0	4	2	3	1	0	0	2	2	0	0	0	1	0	0	0	3	3	0	0	1	1		0	0	0	0	0	0	10	9	5	5
9:86274695|86301070	n/a	n/a	-			+		0	11	11		0	0	0	0	0	0	3	2	0	0	7	5	0	0	0	5	0	0	8	5	4	0	0	4	0	1	8		0	0	0	0	0	0	22	39	0	0
13:33010498|33054774	ENSG00000244754,	N4BP2L2	-			+		3	8	11		1	0	2	0	1	0	4	0	0	1	0	0	3	0	0	1	0	0	4	0	0	0	0	1	0	1	4		10	0	20	0	14	0	60	0	0	12
13:41890982|41910892	ENSG00000172766,	NAA16	+	hsa_circ_0030067	Salzman2013	+		1	10	11		0	0	2	0	0	0	2	0	3	1	1	0	0	0	1	1	0	4	0	0	5	0	1	1	0	0	0		0	0	1	0	0	0	3	0	1	5
11:78180293|78204241	ENSG00000137513,	NARS2	-	hsa_circ_0023812	Salzman2013	+		2	9	11		1	0	0	1	0	0	2	0	0	0	1	0	0	0	2	0	0	2	0	0	0	1	1	1	2	0	3		19	0	0	21	0	0	25	0	0	0
8:71126138|71128999	ENSG00000140396,	NCOA2	-	hsa_circ_0142529	Maass2017	+		1	10	11		0	2	0	0	0	0	2	0	5	0	0	0	3	0	0	2	0	1	0	0	3	0	6	7	0	1	2		0	30	0	0	0	0	30	0	17	0
7:129297183|129330386	ENSG00000106459,	NRF1	+	hsa_circ_0082306	Salzman2013	+		1	10	11		0	0	0	1	0	0	3	0	1	0	1	0	1	0	0	0	0	5	1	0	0	2	3	0	2	0	2		0	0	0	4	0	0	14	0	2	0
6:17669206|17669777	ENSG00000124789,	NUP153	-	hsa_circ_0002049	Jeck2013, Salzman2013	+		4	7	11		2	0	2	0	1	4	0	1	2	0	0	0	0	4	1	1	0	0	0	1	0	0	0	0	0	1	0		16	0	9	0	13	23	0	17	26	0
5:78936674|78964851	ENSG00000164329,	PAPD4	+	hsa_circ_0002260	Jeck2013, Salzman2013	+		3	8	11		0	0	2	0	2	2	3	0	3	0	3	13	0	0	0	0	0	0	4	0	0	1	0	3	0	1	0		0	0	12	0	12	11	33	0	18	0
8:52770020|52773806	ENSG00000168300,	PCMTD1	-	hsa_circ_0142515	Maass2017	+		1	10	11		1	0	0	0	0	0	2	1	0	0	4	0	1	0	0	2	0	1	0	1	0	1	0	1	0	0	1		13	0	0	0	0	0	37	11	0	0
2:178681556|178705110	ENSG00000128655,	PDE11A	-			+		0	11	11		0	0	0	0	0	0	11	0	0	0	2	5	0	2	0	3	0	1	2	3	0	1	1	0	0	0	4		0	0	0	0	0	0	49	0	0	0
4:120517678|120528452	ENSG00000138735,	PDE5A	-	hsa_circ_0002474	Jeck2013, Salzman2013	+		0	11	11		0	0	0	0	0	0	12	0	1	0	4	2	3	0	0	1	0	7	0	0	2	0	2	4	0	0	8		0	0	0	0	0	0	144	0	35	0
15:85657104|85658718	ENSG00000073417,	PDE8A	+	hsa_circ_0003856	Jeck2013, Salzman2013	+		2	9	11		1	0	1	0	0	0	1	1	0	0	0	0	2	0	0	0	0	7	3	0	1	0	0	5	1	0	1		6	0	8	0	0	0	22	15	0	0
4:39915231|39927553	ENSG00000121892,	PDS5A	-	hsa_circ_0007308	Jeck2013, Salzman2013	+		1	10	11		0	4	0	0	0	0	3	0	1	0	4	0	0	0	1	3	0	1	2	4	0	0	2	0	0	0	6		0	10	0	0	0	0	15	0	2	0
6:89858244|89859132	ENSG00000146281,	PM20D2	+			+		2	9	11		1	1	0	0	0	0	6	2	0	0	0	0	2	3	0	0	0	2	1	1	0	0	2	2	0	0	0		13	8	0	0	0	0	13	17	0	0
18:51797730|51800460	ENSG00000101751,	POLI	+	hsa_circ_0007180	Jeck2013, Salzman2013	+		1	10	11		4	0	0	0	0	0	5	0	1	0	3	2	2	0	0	2	0	1	2	0	0	0	0	3	1	0	0		2	0	0	0	0	0	5	0	6	0
3:135820849|135825164	ENSG00000073711,	PPP2R3A	+			+		3	8	11		3	1	1	0	0	0	0	0	0	1	0	5	0	0	0	1	0	2	0	1	0	0	2	0	1	0	2		172	160	117	0	0	0	0	0	0	193
X:299339|308428	ENSG00000167393,	PPP2R3B	-	hsa_circ_0002172	Jeck2013, Salzman2013	+		1	10	11		0	0	1	0	0	0	3	0	0	0	8	12	0	1	0	14	0	7	4	0	2	4	0	2	0	0	0		0	0	24	0	0	0	25	0	0	0
X:299339|323067	ENSG00000167393,	PPP2R3B	-	hsa_circ_0007908	Jeck2013	+		1	10	11		0	0	0	0	0	2	3	0	0	0	0	8	2	2	0	0	1	2	0	2	3	1	2	0	0	0	0		0	0	0	0	0	14	18	0	0	0
20:56846419|56847931	ENSG00000124224,	PPP4R1L	-	hsa_circ_0001172	Jeck2013, Memczak2013	+		1	10	11		0	2	0	0	0	0	0	2	2	0	8	4	3	2	0	2	0	0	0	2	2	0	0	0	0	0	3		0	0	0	0	0	0	0	3	2	0
2:37496758|37544322	ENSG00000115825,	PRKD3	-			+		3	8	11		0	0	1	3	1	0	0	0	0	2	2	2	4	0	0	0	1	2	0	0	0	0	0	1	2	0	0		0	0	4	5	4	0	0	0	0	15
10:54040549|54050050	ENSG00000185532,	PRKG1	+	hsa_circ_0003030	Jeck2013	+		2	9	11		0	1	0	0	4	0	3	4	1	1	0	0	0	0	0	3	0	0	4	0	0	0	0	7	0	2	2		0	42	0	0	44	0	111	46	57	85
9:134312007|134314448	ENSG00000130723,	PRRC2B	+	hsa_circ_0005871	Jeck2013, Salzman2013	+		3	8	11		1	3	0	2	0	0	5	0	0	0	2	0	2	0	0	7	0	0	2	0	0	0	9	0	1	2	0		18	21	0	27	0	0	35	0	0	0
9:123593609|123595734	ENSG00000095261,	PSMD5	-	hsa_circ_0088300	Salzman2013	+		0	11	11		0	0	0	0	0	0	4	0	6	2	3	1	2	0	1	0	0	2	0	0	1	0	0	0	0	2	3		0	0	0	0	0	0	3	0	5	5
8:141856359|141900868	ENSG00000169398,	PTK2	-	hsa_circ_0003221	Jeck2013, Salzman2013	+		1	10	11		3	0	0	0	0	0	4	1	0	0	2	1	1	3	0	0	0	0	0	0	4	3	0	1	0	0	5		7	0	0	0	0	0	19	18	0	0
18:8113484|8143777	ENSG00000173482,	PTPRM	+	hsa_circ_0002872	Jeck2013	+		2	9	11		0	1	1	0	0	0	0	3	1	2	1	0	1	0	0	0	0	0	0	0	4	0	2	0	1	1	0		0	50	36	0	0	0	0	59	43	46
12:72163580|72167802	ENSG00000080371,	RAB21	+	hsa_circ_0141055	Maass2017	+		1	10	11		0	0	0	0	0	1	2	3	0	5	2	0	0	0	0	0	0	1	1	0	10	0	0	2	0	2	3		0	0	0	0	0	41	72	42	0	45
3:8977555|8983488	ENSG00000070950,	RAD18	-	hsa_circ_0001264	Jeck2013, Memczak2013	+		3	8	11		1	0	0	1	0	3	1	0	0	3	0	0	0	0	3	0	0	2	3	2	0	0	0	1	0	0	1		1	0	0	2	0	3	6	0	0	1
8:95390408|95423543	ENSG00000197275,	RAD54B	-	hsa_circ_0084893	Salzman2013	+		0	11	11		0	0	0	0	0	0	2	0	0	2	4	1	5	0	0	1	0	1	0	0	0	3	2	2	1	0	0		0	0	0	0	0	0	3	0	0	1
18:9524592|9525849	ENSG00000017797,	RALBP1	+	hsa_circ_0005158	Jeck2013, Salzman2013	+		1	10	11		0	0	0	0	0	3	0	0	5	0	0	0	5	8	0	4	0	2	0	3	3	5	0	0	0	4	6		0	0	0	0	0	10	0	0	17	0
20:20634174|20661445	ENSG00000188559,	RALGAPA2	-	hsa_circ_0141648	Maass2017	+		3	8	11		0	2	1	4	0	0	3	0	0	0	1	1	0	0	0	0	0	0	2	1	1	0	1	0	0	0	2		0	16	14	23	0	0	21	0	0	0
20:20563694|20571958	ENSG00000188559,	RALGAPA2	-	hsa_circ_0059572	Salzman2013	+		0	11	11		0	0	0	0	0	0	1	0	1	0	1	0	3	4	0	0	0	0	1	2	1	0	1	0	1	0	1		0	0	0	0	0	0	49	0	54	0
11:47462710|47463473	ENSG00000165917,	RAPSN	-			+		2	9	11		2	1	0	0	0	0	0	0	0	0	2	1	0	3	1	0	0	2	1	2	0	2	0	0	0	0	2		25	13	0	0	0	0	0	0	0	0
1:65243306|65255197	ENSG00000162437,	RAVER2	+	hsa_circ_0012856	Salzman2013	+		1	10	11		0	0	0	1	0	0	1	0	1	0	0	0	0	1	0	1	1	0	0	0	3	0	0	1	1	1	2		0	0	0	15	0	0	24	0	20	0
1:24840804|24841057	ENSG00000117602,	RCAN3	+	hsa_circ_0003553	Jeck2013, Salzman2013	+		3	8	11		0	0	2	1	5	0	0	0	3	0	0	1	0	0	0	1	0	1	0	1	0	0	0	2	0	2	2		0	0	0	2	2	0	0	0	1	0
9:4823548|4833228	ENSG00000120158,	RCL1	+	hsa_circ_0006134	Jeck2013, Salzman2013	+		3	8	11		0	1	2	1	0	0	2	3	0	1	0	0	0	0	1	0	8	0	1	0	2	0	0	0	0	0	9		0	23	15	22	0	0	39	22	0	11
6:139264650|139265759	ENSG00000135597,	REPS1	-	hsa_circ_0004368	Jeck2013, Salzman2013	+		0	11	11		0	0	0	0	0	0	4	7	4	0	0	3	0	0	0	0	2	10	5	2	9	0	0	0	0	4	1		0	0	0	0	0	0	9	10	11	0
15:41036245|41037457	ENSG00000137824,	RMDN3	-	hsa_circ_0004942	Jeck2013, Salzman2013	+		3	8	11		2	1	1	0	0	0	0	0	0	0	0	4	0	1	0	1	0	3	0	0	2	3	0	0	0	1	1		2	4	7	0	0	0	0	0	0	0
2:86992150|86993147	ENSG00000153561,	RMND5A	+			+		3	8	11		2	1	0	0	0	1	0	1	1	0	0	0	0	0	0	1	0	0	1	0	0	0	1	0	3	1	1		93	70	0	0	0	95	0	136	115	0
13:51501543|51523641	ENSG00000136104,	RNASEH2B	+	hsa_circ_0000489	Jeck2013, Memczak2013, Salzman2013	+		3	8	11		1	0	2	0	0	1	0	2	0	0	0	1	0	0	4	3	0	0	0	1	0	2	0	1	0	0	3		4	0	5	0	0	1	0	10	0	0
12:120995085|120995485	ENSG00000022840,	RNF10	+	hsa_circ_0028899	Salzman2013	+		1	10	11		0	0	0	0	0	3	2	1	0	1	5	0	6	5	0	10	0	0	0	3	0	1	5	0	0	0	0		0	0	0	0	0	55	96	170	0	69
13:76195899|76335174	ENSG00000261553,	RP11-29G8.3	+			+		1	10	11		1	0	0	0	0	0	5	0	0	0	0	2	0	0	5	0	0	2	4	1	1	1	1	0	0	0	3		35	0	0	0	0	0	112	0	0	0
5:137150022|137159149	ENSG00000250159,	RP11-381K20.2	-			+		2	9	11		2	0	0	1	0	0	5	0	0	3	0	0	2	0	0	4	0	0	0	3	0	0	5	1	1	0	8		7	0	0	1	0	0	11	0	0	4
14:39746138|39818181	ENSG00000258941,ENSG00000150527,	RP11-407N17.3, CTAGE5	+	hsa_circ_0031742	Salzman2013	+		1	10	11		0	0	1	0	0	0	2	2	7	1	0	0	0	0	0	0	8	1	2	0	0	0	0	0	3	4	1		0	0	10	0	0	0	21	29	26	20
14:70690279|70694421	ENSG00000258422,	RP11-486O13.2	+			+		2	9	11		0	0	0	2	1	0	2	4	0	0	4	0	0	2	0	1	0	0	2	0	0	0	6	4	0	0	1		0	0	0	1	1	0	7	4	0	0
18:24954131|24972831	ENSG00000264151,	RP11-739N10.1	-			+		1	10	11		3	0	0	0	0	0	0	0	7	0	4	0	0	3	4	7	0	11	4	5	0	0	10	0	0	0	5		4	0	0	0	0	0	0	0	20	0
10:16794538|16824083	ENSG00000148484,	RSU1	-	hsa_circ_0006577	Jeck2013, Salzman2013	+		1	10	11		0	0	0	0	1	0	0	4	4	0	7	0	0	0	0	2	0	0	5	2	3	0	2	0	3	0	4		0	0	0	0	8	0	0	16	13	0
8:93088193|93093521	ENSG00000079102,	RUNX1T1	-			+		1	10	11		0	0	0	1	0	0	1	1	3	3	0	0	0	1	0	1	0	0	1	0	0	0	0	0	2	5	3		0	0	0	5	0	0	3	2	7	3
6:76344423|76412788	ENSG00000112701,	SENP6	+			+		4	7	11		0	2	1	0	1	2	0	0	1	0	1	5	0	0	1	0	0	6	0	0	0	0	1	0	0	0	1		0	30	23	0	28	40	0	0	21	0
18:42281140|42281797	ENSG00000152217,	SETBP1	+	hsa_circ_0006491	Jeck2013, Salzman2013	+		2	9	11		1	0	3	0	0	0	2	0	4	0	3	3	0	0	0	1	0	0	5	3	0	0	2	0	5	0	0		14	0	13	0	0	0	26	0	14	0
1:108690901|108703915	ENSG00000085491,	SLC25A24	-	hsa_circ_0004270	Jeck2013, Salzman2013	+		0	11	11		0	0	0	0	0	0	4	0	1	0	11	3	0	0	0	3	0	2	0	0	6	0	2	2	0	1	2		0	0	0	0	0	0	26	0	16	0
2:114476731|114493435	ENSG00000115084,	SLC35F5	-			+		2	9	11		2	0	0	0	1	0	2	0	0	0	3	0	1	0	0	3	0	0	1	2	1	0	1	0	0	0	3		43	0	0	0	47	0	98	0	0	0
3:27490142|27493989	ENSG00000033867,	SLC4A7	-	hsa_circ_0001277	Jeck2013, Memczak2013, Salzman2013	+		2	9	11		1	0	0	2	0	0	3	0	3	0	0	1	0	0	1	0	0	0	0	4	2	3	0	0	1	1	0		30	0	0	43	0	0	42	0	47	0
2:40655613|40657444	ENSG00000183023,	SLC8A1	-	hsa_circ_0000994	Memczak2013, Salzman2013	+		1	10	11		0	0	0	3	0	0	4	1	2	0	0	4	0	0	0	0	0	0	0	2	0	9	0	4	2	9	7		0	0	0	5	0	0	3	2	0	0
7:17915103|17915413	ENSG00000071189,	SNX13	-	hsa_circ_0079521	Salzman2013	+		2	9	11		0	3	0	1	0	0	1	4	0	0	0	0	0	1	1	2	0	1	0	0	0	1	1	0	0	0	1		0	47	0	24	0	0	63	68	0	0
1:48821342|48825442	ENSG00000132122,	SPATA6	-	hsa_circ_0008202	Jeck2013, Salzman2013	+		2	9	11		0	2	0	1	0	0	2	4	0	0	0	0	2	0	0	3	0	0	0	2	3	4	0	0	0	1	3		0	6	0	1	0	0	5	3	0	0
2:45773871|45780869	ENSG00000068784,	SRBD1	-	hsa_circ_0005542	Jeck2013, Salzman2013	+		1	10	11		0	0	0	0	1	0	0	0	0	1	0	0	0	2	5	6	0	4	5	0	0	0	3	5	0	1	4		0	0	0	0	5	0	0	0	0	14
12:57640587|57641981	ENSG00000185482,	STAC3	-	hsa_circ_0027234	Salzman2013	+		0	11	11		0	0	0	0	0	0	3	1	0	0	2	0	0	0	1	2	0	2	3	2	0	0	0	2	0	3	2		0	0	0	0	0	0	526	789	0	0
4:4650704|4651269	ENSG00000247708,	STX18-AS1	+	hsa_circ_0009031	Jeck2013	+		1	10	11		0	0	0	0	2	0	1	0	2	0	6	0	0	0	3	2	0	1	0	1	4	0	1	0	0	0	1		0	0	0	0	1	0	2	0	0	0
7:75633076|75643205	ENSG00000127952,	STYXL1	-	hsa_circ_0080762	Salzman2013	+		1	10	11		0	0	2	0	0	0	5	0	1	2	10	2	0	0	0	8	0	7	3	0	0	0	4	0	1	0	0		0	0	4	0	0	0	29	0	3	4
11:67934449|67942650	ENSG00000110066,	SUV420H1	-			+		2	9	11		0	0	2	1	0	0	0	2	3	0	11	0	0	4	0	0	2	3	5	0	4	0	0	0	0	1	0		0	0	11	19	0	0	0	13	17	0
6:152570296|152577900	ENSG00000131018,	SYNE1	-	hsa_circ_0002894	Jeck2013, Salzman2013	+		1	10	11		0	0	0	1	0	0	0	3	2	0	7	1	0	0	0	0	0	1	1	2	0	1	3	0	0	0	6		0	0	0	25	0	0	0	56	55	0
3:100013931|100016889	ENSG00000036054,	TBC1D23	+	hsa_circ_0005605	Jeck2013, Salzman2013	+		2	9	11		1	0	0	0	1	0	2	0	1	0	1	1	0	0	0	0	0	2	0	1	2	1	0	0	0	0	2		12	0	0	0	16	0	46	0	34	0
17:80842021|80869665	ENSG00000141556,	TBCD	+	hsa_circ_0004382	Jeck2013, Salzman2013	+		3	8	11		0	1	0	1	1	0	2	1	1	0	0	3	0	0	0	0	0	2	0	0	0	2	1	2	0	0	0		0	5	0	2	6	0	8	12	11	0
4:107037360|107231155	ENSG00000145348,	TBCK	-			+		3	8	11		8	0	0	2	2	0	0	2	5	4	1	0	0	0	0	0	2	0	0	0	2	0	6	0	0	0	4		0	0	0	0	0	0	0	2	1	4
4:107216251|107230146	ENSG00000145348,	TBCK	-	hsa_circ_0003673	Jeck2013	+		1	10	11		4	0	0	0	0	0	2	0	5	1	0	0	0	0	1	0	0	1	0	2	4	1	3	0	1	0	0		9	0	0	0	0	0	21	0	14	10
3:195785155|195787118	ENSG00000072274,	TFRC	-	hsa_circ_0068610	Salzman2013	+		3	8	11		1	0	0	2	0	2	5	0	0	0	1	2	1	0	0	1	0	1	0	2	0	0	4	0	0	0	0		93	0	0	50	0	65	96	0	0	0
3:119222379|119232566	ENSG00000113845,	TIMMDC1	+	hsa_circ_0066875	Salzman2013	+		1	10	11		3	0	0	0	0	0	10	0	7	0	4	0	10	0	0	0	0	15	6	6	0	5	0	0	0	1	11		42	0	0	0	0	0	58	0	43	0
1:151144744|151146091	ENSG00000163157,ENSG00000163159,	TMOD4, VPS72	-	hsa_circ_0014112	Salzman2013	+		1	10	11		0	0	0	1	0	0	0	0	0	2	5	4	0	2	0	4	0	1	7	0	1	0	2	0	0	0	2		0	0	0	226	0	0	0	0	0	251
6:123599463|123703292	ENSG00000186439,	TRDN	-			+		1	10	11		0	1	0	0	0	0	0	1	2	1	5	0	0	0	0	4	1	0	1	0	0	2	0	3	0	0	3		0	450	0	0	0	0	0	557	515	447
6:123637602|123687327	ENSG00000186439,	TRDN	-			+		1	10	11		0	0	0	1	0	0	7	1	0	0	5	5	5	0	0	9	0	2	2	3	0	0	0	0	0	0	8		0	0	0	252	0	0	580	504	0	0
10:116730127|116734144	ENSG00000165832,	TRUB1	+	hsa_circ_0020092	Salzman2013	+		1	10	11		0	0	0	2	0	0	3	0	0	0	5	0	0	0	0	9	0	7	6	2	1	0	3	0	0	2	2		0	0	0	9	0	0	6	0	0	0
11:113194010|113196367	ENSG00000149292,	TTC12	+			+		2	9	11		0	0	1	0	1	0	1	1	0	1	6	0	0	1	3	0	0	0	0	0	1	0	3	0	0	2	0		0	0	2	0	6	0	11	5	0	1
2:179623711|179623899	ENSG00000155657,	TTN	-			+		3	8	11		1	0	1	0	2	0	4	0	1	0	0	5	1	0	0	7	0	0	3	1	0	0	0	0	0	0	2		13754	0	13794	0	15553	0	18823	0	14388	0
2:179537362|179538437	ENSG00000155657,	TTN	-			+		1	10	11		0	1	0	0	0	0	1	5	0	1	0	0	5	0	0	0	0	0	1	2	0	2	2	0	0	2	2		0	1546	0	0	0	0	1910	3253	0	1794
2:179575465|179575634	ENSG00000155657,	TTN	+			+		0	11	11		0	0	0	0	0	0	0	0	2	4	3	3	2	2	4	0	3	0	4	0	0	0	0	0	11	0	2		0	0	0	0	0	0	0	0	11670	13947
2:179485829|179486820	ENSG00000237298,ENSG00000155657,	TTN-AS1, TTN	-			+		2	9	11		0	0	0	2	0	3	1	0	0	2	2	0	2	0	1	0	0	0	1	2	0	0	0	2	0	1	0		0	0	0	5192	0	6531	7262	0	0	6818
13:113170754|113181798	ENSG00000126216,	TUBGCP3	-	hsa_circ_0000504	Jeck2013, Memczak2013, Salzman2013	+		1	10	11		0	3	0	0	0	0	0	0	0	1	0	0	7	0	2	4	4	0	7	0	2	0	3	0	0	3	5		0	16	0	0	0	0	0	0	0	2
13:96622366|96648389	ENSG00000102595,	UGGT2	-			+		2	9	11		2	0	0	0	0	1	2	1	0	1	3	0	0	1	0	13	0	0	2	0	1	0	0	2	0	0	0		2	0	0	0	0	4	5	5	0	4
19:30462100|30503438	ENSG00000105176,	URI1	+			+		1	10	11		0	0	2	0	0	0	0	1	0	1	1	0	0	0	0	0	0	2	1	0	0	1	3	2	3	0	2		0	0	17	0	0	0	0	26	0	22
17:58342773|58372162	ENSG00000170832,	USP32	-	hsa_circ_0044949	Salzman2013	+		0	11	11		0	0	0	0	0	0	2	3	3	0	0	1	1	0	3	7	0	6	0	0	0	0	0	1	1	0	3		0	0	0	0	0	0	25	37	27	0
3:184631307|184689540	ENSG00000156931,	VPS8	+			+		4	7	11		1	2	1	1	0	0	0	0	2	0	2	1	0	3	0	0	0	0	2	0	0	0	0	1	0	1	0		19	10	14	11	0	0	0	0	23	0
2:58311224|58316858	ENSG00000028116,	VRK2	+	hsa_circ_0141889	Maass2017	+		1	10	11		0	0	0	1	0	0	3	0	0	1	1	1	0	6	0	0	0	0	1	1	0	0	0	1	0	3	3		0	0	0	18	0	0	10	0	0	10
8:87386259|87393858	ENSG00000123124,	WWP1	+			+		2	9	11		0	0	1	0	1	0	1	0	0	0	5	0	0	3	0	1	0	0	0	2	3	1	0	2	0	2	0		0	0	13	0	7	0	11	0	0	0
20:21306917|21349228	ENSG00000088930,	XRN2	+	hsa_circ_0059581	Salzman2013	+		2	9	11		0	0	0	0	2	2	2	0	0	1	4	0	0	0	1	2	3	0	0	2	0	4	0	2	0	0	0		0	0	0	0	17	23	27	0	0	9
11:74570203|74574066	ENSG00000166435,	XRRA1	-			+		2	9	11		0	6	12	0	0	0	5	0	0	0	8	0	0	3	0	4	0	1	0	0	1	0	2	1	0	0	1		0	7	6	0	0	0	9	0	0	0
10:27431316|27434519	ENSG00000136758,	YME1L1	-	hsa_circ_0005633	Jeck2013, Salzman2013	+		3	8	11		1	0	2	0	0	4	0	1	2	2	1	0	0	0	0	1	0	0	0	2	0	0	0	0	0	2	3		58	0	40	0	0	52	0	48	47	38
1:155644801|155649303	ENSG00000163374,	YY1AP1	-	hsa_circ_0003608	Jeck2013	+		1	10	11		0	0	0	0	0	3	0	5	0	1	0	0	0	3	1	0	0	3	0	5	1	2	0	3	0	0	4		0	0	0	0	0	11	0	15	0	18
9:14639894|14674383	ENSG00000175893,	ZDHHC21	-	hsa_circ_0002654	Jeck2013	+		3	8	11		0	0	1	1	3	0	3	0	0	0	0	0	0	0	2	2	9	0	0	2	0	0	0	3	1	0	2		0	0	5	14	8	0	12	0	0	0
1:35846860|35855699	ENSG00000146463,	ZMYM4	+	hsa_circ_0011542	Salzman2013	+		1	10	11		1	0	0	0	0	0	2	0	2	0	2	0	0	0	0	4	0	4	0	2	0	6	0	1	0	4	2		14	0	0	0	0	0	22	0	21	0
19:58772217|58775042	ENSG00000198131,ENSG00000269545,ENSG00000268516,	ZNF544, CTD-3138B18.4, CTD-3138B18.5	+	hsa_circ_0141449	Maass2017	+		0	11	11		0	0	0	0	0	0	2	0	2	0	1	4	0	1	0	1	0	2	0	0	0	1	2	2	0	0	3		0	0	0	0	0	0	8	0	6	0
16:31733947|31734674	ENSG00000197302,	ZNF720	+	hsa_circ_0007059	Jeck2013, Salzman2013	+		4	7	11		0	0	3	3	7	6	3	0	0	0	0	4	4	0	0	0	0	0	12	6	0	3	0	3	0	0	0		0	0	4	4	4	2	7	0	0	0
19:52785364|52786666	ENSG00000196214,	ZNF766	+	hsa_circ_0052095	Salzman2013	+		2	9	11		2	0	0	0	0	1	3	0	3	1	0	0	0	4	3	0	0	5	0	2	0	0	5	0	0	6	0		4	0	0	0	0	5	3	0	6	2
4:146767108|146770713	ENSG00000151612,	ZNF827	-	hsa_circ_0003187	Jeck2013, Salzman2013	+		2	9	11		0	2	0	1	0	0	2	0	0	0	1	0	0	0	0	6	0	2	3	2	0	1	0	3	0	3	0		0	4	0	10	0	0	9	0	0	0
19:23521529|23545527	ENSG00000167232,	ZNF91	-			+		2	9	11		0	0	1	1	0	0	0	0	0	0	2	3	0	0	0	1	2	0	7	0	0	2	0	1	0	2	3		0	0	8	13	0	0	0	0	0	0
10:126662214|126662967	ENSG00000019995,	ZRANB1	+	hsa_circ_0020340	Salzman2013	+		1	10	11		0	0	2	0	0	0	0	1	0	1	0	0	0	6	0	0	0	0	1	0	2	2	3	3	2	0	2		0	0	65	0	0	0	0	101	0	77
13:95813443|95840796	ENSG00000125257,	ABCC4	-	hsa_circ_0030586	Salzman2013	+		4	6	10		1	0	1	2	1	0	0	0	0	0	0	0	2	0	0	1	2	0	3	0	0	5	0	0	0	0	2		10	0	6	6	9	0	0	0	0	0
12:109660312|109661709	ENSG00000076555,	ACACB	+	hsa_circ_0028123	Salzman2013	+		3	7	10		0	1	2	0	1	0	0	0	4	1	0	0	0	1	0	2	0	1	0	0	0	0	0	1	0	0	1		0	38	42	0	40	0	0	0	27	29
1:147120048|147131890	ENSG00000162836,	ACP6	-			+		1	9	10		2	0	0	0	0	0	2	1	0	0	0	9	0	0	0	2	3	0	5	0	0	2	4	0	0	0	2		1	0	0	0	0	0	4	4	0	0
15:43627143|43628024	ENSG00000168803,	ADAL	+	hsa_circ_0034947	Salzman2013	+		1	9	10		0	0	0	0	0	1	1	0	1	0	3	2	0	0	0	0	5	6	0	2	2	5	0	0	0	0	0		0	0	0	0	0	12	16	0	6	0
18:12370848|12371690	ENSG00000141385,	AFG3L2	-	hsa_circ_0005268	Jeck2013	+		2	8	10		0	1	2	0	0	0	0	0	0	0	1	0	0	0	1	0	2	1	0	0	0	2	0	2	0	2	1		0	36	21	0	0	0	0	0	0	0
2:64778577|64780543	ENSG00000119844,	AFTPH	+	hsa_circ_0001021	Memczak2013, Salzman2013	+		3	7	10		0	2	0	0	1	1	2	0	0	0	0	0	0	0	0	4	1	2	0	0	0	0	2	0	0	1	1		0	4	0	0	7	13	9	0	0	0
5:76342172|76344097	ENSG00000164252,	AGGF1	+	hsa_circ_0008620	Jeck2013	+		1	9	10		0	0	5	0	0	0	0	2	1	1	0	0	0	2	1	0	1	3	0	0	1	0	2	0	0	0	0		0	0	4	0	0	0	0	12	5	6
17:19554860|19575269	ENSG00000072210,	ALDH3A2	+	hsa_circ_0008603	Jeck2013, Salzman2013	+		1	9	10		0	1	0	0	0	0	3	0	0	0	0	0	1	0	0	0	2	3	0	1	2	0	2	3	0	0	1		0	35	0	0	0	0	72	0	0	0
2:73659326|73682422	ENSG00000116127,	ALMS1	+	hsa_circ_0055235	Salzman2013	+		2	8	10		2	0	0	0	3	0	0	3	0	3	3	1	0	0	0	0	0	1	2	0	0	0	0	0	0	2	3		12	0	0	0	13	0	0	11	0	7
2:190593386|190609514	ENSG00000151687,	ANKAR	+	hsa_circ_0005644	Jeck2013	+		1	9	10		0	0	0	0	1	0	0	2	0	1	1	0	0	0	6	0	0	2	0	3	0	0	3	1	0	0	3		0	0	0	0	6	0	0	5	0	5
11:22225350|22284589	ENSG00000171714,	ANO5	+			+		0	10	10		0	0	0	0	0	0	0	0	2	3	0	0	2	5	0	0	4	0	3	0	2	5	0	0	1	6	0		0	0	0	0	0	0	0	0	130	123
4:148867768|148887990	ENSG00000071205,	ARHGAP10	+	hsa_circ_0006473	Jeck2013, Salzman2013	+		1	9	10		0	0	0	0	1	0	3	0	0	0	0	0	0	0	0	2	1	4	5	0	0	0	3	1	1	1	0		0	0	0	0	17	0	40	0	0	0
11:120276827|120302620	ENSG00000196914,	ARHGEF12	+	hsa_circ_0024609	Salzman2013	+		1	9	10		0	0	3	0	0	0	4	2	0	0	4	0	3	1	0	0	1	4	0	0	0	0	1	0	2	0	0		0	0	48	0	0	0	159	60	0	0
13:111857636|111885640	ENSG00000102606,	ARHGEF7	+	hsa_circ_0030914	Salzman2013	+		3	7	10		0	0	1	1	1	0	0	0	0	0	0	4	1	0	0	1	0	0	0	1	0	0	0	0	1	3	1		0	0	11	8	13	0	0	0	0	0
6:157431606|157454341	ENSG00000049618,	ARID1B	+	hsa_circ_0006305	Jeck2013, Salzman2013	+		2	8	10		4	0	0	0	2	0	2	0	0	1	0	6	0	0	0	4	1	0	0	1	0	6	0	0	0	1	0		20	0	0	0	9	0	15	0	0	15
3:93714718|93722752	ENSG00000169379,	ARL13B	+	hsa_circ_0006135	Jeck2013, Salzman2013	+		0	10	10		0	0	0	0	0	0	2	0	0	0	6	3	2	0	2	0	0	3	3	3	1	3	0	0	0	0	0		0	0	0	0	0	0	2	0	0	0
8:131164982|131193126	ENSG00000153317,	ASAP1	-	hsa_circ_0008934	Jeck2013, Salzman2013	+		1	9	10		0	1	0	0	0	0	0	5	0	3	0	3	0	0	4	0	0	3	0	0	1	0	6	0	2	2	0		0	11	0	0	0	0	0	17	0	16
2:24090705|24092631	ENSG00000119778,	ATAD2B	-	hsa_circ_0052958	Salzman2013	+		1	9	10		0	0	0	3	0	0	1	0	0	0	0	3	1	4	0	1	0	2	2	0	5	0	0	0	0	0	4		0	0	0	12	0	0	16	0	0	0
12:110734404|110734542	ENSG00000174437,	ATP2A2	+			+		2	8	10		0	0	2	0	0	1	0	0	1	2	4	2	0	1	0	0	0	0	0	0	1	2	2	0	0	0	0		0	0	1321	0	0	2325	0	0	1483	1757
12:110778464|110780253	ENSG00000174437,	ATP2A2	+	hsa_circ_0002628	Jeck2013, Salzman2013	+		1	9	10		0	0	0	0	0	1	5	0	0	0	4	4	0	0	0	0	0	4	1	7	0	1	0	3	0	0	4		0	0	0	0	0	2515	1514	0	0	0
10:117221451|117228839	ENSG00000107518,	ATRNL1	+	hsa_circ_0140797	Maass2017	+		2	8	10		1	0	0	0	2	0	0	0	1	1	0	0	0	2	0	1	1	0	1	1	0	0	0	3	0	0	0		2	0	0	0	3	0	0	0	3	8
6:16658007|16753578	ENSG00000124788,	ATXN1	-	hsa_circ_0004032	Jeck2013, Salzman2013	+		1	9	10		0	0	1	0	0	0	0	0	0	1	1	1	1	1	0	0	2	2	0	0	0	0	0	0	0	2	1		0	0	16	0	0	0	0	0	0	16
1:235628953|235658138	ENSG00000162885,	B3GALNT2	-	hsa_circ_0017065	Salzman2013	+		2	8	10		0	0	0	2	2	0	0	0	2	1	1	1	0	0	0	1	0	0	0	0	0	0	0	2	0	2	2		0	0	0	34	10	0	0	0	27	20
2:215617171|215646233	ENSG00000138376,	BARD1	-	hsa_circ_0141812	Maass2017	+		1	9	10		0	0	0	0	0	1	0	7	0	0	5	4	0	6	3	0	0	9	0	0	7	0	1	1	0	0	0		0	0	0	0	0	14	0	36	0	0
7:33185854|33217203	ENSG00000122507,	BBS9	+	hsa_circ_0003162	Jeck2013, Salzman2013	+		1	9	10		0	0	0	0	0	4	0	0	1	0	0	0	1	3	3	0	4	4	0	0	5	0	0	0	0	1	5		0	0	0	0	0	6	0	0	5	0
12:70065208|70072673	ENSG00000127325,	BEST3	-			+		2	8	10		0	0	3	0	2	0	2	0	1	0	1	0	0	0	0	0	0	5	2	0	0	0	3	2	0	1	0		0	0	34	0	42	0	64	0	30	0
21:40578034|40601362	ENSG00000185658,	BRWD1	-	hsa_circ_0001192	Memczak2013, Salzman2013	+		3	7	10		2	4	0	2	0	0	0	0	0	2	4	0	0	0	4	6	0	0	0	0	4	4	0	0	0	0	1		17	28	0	32	0	0	0	0	0	25
11:76174865|76183884	ENSG00000158636,	C11orf30	+	hsa_circ_0007458	Jeck2013, Salzman2013	+		1	9	10		0	0	0	1	0	0	1	0	0	0	3	2	0	0	0	1	1	0	0	5	1	0	0	0	0	1	1		0	0	0	23	0	0	11	0	0	0
15:36936479|37002162	ENSG00000186073,	C15orf41	+			+		0	10	10		0	0	0	0	0	0	0	0	5	2	0	3	0	0	0	1	1	4	2	0	5	0	2	0	0	0	1		0	0	0	0	0	0	0	0	47	20
4:114452372|114469885	ENSG00000145349,	CAMK2D	-	hsa_circ_0008026	Jeck2013, Salzman2013	+		3	7	10		0	1	2	2	0	0	0	0	0	0	3	7	0	0	0	0	0	0	9	0	0	0	0	4	1	3	11		0	48	68	31	0	0	0	0	0	0
6:17465778|17514185	ENSG00000112186,	CAP2	+			+		1	9	10		0	0	0	0	0	2	0	0	3	0	2	0	0	0	0	4	5	0	3	0	0	1	0	2	2	0	4		0	0	0	0	0	103	0	0	130	0
1:193202123|193205486	ENSG00000134371,	CDC73	+	hsa_circ_0003820	Jeck2013	+		1	9	10		0	0	0	0	0	4	2	0	3	0	2	0	0	0	0	2	1	5	4	0	0	0	0	0	1	4	0		0	0	0	0	0	6	34	0	10	0
5:133647983|133657594	ENSG00000006837,ENSG00000273345,	CDKL3, CTD-2410N18.4	-	hsa_circ_0142177	Maass2017	+		1	9	10		1	0	0	0	0	0	2	0	1	0	6	0	0	0	0	3	4	1	0	3	0	0	2	0	1	0	0		1	0	0	0	0	0	3	0	4	0
22:17982114|17984048	ENSG00000099954,	CECR2	+	hsa_circ_0062163	Salzman2013	+		2	8	10		4	0	1	0	0	0	0	2	1	0	0	0	0	2	0	3	2	0	2	0	1	0	0	0	0	0	6		23	0	9	0	0	0	0	33	23	0
17:64059081|64066119	ENSG00000154240,	CEP112	-	hsa_circ_0141362	Maass2017	+		2	8	10		0	0	0	3	0	2	2	0	0	0	5	0	0	2	5	2	0	2	0	1	0	0	0	0	0	2	0		0	0	0	8	0	16	24	0	0	0
1:146731491|146739177	ENSG00000131778,	CHD1L	+			+		1	9	10		3	0	2	0	2	0	0	0	0	0	0	0	1	4	4	0	0	0	0	2	2	6	4	1	5	0	0		7	0	14	0	10	0	0	0	0	0
8:61653818|61655656	ENSG00000171316,	CHD7	+	hsa_circ_0084582	Salzman2013	+		3	7	10		0	0	0	4	2	4	4	4	0	0	0	0	0	0	1	0	0	0	0	1	2	0	1	0	3	0	0		0	0	0	4	4	8	9	3	0	0
2:122166600|122227536	ENSG00000074054,	CLASP1	-			+		1	9	10		2	0	0	0	0	0	3	3	2	0	0	5	0	0	0	2	3	2	0	0	0	0	1	3	0	0	0		35	0	0	0	0	0	68	80	56	0
22:19241482|19241750	ENSG00000070371,	CLTCL1	-	hsa_circ_0062232	Salzman2013	+		0	10	10		0	0	0	0	0	0	4	0	0	0	2	1	3	1	0	4	0	1	2	0	0	0	0	0	3	0	3		0	0	0	0	0	0	50	0	0	0
1:224553581|224559125	ENSG00000143771,	CNIH4	+	hsa_circ_0000190	Memczak2013	+		2	8	10		0	1	0	1	0	0	4	0	3	0	0	0	0	0	0	6	0	0	1	0	0	0	5	2	0	1	3		0	36	0	26	0	0	82	0	39	0
12:70671912|70704797	ENSG00000111596,	CNOT2	+	hsa_circ_0007127	Jeck2013, Salzman2013	+		0	10	10		0	0	0	0	0	0	5	0	3	0	3	1	0	0	2	0	0	0	3	0	0	4	5	1	0	1	0		0	0	0	0	0	0	41	0	29	0
1:230798887|230810870	ENSG00000135775,	COG2	+	hsa_circ_0016868	Salzman2013	+		1	9	10		1	0	0	0	0	0	6	0	0	4	2	2	1	0	0	2	0	2	0	0	0	0	0	0	3	0	4		5	0	0	0	0	0	13	0	0	9
13:46090278|46104915	ENSG00000136152,	COG3	+	hsa_circ_0006607	Jeck2013, Salzman2013	+		1	9	10		0	0	0	0	2	0	0	0	0	0	2	2	0	2	0	4	0	5	1	0	0	2	0	1	0	0	3		0	0	0	0	5	0	0	0	0	0
5:173371970|173380275	ENSG00000113742,	CPEB4	+	hsa_circ_0008042	Jeck2013, Salzman2013	+		2	8	10		0	0	1	0	1	0	0	1	0	3	2	0	0	0	0	3	0	4	4	0	0	0	0	3	0	0	6		0	0	54	0	53	0	0	70	0	58
2:36605500|36623930	ENSG00000150938,	CRIM1	+	hsa_circ_0005507	Jeck2013	+		3	7	10		2	1	0	0	3	0	1	0	0	1	0	0	2	0	0	5	0	0	1	0	0	2	0	0	0	0	2		55	57	0	0	32	0	60	0	0	46
X:19983162|19988416	ENSG00000173681,	CXorf23	-	hsa_circ_0142650	Maass2017	+		1	9	10		0	0	1	0	0	0	1	0	0	0	5	1	4	0	0	6	0	0	8	2	0	1	3	0	0	0	0		0	0	3	0	0	0	4	0	0	0
13:114128439|114138371	ENSG00000150401,	DCUN1D2	-	hsa_circ_0031011	Salzman2013	+		4	6	10		1	1	1	0	0	2	2	0	2	0	2	2	0	0	0	0	0	0	0	3	0	0	0	1	0	0	0		29	35	32	0	0	28	22	0	18	0
6:18256592|18258636	ENSG00000124795,	DEK	-	hsa_circ_0008846	Jeck2013	+		1	9	10		0	1	0	0	0	0	2	2	0	0	1	2	0	1	6	0	0	7	0	5	0	0	0	0	0	3	0		0	53	0	0	0	0	75	60	0	0
9:19286767|19305525	ENSG00000137145,	DENND4C	+	hsa_circ_0005684	Jeck2013	+		4	6	10		2	0	1	3	1	0	0	0	0	0	1	0	3	0	0	0	1	0	0	4	0	1	0	0	0	1	0		20	0	11	24	17	0	0	0	0	0
9:19286767|19300329	ENSG00000137145,	DENND4C	+			+		3	7	10		0	7	0	4	2	0	0	2	0	0	0	0	0	2	0	0	0	4	0	5	0	0	7	0	0	1	3		0	19	0	36	25	0	0	29	0	0
2:234343026|234350641	ENSG00000077044,	DGKD	+	hsa_circ_0001113	Memczak2013	+		0	10	10		0	0	0	0	0	0	0	0	0	1	1	0	1	0	0	2	0	3	1	2	1	0	4	0	0	0	2		0	0	0	0	0	0	0	0	0	38
3:154013073|154024084	ENSG00000174953,	DHX36	-	hsa_circ_0067755	Salzman2013	+		2	8	10		0	1	0	0	2	0	0	0	0	1	0	0	0	0	0	2	0	2	5	0	7	0	0	0	1	3	3		0	18	0	0	13	0	0	0	0	21
12:51064969|51065181	ENSG00000066084,	DIP2B	+			+		3	7	10		2	0	0	1	2	0	2	0	0	0	2	0	0	0	0	1	0	0	0	0	1	0	4	0	0	2	2		14	0	0	7	12	0	9	0	0	0
3:196857398|196876667	ENSG00000075711,	DLG1	-			+		2	8	10		0	0	1	1	0	0	2	0	0	0	0	3	6	0	0	0	0	4	1	5	0	0	1	0	0	0	5		0	0	19	15	0	0	42	0	0	0
3:196863413|196876667	ENSG00000075711,	DLG1	-			+		0	10	10		0	0	0	0	0	0	0	0	3	0	0	0	0	2	4	1	0	2	0	0	3	2	5	3	0	3	0		0	0	0	0	0	0	0	0	29	0
X:32715987|32717410	ENSG00000198947,	DMD	-	hsa_circ_0090181	Salzman2013	+		3	7	10		0	0	1	3	1	0	3	0	0	0	1	0	0	0	0	6	0	3	0	0	0	0	3	1	0	0	3		0	0	153	203	138	0	343	0	0	0
X:32862900|33038317	ENSG00000198947,	DMD	-			+		0	10	10		0	0	0	0	0	0	2	2	0	2	0	1	0	0	1	1	4	0	0	0	2	0	2	0	3	0	0		0	0	0	0	0	0	394	435	0	210
1:15860732|15863309	ENSG00000116138,	DNAJC16	+	hsa_circ_0000018	Jeck2013, Memczak2013, Salzman2013	+		1	9	10		0	0	2	0	0	0	0	0	0	0	2	0	0	0	2	3	0	2	2	2	0	0	1	3	0	0	7		0	0	10	0	0	0	0	0	0	0
12:12672796|12674397	ENSG00000111266,	DUSP16	-	hsa_circ_0003855	Jeck2013, Salzman2013	+		0	10	10		0	0	0	0	0	0	0	3	0	1	1	0	3	0	0	0	0	2	1	1	0	1	1	0	0	0	9		0	0	0	0	0	0	0	10	0	4
14:90397885|90398971	ENSG00000140025,	EFCAB11	-	hsa_circ_0032891	Salzman2013	+		2	8	10		2	0	0	1	0	0	0	3	1	0	2	0	0	1	2	0	0	0	0	1	0	0	0	0	0	3	2		0	0	0	2	0	0	0	4	2	0
2:63206323|63223901	ENSG00000115504,	EHBP1	+	hsa_circ_0005552	Jeck2013, Salzman2013	+		0	10	10		0	0	0	0	0	0	0	0	0	1	3	7	0	3	4	0	0	1	6	0	2	0	0	0	2	0	2		0	0	0	0	0	0	0	0	0	3
13:41515057|41518061	ENSG00000120690,	ELF1	-	hsa_circ_0030051	Salzman2013	+		1	9	10		0	1	0	0	0	0	3	0	1	1	2	1	0	1	0	2	0	0	0	0	0	0	0	0	0	4	1		0	5	0	0	0	0	8	0	7	3
8:109462052|109462721	ENSG00000104412,	EMC2	+	hsa_circ_0142470	Maass2017	+		2	8	10		0	3	0	0	0	1	8	4	1	0	0	0	0	0	0	0	0	1	0	2	12	1	0	0	0	0	3		0	16	0	0	0	13	27	13	26	0
14:100380516|100381034	ENSG00000066629,	EML1	+			+		0	10	10		0	0	0	0	0	0	0	2	0	0	3	0	1	5	0	2	0	0	0	3	2	7	0	0	1	0	2		0	0	0	0	0	0	0	24	0	0
1:51926763|51930998	ENSG00000085832,	EPS15	-	hsa_circ_0007330	Jeck2013, Salzman2013	+		1	9	10		0	0	0	0	0	2	1	0	0	0	3	1	0	5	0	0	1	0	0	0	0	0	1	0	1	1	6		0	0	0	0	0	56	47	0	0	0
5:65338905|65350779	ENSG00000112851,	ERBB2IP	+			+		1	9	10		0	0	1	0	0	0	2	0	0	0	4	0	0	0	0	0	4	4	3	1	0	1	1	0	0	0	2		0	0	25	0	0	0	202	0	0	0
6:152163732|152163922	ENSG00000091831,	ESR1	+			+		2	8	10		6	0	0	0	1	0	2	0	0	4	0	0	0	0	0	3	0	0	0	0	0	3	2	2	0	3	1		6	0	0	0	2	0	10	0	0	11
1:93029199|93073284	ENSG00000067208,	EVI5	-	hsa_circ_0013162	Salzman2013	+		1	9	10		0	0	2	0	0	0	0	0	1	1	2	0	3	0	1	1	0	3	0	0	0	0	0	0	0	1	1		0	0	9	0	0	0	0	0	15	11
15:52885775|52893362	ENSG00000047346,	FAM214A	-	hsa_circ_0035348	Salzman2013	+		1	9	10		0	0	0	0	1	0	3	0	1	1	0	4	0	0	0	1	0	2	0	3	0	0	0	4	0	0	3		0	0	0	0	14	0	56	0	21	31
5:107684100|107703654	ENSG00000145743,	FBXL17	-	hsa_circ_0001518	Jeck2013, Memczak2013, Salzman2013	+		1	9	10		0	0	2	0	0	0	10	0	6	0	0	0	1	0	0	11	2	13	0	7	0	0	4	0	0	0	8		0	0	23	0	0	0	22	0	23	0
2:48061718|48062010	ENSG00000138081,	FBXO11	-	hsa_circ_0054498	Salzman2013	+		1	9	10		0	0	2	0	0	0	4	0	0	1	1	0	2	0	0	2	0	0	1	1	0	3	2	0	0	0	0		0	0	16	0	0	0	36	0	0	15
2:48049357|48050499	ENSG00000138081,	FBXO11	-	hsa_circ_0006794	Jeck2013, Salzman2013	+		1	9	10		0	0	0	2	0	0	4	1	0	0	5	1	0	3	0	2	0	2	0	0	0	1	0	2	0	0	0		0	0	0	25	0	0	49	56	0	0
12:32760891|32764217	ENSG00000139132,	FGD4	+	hsa_circ_0000390	Memczak2013, Salzman2013	+		0	10	10		0	0	0	0	0	0	6	0	0	0	4	2	0	0	0	6	0	0	6	3	4	2	3	0	0	0	2		0	0	0	0	0	0	44	0	0	0
15:33445249|33447246	ENSG00000248905,	FMN1	-			+		1	9	10		0	0	1	0	0	0	0	0	0	2	1	3	0	0	0	0	0	2	1	2	0	0	0	2	0	1	2		0	0	1	0	0	0	0	0	0	2
13:49742749|49752790	ENSG00000102531,	FNDC3A	+	hsa_circ_0006978	Jeck2013	+		2	8	10		0	1	0	1	0	0	0	0	0	0	3	0	0	0	0	2	0	0	1	1	0	2	0	5	0	1	5		0	19	0	14	0	0	0	0	0	0
13:49771013|49772710	ENSG00000102531,	FNDC3A	+	hsa_circ_0005263	Jeck2013, Salzman2013	+		0	10	10		0	0	0	0	0	0	0	0	0	0	5	4	0	0	0	4	1	0	6	0	11	0	2	5	3	1	0		0	0	0	0	0	0	0	0	0	0
8:42924698|42927450	ENSG00000168522,ENSG00000254673,	FNTA, RP11-598P20.5	+	hsa_circ_0005847	Jeck2013, Salzman2013	+		2	8	10		3	0	0	0	0	3	0	0	5	2	5	0	0	10	0	7	0	0	0	0	4	0	0	3	0	4	0		2	0	0	0	0	3	0	0	0	1
9:20923659|20933102	ENSG00000188352,	FOCAD	+	hsa_circ_0008678	Jeck2013, Salzman2013	+		2	8	10		0	3	3	0	0	0	0	4	0	2	0	0	1	0	1	2	0	2	0	1	0	1	0	0	0	0	0		0	13	8	0	0	0	0	10	0	12
4:144336630|144390430	ENSG00000109458,	GAB1	+			+		1	9	10		0	2	0	0	0	0	0	0	1	0	0	2	0	0	0	0	3	2	5	0	1	1	0	5	0	0	1		0	17	0	0	0	0	0	0	19	0
16:81388010|81411307	ENSG00000261609,	GAN	+	hsa_circ_0141307	Maass2017	+		1	9	10		0	0	0	0	0	1	0	0	0	3	1	8	0	0	0	2	0	5	1	0	3	2	0	0	0	0	2		0	0	0	0	0	3	0	0	0	7
9:128103456|128109220	ENSG00000165219,	GAPVD1	+	hsa_circ_0005249	Jeck2013, Salzman2013	+		0	10	10		0	0	0	0	0	0	3	1	0	0	1	0	0	0	0	0	2	3	2	0	2	0	2	4	1	0	0		0	0	0	0	0	0	32	20	0	0
3:81627076|81635341	ENSG00000114480,	GBE1	-			+		2	8	10		0	0	3	0	2	0	0	0	0	2	0	0	1	0	0	0	4	3	0	1	0	0	1	0	7	0	3		0	0	76	0	137	0	0	0	0	104
12:120592774|120593523	ENSG00000089154,	GCN1L1	-	hsa_circ_0000448	Jeck2013, Memczak2013	+		1	9	10		0	0	0	2	0	0	6	0	1	0	0	0	3	0	0	3	0	10	0	2	0	2	0	1	0	0	4		0	0	0	9	0	0	11	0	11	0
2:233612325|233626146	ENSG00000204120,	GIGYF2	+	hsa_circ_0003341	Jeck2013	+		1	9	10		0	0	3	0	0	0	1	2	0	0	5	0	0	0	0	4	0	0	1	0	4	0	1	7	1	0	0		0	0	36	0	0	0	79	32	0	0
6:149893421|149903739	ENSG00000055211,	GINM1	+			+		1	9	10		0	0	0	1	0	0	0	0	0	0	1	0	2	0	0	2	0	0	1	1	0	1	0	3	0	1	1		0	0	0	25	0	0	0	0	0	0
6:42790534|42797910	ENSG00000112624,	GLTSCR1L	+	hsa_circ_0076410	Salzman2013	+		3	7	10		2	0	0	2	1	0	3	1	0	3	0	0	0	0	0	0	0	2	1	0	0	1	0	0	0	0	1		18	0	0	11	13	0	16	22	0	9
3:167754624|167766153	ENSG00000173905,	GOLIM4	-	hsa_circ_0067871	Salzman2013	+		1	9	10		0	1	0	0	0	0	1	0	0	1	3	0	0	0	0	0	0	0	1	1	2	0	2	1	0	0	5		0	34	0	0	0	0	44	0	0	23
19:33604673|33605325	ENSG00000076650,	GPATCH1	+	hsa_circ_0008287	Jeck2013	+		1	9	10		3	0	0	0	0	0	0	0	1	0	0	6	2	1	0	0	0	3	4	0	4	0	0	0	0	2	3		3	0	0	0	0	0	0	0	4	0
5:56526673|56527148	ENSG00000062194,	GPBP1	+	hsa_circ_0001486	Memczak2013	+		0	10	10		0	0	0	0	0	0	0	1	0	0	2	1	0	0	0	2	0	6	1	3	0	2	1	0	0	0	2		0	0	0	0	0	0	0	61	0	0
14:67490350|67525503	ENSG00000171723,	GPHN	+	hsa_circ_0032257	Salzman2013	+		3	7	10		1	0	1	0	1	0	0	1	0	3	0	0	0	0	0	0	0	4	0	2	0	0	0	1	1	2	0		11	0	10	0	11	0	0	20	0	14
13:45725822|45781640	ENSG00000188342,	GTF2F2	+	hsa_circ_0007259	Jeck2013	+		2	8	10		2	0	0	0	0	1	11	0	1	0	0	0	0	0	8	5	0	0	4	5	0	0	0	4	0	0	1		12	0	0	0	0	14	4	0	9	0
7:18624904|18688306	ENSG00000048052,	HDAC9	+	hsa_circ_0079526	Salzman2013	+		3	7	10		3	0	2	0	0	1	0	0	0	0	2	0	2	5	0	1	0	2	0	3	0	0	0	0	1	0	0		10	0	27	0	0	21	0	0	0	0
14:31596991|31638674	ENSG00000092148,	HECTD1	-	hsa_circ_0141146	Maass2017	+		2	8	10		0	1	0	0	1	0	0	1	1	0	0	0	1	0	0	9	0	0	1	0	1	0	3	0	0	0	3		0	137	0	0	120	0	0	132	135	0
10:93185038|93221941	ENSG00000165338,	HECTD2	+	hsa_circ_0007168	Jeck2013, Salzman2013	+		1	9	10		0	0	4	0	0	0	0	3	6	4	0	5	4	0	1	0	3	0	0	6	2	0	0	0	0	0	0		0	0	7	0	0	0	0	11	6	3
10:69726440|69773943	ENSG00000148634,	HERC4	-			+		2	8	10		0	0	0	1	0	1	1	2	0	0	3	0	0	0	0	1	0	2	4	1	0	0	0	0	0	0	1		0	0	0	11	0	11	15	24	0	0
1:91808987|91818856	ENSG00000162669,	HFM1	-	hsa_circ_0141628	Maass2017	+		1	9	10		2	0	1	3	9	0	13	10	0	0	0	0	0	0	1	11	4	0	7	0	8	0	0	0	0	3	2		2	0	2	3	7	0	9	1	0	0
8:42812237|42819617	ENSG00000168172,	HOOK3	+	hsa_circ_0006376	Jeck2013, Salzman2013	+		2	8	10		0	5	0	0	0	1	3	0	2	0	3	0	0	0	1	0	0	0	1	0	2	0	0	1	0	0	2		0	14	0	0	0	23	36	0	21	0
X:53672263|53681075	ENSG00000086758,	HUWE1	-	hsa_circ_0001922	Jeck2013, Memczak2013, Salzman2013	+		1	9	10		0	0	0	0	2	0	1	0	1	0	4	0	1	0	0	3	0	4	0	0	0	0	3	1	0	3	0		0	0	0	0	59	0	117	0	95	0
19:7163043|7267907	ENSG00000171105,	INSR	-			+		3	7	10		0	3	2	0	1	0	0	0	0	0	2	0	0	0	0	6	0	0	0	2	0	0	1	0	3	4	2		0	24	32	0	15	0	0	0	0	0
17:44159807|44172067	ENSG00000120071,	KANSL1	-	hsa_circ_0006669	Jeck2013, Salzman2013	+		1	9	10		1	0	0	0	0	0	4	0	0	0	3	0	0	4	0	0	0	4	3	1	1	1	0	0	0	0	3		20	0	0	0	0	0	27	0	0	0
2:210968828|211019335	ENSG00000144445,	KANSL1L	-	hsa_circ_0002617	Jeck2013, Salzman2013	+		1	9	10		0	0	0	0	1	0	5	0	3	0	4	0	0	1	3	4	0	1	0	0	0	0	1	3	0	0	0		0	0	0	0	6	0	26	0	22	0
7:32909596|32919554	ENSG00000170852,	KBTBD2	-			+		2	8	10		0	1	0	0	0	3	0	0	0	0	1	0	6	0	2	3	1	3	0	0	0	0	0	0	0	3	4		0	49	0	0	0	66	0	0	0	0
1:23356962|23370979	ENSG00000004487,	KDM1A	+	hsa_circ_0141553	Maass2017	+		1	9	10		2	0	0	0	0	0	4	0	3	0	0	0	0	0	0	3	4	0	3	3	7	0	0	2	0	2	0		17	0	0	0	0	0	21	0	23	0
10:24669798|24673352	ENSG00000120549,	KIAA1217	+			+		2	8	10		7	3	0	7	3	2	0	0	4	0	0	0	0	0	0	15	5	21	10	6	4	0	8	0	0	0	0		34	28	0	48	21	39	0	0	21	0
10:24669798|24727408	ENSG00000120549,	KIAA1217	+			+		1	9	10		0	0	0	0	2	0	5	0	2	0	0	3	8	0	1	0	0	0	4	0	0	0	3	0	1	0	10		0	0	0	0	31	0	79	0	37	0
2:176794599|176804385	ENSG00000144320,	KIAA1715	-			+		2	8	10		0	0	0	3	0	2	0	0	1	0	3	0	0	0	1	1	0	0	2	1	0	0	0	0	0	2	2		0	0	0	42	0	34	0	0	48	0
2:61343114|61345251	ENSG00000162929,	KIAA1841	+	hsa_circ_0007793	Jeck2013, Salzman2013	+		0	10	10		0	0	0	0	0	0	5	5	0	2	3	0	2	0	0	0	0	4	5	0	0	0	7	4	0	3	0		0	0	0	0	0	0	16	6	0	5
14:50175877|50210523	ENSG00000197776,	KLHDC1	+			+		1	9	10		0	0	2	0	0	0	0	0	0	0	0	6	0	1	0	7	0	8	0	4	3	0	1	0	4	0	8		0	0	5	0	0	0	0	0	0	0
3:183368084|183371877	ENSG00000114796,	KLHL24	+			+		2	8	10		2	0	0	0	1	0	1	0	0	0	1	0	0	0	0	3	0	0	0	0	0	0	1	3	3	2	1		83	0	0	0	42	0	117	0	0	0
7:151960101|152012423	ENSG00000055609,	KMT2C	-	hsa_circ_0006784	Jeck2013, Salzman2013	+		1	9	10		0	0	0	0	1	0	3	0	0	0	0	0	4	1	0	5	3	8	0	3	0	0	0	2	1	0	0		0	0	0	0	37	0	56	0	0	0
4:129042981|129083472	ENSG00000138709,	LARP1B	+			+		4	6	10		1	2	0	0	3	3	0	0	0	1	0	0	0	2	0	1	0	8	3	0	0	3	0	0	0	0	0		0	3	0	0	4	4	0	0	0	1
12:50821545|50835426	ENSG00000161813,	LARP4	+	hsa_circ_0026228	Salzman2013	+		3	7	10		0	0	3	2	0	4	0	0	0	0	0	0	0	4	0	0	0	3	3	3	0	8	9	0	0	0	7		0	0	4	1	0	6	0	0	0	0
X:64743440|64752510	ENSG00000001497,	LAS1L	-	hsa_circ_0090879	Salzman2013	+		1	9	10		1	0	0	0	0	0	3	0	0	2	0	3	1	0	0	2	0	1	0	1	1	0	0	0	0	0	1		3	0	0	0	0	0	6	0	0	7
6:149997396|150016357	ENSG00000131023,	LATS1	-	hsa_circ_0078226	Salzman2013	+		2	8	10		0	2	1	0	0	0	4	0	0	1	1	0	1	0	0	0	0	0	2	0	0	1	3	0	2	0	0		0	15	5	0	0	0	22	0	0	4
10:98667022|98711953	ENSG00000196233,	LCOR	+	hsa_circ_0019316	Salzman2013	+		0	10	10		0	0	0	0	0	0	1	0	3	1	0	3	0	1	0	0	0	4	4	0	0	2	1	0	0	0	2		0	0	0	0	0	0	30	0	31	18
10:98667022|98704002	ENSG00000196233,	LCOR	+	hsa_circ_0019314	Salzman2013	+		0	10	10		0	0	0	0	0	0	0	0	3	4	3	1	2	0	1	0	0	6	2	0	0	3	0	3	0	0	0		0	0	0	0	0	0	0	0	27	17
12:51449618|51450285	ENSG00000050426,	LETMD1	+	hsa_circ_0004313	Jeck2013, Salzman2013	+		2	8	10		0	5	0	0	0	2	2	0	1	0	0	0	0	0	0	2	1	4	0	2	0	1	0	0	0	0	1		0	12	0	0	0	12	11	0	7	0
1:100623787|100638926	ENSG00000122477,	LRRC39	-			+		1	9	10		1	0	0	1	0	0	2	0	2	0	0	0	8	1	1	7	4	3	0	0	0	0	6	0	0	0	0		158	0	0	165	0	0	156	0	178	0
17:48818463|48819092	ENSG00000108848,	LUC7L3	+	hsa_circ_0044623	Salzman2013	+		2	8	10		0	0	0	1	0	1	5	0	2	0	0	7	1	0	0	0	0	5	0	0	1	0	0	1	0	0	1		0	0	0	9	0	26	40	0	25	0
3:47912303|47913590	ENSG00000047849,	MAP4	-			+		3	7	10		2	1	0	0	2	0	2	0	0	0	0	0	0	0	0	0	3	0	6	0	0	0	2	1	1	2	0		73	164	0	0	79	0	88	0	0	0
14:103923479|103928798	ENSG00000075413,	MARK3	+	hsa_circ_0033480	Salzman2013	+		2	8	10		0	0	0	0	2	3	9	2	0	0	0	0	0	0	0	1	0	2	0	1	0	0	4	2	0	2	0		0	0	0	0	30	27	72	63	0	0
3:182804481|182810333	ENSG00000078070,	MCCC1	-	hsa_circ_0068147	Salzman2013	+		2	8	10		0	1	0	0	0	1	4	0	0	0	1	0	0	0	1	3	0	0	5	0	6	0	2	1	0	0	0		0	14	0	0	0	9	11	0	0	0
17:60087911|60140662	ENSG00000108510,	MED13	-			+		1	9	10		1	0	0	0	0	0	0	0	3	0	0	1	0	5	1	0	3	0	0	0	0	0	0	1	2	1	2		42	0	0	0	0	0	0	0	54	0
17:60106902|60112969	ENSG00000108510,	MED13	-	hsa_circ_0045096	Salzman2013	+		1	9	10		0	0	0	2	0	0	4	0	4	0	2	0	0	2	0	3	1	0	0	0	0	0	0	1	0	3	2		0	0	0	45	0	0	66	0	64	0
12:116674626|116675510	ENSG00000123066,	MED13L	-	hsa_circ_0008151	Jeck2013	+		2	8	10		1	0	0	4	0	0	0	2	0	0	2	0	1	0	0	0	0	0	3	0	2	2	0	0	0	1	2		13	0	0	20	0	0	0	16	0	0
15:100211528|100215663	ENSG00000068305,	MEF2A	+	hsa_circ_0003062	Jeck2013, Salzman2013	+		1	9	10		0	0	1	0	0	0	3	2	0	2	0	0	0	1	0	0	1	0	0	1	0	0	1	1	1	0	0		0	0	32	0	0	0	56	74	0	61
2:172193963|172196064	ENSG00000123600,	METTL8	-	hsa_circ_0057041	Salzman2013	+		2	8	10		0	0	0	1	0	3	0	0	0	0	0	1	0	0	0	0	3	4	3	3	0	2	0	0	1	0	1		0	0	0	6	0	5	0	0	0	0
17:74763468|74772623	ENSG00000092931,	MFSD11	+	hsa_circ_0045842	Salzman2013	+		2	8	10		3	0	0	0	0	2	0	1	1	0	0	3	0	3	0	5	0	0	0	0	0	1	0	1	0	0	2		9	0	0	0	0	16	0	11	8	0
6:54013854|54034370	ENSG00000146147,	MLIP	+			+		0	10	10		0	0	0	0	0	0	5	0	2	0	13	0	0	0	0	4	0	4	2	0	0	0	3	1	1	0	3		0	0	0	0	0	0	86	0	39	0
7:24663285|24681487	ENSG00000105926,	MPP6	+	hsa_circ_0079619	Salzman2013	+		3	7	10		2	0	1	0	2	0	0	0	0	1	0	0	0	3	0	0	1	0	0	0	1	0	4	0	1	6	0		8	0	13	0	12	0	0	0	0	11
11:30516843|30557722	ENSG00000066382,	MPPED2	-	hsa_circ_0021549	Salzman2013	+		1	9	10		0	0	0	0	2	0	0	0	0	0	1	0	0	3	0	2	0	1	3	0	0	2	1	0	0	2	1		0	0	0	0	3	0	0	0	0	0
1:236987419|236990196	ENSG00000116984,	MTR	+	hsa_circ_0007875	Jeck2013, Salzman2013	+		2	8	10		1	1	0	2	2	2	1	1	2	0	0	0	0	0	0	3	0	2	0	1	0	4	2	0	0	0	0		27	22	0	33	25	50	60	27	61	0
12:102020650|102074307	ENSG00000196091,	MYBPC1	+			+		0	10	10		0	0	0	0	0	0	1	0	0	0	8	8	1	0	3	4	0	2	0	0	0	2	0	2	0	0	2		0	0	0	0	0	0	5185	0	0	0
14:23893116|23893283	ENSG00000092054,	MYH7	-			+		1	9	10		0	0	1	0	0	0	0	0	4	4	2	0	0	0	7	0	1	2	1	0	0	0	2	0	4	0	0		0	0	18139	0	0	0	0	0	14658	18830
5:16779654|16783578	ENSG00000145555,	MYO10	-	hsa_circ_0142196	Maass2017	+		2	8	10		0	0	0	1	0	1	0	0	0	0	0	0	0	0	4	0	3	0	0	0	3	2	3	0	1	2	2		0	0	0	5	0	9	0	0	0	0
22:26317224|26346416	ENSG00000133454,	MYO18B	+			+		1	9	10		0	0	2	0	0	0	5	0	2	0	0	8	0	0	0	2	0	5	4	0	3	0	2	0	0	0	16		0	0	187	0	0	0	276	0	219	0
17:34864901|34867294	ENSG00000141140,	MYO19	-	hsa_circ_0003507	Jeck2013, Salzman2013	+		0	10	10		0	0	0	0	0	0	0	0	1	0	4	2	3	0	0	0	0	3	0	2	0	3	0	3	1	0	4		0	0	0	0	0	0	0	0	2	0
15:72338065|72338975	ENSG00000066933,	MYO9A	-	hsa_circ_0006509	Jeck2013, Salzman2013	+		2	8	10		2	0	0	0	0	2	2	0	0	0	3	0	0	0	2	2	0	0	0	3	0	0	2	0	0	3	5		24	0	0	0	0	33	37	0	0	0
10:69881195|69882097	ENSG00000138347,	MYPN	+			+		4	6	10		0	4	4	0	3	5	0	0	0	4	0	0	6	0	0	6	1	0	0	0	0	0	0	0	0	1	6		0	175	206	0	210	189	0	0	0	204
6:158688266|158735300	n/a	n/a	+			+		1	9	10		0	6	0	0	0	0	2	0	0	3	0	0	0	0	0	1	0	0	0	0	0	5	1	3	3	2	2		0	8	0	0	0	0	49	0	0	12
6:32487147|32548633	n/a	n/a	-			+		1	9	10		0	0	6	0	0	0	2	0	10	0	16	14	15	6	6	16	0	0	0	0	0	0	0	0	13	0	0		0	0	25	0	0	0	29	0	42	0
4:17816476|17816981	ENSG00000109805,	NCAPG	+	hsa_circ_0001395	Jeck2013, Memczak2013	+		3	7	10		1	0	1	0	0	6	0	0	0	0	1	0	0	4	6	0	0	0	0	0	4	0	5	5	0	0	1		1	0	0	0	0	0	0	0	0	0
12:124904503|124941708	ENSG00000196498,	NCOR2	-	hsa_circ_0029310	Salzman2013	+		1	9	10		0	0	0	0	1	0	3	0	1	1	1	0	0	4	1	0	1	0	0	0	1	0	0	0	0	1	0		0	0	0	0	3	0	13	0	7	6
14:50262509|50298079	ENSG00000165525,	NEMF	-	hsa_circ_0141165	Maass2017	+		1	9	10		0	0	0	0	1	0	1	0	2	0	6	2	0	0	0	0	0	3	1	0	0	0	2	0	2	0	4		0	0	0	0	12	0	29	0	37	0
15:73414866|73428368	ENSG00000067141,	NEO1	+			+		0	10	10		0	0	0	0	0	0	1	1	0	0	1	2	4	0	0	4	0	0	0	0	1	0	2	1	0	0	2		0	0	0	0	0	0	42	30	0	0
10:115636280|115664795	ENSG00000196865,	NHLRC2	+			+		2	8	10		2	0	1	0	0	0	7	0	2	1	0	4	1	0	0	3	0	0	0	0	0	2	0	1	0	0	0		10	0	21	0	0	0	25	0	11	11
2:110917704|110919274	ENSG00000144061,	NPHP1	-			+		1	9	10		0	0	0	0	1	0	3	0	7	0	0	0	0	2	0	5	0	6	3	0	0	4	4	0	0	0	2		0	0	0	0	20	0	109	0	107	0
7:129297183|129367205	ENSG00000106459,	NRF1	+	hsa_circ_0082307	Salzman2013	+		2	8	10		1	0	0	0	0	2	1	0	0	0	2	0	0	1	0	1	0	4	0	0	0	2	3	0	3	0	0		10	0	0	0	0	8	16	0	0	0
5:176618885|176631293	ENSG00000165671,	NSD1	+	hsa_circ_0075157	Salzman2013	+		2	8	10		0	2	0	0	1	0	0	0	0	2	0	1	0	2	0	0	0	3	2	2	0	0	0	4	0	1	0		0	17	0	0	25	0	0	0	0	25
1:205693054|205698749	ENSG00000069275,	NUCKS1	-	hsa_circ_0005169	Jeck2013	+		2	8	10		2	4	0	0	0	0	5	2	1	0	0	6	1	0	6	0	0	0	0	0	0	3	0	4	0	0	0		85	111	0	0	0	0	164	107	132	0
3:101520079|101525970	ENSG00000144815,	NXPE3	+	hsa_circ_0004065	Jeck2013	+		1	9	10		0	0	0	0	3	0	0	3	1	0	3	2	0	1	0	1	0	1	0	0	0	0	0	2	0	1	0		0	0	0	0	31	0	0	25	10	0
7:44714010|44715748	ENSG00000105953,	OGDH	+	hsa_circ_0001701	Jeck2013, Memczak2013, Salzman2013	+		1	9	10		0	0	0	1	0	0	0	1	0	0	3	5	0	0	0	0	0	0	0	1	3	1	0	1	1	1	0		0	0	0	116	0	0	0	160	0	0
10:34558585|34558827	ENSG00000148498,	PARD3	-			+		2	8	10		0	0	1	0	0	1	1	0	2	0	0	0	2	0	0	2	0	2	3	0	0	0	0	3	0	1	0		0	0	31	0	0	18	28	0	36	0
10:34661426|34673182	ENSG00000148498,	PARD3	-	hsa_circ_0018180	Salzman2013	+		1	9	10		0	0	0	0	2	0	2	2	3	0	1	0	0	0	0	0	0	0	4	0	0	0	4	3	0	1	3		0	0	0	0	45	0	65	98	53	0
2:223084859|223097002	ENSG00000135903,	PAX3	-	hsa_circ_0007333	Jeck2013	+		1	9	10		0	0	0	0	1	0	0	0	1	6	0	4	0	0	2	0	0	0	8	0	5	0	0	5	4	0	1		0	0	0	0	1	0	0	0	5	6
13:100982815|100992513	ENSG00000175198,	PCCA	+	hsa_circ_0008420	Jeck2013, Salzman2013	+		4	6	10		4	2	0	1	0	1	0	1	0	0	0	0	0	3	0	0	2	0	0	0	1	0	2	0	0	0	2		11	16	0	18	0	7	0	20	0	0
3:135979321|135980907	ENSG00000114054,	PCCB	+	hsa_circ_0001341	Memczak2013, Salzman2013	+		1	9	10		0	0	1	0	0	0	0	1	0	0	0	1	0	0	1	1	0	0	0	1	1	0	1	0	0	1	2		0	0	24	0	0	0	0	37	0	0
1:66378928|66384518	ENSG00000184588,	PDE4B	+	hsa_circ_0008433	Jeck2013, Salzman2013	+		2	8	10		0	0	0	2	1	0	8	0	0	5	0	0	0	0	3	5	0	2	0	0	0	2	3	0	0	0	2		0	0	0	1	0	0	2	0	0	5
1:144946625|144955292	ENSG00000178104,	PDE4DIP	-			+		2	8	10		1	3	0	0	0	0	0	1	3	5	1	0	1	0	0	0	0	0	3	0	0	0	0	0	0	2	1		1054	1334	0	0	0	0	0	1415	1372	1101
15:85607601|85652361	ENSG00000073417,	PDE8A	+	hsa_circ_0036615	Salzman2013	+		1	9	10		0	0	0	0	1	0	4	0	1	3	0	0	0	2	0	1	0	0	1	2	0	0	5	0	2	0	0		0	0	0	0	13	0	22	0	8	10
11:34991686|35006275	ENSG00000110435,	PDHX	+	hsa_circ_0000290	Jeck2013, Memczak2013, Salzman2013	+		1	9	10		0	0	1	0	0	0	0	0	0	0	3	1	0	5	0	0	0	1	0	0	0	3	1	0	2	1	1		0	0	62	0	0	0	0	0	0	0
15:77657505|77681144	ENSG00000173517,	PEAK1	-	hsa_circ_0141271	Maass2017	+		3	7	10		1	2	0	1	0	0	0	0	0	0	2	0	0	2	2	1	0	0	0	2	0	3	0	0	0	4	0		1	6	0	1	0	0	0	0	0	0
1:7895822|7897209	ENSG00000049246,	PER3	+			+		1	9	10		0	0	1	0	0	0	0	1	0	1	2	0	0	0	0	8	0	2	0	1	0	0	1	1	0	0	6		0	0	6	0	0	0	0	23	0	11
20:34446224|34451322	ENSG00000025293,	PHF20	+	hsa_circ_0008695	Jeck2013	+		4	6	10		2	2	1	1	0	0	0	5	4	0	1	0	0	0	0	2	0	0	0	0	0	0	0	0	1	0	3		14	13	10	15	0	0	0	26	21	0
20:34430495|34451322	ENSG00000025293,	PHF20	+	hsa_circ_0001150	Memczak2013, Salzman2013	+		2	8	10		0	1	0	0	1	0	1	0	0	0	0	0	0	1	0	3	0	0	2	0	1	4	0	0	4	0	2		0	26	0	0	21	0	11	0	0	0
7:77530028|77552095	ENSG00000006576,	PHTF2	+			+		1	9	10		0	0	0	0	2	0	3	1	0	2	4	2	0	0	0	0	2	1	0	0	0	0	5	1	0	0	0		0	0	0	0	90	0	162	114	0	98
18:39607407|39629569	ENSG00000078142,	PIK3C3	+	hsa_circ_0007765	Jeck2013, Salzman2013	+		2	8	10		1	0	1	0	0	0	0	0	1	0	0	3	0	0	0	1	1	0	0	2	2	0	0	2	0	0	4		6	0	16	0	0	0	0	0	10	0
7:99952766|99953427	ENSG00000121716,	PILRB	+	hsa_circ_0005925	Jeck2013	+		2	8	10		1	0	0	1	0	0	0	0	0	0	1	0	5	0	0	3	0	3	0	0	0	1	2	0	3	0	5		10	0	0	6	0	0	0	0	0	0
3:17051166|17084441	ENSG00000154822,	PLCL2	+	hsa_circ_0141977	Maass2017	+		0	10	10		0	0	0	0	0	0	3	0	0	0	5	0	1	0	0	0	0	7	2	2	3	0	1	2	0	0	1		0	0	0	0	0	0	45	0	0	0
2:190656516|190682906	ENSG00000064933,	PMS1	+	hsa_circ_0001083	Jeck2013, Memczak2013, Salzman2013	+		1	9	10		4	0	0	0	0	0	7	0	0	0	1	0	0	0	0	6	0	8	2	0	0	2	7	2	0	0	3		4	0	0	0	0	0	9	0	0	0
5:74842835|74848416	ENSG00000122008,	POLK	+	hsa_circ_0073052	Salzman2013	+		4	6	10		1	1	2	0	2	0	3	0	0	2	0	0	0	0	5	1	0	0	0	0	0	0	0	1	0	0	1		7	23	8	0	7	0	21	0	0	15
14:102368056|102372866	ENSG00000078304,	PPP2R5C	+	hsa_circ_0003831	Jeck2013, Salzman2013	+		3	7	10		0	1	1	0	1	0	2	1	0	0	0	3	0	0	0	1	0	0	2	0	0	1	0	2	0	0	0		0	8	12	0	8	0	10	16	0	0
17:18768782|18769265	ENSG00000141127,	PRPSAP2	+	hsa_circ_0002278	Jeck2013, Salzman2013	+		2	8	10		0	0	2	0	1	0	0	0	0	1	0	2	0	1	0	4	0	1	0	0	0	1	1	0	0	0	3		0	0	4	0	3	0	0	0	0	8
1:170695361|170699489	ENSG00000116132,	PRRX1	+	hsa_circ_0004713	Jeck2013	+		2	8	10		0	0	1	0	0	1	0	0	2	3	7	0	0	0	0	1	0	0	1	2	0	0	1	0	0	2	0		0	0	69	0	0	82	0	0	68	82
6:170846303|170858201	ENSG00000008018,	PSMB1	-			+		1	9	10		1	0	0	0	0	0	0	0	2	0	0	2	0	0	2	0	2	2	4	2	0	0	0	0	0	1	1		35	0	0	0	0	0	0	0	25	0
10:27821436|27822923	ENSG00000099246,	RAB18	+	hsa_circ_0000226	Jeck2013, Memczak2013, Salzman2013	+		2	8	10		1	0	0	1	0	0	6	0	0	0	1	1	0	0	0	0	2	2	0	0	0	4	1	0	0	1	0		39	0	0	29	0	0	49	0	0	0
14:23375404|23378804	ENSG00000100461,	RBM23	-	hsa_circ_0004137	Jeck2013, Salzman2013	+		1	9	10		0	0	0	1	0	0	5	0	0	0	3	0	4	0	0	3	0	3	0	0	3	0	2	0	0	2	2		0	0	0	7	0	0	31	0	0	0
3:149563798|149589941	ENSG00000082996,	RNF13	+	hsa_circ_0067716	Salzman2013	+		1	9	10		0	0	1	0	0	0	0	0	1	3	0	0	0	0	0	1	1	4	3	0	3	0	0	0	0	1	1		0	0	12	0	0	0	0	0	16	26
6:18399730|18439975	ENSG00000137393,	RNF144B	+	hsa_circ_0075797	Salzman2013	+		0	10	10		0	0	0	0	0	0	2	3	0	0	1	0	0	0	0	2	2	1	0	0	0	1	0	0	1	2	7		0	0	0	0	0	0	124	91	0	0
18:33606863|33613800	ENSG00000141425,	RPRD1A	-	hsa_circ_0000842	Memczak2013, Salzman2013	+		2	8	10		0	0	0	1	2	0	6	0	2	0	0	0	0	0	0	2	2	3	0	0	0	5	0	1	0	0	4		0	0	0	46	33	0	37	0	25	0
17:57987923|58013902	ENSG00000108443,	RPS6KB1	+	hsa_circ_0044900	Salzman2013	+		1	9	10		0	0	0	2	0	0	0	4	0	0	3	0	0	0	0	3	3	9	0	1	0	0	1	2	0	0	2		0	0	0	12	0	0	0	16	0	0
7:77394812|77402631	ENSG00000187257,	RSBN1L	+			+		1	9	10		1	0	0	0	0	0	0	4	3	0	0	4	0	0	0	3	0	1	1	0	0	0	3	4	0	0	1		4	0	0	0	0	0	0	25	12	0
11:77394755|77404656	ENSG00000048649,	RSF1	-	hsa_circ_0000344	Jeck2013, Memczak2013, Salzman2013	+		3	7	10		1	0	3	1	0	0	0	1	0	0	0	0	0	0	0	2	0	0	1	0	3	5	0	3	0	0	2		5	0	8	3	0	0	0	20	0	0
11:61205097|61205585	ENSG00000167985,ENSG00000256591,	SDHAF2, RP11-286N22.8	+	hsa_circ_0000311	Jeck2013, Memczak2013, Salzman2013	+		1	9	10		2	0	0	0	0	0	2	0	1	3	0	2	8	0	7	5	0	0	0	0	0	0	1	0	0	0	4		24	0	0	0	0	0	17	0	14	26
4:83799883|83802075	ENSG00000138674,	SEC31A	-	hsa_circ_0070253	Salzman2013	+		1	9	10		0	0	0	1	0	0	0	2	0	0	4	4	0	0	3	3	0	1	0	2	0	1	0	0	0	0	1		0	0	0	19	0	0	0	24	0	0
4:83799883|83803090	ENSG00000138674,	SEC31A	-	hsa_circ_0001421	Jeck2013, Memczak2013, Salzman2013	+		0	10	10		0	0	0	0	0	0	1	2	4	0	1	0	0	7	2	0	0	1	0	3	0	0	1	0	0	3	0		0	0	0	0	0	0	49	27	40	0
6:76412361|76421132	ENSG00000112701,	SENP6	+	hsa_circ_0077096	Salzman2013	+		0	10	10		0	0	0	0	0	0	0	0	1	1	3	6	0	2	0	0	4	2	0	0	0	0	1	2	0	0	2		0	0	0	0	0	0	0	0	26	23
4:25128886|25160729	ENSG00000109618,	SEPSECS	-	hsa_circ_0069335	Salzman2013	+		3	7	10		0	0	0	1	1	1	0	0	0	1	1	0	0	0	1	5	0	2	0	0	0	0	0	0	0	2	3		0	0	0	4	2	6	0	0	0	4
2:73215387|73228707	ENSG00000144040,	SFXN5	-	hsa_circ_0004699	Jeck2013, Salzman2013	+		2	8	10		1	0	0	0	1	0	0	0	2	4	8	5	0	0	0	0	0	0	0	0	0	1	3	0	2	0	1		1	0	0	0	3	0	0	0	6	3
13:78293667|78327493	ENSG00000139737,	SLAIN1	+	hsa_circ_0000497	Memczak2013, Salzman2013	+		2	8	10		2	0	0	0	0	1	4	0	0	2	6	0	0	0	1	0	0	6	0	2	0	1	0	0	0	2	0		2	0	0	0	0	1	2	0	0	0
5:127466759|127497492	ENSG00000064651,	SLC12A2	+			+		2	8	10		1	0	0	0	2	0	0	0	0	0	3	0	0	0	0	1	1	1	0	0	0	4	0	1	2	0	3		18	0	0	0	32	0	0	0	0	0
12:129293333|129299615	ENSG00000139370,	SLC15A4	-	hsa_circ_0006689	Jeck2013, Salzman2013	+		2	8	10		2	0	0	0	0	2	7	0	0	1	7	1	0	0	0	0	0	2	0	0	0	0	0	0	1	2	3		6	0	0	0	0	15	16	0	0	12
6:160819011|160831878	ENSG00000146477,	SLC22A3	+	hsa_circ_0078607	Salzman2013	+		2	8	10		0	0	1	0	4	0	1	0	0	0	5	0	0	1	0	2	0	0	0	2	0	6	0	0	1	0	1		0	0	4	0	3	0	0	0	0	0
10:70246901|70253327	ENSG00000122912,	SLC25A16	-	hsa_circ_0003459	Jeck2013, Salzman2013	+		0	10	10		0	0	0	0	0	0	3	0	0	2	0	7	0	1	1	3	0	0	8	0	0	0	2	1	0	0	3		0	0	0	0	0	0	12	0	0	13
4:146435590|146436165	ENSG00000170365,	SMAD1	+	hsa_circ_0007970	Jeck2013, Salzman2013	+		1	9	10		0	0	0	2	0	0	0	0	0	1	4	8	1	1	0	0	0	4	4	0	0	0	0	6	0	0	7		0	0	0	10	0	0	0	0	0	10
15:25284858|25285994	ENSG00000224078,ENSG00000272846,	SNHG14, RP11-701H24.10	+			+		0	10	10		0	0	0	0	0	0	2	0	0	0	1	2	1	0	0	1	0	0	0	1	0	0	2	3	1	1	0		0	0	0	0	0	0	8	0	0	0
1:151611364|151641111	ENSG00000143376,	SNX27	+	hsa_circ_0000131	Jeck2013, Memczak2013, Salzman2013	+		1	9	10		0	0	0	0	1	0	0	1	8	0	1	0	0	0	0	1	1	0	1	0	0	0	3	0	0	2	1		0	0	0	0	12	0	0	18	12	0
10:135290406|135295069	ENSG00000203772,ENSG00000214279,	SPRN, RP11-108K14.4	+			+		2	8	10		0	0	0	0	4	2	0	2	8	5	0	0	2	3	0	0	0	13	0	3	0	5	0	0	0	0	0		0	0	0	0	0	6	0	0	0	4
5:80911292|80946158	ENSG00000145687,	SSBP2	-	hsa_circ_0073222	Salzman2013	+		1	9	10		0	0	1	0	0	0	3	3	3	0	3	0	0	11	0	0	0	0	0	0	3	4	4	0	0	0	8		0	0	9	0	0	0	20	26	20	0
17:28011581|28022541	ENSG00000141298,	SSH2	-	hsa_circ_0042823	Salzman2013	+		3	7	10		0	0	1	4	2	0	5	0	0	3	0	3	0	0	0	1	0	1	0	0	0	0	0	2	2	0	0		0	0	41	31	49	0	103	0	0	48
12:57638699|57640684	ENSG00000185482,	STAC3	-			+		3	7	10		1	0	1	0	0	1	0	0	0	0	2	0	0	0	0	2	1	0	4	1	2	0	0	0	2	0	0		207	0	179	0	0	184	0	0	0	0
8:99718695|99761618	ENSG00000104375,	STK3	-	hsa_circ_0085045	Salzman2013	+		3	7	10		1	0	1	1	0	0	1	1	1	0	3	0	0	1	0	1	0	0	0	0	0	0	0	0	1	0	0		18	0	12	15	0	0	30	29	11	0
2:37105034|37121176	ENSG00000115808,	STRN	-	hsa_circ_0054034	Salzman2013	+		1	9	10		0	0	3	0	0	0	5	0	3	0	3	0	4	2	1	3	0	0	2	0	0	3	0	0	0	0	0		0	0	29	0	0	0	43	0	16	0
1:28116073|28120143	ENSG00000117758,	STX12	+	hsa_circ_0008126	Jeck2013, Salzman2013	+		0	10	10		0	0	0	0	0	0	0	0	0	1	1	3	4	3	0	1	0	3	1	0	2	0	0	0	1	0	0		0	0	0	0	0	0	0	0	0	15
4:6995911|7002978	ENSG00000132405,	TBC1D14	+	hsa_circ_0006681	Jeck2013, Salzman2013	+		2	8	10		2	1	0	0	0	0	3	0	0	1	2	0	0	0	0	0	0	6	3	4	5	0	0	0	1	0	0		25	14	0	0	0	0	18	0	0	8
1:23735157|23745632	ENSG00000204219,	TCEA3	-			+		1	9	10		0	2	0	0	0	0	0	4	2	0	1	2	0	3	0	0	0	3	0	2	7	0	5	0	0	0	0		0	94	0	0	0	0	0	191	185	0
13:61013822|61109367	ENSG00000083544,	TDRD3	+	hsa_circ_0030378	Salzman2013	+		2	8	10		1	3	0	0	0	0	0	2	0	0	0	4	0	0	1	0	0	1	3	0	2	2	1	0	0	0	0		14	20	0	0	0	0	0	19	0	0
3:141811903|141820683	ENSG00000114126,	TFDP2	-	hsa_circ_0008304	Jeck2013	+		4	6	10		0	0	4	1	1	2	3	6	0	0	0	0	0	0	8	2	0	0	2	0	0	0	4	0	0	0	0		0	0	7	8	13	10	21	22	0	0
2:88482218|88482592	ENSG00000144115,	THNSL2	+	hsa_circ_0055554	Salzman2013	+		1	9	10		0	0	0	0	2	0	0	1	1	1	0	7	0	2	2	0	0	5	1	0	0	0	0	2	0	0	0		0	0	0	0	17	0	0	8	4	6
2:70451686|70457986	ENSG00000116001,	TIA1	-	hsa_circ_0002199	Jeck2013, Salzman2013	+		1	9	10		0	0	0	0	3	0	0	0	4	0	1	0	0	0	1	0	0	1	2	2	0	0	0	5	1	1	0		0	0	0	0	15	0	0	0	21	0
15:30053342|30092905	ENSG00000104067,	TJP1	-	hsa_circ_0034294	Salzman2013	+		1	9	10		0	0	0	0	1	0	4	2	1	0	1	0	0	0	0	0	0	3	4	0	0	0	2	0	4	0	5		0	0	0	0	14	0	17	16	21	0
12:122181535|122190129	ENSG00000188735,	TMEM120B	+	hsa_circ_0006030	Jeck2013, Salzman2013	+		1	9	10		0	0	0	1	0	0	3	0	3	0	0	0	2	4	0	4	3	16	0	0	0	0	5	4	0	0	0		0	0	0	8	0	0	7	0	6	0
5:87516380|87541609	ENSG00000164180,	TMEM161B	-	hsa_circ_0005476	Jeck2013	+		2	8	10		0	0	0	0	2	4	0	0	0	0	2	0	0	0	1	7	3	3	0	2	0	0	1	0	0	0	2		0	0	0	0	1	2	0	0	0	0
X:109263580|109352374	ENSG00000157600,	TMEM164	+	hsa_circ_0142622	Maass2017	+		1	9	10		2	0	0	0	0	0	0	0	0	2	1	0	0	1	3	2	0	2	1	0	0	1	0	2	0	0	0		17	0	0	0	0	0	0	0	0	6
6:159001972|159010814	ENSG00000146433,	TMEM181	+	hsa_circ_0001661	Jeck2013, Memczak2013, Salzman2013	+		0	10	10		0	0	0	0	0	0	3	0	3	0	0	0	5	0	1	1	0	4	2	0	0	1	1	0	2	0	0		0	0	0	0	0	0	12	0	8	0
9:111812563|111826847	ENSG00000106771,	TMEM245	-	hsa_circ_0003965	Jeck2013, Salzman2013	+		1	9	10		0	0	0	2	0	0	2	0	5	0	0	0	0	1	0	0	0	1	0	0	1	0	6	1	1	0	7		0	0	0	37	0	0	33	0	42	0
9:111812563|111835718	ENSG00000106771,	TMEM245	-	hsa_circ_0004010	Jeck2013, Salzman2013	+		1	9	10		0	0	0	1	0	0	1	0	4	0	0	1	2	5	0	5	0	1	0	0	3	0	0	0	0	0	1		0	0	0	58	0	0	41	0	51	0
9:108483016|108536307	ENSG00000095209,	TMEM38B	+			+		2	8	10		0	1	0	0	0	4	0	0	3	2	1	0	0	0	0	0	0	4	1	4	0	1	0	0	0	0	4		0	47	0	0	0	42	0	0	56	52
15:45059429|45059793	ENSG00000185880,	TRIM69	+	hsa_circ_0141235	Maass2017	+		3	7	10		2	0	0	1	1	0	5	0	1	0	0	0	2	3	2	0	0	0	0	0	0	1	0	0	2	0	0		1	0	0	1	7	0	5	0	1	0
15:50940884|50955243	ENSG00000092439,	TRPM7	-	hsa_circ_0007775	Jeck2013, Salzman2013	+		4	6	10		1	1	0	1	0	1	2	0	0	2	0	0	0	0	0	3	0	1	1	0	0	0	0	2	0	0	0		17	18	0	18	0	35	46	0	0	17
15:50935537|50955243	ENSG00000092439,	TRPM7	-	hsa_circ_0004951	Jeck2013, Salzman2013	+		1	9	10		0	0	1	0	0	0	2	0	1	0	1	0	0	2	4	0	0	2	0	1	2	0	0	0	0	0	4		0	0	8	0	0	0	40	0	17	0
15:43102812|43132631	ENSG00000128881,	TTBK2	-	hsa_circ_0002466	Jeck2013, Salzman2013	+		3	7	10		2	1	0	0	1	0	1	0	0	0	1	0	0	0	1	2	0	2	0	0	0	0	3	0	0	1	0		8	13	0	0	17	0	18	0	0	0
2:179534319|179539136	ENSG00000155657,	TTN	-			+		2	8	10		4	0	1	0	0	0	0	0	2	0	0	0	0	4	0	0	0	4	0	0	4	0	2	5	7	0	8		1230	0	1531	0	0	0	0	0	1276	0
2:179534945|179543557	ENSG00000155657,	TTN	-			+		3	7	10		1	0	1	0	0	1	0	1	0	0	3	0	0	2	0	0	0	0	1	0	0	0	2	0	2	0	3		1429	0	1403	0	0	2053	0	2972	0	0
2:179545806|179546141	ENSG00000155657,	TTN	-			+		1	9	10		0	0	0	0	1	0	0	0	0	3	0	2	2	0	0	1	0	3	1	0	0	1	1	0	0	3	0		0	0	0	0	2363	0	0	0	0	2222
14:53003437|53011089	ENSG00000087301,	TXNDC16	-	hsa_circ_0031940	Salzman2013	+		0	10	10		0	0	0	0	0	0	6	1	7	0	6	8	0	0	1	0	0	6	0	0	4	0	0	0	1	0	2		0	0	0	0	0	0	4	3	4	0
15:70975097|70976785	ENSG00000137831,	UACA	-	hsa_circ_0002230	Jeck2013	+		1	9	10		0	0	0	3	0	0	3	2	0	0	0	0	0	0	0	3	0	11	7	7	0	0	3	0	0	2	4		0	0	0	88	0	0	113	173	0	0
19:34922766|34925873	ENSG00000126261,	UBA2	+	hsa_circ_0008037	Jeck2013, Salzman2013	+		0	10	10		0	0	0	0	0	0	1	0	1	0	5	0	0	1	0	1	0	2	0	0	0	0	2	0	2	1	6		0	0	0	0	0	0	26	0	19	0
2:170728746|170735084	ENSG00000144357,	UBR3	+	hsa_circ_0002603	Jeck2013	+		2	8	10		0	0	1	3	0	0	3	1	0	4	0	0	0	0	0	5	0	7	6	0	0	3	0	0	0	0	9		0	0	81	127	0	0	144	108	0	128
9:35236466|35243361	ENSG00000198722,	UNC13B	+	hsa_circ_0142591	Maass2017	+		2	8	10		1	1	0	0	0	0	3	0	2	0	2	0	0	0	0	2	0	0	0	0	3	0	13	6	0	0	4		28	16	0	0	0	0	45	0	70	0
17:33495080|33495380	ENSG00000141161,	UNC45B	+			+		1	9	10		1	0	0	0	0	0	2	0	0	0	8	0	0	2	0	16	0	3	3	0	0	0	2	0	3	0	4		69	0	0	0	0	0	93	0	0	0
1:78177432|78178966	ENSG00000077254,	USP33	-	hsa_circ_0012989	Salzman2013	+		2	8	10		2	4	0	1	1	5	5	0	1	0	1	0	0	0	0	4	0	0	0	3	2	4	0	5	0	0	0		16	7	0	13	7	14	19	0	22	0
1:78177432|78181553	ENSG00000077254,	USP33	-	hsa_circ_0005374	Jeck2013, Salzman2013	+		0	10	10		0	0	0	0	0	0	0	0	3	1	0	4	2	1	0	1	2	0	0	1	2	0	0	0	0	0	2		0	0	0	0	0	0	0	0	24	16
3:49372453|49373029	ENSG00000114316,	USP4	-	hsa_circ_0001301	Jeck2013, Memczak2013	+		2	8	10		0	0	0	2	2	0	3	2	1	0	1	0	1	3	0	0	0	0	0	2	0	0	0	0	0	0	2		0	0	0	2	1	0	7	3	4	0
17:49340635|49346265	ENSG00000011260,	UTP18	+	hsa_circ_0002789	Jeck2013	+		2	8	10		2	0	0	3	0	0	0	2	2	0	0	0	0	0	0	0	0	0	2	2	2	1	0	0	0	1	2		9	0	0	2	0	0	0	6	5	0
6:144858718|144864006	ENSG00000152818,	UTRN	+	hsa_circ_0142299	Maass2017	+		1	9	10		0	0	2	0	0	0	0	0	1	0	1	0	1	0	0	2	0	0	0	1	0	1	1	0	0	1	2		0	0	41	0	0	0	0	0	26	0
6:144808684|144814592	ENSG00000152818,	UTRN	+	hsa_circ_0004826	Jeck2013	+		1	9	10		0	0	0	0	2	0	0	0	0	0	0	2	0	0	0	1	2	0	0	2	1	4	0	0	4	1	2		0	0	0	0	36	0	0	0	0	0
6:144772506|144780490	ENSG00000152818,	UTRN	+	hsa_circ_0009096	Jeck2013, Salzman2013	+		1	9	10		0	0	0	0	0	1	2	1	0	0	1	3	0	0	0	1	0	0	5	1	0	0	1	0	0	0	1		0	0	0	0	0	40	71	42	0	0
2:106761646|106782539	ENSG00000115652,	UXS1	-	hsa_circ_0004029	Jeck2013, Salzman2013	+		1	9	10		0	4	0	0	0	0	3	1	3	1	3	0	0	0	0	0	0	1	1	0	0	0	0	0	0	3	1		0	10	0	0	0	0	19	14	14	14
9:79968325|79997003	ENSG00000197969,	VPS13A	+			+		1	9	10		0	0	0	0	0	1	3	0	0	2	4	5	0	0	0	0	0	2	4	0	0	2	2	0	0	1	0		0	0	0	0	0	43	71	0	0	29
8:100587886|100597745	ENSG00000132549,	VPS13B	+			+		2	8	10		0	0	0	0	1	1	1	0	0	0	3	2	0	0	0	2	3	2	0	0	1	0	0	0	0	0	1		0	0	0	0	9	12	20	0	0	0
8:17123416|17143936	ENSG00000155975,	VPS37A	+	hsa_circ_0142499	Maass2017	+		3	7	10		0	1	0	0	2	1	5	0	5	0	0	0	0	0	0	3	0	0	5	0	0	0	3	0	1	0	3		0	8	0	0	15	11	31	0	17	0
3:184603898|184618760	ENSG00000156931,	VPS8	+	hsa_circ_0068367	Salzman2013	+		2	8	10		1	0	0	0	0	3	0	0	0	1	0	3	0	0	0	4	1	0	0	0	0	5	0	2	0	2	5		26	0	0	0	0	31	0	0	0	18
2:63711738|63798760	ENSG00000143951,	WDPCP	-	hsa_circ_0006759	Jeck2013	+		2	8	10		0	2	0	0	0	2	7	0	0	0	0	2	3	0	0	3	0	1	0	6	0	0	0	0	0	1	1		0	6	0	0	0	2	7	0	0	0
1:67356837|67371058	ENSG00000152763,	WDR78	-	hsa_circ_0006677	Jeck2013, Salzman2013	+		1	9	10		1	0	6	0	0	2	2	1	0	0	0	1	0	0	1	3	6	0	0	0	4	0	0	0	0	3	3		0	0	0	0	0	0	3	0	0	0
X:10031485|10035530	ENSG00000047644,	WWC3	+	hsa_circ_0007685	Jeck2013, Salzman2013	+		2	8	10		1	0	0	0	0	2	0	1	1	0	0	0	0	3	1	0	0	0	0	0	0	0	1	1	1	1	0		7	0	0	0	0	7	0	6	9	0
22:41277774|41282519	ENSG00000196236,	XPNPEP3	+			+		2	8	10		0	0	0	1	0	1	1	0	5	0	0	0	0	0	0	4	0	5	0	0	7	0	4	0	2	0	9		0	0	0	6	0	13	3	0	1	0
2:61709515|61717911	ENSG00000082898,	XPO1	-	hsa_circ_0054853	Salzman2013	+		1	9	10		0	2	0	0	0	0	0	0	2	0	2	0	0	0	0	6	1	3	0	0	4	2	0	1	0	0	3		0	31	0	0	0	0	0	0	38	0
13:21374970|21384106	ENSG00000132953,	XPO4	-			+		1	9	10		2	0	0	0	0	0	0	1	0	0	5	7	0	0	0	5	3	3	4	0	0	0	4	0	0	0	1		256	0	0	0	0	0	0	190	0	0
20:21346059|21349228	ENSG00000088930,	XRN2	+	hsa_circ_0003298	Jeck2013, Salzman2013	+		1	9	10		0	0	0	1	0	0	4	1	0	4	2	0	5	0	0	0	0	0	0	2	0	0	4	2	0	0	6		0	0	0	15	0	0	24	20	0	7
1:29068915|29070498	ENSG00000198492,	YTHDF2	+	hsa_circ_0000039	Memczak2013, Salzman2013	+		2	8	10		0	0	0	1	2	0	0	0	0	1	4	0	0	0	0	3	0	3	0	0	0	3	4	4	0	0	5		0	0	0	11	16	0	0	0	0	10
20:62407031|62422143	ENSG00000130584,	ZBTB46	-	hsa_circ_0002805	Jeck2013, Salzman2013	+		1	9	10		0	0	0	0	1	0	0	1	0	2	5	4	1	0	0	2	0	0	0	0	0	5	3	0	0	0	7		0	0	0	0	2	0	0	2	0	2
8:77616278|77620283	ENSG00000091656,	ZFHX4	+	hsa_circ_0084789	Salzman2013	+		0	10	10		0	0	0	0	0	0	8	4	0	1	3	0	0	0	0	3	3	4	3	0	4	0	0	0	0	0	9		0	0	0	0	0	0	44	10	0	20
8:124265562|124268411	ENSG00000165156,	ZHX1	-	hsa_circ_0142482	Maass2017	+		3	7	10		0	0	3	0	2	4	4	0	0	0	0	0	2	3	0	0	0	2	0	0	0	3	0	0	0	2	5		0	0	5	0	10	20	16	0	0	0
1:247319708|247323115	ENSG00000196418,	ZNF124	-	hsa_circ_0141574	Maass2017	+		2	8	10		0	4	0	0	0	2	4	3	3	0	6	0	0	0	0	2	0	0	0	0	0	2	0	15	0	2	0		0	8	0	0	0	0	11	4	2	0
3:124996570|124998091	ENSG00000163848,	ZNF148	-	hsa_circ_0006095	Jeck2013, Salzman2013	+		1	9	10		0	0	0	1	0	0	6	1	0	0	7	0	0	0	4	0	0	2	0	4	0	0	0	3	1	0	1		0	0	0	15	0	0	20	19	0	0
6:87925621|87926095	ENSG00000188994,	ZNF292	+	hsa_circ_0077261	Salzman2013	+		1	9	10		2	0	0	0	0	0	1	6	0	2	2	3	0	0	0	1	0	0	0	1	0	0	0	1	0	0	2		17	0	0	0	0	0	81	37	0	35
16:16235030|16236799	ENSG00000103222,	ABCC1	+	hsa_circ_0141286	Maass2017	+		0	9	9		0	0	0	0	0	0	2	1	0	0	2	0	0	0	6	2	0	0	6	0	4	1	0	0	0	0	2		0	0	0	0	0	0	9	11	0	0
9:74477467|74489999	ENSG00000107362,	ABHD17B	-	hsa_circ_0003118	Jeck2013	+		2	7	9		0	1	1	0	0	0	0	1	3	0	0	0	1	0	0	1	1	0	1	0	0	0	0	0	2	0	0		0	9	7	0	0	0	0	2	3	0
10:27052809|27059274	ENSG00000136754,	ABI1	-			+		1	8	9		2	0	2	0	0	0	1	0	0	0	3	1	0	0	1	0	0	0	2	0	2	0	0	1	0	0	3		11	0	14	0	0	0	30	0	0	0
10:27047991|27059274	ENSG00000136754,	ABI1	-	hsa_circ_0140828	Maass2017	+		2	7	9		0	0	0	2	1	0	4	2	1	0	0	0	0	3	0	4	0	0	2	0	0	0	0	0	0	0	3		0	0	0	17	21	0	20	22	14	0
10:116247717|116251637	ENSG00000099204,	ABLIM1	-	hsa_circ_0020072	Salzman2013	+		1	8	9		1	0	0	0	0	0	7	0	0	0	6	1	0	0	0	1	0	5	4	0	0	0	0	5	0	0	6		52	0	0	0	0	0	394	0	0	0
4:105439734|105440611	ENSG00000245384,	AC004053.1	-	hsa_circ_0142053	Maass2017	+		2	7	9		0	0	4	1	0	0	0	2	3	0	0	4	2	0	0	0	0	0	0	0	4	0	3	9	0	0	0		0	0	0	1	0	0	0	0	0	0
1:76198329|76200556	ENSG00000117054,	ACADM	+	hsa_circ_0012963	Salzman2013	+		2	7	9		0	2	0	0	0	3	0	2	0	0	1	0	0	0	0	0	0	0	0	1	3	0	1	0	0	2	2		0	133	0	0	0	151	0	137	0	0
1:76205665|76215244	ENSG00000117054,	ACADM	+			+		1	8	9		0	0	2	0	0	0	2	0	1	1	6	0	0	2	2	0	2	0	0	0	2	0	0	0	0	0	0		0	0	94	0	0	0	98	0	99	154
3:195063200|195066046	ENSG00000114331,	ACAP2	-	hsa_circ_0005400	Jeck2013, Salzman2013	+		3	6	9		2	2	0	1	0	0	0	0	0	0	0	0	3	0	5	2	0	0	0	2	0	1	0	0	0	0	4		9	10	0	7	0	0	0	0	0	0
1:236889233|236894614	ENSG00000077522,	ACTN2	+			+		0	9	9		0	0	0	0	0	0	4	0	0	5	10	8	0	0	0	0	12	0	0	0	0	7	5	0	0	11	4		0	0	0	0	0	0	965	0	0	828
5:7784478|7804805	ENSG00000078295,	ADCY2	+			+		4	5	9		1	2	0	2	0	1	3	0	1	0	2	0	0	0	0	0	9	2	0	0	0	0	0	0	0	0	0		34	24	0	48	0	37	60	0	29	0
4:87967318|87968834	ENSG00000172493,	AFF1	+			+		1	8	9		0	1	0	0	0	0	4	1	0	0	0	2	0	0	0	0	0	2	1	1	0	0	0	0	0	1	2		0	21	0	0	0	0	19	32	0	0
4:88005272|88012981	ENSG00000172493,	AFF1	+	hsa_circ_0070382	Salzman2013	+		1	8	9		0	1	0	0	0	0	4	0	6	0	4	0	0	1	3	0	3	0	0	0	0	0	0	0	1	0	1		0	26	0	0	0	0	16	0	24	0
18:12366964|12371690	ENSG00000141385,	AFG3L2	-	hsa_circ_0006400	Jeck2013	+		1	8	9		0	0	0	1	0	0	0	0	1	0	0	3	0	0	1	3	1	3	1	0	0	0	0	0	1	0	0		0	0	0	64	0	0	0	0	56	0
9:88190230|88211364	ENSG00000135049,	AGTPBP1	-	hsa_circ_0005202	Jeck2013, Salzman2013	+		1	8	9		0	0	0	1	0	0	6	2	0	0	0	0	0	1	0	0	0	5	3	0	0	0	0	3	0	1	2		0	0	0	12	0	0	44	23	0	0
14:32809592|32903023	ENSG00000151320,	AKAP6	+			+		0	9	9		0	0	0	0	0	0	1	2	0	2	0	0	0	0	0	2	0	2	1	0	3	4	0	0	0	3	0		0	0	0	0	0	0	10	12	0	17
7:91682040|91695860	ENSG00000127914,	AKAP9	+			+		1	8	9		0	0	2	0	0	0	0	1	6	0	0	3	1	0	0	1	0	0	3	0	0	0	0	2	0	0	1		0	0	29	0	0	0	0	79	88	0
1:243708812|243736350	ENSG00000117020,	AKT3	-	hsa_circ_0000199	Jeck2013, Memczak2013, Salzman2013	+		1	8	9		0	0	1	0	0	0	0	3	4	0	0	0	0	4	6	0	0	1	0	0	0	0	1	0	1	0	3		0	0	6	0	0	0	0	17	16	0
11:94554696|94564707	ENSG00000166025,	AMOTL1	+	hsa_circ_0008648	Jeck2013, Salzman2013	+		1	8	9		0	0	0	0	1	0	0	0	0	0	1	1	0	1	0	1	0	0	0	0	0	0	3	2	2	0	1		0	0	0	0	52	0	0	0	0	0
2:190559707|190609514	ENSG00000151687,	ANKAR	+			+		2	7	9		1	0	1	0	0	0	3	2	3	0	0	0	0	0	0	4	0	3	0	0	1	0	0	0	0	3	0		2	0	6	0	0	0	8	8	1	0
1:70766447|70781249	ENSG00000118454,	ANKRD13C	-	hsa_circ_0003566	Jeck2013, Salzman2013	+		2	7	9		0	1	1	0	0	0	1	0	0	0	0	0	0	0	0	1	6	2	0	1	1	1	0	0	0	0	0		0	17	12	0	0	0	38	0	0	0
11:22257709|22261230	ENSG00000171714,	ANO5	+	hsa_circ_0021512	Salzman2013	+		1	8	9		2	0	0	0	0	0	1	0	6	3	0	0	0	0	0	0	0	7	0	0	1	3	4	0	0	0	4		56	0	0	0	0	0	78	0	110	83
12:45810482|45816845	ENSG00000177119,	ANO6	+			+		1	8	9		0	0	1	0	0	0	3	1	0	0	1	0	3	0	1	0	0	2	0	0	0	0	8	0	0	0	2		0	0	37	0	0	0	63	57	0	0
4:40936473|40947087	ENSG00000163697,	APBB2	-	hsa_circ_0008453	Jeck2013, Salzman2013	+		2	7	9		2	0	0	2	0	0	1	0	3	3	0	0	0	0	0	0	0	6	0	2	1	0	1	0	0	0	0		11	0	0	7	0	0	16	0	9	9
4:148775827|148803083	ENSG00000071205,	ARHGAP10	+	hsa_circ_0142081	Maass2017	+		1	8	9		0	0	1	0	0	0	7	0	0	0	1	1	0	0	3	4	0	0	7	0	0	0	1	0	0	0	5		0	0	7	0	0	0	27	0	0	0
11:120339997|120348235	ENSG00000196914,	ARHGEF12	+	hsa_circ_0024648	Salzman2013	+		1	8	9		0	0	2	0	0	0	3	0	0	0	9	0	0	0	3	2	0	7	0	0	1	2	0	0	0	0	3		0	0	32	0	0	0	157	0	0	0
14:58785260|58796887	ENSG00000032219,	ARID4A	+	hsa_circ_0000542	Jeck2013, Memczak2013, Salzman2013	+		1	8	9		1	0	0	0	0	0	4	1	0	0	0	1	0	0	0	4	0	0	2	5	1	0	1	0	0	0	0		1	0	0	0	0	0	8	17	0	0
10:89527430|89536184	ENSG00000138138,	ATAD1	-	hsa_circ_0007229	Jeck2013, Salzman2013	+		1	8	9		0	0	2	0	0	0	5	1	3	0	0	4	0	0	0	0	0	0	2	2	0	0	0	0	1	0	5		0	0	16	0	0	0	35	18	30	0
2:24080285|24111269	ENSG00000119778,	ATAD2B	-	hsa_circ_0052955	Salzman2013	+		1	8	9		0	0	0	1	0	0	0	1	0	0	1	0	0	0	0	5	0	1	0	1	2	1	0	0	0	0	7		0	0	0	13	0	0	0	15	0	0
2:38536521|38546161	ENSG00000119787,	ATL2	-	hsa_circ_0002918	Jeck2013, Salzman2013	+		2	7	9		0	0	0	0	1	2	0	0	0	0	4	0	2	0	1	0	1	0	4	0	0	3	1	0	0	0	0		0	0	0	0	25	31	0	0	0	0
12:110764195|110765822	ENSG00000174437,	ATP2A2	+	hsa_circ_0005279	Jeck2013, Salzman2013	+		1	8	9		0	0	0	2	0	0	2	0	2	0	3	0	0	0	4	1	0	7	2	0	0	0	3	0	0	0	0		0	0	0	2129	0	0	1750	0	1728	0
18:76903802|76936907	ENSG00000166377,	ATP9B	+			+		2	7	9		0	0	0	2	3	0	0	0	0	1	0	0	0	0	0	3	0	0	0	3	0	1	0	1	1	2	0		0	0	0	15	16	0	0	0	0	9
10:116879949|116931050	ENSG00000107518,	ATRNL1	+	hsa_circ_0140795	Maass2017	+		2	7	9		1	0	0	0	1	0	0	0	0	4	0	2	0	0	1	0	1	0	0	0	1	0	1	1	0	0	0		0	0	0	0	5	0	0	0	0	9
22:46189425|46202902	ENSG00000130638,	ATXN10	+	hsa_circ_0141713	Maass2017	+		0	9	9		0	0	0	0	0	0	3	0	0	3	3	0	0	3	0	0	0	6	0	0	0	0	3	9	4	0	9		0	0	0	0	0	0	14	0	0	7
7:72873866|72884813	ENSG00000009954,	BAZ1B	-	hsa_circ_0004670	Jeck2013	+		2	7	9		0	2	0	0	2	0	5	0	0	0	0	0	0	2	2	3	0	3	1	0	0	0	0	0	0	0	2		0	24	0	0	26	0	41	0	0	0
2:32602656|32620661	ENSG00000115760,	BIRC6	+	hsa_circ_0053441	Salzman2013	+		2	7	9		2	0	0	0	3	0	0	0	0	0	3	0	0	0	0	0	0	0	3	1	1	3	0	1	0	0	4		59	0	0	0	40	0	0	0	0	0
2:32832522|32836649	ENSG00000115760,	BIRC6	+	hsa_circ_0008585	Jeck2013	+		1	8	9		0	0	1	0	0	0	4	2	0	0	5	4	0	0	0	2	0	0	2	0	0	0	4	0	0	0	3		0	0	13	0	0	0	50	30	0	0
14:93760204|93761283	ENSG00000011114,	BTBD7	-	hsa_circ_0006947	Jeck2013, Salzman2013	+		1	8	9		0	0	0	2	0	0	0	0	0	0	9	7	0	0	0	3	0	0	3	2	0	3	4	0	0	0	4		0	0	0	4	0	0	0	0	0	0
6:105563561|105573453	ENSG00000112276,	BVES	-	hsa_circ_0077527	Salzman2013	+		0	9	9		0	0	0	0	0	0	4	0	0	1	2	0	0	0	0	1	0	4	1	0	1	2	0	0	0	0	7		0	0	0	0	0	0	102	0	0	60
15:36936479|36950106	ENSG00000186073,	C15orf41	+	hsa_circ_0034398	Salzman2013	+		0	9	9		0	0	0	0	0	0	2	0	3	0	0	11	4	0	0	3	0	0	8	3	0	0	1	0	0	0	7		0	0	0	0	0	0	22	0	56	0
15:36983886|37002162	ENSG00000186073,	C15orf41	+	hsa_circ_0008295	Jeck2013, Salzman2013	+		0	9	9		0	0	0	0	0	0	0	0	0	0	0	0	0	4	0	1	4	0	1	2	0	0	0	2	1	1	3		0	0	0	0	0	0	0	0	0	0
1:184559873|184567595	ENSG00000116667,	C1orf21	+			+		4	5	9		0	2	3	2	0	1	3	0	0	0	0	0	0	0	2	2	0	0	0	3	4	0	0	0	0	0	0		0	46	52	58	0	65	94	0	0	0
5:37238959|37239971	ENSG00000197603,	C5orf42	-	hsa_circ_0142215	Maass2017	+		2	7	9		0	2	0	2	0	0	0	0	0	2	0	0	0	0	1	2	1	0	0	1	1	0	0	0	0	0	1		0	5	0	15	0	0	0	0	0	17
7:81689744|81714216	ENSG00000153956,	CACNA2D1	-			+		0	9	9		0	0	0	0	0	0	2	0	2	2	0	0	0	1	0	0	2	7	0	0	0	1	3	0	0	0	7		0	0	0	0	0	0	235	0	155	161
11:34111726|34113603	ENSG00000135387,	CAPRIN1	+	hsa_circ_0004851	Jeck2013, Salzman2013	+		2	7	9		0	0	1	0	4	0	1	0	1	0	1	0	0	0	0	0	0	1	0	0	0	1	2	0	0	0	2		0	0	50	0	55	0	60	0	51	0
10:70497602|70502326	ENSG00000060339,	CCAR1	+	hsa_circ_0006272	Jeck2013, Salzman2013	+		3	6	9		0	0	1	1	2	0	0	0	0	0	0	0	0	1	0	0	3	0	2	0	0	5	5	0	0	0	2		0	0	11	18	13	0	0	0	0	0
3:123649949|123667979	ENSG00000175455,	CCDC14	-	hsa_circ_0141941	Maass2017	+		0	9	9		0	0	0	0	0	0	2	0	0	0	3	0	0	0	1	0	0	3	2	0	1	0	0	2	0	1	2		0	0	0	0	0	0	12	0	0	0
3:180426556|180443361	ENSG00000145075,	CCDC39	-			+		2	7	9		1	0	0	1	0	0	0	0	1	1	0	0	0	0	0	0	0	2	0	0	1	3	0	2	0	0	3		4	0	0	9	0	0	0	0	21	8
3:180466034|180469198	ENSG00000145075,	CCDC39	-			+		0	9	9		0	0	0	0	0	0	1	0	4	1	5	0	0	0	0	0	0	8	2	0	0	0	1	2	0	0	6		0	0	0	0	0	0	34	0	21	5
6:99997384|100009557	ENSG00000112237,	CCNC	-			+		1	8	9		0	1	0	0	0	0	0	1	1	0	0	0	3	0	0	0	0	4	0	0	2	2	1	7	0	0	0		0	34	0	0	0	0	0	37	10	0
1:156290630|156304709	ENSG00000163468,	CCT3	-	hsa_circ_0014717	Salzman2013	+		1	8	9		0	0	1	0	0	0	2	1	0	1	0	0	0	0	0	1	0	3	4	0	7	0	3	0	0	0	0		0	0	62	0	0	0	94	41	0	61
7:80285856|80295805	ENSG00000135218,	CD36	+			+		0	9	9		0	0	0	0	0	0	2	4	0	2	0	0	0	0	2	0	0	0	0	2	1	1	0	0	1	0	3		0	0	0	0	0	0	965	403	0	285
16:83065615|83065823	ENSG00000140945,	CDH13	+			+		2	7	9		0	2	0	0	2	0	2	0	0	0	0	6	0	0	0	9	0	0	12	0	0	0	5	2	0	0	2		0	44	0	0	32	0	101	0	0	0
16:80718435|80719026	ENSG00000166446,	CDYL2	-	hsa_circ_0004087	Jeck2013	+		1	8	9		0	0	0	0	3	0	0	0	1	0	1	0	0	0	4	1	0	0	1	0	0	4	2	0	1	0	0		0	0	0	0	0	0	0	0	0	0
22:17525763|17528316	ENSG00000237438,	CECR7	+	hsa_circ_0001202	Jeck2013, Memczak2013	+		0	9	9		0	0	0	0	0	0	3	0	0	0	3	10	0	0	1	5	0	8	0	3	0	0	2	0	2	0	0		0	0	0	0	0	0	0	0	0	0
11:47505005|47506075	ENSG00000149187,	CELF1	-	hsa_circ_0006027	Jeck2013, Salzman2013	+		2	7	9		3	1	0	0	0	0	0	3	2	1	0	0	0	1	0	0	0	3	0	0	0	0	0	0	0	4	2		33	22	0	0	0	0	0	69	68	66
17:64023619|64026141	ENSG00000154240,	CEP112	-			+		2	7	9		0	0	1	0	0	4	0	0	3	0	1	0	0	0	0	0	0	0	0	3	0	0	3	2	0	1	4		0	0	12	0	0	11	0	0	15	0
18:12999420|13042333	ENSG00000101639,	CEP192	+	hsa_circ_0046999	Salzman2013	+		2	7	9		0	1	0	1	0	0	1	0	6	0	1	0	0	0	1	1	0	0	0	2	0	0	0	0	0	0	2		0	10	0	2	0	0	11	0	5	0
1:179959642|179966310	ENSG00000135837,	CEP350	+			+		1	8	9		0	0	0	1	0	0	3	0	0	0	0	0	1	0	0	3	0	6	0	3	0	1	3	2	0	0	0		0	0	0	38	0	0	55	0	0	0
5:89695175|89701616	ENSG00000153140,	CETN3	-			+		2	7	9		0	0	4	2	0	0	2	0	0	5	7	0	0	0	0	0	0	0	0	2	0	8	0	2	0	7	0		0	0	4	5	0	0	9	0	0	10
15:93467551|93472321	ENSG00000173575,	CHD2	+	hsa_circ_0007262	Jeck2013, Salzman2013	+		2	7	9		0	0	2	0	0	4	3	0	0	0	0	0	0	2	0	0	0	2	5	3	0	0	0	0	2	0	2		0	0	15	0	0	19	60	0	0	0
15:93480748|93482948	ENSG00000173575,	CHD2	+	hsa_circ_0000654	Memczak2013	+		0	9	9		0	0	0	0	0	0	0	0	0	0	3	0	2	2	0	1	3	1	0	0	0	0	1	2	0	0	2		0	0	0	0	0	0	0	0	0	0
15:101775287|101775782	ENSG00000131873,	CHSY1	-	hsa_circ_0005019	Jeck2013	+		1	8	9		1	0	0	0	0	0	1	2	2	0	0	1	0	0	0	0	1	2	0	0	0	6	0	0	0	2	0		1	0	0	0	0	0	10	5	3	0
16:11114050|11220003	ENSG00000038532,	CLEC16A	+	hsa_circ_0007846	Jeck2013, Salzman2013	+		0	9	9		0	0	0	0	0	0	2	0	0	0	0	1	0	0	0	0	2	3	3	0	1	0	3	0	1	0	2		0	0	0	0	0	0	4	0	0	0
2:29356521|29380213	ENSG00000115295,	CLIP4	+	hsa_circ_0006765	Jeck2013, Salzman2013	+		3	6	9		0	1	2	1	0	0	5	0	0	0	4	0	0	0	0	2	0	0	0	0	0	0	1	4	0	2	0		0	39	35	37	0	0	58	0	0	0
16:58593708|58594266	ENSG00000125107,	CNOT1	-	hsa_circ_0000705	Jeck2013, Memczak2013	+		1	8	9		0	0	0	2	0	0	0	0	0	1	1	0	0	0	0	1	2	4	0	0	0	0	1	1	0	0	1		0	0	0	23	0	0	0	0	0	15
6:55966270|56006781	ENSG00000124749,	COL21A1	-			+		0	9	9		0	0	0	0	0	0	3	3	4	0	5	3	0	0	0	1	3	0	0	0	12	0	0	0	0	0	4		0	0	0	0	0	0	27	10	16	0
7:120764385|120782195	ENSG00000106034,	CPED1	+	hsa_circ_0082045	Salzman2013	+		0	9	9		0	0	0	0	0	0	4	0	0	1	1	0	0	2	1	0	0	2	0	1	0	1	0	0	0	0	1		0	0	0	0	0	0	97	0	0	34
20:34241450|34246936	ENSG00000214078,	CPNE1	-	hsa_circ_0001146	Memczak2013	+		3	6	9		0	1	2	0	0	3	0	1	2	0	2	0	0	0	0	1	0	0	0	0	2	0	0	0	0	1	0		0	41	36	0	0	30	0	27	7	0
12:12788711|12788908	ENSG00000111269,	CREBL2	+	hsa_circ_0002873	Jeck2013	+		1	8	9		0	0	0	0	0	3	1	0	0	0	1	2	0	0	0	1	2	5	2	0	0	0	0	0	0	0	1		0	0	0	0	0	17	15	0	0	0
2:36623757|36691798	ENSG00000150938,	CRIM1	+	hsa_circ_0005579	Jeck2013, Salzman2013	+		1	8	9		0	0	0	0	1	0	3	0	0	0	3	0	0	0	0	1	2	0	0	0	0	3	1	0	3	0	1		0	0	0	0	41	0	66	0	0	0
22:21288067|21288532	ENSG00000099942,	CRKL	+	hsa_circ_0001206	Jeck2013, Memczak2013	+		0	9	9		0	0	0	0	0	0	2	0	0	1	0	4	0	0	1	1	3	0	0	0	0	0	2	3	0	0	10		0	0	0	0	0	0	35	0	0	39
8:68044186|68049838	ENSG00000104218,	CSPP1	+	hsa_circ_0003388	Jeck2013, Salzman2013	+		0	9	9		0	0	0	0	0	0	2	4	0	0	3	0	0	3	0	0	0	7	5	0	0	0	2	0	0	4	1		0	0	0	0	0	0	7	5	0	0
19:17387304|17387718	ENSG00000269307,ENSG00000105393,	CTD-2278I10.6, BABAM1	+	hsa_circ_0003253	Jeck2013, Salzman2013	+		2	7	9		1	0	0	2	0	0	0	0	0	0	2	0	0	0	2	2	0	3	3	0	0	0	4	0	0	1	0		23	0	0	27	0	0	0	0	0	0
1:60377280|60377983	ENSG00000134716,	CYP2J2	-			+		1	8	9		1	0	0	0	0	0	2	0	0	0	0	0	0	0	0	2	2	0	0	1	5	3	0	3	0	0	6		17	0	0	0	0	0	68	0	0	0
15:64217015|64222654	ENSG00000035664,	DAPK2	-			+		0	9	9		0	0	0	0	0	0	7	3	2	0	5	0	0	0	0	0	0	6	0	0	0	0	3	1	0	1	5		0	0	0	0	0	0	91	101	42	0
9:34096714|34098515	ENSG00000198876,	DCAF12	-	hsa_circ_0142587	Maass2017	+		3	6	9		0	1	0	1	1	0	0	0	0	0	0	0	0	0	0	2	1	0	2	0	0	2	0	0	0	3	2		0	22	0	16	24	0	0	0	0	0
1:168007609|168037701	ENSG00000143164,	DCAF6	+	hsa_circ_0015132	Salzman2013	+		0	9	9		0	0	0	0	0	0	3	0	1	0	0	0	4	0	1	1	1	3	0	0	0	1	0	0	0	1	0		0	0	0	0	0	0	201	0	282	0
9:126519982|126641300	ENSG00000119522,	DENND1A	-	hsa_circ_0002544	Jeck2013, Salzman2013	+		1	8	9		0	0	2	0	0	0	6	0	0	0	3	0	0	0	0	9	0	0	2	0	1	1	0	0	2	1	0		0	0	5	0	0	0	11	0	0	0
1:115130008|115138494	ENSG00000175984,	DENND2C	-			+		2	7	9		0	1	0	1	0	0	3	0	1	0	0	0	2	0	0	2	0	3	0	1	0	0	0	0	0	0	2		0	15	0	17	0	0	45	0	39	0
1:115161007|115188180	ENSG00000175984,	DENND2C	-			+		0	9	9		0	0	0	0	0	0	0	0	2	0	4	0	6	0	1	3	0	2	3	0	2	0	0	0	0	0	3		0	0	0	0	0	0	0	0	73	0
17:54926057|54933986	ENSG00000153933,	DGKE	+	hsa_circ_0000786	Jeck2013, Memczak2013, Salzman2013	+		1	8	9		0	0	0	1	0	0	0	0	0	1	0	0	0	5	0	1	0	2	0	0	5	1	0	1	0	1	0		0	0	0	2	0	0	0	0	0	1
X:32360217|32366645	ENSG00000198947,	DMD	-			+		1	8	9		0	0	1	0	0	0	0	0	5	0	4	0	0	0	0	3	2	2	0	1	0	0	3	0	0	4	0		0	0	94	0	0	0	0	0	223	0
X:32563276|32591963	ENSG00000198947,	DMD	-			+		1	8	9		0	0	0	0	0	1	1	0	0	0	7	5	0	2	0	8	0	2	0	0	3	0	0	0	0	0	2		0	0	0	0	0	253	379	0	0	0
7:111575595|111585853	ENSG00000128512,	DOCK4	-	hsa_circ_0005937	Jeck2013, Salzman2013	+		3	6	9		0	0	0	1	2	2	0	0	0	0	3	0	4	0	0	1	0	2	1	0	0	0	0	0	0	0	2		0	0	0	12	5	9	0	0	0	0
5:31421379|31424578	ENSG00000113360,	DROSHA	-	hsa_circ_0005524	Jeck2013, Salzman2013	+		1	8	9		0	0	0	0	0	1	0	0	1	0	0	0	0	3	0	1	0	0	0	8	0	3	3	0	1	0	2		0	0	0	0	0	8	0	0	16	0
1:245165423|245222760	ENSG00000203666,	EFCAB2	+	hsa_circ_0002426	Jeck2013, Salzman2013	+		3	6	9		2	1	3	0	1	0	2	0	0	0	3	0	1	0	0	1	0	0	0	0	1	0	0	0	0	1	0		5	4	3	0	2	0	19	0	0	0
8:117668095|117671219	ENSG00000147677,	EIF3H	-	hsa_circ_0005231	Jeck2013, Salzman2013	+		2	7	9		0	1	0	0	0	2	3	0	0	0	0	2	3	0	0	0	0	4	0	0	1	4	1	0	0	0	0		0	87	0	0	0	91	136	0	0	0
6:131276245|131277639	ENSG00000079819,	EPB41L2	-	hsa_circ_0001640	Memczak2013, Salzman2013	+		2	7	9		1	0	0	1	0	0	0	0	3	3	0	0	2	0	0	3	0	0	2	0	0	0	0	0	3	0	3		16	0	0	16	0	0	0	0	14	34
17:19213198|19232960	ENSG00000072134,	EPN2	+	hsa_circ_0002876	Jeck2013, Salzman2013	+		3	6	9		0	1	0	0	1	2	0	0	2	0	2	0	0	0	0	0	0	0	1	0	0	0	2	5	0	0	2		0	3	0	0	1	2	0	0	4	0
15:76566753|76588078	ENSG00000140374,	ETFA	-	hsa_circ_0000638	Jeck2013, Memczak2013, Salzman2013	+		1	8	9		0	0	0	1	0	0	3	2	0	0	3	7	0	0	5	0	0	0	0	0	1	0	1	0	0	0	4		0	0	0	37	0	0	72	58	0	0
10:94733810|94774024	ENSG00000138190,	EXOC6	+			+		2	7	9		0	0	0	0	1	2	2	0	0	0	6	0	3	1	0	0	0	1	0	0	0	0	0	2	0	1	0		0	0	0	0	20	33	53	0	0	0
5:137288317|137290065	ENSG00000031003,	FAM13B	-	hsa_circ_0008177	Jeck2013, Salzman2013	+		2	7	9		3	0	0	1	0	0	3	3	0	0	1	0	6	0	0	0	0	2	2	0	0	0	0	0	2	0	0		5	0	0	5	0	0	14	21	0	0
7:76713204|76728268	ENSG00000214439,	FAM185BP	-	hsa_circ_0003169	Jeck2013	+		1	8	9		0	0	0	0	0	1	1	0	0	2	0	0	3	0	0	8	0	3	0	0	0	0	3	0	1	0	1		0	0	0	0	0	7	6	0	0	4
4:2659530|2692697	ENSG00000125386,	FAM193A	+	hsa_circ_0068926	Salzman2013	+		2	7	9		2	0	0	0	0	2	3	1	0	3	2	0	0	0	0	0	0	1	0	0	0	0	0	0	0	1	2		5	0	0	0	0	10	14	21	0	12
1:179012850|179023773	ENSG00000116199,	FAM20B	+	hsa_circ_0005977	Jeck2013, Salzman2013	+		1	8	9		3	0	2	0	0	0	0	0	1	2	0	1	0	2	0	4	0	0	0	0	3	1	0	0	2	0	0		3	0	7	0	0	0	0	0	10	9
2:24357989|24362320	ENSG00000219626,ENSG00000266118,	FAM228B, RP11-507M3.1	+	hsa_circ_0007270	Jeck2013	+		2	7	9		0	0	1	0	1	0	3	0	0	0	0	0	0	0	1	2	0	0	1	0	1	1	0	0	0	0	3		0	0	10	0	7	0	26	0	0	0
19:18648411|18649243	ENSG00000105701,	FKBP8	-	hsa_circ_0050119	Salzman2013	+		1	8	9		0	0	2	0	0	0	0	0	0	0	1	0	4	3	3	4	0	0	1	0	2	0	0	0	0	5	0		0	0	43	0	0	0	0	0	0	0
8:42914235|42940539	ENSG00000168522,	FNTA	+			+		0	9	9		0	0	0	0	0	0	2	0	0	1	2	0	0	0	0	2	0	0	7	0	4	5	1	0	0	0	1		0	0	0	0	0	0	32	0	0	25
9:20907149|20933131	ENSG00000188352,	FOCAD	+	hsa_circ_0006641	Jeck2013	+		2	7	9		1	0	0	0	0	1	4	0	1	1	0	4	0	0	0	2	0	0	0	0	2	0	0	0	0	2	0		8	0	0	0	0	9	19	0	18	13
9:20819795|20885229	ENSG00000188352,	FOCAD	+	hsa_circ_0086536	Salzman2013	+		0	9	9		0	0	0	0	0	0	0	0	0	1	1	0	1	2	0	2	0	0	5	1	0	0	0	0	1	0	4		0	0	0	0	0	0	0	0	0	18
14:31066626|31077275	ENSG00000092140,	G2E3	+			+		1	8	9		0	0	3	0	0	0	0	0	0	0	3	0	0	2	2	0	0	0	4	1	0	1	2	0	0	2	0		0	0	7	0	0	0	0	0	0	0
5:151169884|151170623	ENSG00000145907,	G3BP1	+	hsa_circ_0003967	Jeck2013, Salzman2013	+		2	7	9		0	1	1	0	0	0	1	0	0	0	0	0	0	0	0	3	0	7	0	0	4	0	1	0	0	5	4		0	36	34	0	0	0	42	0	0	0
4:144336630|144361535	ENSG00000109458,	GAB1	+			+		2	7	9		0	2	1	0	0	0	0	0	0	2	2	0	0	0	0	3	0	2	0	0	0	7	0	0	0	2	4		0	17	13	0	0	0	0	0	0	12
4:144336630|144387378	ENSG00000109458,	GAB1	+	hsa_circ_0071040	Salzman2013	+		2	7	9		0	1	0	0	0	1	1	0	0	0	3	0	0	0	0	2	2	0	0	1	0	0	1	0	1	0	0		0	25	0	0	0	32	48	0	0	0
3:30875345|30903257	ENSG00000144644,	GADL1	-			+		0	9	9		0	0	0	0	0	0	2	0	3	0	1	0	0	1	0	0	2	2	0	0	4	0	2	0	0	1	0		0	0	0	0	0	0	20	0	30	0
15:49528048|49584734	ENSG00000156958,	GALK2	+	hsa_circ_0035189	Salzman2013	+		0	9	9		0	0	0	0	0	0	0	0	0	0	1	0	0	0	2	1	1	0	1	4	0	0	0	2	0	2	3		0	0	0	0	0	0	0	0	0	0
12:102179790|102183835	ENSG00000111670,	GNPTAB	-	hsa_circ_0004925	Jeck2013, Salzman2013	+		0	9	9		0	0	0	0	0	0	0	1	0	0	3	1	2	0	1	0	2	2	0	0	0	2	2	0	0	0	0		0	0	0	0	0	0	0	11	0	0
5:56542127|56545403	ENSG00000062194,	GPBP1	+	hsa_circ_0002775	Jeck2013, Salzman2013	+		1	8	9		0	0	0	1	0	0	2	0	3	5	7	0	0	1	0	0	0	0	0	0	1	2	0	0	6	0	0		0	0	0	40	0	0	46	0	51	40
2:240078348|240098259	ENSG00000068024,	HDAC4	-			+		3	6	9		1	2	0	0	0	1	0	0	0	0	0	0	0	2	3	0	4	2	0	0	0	0	3	0	0	1	0		22	26	0	0	0	36	0	0	0	0
2:240078348|240085619	ENSG00000068024,	HDAC4	-	hsa_circ_0058905	Salzman2013	+		2	7	9		0	0	2	0	0	1	2	0	0	0	0	0	0	4	0	4	0	0	3	4	0	0	0	2	4	0	0		0	0	20	0	0	21	13	0	0	0
7:18624904|18706099	ENSG00000048052,	HDAC9	+			+		1	8	9		0	0	0	1	0	0	3	0	1	0	0	1	0	1	0	4	0	0	0	0	0	1	2	3	0	0	0		0	0	0	24	0	0	44	0	28	0
1:91840915|91851391	ENSG00000162669,	HFM1	-			+		2	7	9		3	1	0	1	0	0	1	0	0	0	0	0	1	0	0	0	0	2	0	1	2	0	1	0	0	1	0		1	7	0	1	0	0	8	0	0	0
8:28821328|28837673	ENSG00000147421,	HMBOX1	+	hsa_circ_0001995	Jeck2013, Salzman2013	+		0	9	9		0	0	0	0	0	0	2	0	2	0	0	2	1	0	0	2	0	6	0	4	0	0	3	0	0	0	3		0	0	0	0	0	0	30	0	7	0
6:82920531|82921289	ENSG00000005700,	IBTK	-	hsa_circ_0077179	Salzman2013	+		1	8	9		0	1	0	0	0	0	5	0	2	0	2	0	0	9	0	2	0	3	0	2	0	0	0	0	0	0	3		0	54	0	0	0	0	40	0	24	0
21:34804484|34805178	ENSG00000159128,	IFNGR2	+	hsa_circ_0001185	Jeck2013, Memczak2013	+		1	8	9		0	0	3	0	0	0	1	0	5	0	4	0	2	0	0	3	0	0	0	0	0	2	0	1	0	2	0		0	0	13	0	0	0	20	0	29	0
1:201821232|201828122	ENSG00000198700,	IPO9	+			+		3	6	9		0	3	0	0	1	4	5	0	0	4	5	0	0	0	0	0	0	0	1	1	0	0	0	7	0	0	0		0	13	0	0	15	14	22	0	0	13
15:90984738|90986710	ENSG00000140575,	IQGAP1	+	hsa_circ_0000652	Jeck2013, Memczak2013	+		1	8	9		2	0	0	0	0	0	7	0	4	0	0	4	0	0	0	2	0	0	0	0	8	0	0	4	0	11	2		38	0	0	0	0	0	49	0	45	0
15:91030186|91035943	ENSG00000140575,	IQGAP1	+	hsa_circ_0007201	Jeck2013	+		1	8	9		4	0	0	0	0	0	2	0	0	0	1	0	0	0	0	6	0	9	0	3	0	1	1	0	0	0	1		10	0	0	0	0	0	24	0	0	0
16:71954642|71955356	ENSG00000182149,	IST1	+	hsa_circ_0003568	Jeck2013, Salzman2013	+		3	6	9		1	1	4	0	0	0	6	0	0	0	1	0	0	0	1	0	0	0	1	1	0	0	0	2	0	0	0		3	10	1	0	0	0	5	0	0	0
12:56094683|56094938	ENSG00000135424,	ITGA7	-	hsa_circ_0026782	Salzman2013	+		1	8	9		0	0	0	1	0	0	0	1	0	0	0	6	1	2	0	0	0	0	2	1	0	0	0	3	0	0	2		0	0	0	61	0	0	0	69	0	0
9:5021963|5055788	ENSG00000096968,	JAK2	+	hsa_circ_0008571	Jeck2013	+		1	8	9		0	0	0	0	3	0	2	0	0	0	0	0	5	0	0	2	0	3	0	2	0	1	0	1	0	0	1		0	0	0	0	12	0	33	0	0	0
19:8402679|8404051	ENSG00000186994,	KANK3	-			+		2	7	9		0	5	0	0	0	1	0	0	1	1	0	0	4	1	0	0	0	2	0	0	0	0	0	0	2	2	0		0	3	0	0	0	5	0	0	0	1
12:49053688|49054402	ENSG00000139620,	KANSL2	-	hsa_circ_0000399	Memczak2013	+		2	7	9		0	0	0	0	2	4	1	0	0	1	0	0	0	0	0	1	0	4	5	0	0	0	4	0	0	0	1		0	0	0	0	5	3	26	0	0	10
8:41832222|41839472	ENSG00000083168,	KAT6A	-			+		1	8	9		0	1	0	0	0	0	1	0	0	1	0	0	0	1	0	2	0	1	0	0	0	4	1	0	0	0	2		0	32	0	0	0	0	42	0	0	34
8:41905896|41907225	ENSG00000083168,	KAT6A	-	hsa_circ_0002754	Jeck2013, Salzman2013	+		1	8	9		0	0	1	0	0	0	2	0	0	2	0	0	2	3	0	0	0	0	4	1	0	0	0	0	0	6	1		0	0	10	0	0	0	22	0	0	17
10:76602358|76603236	ENSG00000156650,	KAT6B	+	hsa_circ_0005235	Jeck2013, Salzman2013	+		0	9	9		0	0	0	0	0	0	1	0	2	2	1	0	0	0	0	0	1	1	0	2	0	0	0	5	0	0	2		0	0	0	0	0	0	14	0	4	4
2:85270687|85276771	ENSG00000176407,	KCMF1	+	hsa_circ_0004964	Jeck2013, Salzman2013	+		2	7	9		0	0	0	1	1	0	3	1	0	0	2	0	1	0	0	2	0	3	0	0	0	0	1	0	0	0	0		0	0	0	66	66	0	61	87	0	0
16:27224906|27226329	ENSG00000155666,	KDM8	+	hsa_circ_0038704	Salzman2013	+		1	8	9		1	0	0	0	0	0	4	0	1	1	5	0	8	3	0	7	0	0	8	0	0	0	0	0	0	0	0		5	0	0	0	0	0	2	0	1	1
4:154547299|154553990	ENSG00000121210,	KIAA0922	+	hsa_circ_0071311	Salzman2013	+		2	7	9		1	0	3	0	0	0	0	1	0	0	2	1	0	0	2	0	0	0	0	1	0	1	0	0	4	0	0		12	0	15	0	0	0	0	21	0	0
10:24669798|24671281	ENSG00000120549,	KIAA1217	+			+		0	9	9		0	0	0	0	0	0	0	2	2	0	0	6	2	0	0	0	11	4	0	0	0	0	3	2	0	0	3		0	0	0	0	0	0	0	39	27	0
20:16506737|16509085	ENSG00000089177,	KIF16B	-	hsa_circ_0059490	Salzman2013	+		2	7	9		2	0	5	0	0	0	6	3	0	0	2	0	0	3	0	1	0	0	0	3	0	0	0	0	0	0	3		5	0	6	0	0	0	8	6	0	0
6:117019867|117026323	ENSG00000196911,	KPNA5	+	hsa_circ_0001639	Jeck2013, Memczak2013	+		1	8	9		0	0	0	2	0	0	4	0	0	0	3	0	0	1	0	0	0	5	0	1	0	0	1	1	0	0	4		0	0	0	14	0	0	16	0	0	0
5:96320784|96364316	ENSG00000113441,	LNPEP	+	hsa_circ_0142271	Maass2017	+		0	9	9		0	0	0	0	0	0	5	0	0	1	2	0	0	0	0	0	1	5	0	0	0	0	2	1	4	0	3		0	0	0	0	0	0	116	0	0	70
16:48381418|48382201	ENSG00000102910,	LONP2	+	hsa_circ_0005813	Jeck2013, Salzman2013	+		2	7	9		1	0	1	0	0	0	0	0	3	0	0	4	0	1	0	0	3	4	0	0	4	0	0	0	0	0	2		23	0	21	0	0	0	0	0	32	0
3:37116515|37138151	ENSG00000093167,	LRRFIP2	-	hsa_circ_0142013	Maass2017	+		3	6	9		0	1	0	1	2	0	0	0	0	2	2	0	0	0	0	3	0	0	0	0	0	3	0	1	0	0	2		0	41	0	46	51	0	0	0	0	61
4:103635595|103651893	ENSG00000109323,	MANBA	-	hsa_circ_0142051	Maass2017	+		0	9	9		0	0	0	0	0	0	0	0	0	2	0	1	2	0	2	0	1	2	0	1	0	0	0	0	2	0	2		0	0	0	0	0	0	0	0	0	2
17:11984673|11999011	ENSG00000065559,	MAP2K4	+	hsa_circ_0008996	Jeck2013, Salzman2013	+		1	8	9		0	0	0	1	0	0	2	0	0	0	3	0	0	4	2	4	0	0	1	2	0	0	0	0	0	3	0		0	0	0	4	0	0	7	0	0	0
15:67873092|67893087	ENSG00000137764,	MAP2K5	+	hsa_circ_0005498	Jeck2013, Salzman2013	+		2	7	9		0	0	1	0	0	1	0	0	0	1	0	6	0	0	1	0	0	1	0	0	0	0	0	6	2	0	5		0	0	8	0	0	7	0	0	0	8
13:48651289|48664554	ENSG00000136146,	MED4	-	hsa_circ_0004936	Jeck2013	+		1	8	9		0	0	0	0	1	0	0	0	0	0	3	0	0	0	1	0	0	2	2	0	0	1	2	0	0	4	8		0	0	0	0	18	0	0	0	0	0
15:100185766|100215663	ENSG00000068305,	MEF2A	+	hsa_circ_0037054	Salzman2013	+		1	8	9		0	0	0	0	1	0	3	0	0	0	0	3	1	1	0	0	0	0	0	1	0	0	0	1	0	2	1		0	0	0	0	25	0	64	0	0	0
5:88044887|88047860	ENSG00000081189,	MEF2C	-	hsa_circ_0073271	Salzman2013	+		0	9	9		0	0	0	0	0	0	3	0	1	0	4	2	3	0	0	2	0	0	0	0	1	3	0	2	0	0	0		0	0	0	0	0	0	845	0	561	0
5:88231262|88261732	ENSG00000248309,	MEF2C-AS1	+			+		2	7	9		2	0	1	0	0	0	1	0	0	0	0	1	0	4	0	3	0	0	1	0	0	0	0	2	0	2	0		23	0	18	0	0	0	30	0	0	0
15:42040835|42042813	ENSG00000174197,	MGA	+	hsa_circ_0034754	Salzman2013	+		2	7	9		1	0	0	0	0	1	0	0	0	0	3	0	2	0	0	3	0	1	4	0	0	2	0	0	0	4	0		16	0	0	0	0	28	0	0	0	0
14:37754523|37838829	ENSG00000151338,	MIPOL1	+	hsa_circ_0004204	Jeck2013, Salzman2013	+		3	6	9		1	4	0	0	1	0	2	0	1	0	0	0	0	0	0	0	0	0	1	0	5	2	0	0	0	0	3		12	4	0	0	5	0	5	0	6	0
15:31251066|31260213	ENSG00000166912,	MTMR10	-	hsa_circ_0034319	Salzman2013	+		2	7	9		0	3	2	0	0	0	0	0	6	0	0	2	0	0	1	0	6	6	0	0	0	0	5	1	0	0	0		0	35	32	0	0	0	0	0	49	0
3:9711116|9712854	ENSG00000163719,	MTMR14	+	hsa_circ_0001265	Memczak2013, Salzman2013	+		3	6	9		0	0	4	2	2	0	8	1	0	0	0	0	0	0	1	3	0	1	0	0	0	1	0	0	0	0	0		0	0	8	20	22	0	11	14	0	0
2:177161588|177202305	ENSG00000128654,	MTX2	+	hsa_circ_0006449	Jeck2013	+		3	6	9		3	0	3	3	0	0	9	0	2	6	1	0	0	0	0	0	0	1	0	0	0	0	0	2	0	0	0		10	0	13	26	0	0	43	0	25	18
16:29845054|29845387	ENSG00000013364,	MVP	+	hsa_circ_0000688	Jeck2013, Memczak2013, Salzman2013	+		0	9	9		0	0	0	0	0	0	2	0	2	1	0	0	0	3	0	2	0	1	0	0	0	0	0	0	1	2	4		0	0	0	0	0	0	19	0	18	18
13:77779391|77792092	ENSG00000005810,	MYCBP2	-	hsa_circ_0030508	Salzman2013	+		2	7	9		0	2	1	0	0	0	0	0	3	0	2	0	1	0	0	3	0	0	0	1	0	2	0	0	0	3	0		0	9	25	0	0	0	0	0	25	0
12:111351990|111353594	ENSG00000111245,	MYL2	-			+		2	7	9		0	0	2	0	0	1	3	0	0	0	2	0	0	0	1	0	0	0	0	0	3	0	3	2	0	0	1		0	0	7855	0	0	9543	4930	0	0	0
1:24400650|24402763	ENSG00000142661,	MYOM3	-			+		1	8	9		0	0	0	0	1	0	2	0	0	0	3	1	0	2	0	4	0	0	5	0	0	0	2	3	0	0	0		0	0	0	0	89	0	231	0	0	0
1:24410958|24413317	ENSG00000142661,	MYOM3	-			+		0	9	9		0	0	0	0	0	0	3	0	0	2	3	0	0	0	0	2	0	2	0	4	6	0	0	0	0	1	1		0	0	0	0	0	0	290	0	0	151
7:128282271|128289036	n/a	n/a	+	hsa_circ_0082179	Salzman2013	+		1	8	9		2	0	0	0	0	0	2	0	0	0	3	0	0	0	0	0	1	3	0	1	1	0	0	0	0	4	6		5	0	0	0	0	0	14	0	0	0
1:61291008|61292257	n/a	n/a	-			+		2	7	9		0	2	2	0	0	0	3	0	0	0	0	0	0	2	0	2	1	0	1	0	0	2	2	0	0	0	0		0	2	1	0	0	0	5	0	0	0
6:155095123|155182132	n/a	n/a	+	hsa_circ_0142310	Maass2017	+		1	8	9		0	3	0	0	0	0	1	0	2	0	0	0	0	0	0	4	6	1	0	2	0	0	0	0	0	1	3		0	16	0	0	0	0	18	0	15	0
18:44355453|44401035	n/a	n/a	-			+		1	8	9		0	0	2	0	0	0	0	0	0	0	1	1	1	0	1	3	0	0	3	3	0	0	0	0	1	0	0		0	0	6	0	0	0	0	0	0	0
15:73150413|73150879	n/a	n/a	+			+		1	8	9		0	0	0	0	0	2	17	0	0	0	8	0	9	0	0	0	0	0	0	3	0	6	3	0	2	0	1		0	0	0	0	0	1	13	0	0	0
10:51579128|51581378	ENSG00000138293,	NCOA4	+	hsa_circ_0007016	Jeck2013, Salzman2013	+		1	8	9		0	0	1	0	0	0	3	2	1	0	0	0	0	0	0	1	0	0	0	0	0	1	1	2	0	0	6		0	0	54	0	0	0	37	41	29	0
12:124904503|124934413	ENSG00000196498,	NCOR2	-			+		2	7	9		1	0	0	0	0	1	1	0	0	4	0	0	0	1	0	5	0	1	0	0	5	0	0	0	0	0	1		10	0	0	0	0	16	22	0	0	13
13:80080303|80095110	ENSG00000102471,	NDFIP2	+			+		2	7	9		0	0	1	0	1	0	0	2	0	0	3	0	4	1	0	4	0	0	8	0	0	0	0	2	0	0	0		0	0	6	0	18	0	0	10	0	0
15:56243574|56258744	ENSG00000069869,	NEDD4	-	hsa_circ_0008340	Jeck2013	+		1	8	9		0	0	2	0	0	0	3	0	1	0	0	0	0	3	1	2	0	1	0	0	4	0	1	0	0	0	0		0	0	4	0	0	0	10	0	12	0
18:56010138|56024484	ENSG00000049759,	NEDD4L	+			+		2	7	9		0	2	0	0	0	1	0	0	0	2	0	1	0	0	0	4	0	0	0	0	0	0	1	0	5	1	2		0	7	0	0	0	8	0	0	0	9
4:170428188|170430003	ENSG00000137601,	NEK1	-	hsa_circ_0071431	Salzman2013	+		3	6	9		2	1	0	0	0	2	0	0	0	1	0	0	0	0	0	1	0	0	2	0	0	1	0	0	0	3	1		7	11	0	0	0	5	0	0	0	9
4:170476871|170477246	ENSG00000137601,	NEK1	-			+		2	7	9		0	1	0	0	2	0	5	0	1	0	0	3	0	0	0	10	0	3	0	0	0	2	1	0	0	0	0		0	5	0	0	3	0	28	0	25	0
7:26209360|26211161	ENSG00000050344,	NFE2L3	-			+		1	8	9		0	0	0	1	0	0	0	0	0	0	0	0	0	1	1	1	0	3	0	0	1	0	1	1	0	0	1		0	0	0	2	0	0	0	0	0	0
4:103446669|103459113	ENSG00000109320,	NFKB1	+	hsa_circ_0008012	Jeck2013, Salzman2013	+		1	8	9		0	0	0	1	0	0	4	0	0	0	0	2	0	1	0	0	1	0	4	0	0	3	0	1	0	0	9		0	0	0	6	0	0	13	0	0	0
17:26449629|26499644	ENSG00000087095,	NLK	+	hsa_circ_0002103	Jeck2013	+		1	8	9		0	0	1	0	0	0	0	0	0	2	0	0	0	0	3	1	0	9	3	1	0	3	1	0	0	0	0		0	0	4	0	0	0	0	0	0	8
1:10032076|10041228	ENSG00000173614,	NMNAT1	+			+		0	9	9		0	0	0	0	0	0	3	1	0	0	2	5	0	0	0	0	0	5	0	0	0	2	2	0	1	0	2		0	0	0	0	0	0	3	10	0	0
5:43613010|43628489	ENSG00000112992,	NNT	+			+		1	8	9		0	0	0	1	0	0	0	0	2	1	0	0	3	0	0	1	0	0	1	0	0	0	2	0	2	2	0		0	0	0	337	0	0	0	0	247	250
2:10784446|10808849	ENSG00000115761,	NOL10	-	hsa_circ_0000977	Jeck2013, Memczak2013, Salzman2013	+		3	6	9		1	2	0	0	6	0	0	0	3	0	0	0	2	0	0	2	0	9	0	0	0	1	4	0	0	0	0		12	16	0	0	18	0	0	0	8	0
6:17665470|17669259	ENSG00000124789,	NUP153	-	hsa_circ_0002492	Jeck2013, Salzman2013	+		1	8	9		0	0	0	0	0	3	1	0	0	0	2	0	0	0	0	1	0	0	0	3	6	6	0	3	0	1	0		0	0	0	0	0	29	31	0	0	0
1:228437666|228437941	ENSG00000154358,	OBSCN	+			+		2	7	9		0	0	0	0	2	2	0	0	0	0	0	0	8	0	0	4	0	2	1	2	0	0	1	0	0	0	3		0	0	0	0	140	209	0	0	0	0
1:149931603|149936274	ENSG00000163113,	OTUD7B	-			+		1	8	9		1	0	0	0	1	0	0	0	0	0	2	3	0	1	0	0	0	1	2	3	6	0	0	0	0	0	1		50	0	0	0	52	0	0	0	0	0
1:149936147|149937803	ENSG00000163113,	OTUD7B	-	hsa_circ_0003619	Jeck2013	+		0	9	9		0	0	0	0	0	0	0	2	0	1	0	0	0	0	0	3	1	5	0	0	0	0	8	0	1	1	3		0	0	0	0	0	0	0	18	0	33
5:138699448|138700432	ENSG00000120727,	PAIP2	+	hsa_circ_0001538	Memczak2013, Salzman2013	+		1	8	9		0	0	0	3	0	0	4	2	0	0	3	0	0	0	13	0	0	3	3	3	0	0	5	0	0	0	0		0	0	0	38	0	0	54	57	0	0
11:77090286|77091039	ENSG00000149269,	PAK1	-	hsa_circ_0008992	Jeck2013, Salzman2013	+		0	9	9		0	0	0	0	0	0	6	0	2	0	0	1	0	0	4	0	0	2	5	3	1	0	0	0	0	0	1		0	0	0	0	0	0	40	0	26	0
13:100953714|100992513	ENSG00000175198,	PCCA	+	hsa_circ_0030763	Salzman2013	+		3	6	9		2	0	0	0	1	1	1	0	0	0	0	0	1	0	0	0	0	0	0	3	0	0	1	3	0	3	0		10	0	0	0	9	8	22	0	0	0
13:100959446|100992513	ENSG00000175198,	PCCA	+	hsa_circ_0030766	Salzman2013	+		2	7	9		0	2	0	0	1	0	0	0	0	1	0	0	0	0	0	0	1	2	0	0	4	0	1	3	1	0	0		0	24	0	0	11	0	0	0	0	12
3:136035783|136048826	ENSG00000114054,	PCCB	+	hsa_circ_0141951	Maass2017	+		2	7	9		0	0	0	1	0	1	2	0	2	2	1	5	0	0	0	0	0	0	0	1	1	0	0	0	0	0	0		0	0	0	59	0	63	88	0	49	69
8:17868746|17869336	ENSG00000078674,	PCM1	+	hsa_circ_0083465	Salzman2013	+		1	8	9		0	0	0	1	0	0	6	0	0	0	0	0	0	0	2	4	0	0	0	2	1	2	0	0	3	2	0		0	0	0	62	0	0	147	0	0	0
21:47819504|47822397	ENSG00000160299,	PCNT	+			+		1	8	9		0	0	1	0	0	0	0	0	5	3	2	0	0	0	0	0	9	1	2	5	0	0	0	0	0	0	2		0	0	32	0	0	0	0	0	50	34
21:47783395|47787054	ENSG00000160299,	PCNT	+	hsa_circ_0062097	Salzman2013	+		0	9	9		0	0	0	0	0	0	4	2	1	0	0	0	0	0	2	1	1	2	0	0	0	0	1	0	0	0	2		0	0	0	0	0	0	17	123	22	0
10:105197772|105198565	ENSG00000148843,	PDCD11	+	hsa_circ_0000258	Jeck2013, Memczak2013	+		3	6	9		1	0	2	1	0	0	2	0	3	0	0	7	0	0	0	0	0	0	0	1	1	0	0	0	0	0	2		4	0	2	1	0	0	13	0	13	0
10:112640991|112650428	ENSG00000150593,	PDCD4	+			+		0	9	9		0	0	0	0	0	0	1	1	0	4	3	0	3	0	0	3	0	1	3	0	0	0	0	0	0	0	7		0	0	0	0	0	0	6	17	0	2
5:58284320|58289292	ENSG00000113448,	PDE4D	-	hsa_circ_0001487	Jeck2013, Memczak2013, Salzman2013	+		1	8	9		1	0	0	0	0	0	3	1	4	5	0	2	0	0	0	2	6	3	0	0	0	0	0	0	0	0	0		56	0	0	0	0	0	62	92	43	75
7:92146590|92148392	ENSG00000127980,	PEX1	-	hsa_circ_0081028	Salzman2013	+		2	7	9		0	2	0	0	0	1	1	1	2	0	0	1	0	0	0	0	0	0	5	0	0	0	2	1	0	0	0		0	3	0	0	0	9	18	20	6	0
6:42941741|42942776	ENSG00000124587,	PEX6	-	hsa_circ_0005038	Jeck2013, Salzman2013	+		1	8	9		1	0	0	0	0	0	4	0	1	2	0	2	0	0	0	3	1	1	3	0	0	0	0	0	0	0	0		1	0	0	0	0	0	11	0	10	12
X:54971872|54989815	ENSG00000158571,	PFKFB1	-			+		1	8	9		0	2	0	0	0	0	5	0	5	0	0	1	0	0	0	1	7	5	0	0	3	0	0	0	0	0	2		0	21	0	0	0	0	23	0	21	0
3:169831148|169840532	ENSG00000173889,	PHC3	-	hsa_circ_0006893	Jeck2013, Salzman2013	+		1	8	9		0	0	0	0	2	0	1	0	1	1	2	0	0	2	0	0	0	1	0	0	1	0	1	0	0	0	0		0	0	0	0	12	0	25	0	4	15
20:34430495|34446303	ENSG00000025293,	PHF20	+	hsa_circ_0007130	Jeck2013, Salzman2013	+		1	8	9		0	3	0	0	0	0	0	0	0	1	0	0	0	5	1	0	0	4	0	0	0	0	1	2	0	1	2		0	42	0	0	0	0	0	0	0	29
7:77530028|77558644	ENSG00000006576,	PHTF2	+			+		1	8	9		2	0	0	0	0	0	1	0	0	0	0	1	0	0	0	1	0	1	0	2	2	0	0	0	2	0	2		86	0	0	0	0	0	164	0	0	0
7:77530028|77539726	ENSG00000006576,	PHTF2	+			+		2	7	9		0	0	1	0	2	0	1	1	0	0	0	0	1	0	0	2	0	0	0	0	0	1	0	0	1	1	0		0	0	57	0	69	0	151	89	0	0
18:44470543|44483598	ENSG00000078043,	PIAS2	-	hsa_circ_0141393	Maass2017	+		2	7	9		3	0	2	0	0	0	5	0	0	0	0	0	0	0	0	5	0	0	5	6	6	1	0	0	0	0	4		25	0	12	0	0	0	21	0	0	0
11:85722073|85742653	ENSG00000073921,	PICALM	-	hsa_circ_0000347	Memczak2013, Salzman2013	+		2	7	9		0	0	0	1	0	3	0	1	0	0	1	0	0	0	0	0	0	6	0	0	0	5	9	1	0	0	5		0	0	0	55	0	45	0	113	0	0
11:85733410|85742653	ENSG00000073921,	PICALM	-	hsa_circ_0023942	Salzman2013	+		0	9	9		0	0	0	0	0	0	5	0	0	0	0	0	7	12	0	2	4	7	0	0	0	6	6	3	0	0	0		0	0	0	0	0	0	105	0	0	0
8:10683662|10692285	ENSG00000254093,ENSG00000258724,ENSG00000171056,	PINX1, SOX7, SOX7	-	hsa_circ_0083327	Salzman2013	+		1	8	9		0	0	1	0	0	0	1	0	0	0	0	0	1	2	1	1	0	0	1	0	0	0	0	0	3	2	0		0	0	4	0	0	0	3	0	0	0
22:28249525|28256229	ENSG00000180957,	PITPNB	-	hsa_circ_0005597	Jeck2013	+		1	8	9		0	0	0	0	0	1	1	1	0	0	3	0	0	1	0	2	0	1	4	0	0	1	0	0	0	0	0		0	0	0	0	0	8	8	22	0	0
1:16044388|16047883	ENSG00000116786,	PLEKHM2	+	hsa_circ_0000021	Jeck2013, Memczak2013, Salzman2013	+		2	7	9		1	1	0	0	2	0	4	0	0	2	0	0	0	0	1	0	0	0	0	0	0	0	2	2	0	2	3		26	32	0	0	24	0	18	0	0	27
2:28999717|29016863	ENSG00000213639,	PPP1CB	+	hsa_circ_0053325	Salzman2013	+		1	8	9		0	0	0	0	1	0	1	0	3	0	2	0	0	1	0	0	0	8	0	0	0	1	0	0	0	1	6		0	0	0	0	276	0	442	0	237	0
8:22332467|22355625	ENSG00000120910,	PPP3CC	+	hsa_circ_0006320	Jeck2013, Salzman2013	+		1	8	9		1	0	0	0	0	0	3	4	0	0	0	0	0	0	0	0	0	1	2	1	0	0	0	2	0	5	3		28	0	0	0	0	0	48	36	0	0
4:185580494|185599548	ENSG00000164306,	PRIMPOL	+	hsa_circ_0003788	Jeck2013, Salzman2013	+		0	9	9		0	0	0	0	0	0	0	0	5	0	2	0	1	0	0	5	1	0	0	1	2	0	4	0	0	0	4		0	0	0	0	0	0	0	0	3	0
2:120684174|120692534	ENSG00000088179,	PTPN4	+	hsa_circ_0056247	Salzman2013	+		1	8	9		0	0	0	1	0	0	0	0	0	0	4	1	0	1	1	3	0	0	9	0	4	0	0	0	0	0	3		0	0	0	20	0	0	0	0	0	0
2:136360070|136362586	ENSG00000048991,	R3HDM1	+	hsa_circ_0056558	Salzman2013	+		1	8	9		2	0	0	0	0	0	0	3	3	0	0	0	0	0	0	0	0	1	3	2	0	4	0	1	0	0	3		12	0	0	0	0	0	0	17	2	0
3:128514203|128526514	ENSG00000075785,	RAB7A	+	hsa_circ_0006346	Jeck2013, Salzman2013	+		1	8	9		0	0	0	1	0	0	0	0	1	0	5	0	0	0	0	3	0	0	6	0	0	2	2	3	0	0	9		0	0	0	37	0	0	0	0	34	0
14:36133848|36194359	ENSG00000174373,	RALGAPA1	-	hsa_circ_0031677	Salzman2013	+		0	9	9		0	0	0	0	0	0	1	0	0	0	0	4	5	0	1	0	0	1	0	1	2	0	0	0	1	0	2		0	0	0	0	0	0	11	0	0	0
20:20527348|20618145	ENSG00000188559,	RALGAPA2	-			+		1	8	9		0	0	0	0	0	1	1	0	1	0	2	0	1	0	0	2	0	4	0	0	0	0	1	0	0	0	1		0	0	0	0	0	34	23	0	30	0
4:160107794|160131735	ENSG00000109756,	RAPGEF2	+	hsa_circ_0142092	Maass2017	+		2	7	9		5	0	0	0	2	0	0	0	1	1	2	0	1	0	0	5	0	0	0	3	0	0	0	2	0	0	0		17	0	0	0	12	0	0	0	12	18
5:86627165|86633908	ENSG00000145715,	RASA1	+	hsa_circ_0007507	Jeck2013, Salzman2013	+		3	6	9		0	1	1	0	0	3	1	0	0	1	0	0	0	0	0	3	0	1	0	1	0	1	0	0	0	0	0		0	5	11	0	0	17	19	0	0	24
14:23375404|23380612	ENSG00000100461,	RBM23	-	hsa_circ_0031241	Salzman2013	+		2	7	9		0	0	0	3	2	0	0	1	2	0	2	0	2	2	0	0	0	3	0	0	0	0	0	0	0	1	0		0	0	0	6	13	0	0	19	24	0
3:50102464|50103935	ENSG00000004534,	RBM6	+	hsa_circ_0006531	Jeck2013, Salzman2013	+		1	8	9		2	0	0	0	0	0	3	0	0	0	0	0	0	0	0	2	0	2	0	1	2	1	3	0	0	0	3		2	0	0	0	0	0	7	0	0	0
4:37633007|37636745	ENSG00000181826,	RELL1	-	hsa_circ_0002194	Jeck2013, Salzman2013	+		1	8	9		0	0	1	0	0	0	1	0	1	0	0	0	2	0	2	5	1	0	0	0	0	0	3	0	0	0	4		0	0	60	0	0	0	88	0	51	0
[truncated: 36,408 more rows]
[truncated: 71 more columns]
