# Supplementary material for: Global Increase in Circular RNA Levels in Myotonic Dystrophy
Source: Front Genet. 2019 Jul 18;10:649. doi: 10.3389/fgene.2019.00649 (PMC6689976; doi:10.3389/fgene.2019.00649)
Supplement: Supplementary file 6 [file Table_6.xlsx]

## Sheet: Table S6
Table S6. Differential expression of individual circRNAs in QF.
							RPM										FCR
circRNA_localization (hg19)	gene_id	gene_names	strand	circBase ID	circRNA study		AV controls	SD controls	AV DM1	SD DM1		DM1/controls	log2 fold change	p-value	FDR-corrected p-value		AV controls	SD controls	AV DM1	SD DM1		DM1/controls	log2 fold change	p-value	FDR-corrected p-value
2:110919180|110920712	ENSG00000144061,	NPHP1	-	hsa_circ_0056019	Salzman2013		0.246823	0.172113	0.811995	0.380661		3.28979	1.71799	0.000190617	0.0289738		0.173694	0.134272	0.238127	0.0864136		1.37096	0.455183	0.181857	0.420774
9:4823548|4827033	ENSG00000120158,	RCL1	+	hsa_circ_0006345	Jeck2013		0.0200931	0.037763	0.142358	0.101525		7.08493	2.82475	0.00115986	0.0485812		0.0206779	0.0425924	0.111337	0.0720052		5.38433	2.42877	0.00156796	0.0949722
6:158733083|158735300	n/a	n/a	+	hsa_circ_0142313	Maass2017		0.261259	0.162471	0.606642	0.264014		2.322	1.21537	0.0012227	0.0485812		0.270804	0.131959	0.361143	0.113204		1.3336	0.415321	0.0917966	0.309878
3:99567139|99569914	ENSG00000168386,	FILIP1L	-	hsa_circ_0142046	Maass2017		0.42358	0.353962	1.07215	0.490913		2.53118	1.33981	0.00166892	0.0485812		0.160402	0.141667	0.318946	0.131544		1.98842	0.991622	0.0111364	0.149488
1:200816768|200822623	ENSG00000118200,	CAMSAP2	+	hsa_circ_0141534	Maass2017		0.934117	0.478318	1.66633	0.515683		1.78385	0.834996	0.00203103	0.0485812		0.65489	0.127946	0.763402	0.0785004		1.1657	0.221191	0.0218825	0.154772
11:33307959|33309057	ENSG00000110422,	HIPK3	+	hsa_circ_0000284	Jeck2013, Memczak2013, Salzman2013		1.08193	0.307088	2.04347	0.860215		1.88874	0.91742	0.00211912	0.0485812		0.284295	0.0621448	0.309516	0.10761		1.08871	0.122622	0.504201	0.703106
6:170846322|170858201	ENSG00000008018,	PSMB1	-	hsa_circ_0078784	Salzman2013		0.18815	0.156443	0.595061	0.35939		3.16269	1.66115	0.00233517	0.0485812		0.0722682	0.0600806	0.157899	0.0946604		2.18491	1.12757	0.0181719	0.151524
3:170906491|170912424	ENSG00000154310,	TNIK	-	hsa_circ_0002387	Jeck2013, Salzman2013		0.116142	0.0765018	0.271535	0.132695		2.33796	1.22525	0.00271786	0.0485812		0.216646	0.176305	0.408578	0.258025		1.88593	0.915276	0.0516931	0.262524
6:111493898|111498868	ENSG00000112394,	SLC16A10	+				0.0989965	0.092525	0.319537	0.197651		3.22776	1.69053	0.00287652	0.0485812		0.126081	0.125849	0.23032	0.134253		1.82675	0.869281	0.0690508	0.269121
5:127474289|127488497	ENSG00000064651,	SLC12A2	+	hsa_circ_0006034	Jeck2013, Salzman2013		0.0957356	0.0857337	0.271773	0.156969		2.83879	1.50528	0.00347031	0.0527486		0.0612059	0.0414272	0.111636	0.0523069		1.82394	0.867056	0.0187771	0.151524
2:215632206|215646233	ENSG00000138376,	BARD1	-	hsa_circ_0001098	Memczak2013, Salzman2013		0.115879	0.130053	0.350187	0.213217		3.022	1.59551	0.00489496	0.0639676		0.148903	0.141655	0.270409	0.120911		1.816	0.860766	0.0376641	0.219043
17:65941525|65972074	ENSG00000171634,	BPTF	+	hsa_circ_0000799	Memczak2013, Salzman2013		0.544695	0.217476	0.289858	0.179151		0.532148	-0.910101	0.00570149	0.0639676		0.478839	0.106616	0.362041	0.195385		0.75608	-0.40339	0.0937788	0.309878
2:240929491|240946787	ENSG00000130414,	NDUFA10	-	hsa_circ_0001118	Jeck2013, Memczak2013, Salzman2013		0.0449497	0.0532537	0.219413	0.182228		4.88129	2.28726	0.0060458	0.0639676		0.0175746	0.019884	0.0746971	0.0497972		4.25029	2.08756	0.0019016	0.0949722
1:46105882|46108171	ENSG00000159592,	GPBP1L1	-	hsa_circ_0008774	Jeck2013		0.0172733	0.0253508	0.112425	0.100722		6.50857	2.70234	0.00621562	0.0639676		0.0114393	0.0173126	0.0588734	0.0444208		5.14657	2.36361	0.00330608	0.100505
9:37424842|37426651	ENSG00000137106,	GRHPR	+	hsa_circ_0001861	Jeck2013, Memczak2013, Salzman2013		0.0672097	0.0822593	0.210486	0.136857		3.13178	1.64698	0.00671977	0.0639676		0.046731	0.0526782	0.126515	0.0686051		2.7073	1.43686	0.00534853	0.12138
5:82832826|82838087	ENSG00000038427,	VCAN	+	hsa_circ_0073237	Salzman2013		0.233577	0.183284	0.0641777	0.0652902		0.27476	-1.86376	0.00673344	0.0639676		0.522871	0.18038	0.264867	0.288928		0.506564	-0.981184	0.0190591	0.151524
8:52773405|52773806	ENSG00000168300,	PCMTD1	-	hsa_circ_0001801	Memczak2013, Salzman2013		5.95016	3.77219	12.3254	6.27963		2.07144	1.05063	0.00825903	0.0727036		0.683896	0.0638305	0.701925	0.0660921		1.02636	0.0375411	0.513762	0.709925
3:196118684|196129890	ENSG00000163960,	UBXN7	-	hsa_circ_0001380	Jeck2013, Memczak2013, Salzman2013		1.07852	0.572339	2.20429	1.18199		2.04382	1.03127	0.00932632	0.0727036		0.668402	0.240409	0.754573	0.114428		1.12892	0.174945	0.278145	0.503309
1:35824526|35827390	ENSG00000146463,	ZMYM4	+	hsa_circ_0011536	Salzman2013		0.234322	0.185594	0.470126	0.208595		2.00633	1.00456	0.00951567	0.0727036		0.283087	0.202299	0.379846	0.155192		1.3418	0.424165	0.209819	0.439517
2:152346485|152347032	ENSG00000183091,	NEB	-				0.37741	0.250038	1.03782	0.741799		2.74985	1.45936	0.0105965	0.0727036		0.00595717	0.00460979	0.0131366	0.010003		2.20518	1.14089	0.041199	0.223652
7:80418622|80440017	ENSG00000075223,	SEMA3C	-	hsa_circ_0004365	Jeck2013, Salzman2013		0.0565294	0.0622802	0.225106	0.190663		3.98212	1.99354	0.0108688	0.0727036		0.0788172	0.0932688	0.174636	0.156542		2.21571	1.14777	0.0926796	0.309878
1:59805630|59812070	ENSG00000172456,	FGGY	+	hsa_circ_0000076	Jeck2013, Memczak2013, Salzman2013		0.299925	0.189204	0.834108	0.607954		2.78106	1.47563	0.011016	0.0727036		0.12179	0.0748717	0.217742	0.0856797		1.78785	0.838225	0.00963362	0.149488
4:37633007|37640126	ENSG00000181826,	RELL1	-	hsa_circ_0001400	Jeck2013, Memczak2013, Salzman2013		0.241166	0.213769	0.543877	0.297073		2.2552	1.17325	0.0111906	0.0727036		0.260599	0.175252	0.484634	0.20097		1.85969	0.895062	0.00986666	0.149488
2:219498828|219499353	ENSG00000115556,	PLCD4	+				0.0596365	0.0803384	0.167072	0.104899		2.8015	1.4862	0.0123283	0.0727036		0.0277851	0.0407284	0.0990247	0.138935		3.56395	1.83348	0.117036	0.350437
1:59787208|59812070	ENSG00000172456,	FGGY	+	hsa_circ_0000075	Jeck2013, Memczak2013, Salzman2013		0.1245	0.125447	0.240107	0.073929		1.92858	0.947536	0.0127867	0.0727036		0.0524042	0.047525	0.100144	0.0425245		1.91099	0.934321	0.0189332	0.151524
2:110901119|110919274	ENSG00000144061,	NPHP1	-				0.22292	0.240442	0.979087	0.891531		4.39211	2.13491	0.0128553	0.0727036		0.216395	0.1894	0.320558	0.178789		1.48135	0.566917	0.189257	0.429358
10:34558585|34573173	ENSG00000148498,	PARD3	-	hsa_circ_0018168	Salzman2013		0.0607987	0.0578404	0.157093	0.103545		2.58383	1.36951	0.0129145	0.0727036		0.104224	0.0896929	0.159365	0.0918227		1.52906	0.612646	0.160568	0.406772
1:95609447|95616975	ENSG00000271092,ENSG00000152078,	TMEM56-RWDD3,TMEM56	+	hsa_circ_0000095	Memczak2013, Salzman2013		0.0842145	0.111176	0.212568	0.121481		2.52413	1.33578	0.0154742	0.084003		0.139917	0.207984	0.205438	0.0843044		1.46828	0.554131	0.325641	0.555144
6:158703295|158735300	n/a	n/a	+	hsa_circ_0142312	Maass2017		0.135876	0.0836102	0.291777	0.184165		2.14738	1.10258	0.0177909	0.0913299		0.271136	0.153769	0.320076	0.178896		1.1805	0.239396	0.491388	0.698047
4:120166492|120194863	ENSG00000145390,	USP53	+	hsa_circ_0070774	Salzman2013		0.114397	0.114261	0.238508	0.119631		2.08491	1.05998	0.0190958	0.0913299		0.0479292	0.0469259	0.115989	0.0708651		2.42001	1.27501	0.0137686	0.149488
10:49609655|49618211	ENSG00000107643,	MAPK8	+	hsa_circ_0002968	Jeck2013, Salzman2013		0.0739377	0.0491012	0.172222	0.119833		2.32928	1.21989	0.0195264	0.0913299		0.15614	0.149315	0.215429	0.139485		1.37971	0.46437	0.336008	0.555144
1:59805630|59844509	ENSG00000172456,	FGGY	+	hsa_circ_0006633	Jeck2013, Salzman2013		0.798211	0.287316	1.21886	0.478892		1.52699	0.610686	0.0197383	0.0913299		0.464139	0.0827004	0.552312	0.167323		1.18997	0.250926	0.129547	0.371532
2:160980302|160983112	ENSG00000115221,	ITGB6	-	hsa_circ_0056856	Salzman2013		0.354431	0.304146	0.78844	0.490382		2.22453	1.1535	0.0198282	0.0913299		0.157023	0.101378	0.267915	0.0919896		1.70622	0.7708	0.0119767	0.149488
2:152363423|152370942	ENSG00000183091,	NEB	-				1.26941	0.44415	1.84488	0.647921		1.45334	0.539376	0.0226026	0.101047		0.00896227	0.0023055	0.0146048	0.00497737		1.62959	0.704509	0.00249927	0.0949722
15:41961026|41962156	ENSG00000174197,	MGA	+	hsa_circ_0000591	Memczak2013, Salzman2013		0.157073	0.167108	0.300311	0.116879		1.91192	0.935021	0.0257822	0.111605		0.24673	0.212269	0.415646	0.18283		1.68462	0.752425	0.0530566	0.262524
13:76379615|76408523	ENSG00000136153,	LMO7	+				0.212365	0.141925	0.528991	0.417565		2.49095	1.3167	0.0264329	0.111605		0.0638812	0.0436739	0.0989217	0.0668964		1.54853	0.630897	0.155864	0.401549
11:130130751|130131824	ENSG00000196323,	ZBTB44	-	hsa_circ_0002484	Jeck2013, Salzman2013		0.541994	0.301138	0.99976	0.57267		1.84459	0.883304	0.0277185	0.113871		0.413591	0.158155	0.543612	0.201276		1.31437	0.394372	0.101765	0.322255
21:30693542|30702014	ENSG00000156273,	BACH1	+	hsa_circ_0001181	Memczak2013, Salzman2013		0.105689	0.0774455	0.256133	0.20663		2.42346	1.27707	0.0338988	0.132926		0.115476	0.0850359	0.229598	0.242551		1.98827	0.991515	0.154498	0.401549
11:77330651|77336863	ENSG00000074201,	CLNS1A	-	hsa_circ_0023694	Salzman2013		0.050812	0.0622676	0.141259	0.117996		2.78002	1.4751	0.0341061	0.132926		0.0592482	0.0772733	0.175375	0.137427		2.96	1.5656	0.0224012	0.154772
7:18705836|18706099	ENSG00000048052,	HDAC9	+	hsa_circ_0007904	Jeck2013, Salzman2013		0.065377	0.0683459	0.207643	0.200409		3.17608	1.66725	0.0364443	0.138488		0.0699903	0.0969637	0.179413	0.1752		2.5634	1.35806	0.0817331	0.295796
4:153332455|153333681	ENSG00000109670,	FBXW7	-	hsa_circ_0001451	Jeck2013, Memczak2013, Salzman2013		0.0892205	0.113539	0.206181	0.138081		2.31092	1.20847	0.0386194	0.143174		0.272112	0.324966	0.669056	0.327862		2.45875	1.29792	0.00832287	0.149488
6:87920169|87928449	ENSG00000188994,	ZNF292	+	hsa_circ_0004383	Jeck2013		0.21471	0.153347	0.0975518	0.10163		0.454342	-1.13815	0.0409575	0.145968		0.226032	0.137727	0.149207	0.163016		0.660116	-0.599209	0.237922	0.441367
8:141749117|141762415	ENSG00000169398,	PTK2	-	hsa_circ_0003171	Jeck2013, Salzman2013		0.0585464	0.089503	0.176505	0.158043		3.01478	1.59205	0.041297	0.145968		0.0675983	0.101169	0.198941	0.143108		2.94298	1.55728	0.0199373	0.151524
4:140046318|140060651	ENSG00000109381,	ELF2	-	hsa_circ_0001441	Jeck2013, Memczak2013		0.0909518	0.100205	0.239147	0.206971		2.62938	1.39472	0.0431963	0.145968		0.0952551	0.0920324	0.194748	0.103039		2.04449	1.03174	0.0239804	0.158479
1:7837220|7838229	ENSG00000049245,	VAMP3	+	hsa_circ_0006354	Jeck2013		0.273877	0.170931	0.476651	0.267244		1.74038	0.799405	0.0438697	0.145968		0.206793	0.132684	0.262912	0.152901		1.27138	0.346395	0.359896	0.588217
10:126628943|126631876	n/a	n/a	+	hsa_circ_0006545	Jeck2013		0.0706005	0.0765376	0.169596	0.134654		2.4022	1.26436	0.0442954	0.145968		0.0983126	0.112909	0.109242	0.068746		1.11117	0.152077	0.779782	0.87754
7:99621042|99621930	ENSG00000106261,	ZKSCAN1	+	hsa_circ_0001727	Jeck2013, Memczak2013, Salzman2013		0.257102	0.148905	0.391226	0.152562		1.52168	0.605662	0.0451349	0.145968		0.268103	0.132514	0.344912	0.147805		1.28649	0.363438	0.205178	0.439517
15:25328543|25339104	ENSG00000224078,	SNHG14	+	hsa_circ_0000585	Memczak2013		0.0396368	0.0464993	0.141877	0.154471		3.57943	1.83973	0.047427	0.150185		0.0321013	0.0337051	0.0878359	0.115755		2.73621	1.45218	0.139548	0.380363
2:37543380|37544322	ENSG00000115825,	PRKD3	-	hsa_circ_0000992	Memczak2013		0.136282	0.158549	0.313278	0.238395		2.29875	1.20085	0.0504203	0.154091		0.316378	0.308602	0.520182	0.25356		1.64418	0.717367	0.0970725	0.313936
3:134327491|134346660	ENSG00000174611,	KY	-				0.0567297	0.0524062	0.133376	0.111733		2.35108	1.23333	0.0506879	0.154091		0.114982	0.123663	0.175075	0.161524		1.52263	0.606567	0.331227	0.555144
12:46230372|46233279	ENSG00000189079,	ARID2	+	hsa_circ_0025951	Salzman2013		0.192698	0.11765	0.299282	0.140029		1.55312	0.635166	0.0626159	0.18662		0.224375	0.142995	0.366119	0.159649		1.63173	0.706406	0.0364263	0.219043
2:24357989|24369956	ENSG00000219626,ENSG00000266118,	FAM228B,RP11-507M3.1	+	hsa_circ_0000982	Jeck2013, Memczak2013, Salzman2013		0.377594	0.127143	0.60564	0.366476		1.60395	0.681626	0.0639567	0.18695		0.726859	0.140979	0.762011	0.158416		1.04836	0.0681346	0.581381	0.755298
6:170852689|170858201	ENSG00000008018,	PSMB1	-	hsa_circ_0006107	Jeck2013, Salzman2013		0.340332	0.190125	0.651835	0.500688		1.91529	0.937563	0.0663988	0.189325		0.176196	0.075891	0.19009	0.122597		1.07886	0.109506	0.749838	0.871401
15:87949594|87965267	n/a	n/a	-				0.237553	0.27051	0.858858	1.03404		3.61544	1.85417	0.06726	0.189325		0.232568	0.144305	0.480136	0.124693		2.0645	1.04579	0.000241914	0.0367709
14:32559708|32563592	ENSG00000100852,	ARHGAP5	+	hsa_circ_0031583	Salzman2013		0.40126	0.179703	0.622644	0.342353		1.55172	0.63387	0.0693302	0.191603		0.464957	0.162876	0.481849	0.187882		1.03633	0.0514835	0.820791	0.903688
11:120345269|120348235	ENSG00000196914,	ARHGEF12	+	hsa_circ_0002100	Jeck2013, Salzman2013		0.0908237	0.0997629	0.175879	0.114385		1.93649	0.953443	0.0722953	0.19623		0.0291121	0.0317604	0.0499278	0.0294172		1.71502	0.778227	0.117581	0.350437
6:32029934|32035761	ENSG00000168477,	TNXB	-				0.245579	0.181348	0.115743	0.153747		0.471307	-1.08526	0.0773317	0.206218		0.172121	0.0767224	0.128643	0.138183		0.747397	-0.420053	0.367784	0.594714
2:148730308|148733544	ENSG00000115947,	ORC4	-	hsa_circ_0001074	Jeck2013, Memczak2013, Salzman2013		0.618107	0.619113	1.13489	0.713233		1.83608	0.876625	0.0787916	0.206488		0.49134	0.204323	0.643029	0.173734		1.30873	0.388163	0.0680742	0.269121
6:76344423|76388643	ENSG00000112701,	SENP6	+	hsa_circ_0001613	Memczak2013, Salzman2013		0.203062	0.167013	0.10431	0.0858757		0.513686	-0.961042	0.0851551	0.217154		0.154087	0.10498	0.147561	0.18209		0.957644	-0.0624386	0.918181	0.960132
8:103372299|103373854	ENSG00000104517,	UBR5	-	hsa_circ_0001819	Jeck2013, Memczak2013, Salzman2013		0.258218	0.170978	0.45775	0.327985		1.77273	0.825973	0.0857185	0.217154		0.247771	0.171454	0.273371	0.154726		1.10332	0.141849	0.710355	0.843546
14:99924616|99932150	ENSG00000183576,	SETD3	-	hsa_circ_0000567	Jeck2013, Memczak2013, Salzman2013		0.0648484	0.0951881	0.18802	0.208794		2.89939	1.53575	0.0877512	0.218659		0.0391788	0.0540283	0.0593544	0.0542413		1.51496	0.599282	0.382106	0.605001
20:2944918|2945848	ENSG00000132670,	PTPRA	+	hsa_circ_0006117	Jeck2013, Salzman2013		0.133785	0.133785	0.26764	0.214615		2.00052	1.00038	0.0904506	0.22175		0.185965	0.172145	0.345248	0.157915		1.85652	0.892602	0.0308287	0.195248
2:152403943|152410539	ENSG00000183091,	NEB	-				0.158874	0.12845	0.282513	0.197704		1.77822	0.830438	0.0930125	0.223412		0.00108476	0.000878851	0.00202333	0.00138217		1.86523	0.899351	0.0682698	0.269121
1:41536267|41541123	ENSG00000010803,	SCMH1	-	hsa_circ_0000061	Jeck2013, Memczak2013, Salzman2013		0.3045	0.216827	0.48861	0.281738		1.60463	0.68224	0.0957957	0.223412		0.340994	0.178439	0.509625	0.231892		1.49453	0.579687	0.0658326	0.269121
10:74474869|74475660	ENSG00000156026,	MCU	+	hsa_circ_0000247	Jeck2013, Memczak2013, Salzman2013		0.205511	0.205002	0.334982	0.150257		1.63	0.704871	0.0968034	0.223412		0.155532	0.110018	0.178792	0.0789728		1.14955	0.201072	0.563875	0.73887
17:57430576|57430887	ENSG00000175155,	YPEL2	+	hsa_circ_0005600	Jeck2013		0.388896	0.313903	0.645192	0.3859		1.65903	0.730342	0.097008	0.223412		0.363817	0.14475	0.359287	0.14436		0.987549	-0.0180765	0.940862	0.960132
18:19345733|19359646	ENSG00000101752,	MIB1	+	hsa_circ_0000835	Jeck2013, Memczak2013, Salzman2013		0.214298	0.149495	0.340802	0.195889		1.59032	0.669316	0.0985823	0.223649		0.229892	0.134362	0.288483	0.143169		1.25487	0.327533	0.324231	0.555144
3:171965323|171969331	ENSG00000075420,	FNDC3B	+	hsa_circ_0006156	Jeck2013, Salzman2013		0.336674	0.200743	0.489158	0.228701		1.45291	0.538945	0.105348	0.235025		0.292537	0.18752	0.320465	0.108826		1.09547	0.131551	0.663241	0.813005
1:52293468|52299842	ENSG00000078618,	NRD1	-	hsa_circ_0009076	Jeck2013, Salzman2013		0.0775301	0.109274	0.146984	0.0880244		1.89584	0.922834	0.106689	0.235025		0.0354269	0.0483399	0.0620737	0.0433184		1.75216	0.809135	0.177756	0.420774
18:32526928|32549080	n/a	n/a	-				0.280794	0.193068	0.138026	0.216683		0.491558	-1.02457	0.111349	0.239042		0.295544	0.148552	0.191165	0.241871		0.646822	-0.62856	0.231325	0.439517
1:59787208|59844509	ENSG00000172456,	FGGY	+	hsa_circ_0005354	Jeck2013, Salzman2013		0.212056	0.162313	0.346208	0.218075		1.63263	0.707195	0.111658	0.239042		0.230231	0.121318	0.333047	0.189437		1.44658	0.532646	0.140134	0.380363
12:109046048|109048186	ENSG00000110880,	CORO1C	-	hsa_circ_0000437	Memczak2013, Salzman2013		0.454446	0.307288	0.65281	0.280784		1.4365	0.522556	0.120586	0.25457		0.359251	0.223238	0.484402	0.170142		1.34837	0.431212	0.143365	0.382305
2:61749746|61761038	ENSG00000082898,	XPO1	-	hsa_circ_0001017	Jeck2013, Memczak2013, Salzman2013		0.633281	0.304557	1.01723	0.743745		1.60629	0.683729	0.126381	0.263149		0.247983	0.0760708	0.319522	0.126959		1.28849	0.365677	0.120257	0.35152
14:50616726|50616948	ENSG00000100485,	SOS2	-	hsa_circ_0007695	Jeck2013, Salzman2013		0.242619	0.120415	0.388319	0.282372		1.60053	0.678549	0.128557	0.264063		0.0767926	0.0405762	0.0992909	0.046231		1.29298	0.370695	0.230342	0.439517
12:27867713|27877119	ENSG00000061794,	MRPS35	+	hsa_circ_0000384	Jeck2013, Memczak2013, Salzman2013		0.23094	0.157664	0.127662	0.166112		0.552795	-0.855184	0.141955	0.284772		0.116636	0.0718234	0.0764116	0.0813354		0.655127	-0.610153	0.224245	0.439517
9:86293356|86301070	ENSG00000135018,	UBQLN1	-	hsa_circ_0087357	Salzman2013		0.151397	0.113897	0.275142	0.245822		1.81736	0.861843	0.142386	0.284772		0.0637316	0.0423929	0.0985696	0.0781906		1.54664	0.629135	0.204309	0.439517
5:137320946|137324004	ENSG00000031003,	FAM13B	-	hsa_circ_0001535	Jeck2013, Memczak2013, Salzman2013		0.15509	0.137792	0.253702	0.175787		1.63584	0.710029	0.151784	0.299138		0.279991	0.236299	0.40561	0.225199		1.44865	0.534712	0.205912	0.439517
17:4186093|4210418	ENSG00000132388,	UBE2G1	-	hsa_circ_0004805	Jeck2013		0.22666	0.179238	0.123835	0.156794		0.546346	-0.872112	0.157053	0.299138		0.0504011	0.0493836	0.0234955	0.0242238		0.466171	-1.10107	0.107398	0.333154
6:17507400|17514185	ENSG00000112186,	CAP2	+	hsa_circ_0002245	Jeck2013, Salzman2013		0.18781	0.16631	0.295712	0.185255		1.57453	0.654921	0.157822	0.299138		0.0250414	0.0223964	0.0377833	0.0259708		1.50884	0.593436	0.223475	0.439517
22:36006931|36007153	ENSG00000198125,	MB	-	hsa_circ_0063050	Salzman2013		2.38013	2.96697	4.00284	2.3551		1.68177	0.749982	0.159301	0.299138		0.0180364	0.0281305	0.0202503	0.00962736		1.12275	0.167035	0.799557	0.8871
2:64083440|64085070	ENSG00000169764,	UGP2	+	hsa_circ_0001020	Jeck2013, Memczak2013, Salzman2013		0.14913	0.0846804	0.374694	0.505394		2.51253	1.32914	0.159409	0.299138		0.0201645	0.0119564	0.0394784	0.0448944		1.95782	0.969245	0.182039	0.420774
4:88116476|88116842	ENSG00000145332,	KLHL8	-	hsa_circ_0002538	Jeck2013, Salzman2013		0.210241	0.17765	0.415885	0.438297		1.97814	0.984143	0.162208	0.300679		0.422619	0.259507	0.547224	0.215356		1.29484	0.372774	0.222421	0.439517
1:92798948|92811471	ENSG00000122484,	RPAP2	+	hsa_circ_0004463	Jeck2013, Salzman2013		0.147754	0.139659	0.226338	0.131442		1.53185	0.615278	0.179026	0.320847		0.174705	0.15426	0.247292	0.0869164		1.41548	0.501294	0.174243	0.420774
4:144464662|144465125	ENSG00000153147,	SMARCA5	+	hsa_circ_0001445	Memczak2013		1.38851	0.916877	2.16314	1.62468		1.55788	0.639586	0.179157	0.320847		0.415546	0.122542	0.56198	0.104905		1.35239	0.435512	0.00558985	0.12138
13:33091994|33101669	ENSG00000244754,	N4BP2L2	-	hsa_circ_0000471	Jeck2013, Memczak2013, Salzman2013		3.87896	1.497	5.0604	2.44087		1.30458	0.383583	0.18118	0.320847		0.500214	0.109619	0.525323	0.090011		1.0502	0.07066	0.553256	0.731261
12:69644909|69656342	ENSG00000111605,	CPSF6	+	hsa_circ_0000417	Memczak2013, Salzman2013		0.150351	0.140982	0.229147	0.132495		1.52408	0.607943	0.181532	0.320847		0.104999	0.0841162	0.21861	0.11311		2.08203	1.05799	0.0130535	0.149488
15:87898780|87965267	n/a	n/a	-	hsa_circ_0141279	Maass2017		0.212537	0.309528	0.410302	0.375854		1.93049	0.94897	0.185206	0.323578		0.197048	0.203197	0.363463	0.189406		1.84454	0.883263	0.0548794	0.262524
10:69902697|69909868	ENSG00000138347,	MYPN	+	hsa_circ_0005368	Jeck2013, Salzman2013		0.153761	0.0930258	0.214429	0.123327		1.39456	0.479808	0.200411	0.343928		0.0158961	0.00924223	0.019983	0.0128048		1.2571	0.3301	0.393979	0.617369
7:155465561|155473602	ENSG00000184863,	RBM33	+	hsa_circ_0001772	Jeck2013, Memczak2013, Salzman2013		0.234123	0.189581	0.398826	0.371715		1.70349	0.768496	0.201379	0.343928		0.207163	0.151293	0.321851	0.247897		1.55361	0.635624	0.199868	0.439517
5:10415600|10417516	ENSG00000145495,	MARCH6	+	hsa_circ_0001467	Jeck2013, Memczak2013, Salzman2013		0.0668946	0.0761393	0.113185	0.0964475		1.69199	0.75872	0.218223	0.368555		0.0273955	0.0374049	0.0298699	0.0335211		1.09032	0.124752	0.868705	0.929881
7:56049903|56051561	ENSG00000146729,	GBAS	+	hsa_circ_0001709	Jeck2013, Memczak2013		0.360043	0.199488	0.583343	0.555533		1.6202	0.696174	0.22193	0.370696		0.0395855	0.022172	0.05051	0.0459296		1.27597	0.3516	0.482366	0.698047
2:122215263|122216551	ENSG00000074054,	CLASP1	-	hsa_circ_0056310	Salzman2013		0.146714	0.128491	0.251832	0.252932		1.71648	0.779456	0.229353	0.375539		0.0860386	0.0637245	0.126477	0.113657		1.47001	0.555821	0.310795	0.553851
8:41518948|41519459	ENSG00000029534,	ANK1	-	hsa_circ_0001792	Memczak2013		1.50541	0.678272	1.1939	0.532253		0.793075	-0.334471	0.231905	0.375539		0.148542	0.071327	0.09967	0.0446347		0.67099	-0.575636	0.0599306	0.269121
5:72370569|72373320	ENSG00000157107,	FCHO2	+	hsa_circ_0002490	Jeck2013, Salzman2013		0.129461	0.116914	0.22199	0.222625		1.71473	0.777977	0.232241	0.375539		0.232788	0.163741	0.418258	0.27402		1.79673	0.845375	0.0650798	0.269121
6:4891947|4892613	ENSG00000153046,	CDYL	+	hsa_circ_0008285	Jeck2013, Salzman2013		0.220417	0.104619	0.339368	0.308263		1.53966	0.622613	0.237766	0.377131		0.593598	0.222515	0.550104	0.27802		0.926728	-0.109782	0.684758	0.832665
4:148778704|148803083	ENSG00000071205,	ARHGAP10	+	hsa_circ_0071106	Salzman2013		0.246252	0.163916	0.380357	0.330531		1.54458	0.627217	0.238188	0.377131		0.138213	0.0660544	0.203545	0.0913456		1.47269	0.558459	0.0647708	0.269121
19:39076578|39076831	ENSG00000196218,	RYR1	+	hsa_circ_0050851	Salzman2013		0.206847	0.13931	0.317	0.271261		1.53254	0.61592	0.24078	0.377305		0.0146136	0.0139436	0.0266324	0.0289891		1.82244	0.86587	0.225977	0.439517
2:120885264|120932580	ENSG00000115109,	EPB41L5	+	hsa_circ_0008278	Jeck2013		0.188961	0.103279	0.285825	0.262327		1.51261	0.597042	0.265387	0.409384		0.249574	0.13079	0.288998	0.20293		1.15797	0.211592	0.589552	0.759423
8:70650275|70674110	ENSG00000137571,	SLCO5A1	-	hsa_circ_0084727	Salzman2013		0.158824	0.0891887	0.230208	0.189602		1.44945	0.535507	0.26831	0.409384		0.25914	0.169957	0.262672	0.254895		1.01363	0.0195293	0.969492	0.974444
6:163876311|163899928	ENSG00000112531,	QKI	+	hsa_circ_0005328	Jeck2013, Salzman2013		0.351962	0.182304	0.481848	0.336709		1.36903	0.453156	0.269332	0.409384		0.0377601	0.0211567	0.0458853	0.0255137		1.21518	0.281168	0.417591	0.637637
18:56246046|56247780	ENSG00000198796,	ALPK2	-	hsa_circ_0141401	Maass2017		0.584217	0.306556	0.815743	0.61444		1.3963	0.481609	0.27274	0.410461		0.231294	0.0867378	0.286654	0.15694		1.23935	0.309586	0.313363	0.553851
10:32759992|32762951	ENSG00000216937,	CCDC7	+	hsa_circ_0002351	Jeck2013		0.136404	0.104923	0.19371	0.140936		1.42012	0.50601	0.284844	0.419681		0.242972	0.121055	0.454468	0.296095		1.87046	0.903389	0.038909	0.219043
2:220284827|220285068	ENSG00000175084,	DES	+				0.179345	0.164298	0.339945	0.459026		1.89547	0.922559	0.28548	0.419681		0.000986783	0.000804074	0.00127623	0.00135998		1.29332	0.371081	0.546014	0.728018
15:80412670|80415142	ENSG00000086666,	ZFAND6	+	hsa_circ_0000643	Jeck2013, Memczak2013, Salzman2013		0.316344	0.163683	0.407881	0.229379		1.28936	0.366657	0.28715	0.419681		0.235867	0.11754	0.248092	0.0763758		1.05183	0.0729033	0.768346	0.875698
2:148653870|148657467	ENSG00000121989,	ACVR2A	+	hsa_circ_0001073	Jeck2013, Memczak2013, Salzman2013		0.111605	0.127603	0.167752	0.141904		1.50308	0.587923	0.331412	0.479758		0.175282	0.150865	0.338724	0.224426		1.93245	0.950433	0.0552682	0.262524
17:4186093|4200109	ENSG00000132388,	UBE2G1	-	hsa_circ_0003239	Jeck2013, Salzman2013		0.326596	0.246302	0.49377	0.515563		1.51187	0.59633	0.339813	0.487279		0.0529868	0.0413902	0.0826039	0.118012		1.55895	0.640577	0.439597	0.648726
10:74468041|74475660	ENSG00000156026,	MCU	+	hsa_circ_0000246	Jeck2013, Memczak2013		2.82322	1.29113	3.42699	1.69364		1.21386	0.279599	0.350691	0.49692		0.80351	0.0838764	0.78374	0.0700732		0.975396	-0.03594	0.544882	0.728018
19:5604594|5604947	ENSG00000130254,	SAFB2	-	hsa_circ_0000880	Memczak2013		0.168811	0.103096	0.254955	0.283704		1.5103	0.594836	0.353075	0.49692		0.221144	0.140356	0.382326	0.271116		1.72886	0.789818	0.0921703	0.309878
18:60212035|60223530	ENSG00000141664,	ZCCHC2	+	hsa_circ_0047886	Salzman2013		0.332666	0.216472	0.42787	0.269694		1.28619	0.363099	0.36399	0.507583		0.275285	0.197094	0.353753	0.18318		1.28504	0.361813	0.333579	0.555144
2:36668401|36669878	ENSG00000150938,	CRIM1	+	hsa_circ_0007386	Jeck2013, Salzman2013		0.105416	0.0508371	0.0760489	0.0979886		0.721416	-0.471097	0.383975	0.52763		0.0361877	0.0203483	0.0312706	0.0467598		0.864122	-0.210692	0.75101	0.871401
2:72945232|72960247	ENSG00000144036,	EXOC6B	-	hsa_circ_0009043	Jeck2013, Salzman2013		0.457705	0.287197	0.590368	0.412673		1.28984	0.367197	0.385308	0.52763		0.34527	0.201164	0.456615	0.186398		1.32249	0.403253	0.182705	0.420774
18:9182380|9221997	ENSG00000101745,	ANKRD12	+	hsa_circ_0000826	Memczak2013, Salzman2013		0.313501	0.201308	0.394861	0.25574		1.25952	0.332876	0.409148	0.554719		0.274513	0.151538	0.354013	0.145125		1.2896	0.366926	0.212787	0.439517
19:23541232|23545527	ENSG00000167232,	ZNF91	-	hsa_circ_0141428	Maass2017		1.07719	0.692314	0.823572	0.766432		0.764559	-0.3873	0.415914	0.554719		0.494925	0.133132	0.434464	0.212525		0.877836	-0.187976	0.427888	0.637637
19:16790795|16793319	ENSG00000072954,	TMEM38A	+	hsa_circ_0000906	Jeck2013, Memczak2013		0.365351	0.248859	0.465519	0.323005		1.27417	0.349558	0.417384	0.554719		0.0355826	0.023602	0.0563351	0.0422526		1.58322	0.662862	0.166036	0.41373
6:87925621|87928449	ENSG00000188994,	ZNF292	+	hsa_circ_0004058	Jeck2013, Salzman2013		0.211943	0.213168	0.300652	0.294927		1.41855	0.504419	0.42154	0.554719		0.194692	0.178433	0.231054	0.179581		1.18677	0.247037	0.631611	0.793429
9:16435553|16437522	ENSG00000173068,	BNC2	-	hsa_circ_0086414	Salzman2013		2.67454	1.55609	2.18836	1.29721		0.818217	-0.289444	0.423338	0.554719		0.886409	0.0399573	0.901875	0.105249		1.01745	0.024954	0.652119	0.812476
21:38792601|38794168	ENSG00000157540,	DYRK1A	+	hsa_circ_0001190	Jeck2013, Memczak2013		0.0518904	0.0716901	0.0706301	0.0489446		1.36114	0.444815	0.468784	0.609018		0.0581917	0.0833013	0.0602547	0.0431807		1.03545	0.0502596	0.940505	0.960132
5:137219073|137219280	ENSG00000120729,	MYOT	+				1.49181	0.703997	1.76569	1.05692		1.18359	0.243166	0.477023	0.614471		0.0281785	0.0184507	0.0386453	0.0207771		1.37144	0.455696	0.217072	0.439517
2:202010101|202014558	ENSG00000003402,	CFLAR	+	hsa_circ_0001092	Jeck2013, Memczak2013, Salzman2013		0.322988	0.19078	0.255413	0.255978		0.79078	-0.338651	0.484123	0.618376		0.0455301	0.022063	0.0508032	0.0401547		1.11582	0.158099	0.704081	0.84268
17:57643988|57654726	ENSG00000108406,	DHX40	+				0.12185	0.0965429	0.193716	0.36189		1.5898	0.668843	0.530976	0.67257		0.161585	0.10274	0.143161	0.181415		0.88598	-0.174654	0.770294	0.875698
1:23356962|23377013	ENSG00000004487,	KDM1A	+	hsa_circ_0009061	Jeck2013, Salzman2013		0.192514	0.121783	0.233933	0.189282		1.21515	0.281131	0.54361	0.681209		0.208371	0.0962071	0.204731	0.144746		0.982532	-0.0254242	0.944614	0.960132
9:33960824|33973235	ENSG00000137073,	UBAP2	-	hsa_circ_0001850	Jeck2013, Memczak2013, Salzman2013		0.191784	0.0850978	0.22789	0.177439		1.18826	0.248853	0.54676	0.681209		0.163603	0.0695475	0.21574	0.133012		1.31868	0.399095	0.258609	0.473596
2:61749746|61753656	ENSG00000082898,	XPO1	-	hsa_circ_0001016	Jeck2013, Memczak2013, Salzman2013		0.413456	0.237044	0.495247	0.388723		1.19782	0.260415	0.553556	0.684069		0.142058	0.0602934	0.144091	0.0830266		1.01431	0.0205013	0.947499	0.960132
3:183361268|183390272	ENSG00000114796,	KLHL24	+	hsa_circ_0001368	Memczak2013, Salzman2013		0.366881	0.235053	0.30946	0.256107		0.843488	-0.24556	0.582412	0.713924		0.101718	0.060003	0.0849574	0.0691967		0.835226	-0.259761	0.543283	0.728018
6:163876311|163956157	ENSG00000112531,	QKI	+	hsa_circ_0142315	Maass2017		0.166421	0.125236	0.129364	0.19747		0.777333	-0.363396	0.600627	0.725847		0.0199588	0.012045	0.0158053	0.0251065		0.791898	-0.336614	0.623679	0.789993
10:126631026|126631876	ENSG00000019995,	ZRANB1	+	hsa_circ_0000268	Jeck2013, Memczak2013		0.278885	0.17752	0.365844	0.516076		1.31181	0.391561	0.601689	0.725847		0.201016	0.096074	0.161178	0.13345		0.801817	-0.318655	0.424404	0.637637
X:24190832|24197887	ENSG00000005889,	ZFX	+	hsa_circ_0007108	Jeck2013, Salzman2013		0.133792	0.0670918	0.151704	0.098328		1.13388	0.181272	0.618509	0.735087		0.123173	0.0564355	0.118076	0.0696659		0.958614	-0.0609782	0.849829	0.916128
5:95091100|95099324	ENSG00000164292,	RHOBTB3	+	hsa_circ_0007444	Jeck2013		0.634131	0.516872	0.726369	0.356823		1.14546	0.195924	0.621024	0.735087		0.36498	0.170154	0.411291	0.0918422		1.12689	0.172342	0.420167	0.637637
12:46319925|46322642	ENSG00000139218,	SCAF11	-	hsa_circ_0025967	Salzman2013		0.537415	0.259288	0.48512	0.247184		0.902691	-0.147696	0.625639	0.735087		0.224337	0.0866625	0.26917	0.154031		1.19985	0.262849	0.405459	0.628875
15:25650608|25657118	ENSG00000114062,	UBE3A	-	hsa_circ_0000586	Memczak2013, Salzman2013		0.870966	0.450743	0.97445	0.560903		1.11881	0.161971	0.632868	0.735087		0.310309	0.110522	0.32215	0.168064		1.03816	0.0540268	0.845272	0.916128
6:155095123|155154543	ENSG00000213079,	SCAF8	+	hsa_circ_0142309	Maass2017		0.288369	0.139375	0.332991	0.274853		1.15474	0.207569	0.633529	0.735087		0.23186	0.0882953	0.271137	0.193157		1.1694	0.225765	0.54386	0.728018
6:123637602|123703292	ENSG00000186439,	TRDN	-				1.99875	1.73077	2.27027	1.14587		1.13585	0.183767	0.6592	0.759079		0.0953598	0.0315169	0.126816	0.0605329		1.32987	0.411283	0.138327	0.380363
3:63898264|63898901	ENSG00000163635,	ATXN7	+	hsa_circ_0007761	Jeck2013, Salzman2013		0.153416	0.103503	0.178461	0.168981		1.16325	0.218165	0.676131	0.772722		0.310304	0.149653	0.289012	0.193115		0.931381	-0.102557	0.771997	0.875698
6:79770195|79770535	ENSG00000146247,	PHIP	-	hsa_circ_0003810	Jeck2013, Salzman2013		0.305144	0.14751	0.275628	0.256541		0.903272	-0.146768	0.741735	0.841371		0.274308	0.114875	0.246662	0.173298		0.899216	-0.15326	0.659901	0.813005
7:22999875|23030758	ENSG00000122591,	FAM126A	-	hsa_circ_0008951	Jeck2013		0.219819	0.157437	0.192745	0.231846		0.876834	-0.189624	0.748794	0.843086		0.20824	0.169143	0.10297	0.0949473		0.494476	-1.01603	0.0766676	0.284231
8:74585342|74601048	ENSG00000040341,	STAU2	-	hsa_circ_0001811	Jeck2013, Memczak2013, Salzman2013		0.203672	0.103368	0.18523	0.192524		0.909451	-0.136932	0.78052	0.866561		0.124383	0.0553263	0.133052	0.117944		1.06969	0.0971946	0.826399	0.903688
9:108467878|108484902	ENSG00000095209,	TMEM38B	+	hsa_circ_0005171	Jeck2013		0.228975	0.217309	0.251473	0.171731		1.09826	0.135217	0.784692	0.866561		0.0538085	0.0440282	0.0519567	0.0288417		0.965585	-0.0505255	0.90535	0.955647
14:45587231|45599993	ENSG00000100442,	FKBP3	-	hsa_circ_0141158	Maass2017		0.917888	0.422871	0.987913	0.743602		1.07629	0.106066	0.786746	0.866561		0.190989	0.110557	0.22167	0.104235		1.16064	0.214922	0.500806	0.703106
10:32832228|32873232	n/a	n/a	+	hsa_circ_0000233	Jeck2013, Memczak2013		0.169113	0.107606	0.156439	0.168018		0.925051	-0.112396	0.833294	0.910283		0.523341	0.285661	0.422224	0.248551		0.806786	-0.309742	0.374327	0.598922
5:79024738|79035226	ENSG00000164309,	CMYA5	+				0.723537	0.645875	0.677593	0.459718		0.936501	-0.0946482	0.845032	0.910283		0.0170909	0.0137788	0.0114898	0.00777858		0.672278	-0.57287	0.238106	0.441367
6:123673684|123703292	ENSG00000186439,	TRDN	-				0.406815	0.183461	0.427409	0.31019		1.05062	0.0712463	0.85003	0.910283		0.0172962	0.00769453	0.0211168	0.0163366		1.22089	0.287938	0.487837	0.698047
11:120276827|120280159	ENSG00000196914,	ARHGEF12	+	hsa_circ_0024605	Salzman2013		0.376467	0.322183	0.398698	0.254661		1.05905	0.0827729	0.855456	0.910283		0.165562	0.132245	0.179852	0.115969		1.08631	0.119436	0.785168	0.87754
10:32854486|32873232	ENSG00000150076,	C10ORF68	+	hsa_circ_0008679	Jeck2013		0.255129	0.15562	0.269168	0.205694		1.05503	0.0772782	0.856384	0.910283		0.381828	0.223806	0.3931	0.220569		1.02952	0.0419743	0.90439	0.955647
3:183361268|183369064	ENSG00000114796,	KLHL24	+	hsa_circ_0001367	Jeck2013, Memczak2013, Salzman2013		0.457217	0.179442	0.473672	0.272689		1.03599	0.0510092	0.867263	0.915444		0.136493	0.0388566	0.126747	0.0484893		0.92859	-0.106886	0.602555	0.76965
14:23378692|23380612	ENSG00000100461,	RBM23	-	hsa_circ_0000524	Jeck2013, Memczak2013, Salzman2013		0.334386	0.289731	0.309275	0.498541		0.924904	-0.112624	0.885445	0.92819		0.216946	0.150012	0.226651	0.295379		1.04474	0.0631399	0.922949	0.960132
2:100078958|100081447	ENSG00000135945,	REV1	-	hsa_circ_0001053	Jeck2013, Memczak2013, Salzman2013		0.211549	0.189873	0.225011	0.329956		1.06364	0.0890086	0.906872	0.944141		0.329125	0.2143	0.29131	0.318497		0.885102	-0.176084	0.744081	0.871401
17:20107646|20109225	ENSG00000128487,	SPECC1	+	hsa_circ_0000745	Memczak2013, Salzman2013		0.18903	0.104435	0.199238	0.307623		1.054	0.0758739	0.917767	0.946646		0.448296	0.23723	0.248672	0.269792		0.554704	-0.850211	0.0745048	0.283118
9:33971649|33973235	ENSG00000137073,	UBAP2	-	hsa_circ_0001851	Jeck2013, Memczak2013, Salzman2013		0.180344	0.144339	0.17396	0.163127		0.964603	-0.0519928	0.922073	0.946646		0.16035	0.114001	0.178895	0.115002		1.11565	0.157889	0.701978	0.84268
15:41988273|41991357	ENSG00000174197,	MGA	+	hsa_circ_0000592	Jeck2013, Memczak2013, Salzman2013		0.11788	0.108869	0.113653	0.119406		0.964145	-0.0526779	0.930377	0.946646		0.131247	0.117326	0.0983031	0.0998226		0.748995	-0.416972	0.475064	0.694324
15:62299507|62306191	ENSG00000129003,	VPS13C	-	hsa_circ_0000607	Jeck2013, Memczak2013, Salzman2013		0.20838	0.150018	0.213785	0.159262		1.02594	0.0369406	0.93419	0.946646		0.110153	0.0878126	0.111281	0.0790752		1.01024	0.0146975	0.974444	0.974444
15:54304845|54308083	n/a	n/a	+	hsa_circ_0141249	Maass2017		0.848854	0.865816	0.844589	0.592346		0.994975	-0.00726722	0.989045	0.994477		0.341298	0.195848	0.559561	0.208509		1.63951	0.713261	0.0174208	0.151524
12:116668338|116675510	ENSG00000123066,	MED13L	-	hsa_circ_0000443	Jeck2013, Memczak2013		0.616541	0.389876	0.615433	0.368592		0.998203	-0.00259477	0.994477	0.994477		0.435234	0.190381	0.356503	0.192014		0.819108	-0.287875	0.335234	0.555144
