# Supplementary material for: Global Increase in Circular RNA Levels in Myotonic Dystrophy
Source: Front Genet. 2019 Jul 18;10:649. doi: 10.3389/fgene.2019.00649 (PMC6689976; doi:10.3389/fgene.2019.00649)
Supplement: Supplementary file 7 [file Table_7.xlsx]

## Sheet: Table S7
Table S7. Differential expression of individual circRNAs in TA.
							RPM										FCR
circRNA localization (hg19)	gene_id	gene_names	strand	circBase ID	circRNA study		AV controls	SD controls	AV DM1	SD DM1		DM1/controls	log2 fold change	p-value	FDR-corrected p-value		AV controls	SD controls	AV DM1	SD DM1		DM1/controls	log2 fold change	p-value	FDR-corrected p-value
16:85667520|85667738	ENSG00000131149,	GSE1	+	hsa_circ_0000722	Jeck2013, Memczak2013		0.644286	0.207218	0.15256	0.167005		0.236789	-2.07833	2.58997e-06	0.00104376		0.877538	0.0713077	0.473942	0.382169		0.540081	-0.888752	0.0176916	0.100419
3:56626998|56628056	ENSG00000180376,	CCDC66	+	hsa_circ_0001313	Jeck2013, Memczak2013, Salzman2013		0.0573842	0.0989019	0.29822	0.11605		5.1969	2.37765	0.000102114	0.0142022		0.121795	0.207003	0.504576	0.123504		4.14283	2.05062	5.61087e-06	0.00223384
14:32559708|32563592	ENSG00000100852,	ARHGAP5	+	hsa_circ_0031583	Salzman2013		0.424646	0.163465	1.68903	0.659152		3.9775	1.99186	0.000105723	0.0142022		0.474438	0.188978	0.690307	0.0909647		1.455	0.541019	0.000528123	0.0221547
2:71645732|71655781	ENSG00000075292,	ZNF638	+				0.0957143	0.0185398	0.455214	0.205058		4.75597	2.24974	0.000273968	0.0163588		0.067475	0.0167238	0.169083	0.0658933		2.50586	1.32531	0.0010804	0.0269097
6:123673684|123703292	ENSG00000186439,	TRDN	-				0.286951	0.0969054	0.903821	0.352769		3.14974	1.65523	0.000308394	0.0163588		0.0196913	0.00735102	0.0332046	0.0128039		1.68625	0.753821	0.0216266	0.110323
1:35824526|35827390	ENSG00000146463,	ZMYM4	+	hsa_circ_0011536	Salzman2013		0.452439	0.0888893	0.936867	0.280342		2.0707	1.05012	0.000361955	0.0163588		0.422535	0.099797	0.498206	0.0768198		1.17909	0.237669	0.0570362	0.221239
2:100078958|100081447	ENSG00000135945,	REV1	-	hsa_circ_0001053	Jeck2013, Memczak2013, Salzman2013		0.73411	0.344209	0.290765	0.194867		0.396078	-1.33614	0.000365159	0.0163588		0.668805	0.168619	0.35577	0.213288		0.53195	-0.910638	0.00293019	0.0434223
11:106849345|106856857	ENSG00000152402,	GUCY1A2	-	hsa_circ_0008602	Jeck2013, Salzman2013		0.104342	0.0834752	0.0124326	0.0342652		0.119152	-3.06912	0.000372666	0.0163588		0.300595	0.177287	0.0286761	0.0809592		0.0953977	-3.3899	1.10861e-05	0.00223384
6:123637602|123703292	ENSG00000186439,	TRDN	-				1.53477	0.353462	4.36848	1.66912		2.84634	1.50911	0.000405818	0.0163588		0.157155	0.0289313	0.21339	0.0702501		1.35783	0.441305	0.0698992	0.255013
3:196118684|196129890	ENSG00000163960,	UBXN7	-	hsa_circ_0001380	Jeck2013, Memczak2013, Salzman2013		0.957001	0.263458	2.1615	0.701192		2.25861	1.17544	0.000405925	0.0163588		0.81247	0.0619212	0.821448	0.0927422		1.01105	0.0158554	0.826282	0.91058
11:68282496|68287119	ENSG00000110075,	PPP6R3	+				0.0176954	0.0194111	0.182635	0.0994314		10.321	3.36751	0.000511615	0.0179063		0.0242424	0.0266081	0.142464	0.0722185		5.87664	2.55499	0.000659693	0.0221547
7:47474880|47481653	ENSG00000136205,	TNS3	-	hsa_circ_0008729	Jeck2013, Salzman2013		0.0627265	0.0532669	0.00725022	0.0207106		0.115585	-3.11298	0.000533189	0.0179063		0.103014	0.0900484	0.0163818	0.0510739		0.159025	-2.65267	0.005062	0.0551703
4:144464662|144465125	ENSG00000153147,	SMARCA5	+	hsa_circ_0001445	Memczak2013		1.64693	0.528058	4.35194	1.65209		2.64245	1.40188	0.000632146	0.0185274		0.6325	0.0484721	0.733533	0.087631		1.15973	0.213795	0.0127251	0.0917085
1:200816768|200822623	ENSG00000118200,	CAMSAP2	+	hsa_circ_0141534	Maass2017		1.30919	0.493887	2.52292	0.718719		1.92708	0.946413	0.000714055	0.0185274		0.790618	0.0550817	0.814296	0.0472503		1.02995	0.0425712	0.30574	0.548234
2:215632206|215646233	ENSG00000138376,	BARD1	-	hsa_circ_0001098	Memczak2013, Salzman2013		0.0664436	0.0772941	0.510595	0.275779		7.68463	2.94198	0.000723542	0.0185274		0.127628	0.146694	0.336129	0.138686		2.63366	1.39707	0.0036277	0.0487322
5:167915607|167921655	ENSG00000113643,	RARS	+	hsa_circ_0001550	Jeck2013, Memczak2013, Salzman2013		0.0300487	0.0406487	0.191883	0.10067		6.38574	2.67485	0.000814304	0.0185274		0.0521886	0.0675082	0.188396	0.102827		3.60992	1.85197	0.00548783	0.0579886
9:4860125|4860901	ENSG00000120158,	RCL1	+	hsa_circ_0007592	Jeck2013		0.0574523	0.0933019	0.521485	0.291364		9.07683	3.18219	0.000830422	0.0185274		0.0798611	0.132036	0.428002	0.178544		5.35933	2.42205	0.000168805	0.0136057
5:149610868|149624764	ENSG00000070808,	CAMK2A	-				0.191582	0.162451	0.041629	0.0504587		0.21729	-2.2023	0.000853277	0.0185274		0.0480197	0.0367498	0.0101759	0.0114543		0.211911	-2.23847	0.000280202	0.0188203
8:52773405|52773806	ENSG00000168300,	PCMTD1	-	hsa_circ_0001801	Memczak2013, Salzman2013		6.77033	1.23409	14.8067	5.09991		2.187	1.12895	0.000873501	0.0185274		0.766651	0.0673463	0.816934	0.0506104		1.06559	0.0916509	0.0567239	0.221239
4:148778704|148803083	ENSG00000071205,	ARHGAP10	+	hsa_circ_0071106	Salzman2013		0.116101	0.0943573	0.60285	0.313284		5.19246	2.37642	0.00103735	0.0209027		0.14396	0.113973	0.307307	0.0838074		2.13466	1.09401	0.000652198	0.0221547
9:134814768|134823218	ENSG00000160563,	MED27	-				0.0763803	0.0475492	0.0135433	0.0335701		0.177314	-2.49562	0.00109509	0.0210153		0.516667	0.335824	0.139683	0.321043		0.270353	-1.88708	0.0187819	0.10346
2:110901119|110919274	ENSG00000144061,	NPHP1	-				0.533528	0.208482	1.88614	0.890134		3.53523	1.8218	0.00122469	0.0224342		0.414093	0.242821	0.537784	0.103228		1.2987	0.37707	0.0725799	0.258847
4:77055328|77065626	ENSG00000138750,	NUP54	-	hsa_circ_0070039	Salzman2013		0.0857333	0.0668014	0.410445	0.213804		4.78747	2.25926	0.00129163	0.0226317		0.18168	0.13126	0.421844	0.170259		2.32191	1.21531	0.0039131	0.0508703
16:68155890|68160513	ENSG00000072736,	NFATC3	+	hsa_circ_0000711	Jeck2013, Memczak2013, Salzman2013		0.160396	0.0994867	0.417721	0.169076		2.6043	1.3809	0.00165233	0.027146		0.17689	0.0905213	0.362349	0.122936		2.04845	1.03453	0.00216091	0.0362852
9:114148657|114154104	ENSG00000136813,	KIAA0368	-	hsa_circ_0001882	Jeck2013, Memczak2013		0.155202	0.147246	0.513127	0.235086		3.30618	1.72517	0.00172525	0.027146		0.0401421	0.0387529	0.0941258	0.0486612		2.34481	1.22947	0.0198126	0.106459
10:38126545|38127039	ENSG00000198105,	ZNF248	-				0.0736316	0.0543089	0.0161757	0.0288638		0.219684	-2.1865	0.00175807	0.027146		0.193122	0.142723	0.0190572	0.0367996		0.0986799	-3.3411	2.02609e-05	0.00272171
5:36953720|36976504	ENSG00000164190,	NIPBL	+	hsa_circ_0001472	Memczak2013, Salzman2013		0.0944998	0.105231	0.447312	0.238569		4.73347	2.2429	0.00181948	0.027146		0.171717	0.188432	0.429845	0.126878		2.50321	1.32378	0.000570598	0.0221547
5:95091100|95099324	ENSG00000164292,	RHOBTB3	+	hsa_circ_0007444	Jeck2013		0.732372	0.171049	1.96698	0.854897		2.68577	1.42534	0.00190017	0.027146		0.403617	0.076398	0.528765	0.0882457		1.31007	0.38964	0.0042677	0.0537463
8:132952746|132958880	ENSG00000132294,	EFR3A	+	hsa_circ_0142490	Maass2017		0.0661996	0.0942365	0.338167	0.18463		5.10829	2.35284	0.00201479	0.027146		0.0683761	0.113729	0.185947	0.0931698		2.71948	1.44333	0.0153718	0.0965268
9:96233423|96238620	ENSG00000048828,	FAM120A	+	hsa_circ_0008193	Jeck2013, Salzman2013		0.168798	0.0998243	0.401734	0.15725		2.37997	1.25095	0.00221076	0.027146		0.0885439	0.0575949	0.17261	0.0673833		1.94943	0.96305	0.0103979	0.0823408
2:72945232|72960247	ENSG00000144036,	EXOC6B	-	hsa_circ_0009043	Jeck2013, Salzman2013		0.548627	0.19166	0.973153	0.285611		1.7738	0.826841	0.00224726	0.027146		0.543343	0.134892	0.56641	0.111873		1.04245	0.0599839	0.673403	0.836932
2:160193973|160252345	ENSG00000123636,	BAZ2B	-				0.0752212	0.149005	0.89578	0.578143		11.9086	3.57393	0.00226781	0.027146		0.114815	0.222407	0.539037	0.193484		4.69484	2.23108	0.000107509	0.0108315
7:23650790|23651172	ENSG00000169193,	CCDC126	+	hsa_circ_0001684	Jeck2013, Memczak2013, Salzman2013		0.253455	0.193397	0.0596682	0.097991		0.235419	-2.0867	0.00226825	0.027146		0.501852	0.295682	0.213681	0.313519		0.425785	-1.2318	0.0555746	0.221239
2:37543380|37544322	ENSG00000115825,	PRKD3	-	hsa_circ_0000992	Memczak2013		0.215344	0.0827269	0.531708	0.221761		2.46911	1.30399	0.00234055	0.027146		0.671597	0.184562	0.718111	0.151997		1.06926	0.0966119	0.53326	0.743612
2:152408252|152410539	ENSG00000183091,	NEB	-				0.137994	0.126113	0.502857	0.252643		3.64406	1.86555	0.00235759	0.027146		0.000926625	0.00087108	0.0026149	0.00139312		2.82197	1.4967	0.00985657	0.0823408
1:117944808|117948267	ENSG00000198162,	MAN1A2	+	hsa_circ_0000116	Memczak2013, Salzman2013		0.067045	0.0643034	0.323685	0.181358		4.82787	2.27139	0.00247108	0.0276624		0.0817943	0.0746706	0.190077	0.0872076		2.32384	1.21651	0.0107406	0.0832393
9:5968019|5988545	ENSG00000183354,	KIAA2026	-	hsa_circ_0142601	Maass2017		0.0247169	0.030399	0.302989	0.202222		12.2584	3.6157	0.00280515	0.0305534		0.0468254	0.0579637	0.25125	0.132543		5.36569	2.42376	0.0012437	0.0269097
15:87949594|87965267	n/a	n/a	-				0.818301	0.39416	1.95238	0.805834		2.38589	1.25453	0.00289287	0.0306797		0.537971	0.107221	0.469998	0.0896599		0.873648	-0.194875	0.128628	0.375631
15:59204762|59209198	ENSG00000137776,	SLTM	-	hsa_circ_0000605	Jeck2013, Memczak2013, Salzman2013		0.149696	0.158007	0.440555	0.2013		2.94299	1.55728	0.00329845	0.0333309		0.121884	0.0951777	0.268062	0.0819828		2.19931	1.13705	0.00100185	0.0269097
8:42259306|42260979	ENSG00000078668,	VDAC3	+	hsa_circ_0005927	Jeck2013, Salzman2013		0.0292354	0.0554048	0.249902	0.161824		8.54792	3.09557	0.00331716	0.0333309		0.00908142	0.0163464	0.0804839	0.0488683		8.86248	3.14771	0.00185349	0.0355693
2:152403943|152410539	ENSG00000183091,	NEB	-				0.1472	0.096572	0.633178	0.359468		4.30146	2.10483	0.00340032	0.0333309		0.00112831	0.000897434	0.00422675	0.00224373		3.74609	1.90539	0.00312469	0.0434223
19:39076578|39077216	ENSG00000196218,	RYR1	+	hsa_circ_0050852	Salzman2013		0.231741	0.146127	0.827677	0.439933		3.57157	1.83656	0.00347369	0.0333309		0.0160713	0.0111471	0.0641684	0.0415674		3.99273	1.99737	0.0104203	0.0823408
19:5604594|5604947	ENSG00000130254,	SAFB2	-	hsa_circ_0000880	Memczak2013		0.217635	0.105973	0.395617	0.12606		1.8178	0.862192	0.00426512	0.0391028		0.386875	0.170435	0.509771	0.140798		1.31767	0.397984	0.0833689	0.287159
21:30693542|30702014	ENSG00000156273,	BACH1	+	hsa_circ_0001181	Memczak2013, Salzman2013		0.185262	0.086494	0.56224	0.286769		3.03484	1.60162	0.00430812	0.0391028		0.189798	0.113498	0.371411	0.156998		1.95687	0.96855	0.0144849	0.0941518
2:61749746|61761038	ENSG00000082898,	XPO1	-	hsa_circ_0001017	Jeck2013, Memczak2013, Salzman2013		0.604807	0.17228	1.3622	0.578769		2.25228	1.17139	0.00445017	0.0391028		0.365241	0.0693487	0.410917	0.113029		1.12506	0.169997	0.359699	0.599003
19:18650181|18650530	ENSG00000105701,	FKBP8	-	hsa_circ_0000915	Memczak2013, Salzman2013		0.052074	0.0459516	0.288449	0.18124		5.53921	2.46968	0.00446334	0.0391028		0.0375922	0.0326515	0.176184	0.100862		4.68671	2.22857	0.00308225	0.0434223
20:34302107|34313077	ENSG00000131051,	RBM39	-	hsa_circ_0004870	Jeck2013, Salzman2013		0.107997	0.0866209	0.376232	0.203347		3.48373	1.80063	0.0045614	0.0391115		0.102235	0.0835115	0.198127	0.0908321		1.93796	0.954539	0.0290023	0.135906
1:117944808|117963271	ENSG00000198162,	MAN1A2	+	hsa_circ_0000118	Memczak2013		0.222138	0.121855	0.869262	0.500808		3.91316	1.96834	0.00476539	0.0400094		0.260979	0.147764	0.467385	0.143434		1.79089	0.84068	0.00486154	0.0551703
6:158733083|158735300	n/a	n/a	+	hsa_circ_0142313	Maass2017		0.373508	0.0588641	1.41401	0.81329		3.78574	1.92058	0.00488326	0.0401623		0.44023	0.0844861	0.491437	0.114058		1.11632	0.158749	0.318973	0.561336
7:113522094|113522375	ENSG00000154415,	PPP1R3A	-				0.54654	0.407701	0.215102	0.16189		0.39357	-1.34531	0.00503729	0.0406006		0.0707477	0.0544609	0.0194074	0.0123739		0.274319	-1.86607	0.000340505	0.0196034
6:111493898|111498868	ENSG00000112394,	SLC16A10	+				0.0600484	0.0797246	0.482665	0.331412		8.03792	3.00682	0.00525234	0.0410555		0.15003	0.144142	0.367296	0.168896		2.44815	1.29169	0.00847766	0.0759221
6:170846322|170858201	ENSG00000008018,	PSMB1	-	hsa_circ_0078784	Salzman2013		0.567129	0.24649	2.20677	1.29069		3.89113	1.96019	0.00529748	0.0410555		0.15037	0.0566198	0.375277	0.142292		2.49569	1.31944	0.000952936	0.0269097
11:85707869|85742653	ENSG00000073921,	PICALM	-	hsa_circ_0023923	Salzman2013		0.10093	0.122707	0.421541	0.246941		4.17655	2.06231	0.005441	0.0411528		0.0575605	0.0642604	0.155232	0.0810738		2.69684	1.43127	0.0121174	0.0917085
7:65592691|65599361	ENSG00000241258,ENSG00000249319,	CRCP, AC068533.7	+	hsa_circ_0004604	Jeck2013, Salzman2013		0.142751	0.161018	0.374678	0.165898		2.62468	1.39214	0.00551428	0.0411528		0.289815	0.337573	0.528506	0.147985		1.8236	0.86679	0.0165826	0.0974628
16:18852887|18856973	ENSG00000157106,	SMG1	-	hsa_circ_0006434	Jeck2013, Salzman2013		0.106323	0.112101	0.29905	0.143755		2.81266	1.49194	0.00579897	0.0424906		0.0529893	0.0582416	0.117092	0.0527353		2.20973	1.14387	0.0165142	0.0974628
12:29812813|29813818	ENSG00000133687,	TMTC1	-	hsa_circ_0025765	Salzman2013		0.0901802	0.0873595	0.0182865	0.0380087		0.202777	-2.30203	0.00605437	0.0435698		0.115804	0.140213	0.0262423	0.0421595		0.226609	-2.14172	0.0139416	0.0936412
21:17135210|17138460	ENSG00000155313,	USP25	+	hsa_circ_0001178	Jeck2013, Memczak2013, Salzman2013		0.293711	0.248698	0.649829	0.260773		2.21247	1.14566	0.00637874	0.0450988		0.121445	0.091138	0.244677	0.0845446		2.01472	1.01058	0.00475455	0.0551703
6:163876311|163899928	ENSG00000112531,	QKI	+	hsa_circ_0005328	Jeck2013, Salzman2013		0.575058	0.232344	1.38842	0.652887		2.4144	1.27166	0.00660879	0.0454962		0.0586353	0.0163028	0.100746	0.0371147		1.71817	0.780876	0.0129415	0.0917085
9:96233423|96261168	ENSG00000048828,	FAM120A	+	hsa_circ_0001875	Jeck2013, Memczak2013, Salzman2013		0.103136	0.0863591	0.411627	0.248064		3.99112	1.99679	0.00666074	0.0454962		0.0752149	0.0605633	0.243318	0.116169		3.23497	1.69375	0.00237088	0.0382185
14:99924616|99932150	ENSG00000183576,	SETD3	-	hsa_circ_0000567	Jeck2013, Memczak2013, Salzman2013		0.0963901	0.122331	0.49193	0.319544		5.10353	2.3515	0.00703255	0.0471507		0.0569144	0.0696807	0.175948	0.0930187		3.09146	1.62829	0.00777124	0.0728328
18:56246046|56247780	ENSG00000198796,	ALPK2	-	hsa_circ_0141401	Maass2017		0.535031	0.299568	1.51062	0.790073		2.82342	1.49744	0.00713695	0.0471507		0.263113	0.149179	0.436352	0.136864		1.65842	0.729811	0.0127092	0.0917085
11:46098305|46113774	ENSG00000135365,	PHF21A	-	hsa_circ_0000296	Memczak2013, Salzman2013		0.205951	0.13405	0.611908	0.329449		2.97113	1.57101	0.00737495	0.0479372		0.304568	0.161335	0.443894	0.114872		1.45745	0.54345	0.0243096	0.119473
11:33307959|33309057	ENSG00000110422,	HIPK3	+	hsa_circ_0000284	Jeck2013, Memczak2013, Salzman2013		2.02091	0.887903	3.59549	1.23577		1.77915	0.831184	0.00773745	0.0494951		0.336782	0.0733254	0.409911	0.0765421		1.21714	0.283497	0.0478206	0.202097
10:34558585|34573173	ENSG00000148498,	PARD3	-	hsa_circ_0018168	Salzman2013		0.0950737	0.0366267	0.302806	0.172783		3.18496	1.67128	0.00789704	0.0496446		0.132871	0.0565334	0.247747	0.109163		1.86457	0.898846	0.021131	0.109512
11:58317259|58318705	ENSG00000110031,	LPXN	-	hsa_circ_0002904	Jeck2013, Salzman2013		0.184246	0.12816	0.445279	0.20974		2.41676	1.27307	0.00814178	0.0496446		0.44127	0.241906	0.588003	0.222303		1.33253	0.414164	0.173699	0.434712
12:42604157|42606286	ENSG00000015153,	YAF2	-	hsa_circ_0007161	Jeck2013		0.0911033	0.114454	0.326299	0.189349		3.58164	1.84062	0.00819931	0.0496446		0.189146	0.212808	0.496159	0.186646		2.62315	1.3913	0.00199423	0.0362852
19:16790795|16793319	ENSG00000072954,	TMEM38A	+	hsa_circ_0000906	Jeck2013, Memczak2013		0.253075	0.0465889	0.49913	0.205828		1.97226	0.97985	0.00825357	0.0496446		0.0368696	0.0132782	0.0807411	0.0336122		2.18991	1.13087	0.00482767	0.0551703
9:108483818|108536307	ENSG00000095209,	TMEM38B	+	hsa_circ_0003842	Jeck2013		0.064962	0.0667086	0.479525	0.351393		7.38162	2.88394	0.00890758	0.0527905		0.0244078	0.0262903	0.0900192	0.0556202		3.68813	1.88289	0.010351	0.0823408
1:117944808|117957453	ENSG00000198162,	MAN1A2	+	hsa_circ_0000117	Jeck2013, Memczak2013		0.15873	0.0988402	0.637967	0.406115		4.01918	2.0069	0.00906513	0.0528667		0.186626	0.125869	0.282291	0.114774		1.5126	0.597032	0.0897506	0.293389
1:59805630|59844509	ENSG00000172456,	FGGY	+	hsa_circ_0006633	Jeck2013, Salzman2013		0.588784	0.384493	1.40373	0.670917		2.38412	1.25346	0.00925918	0.0528667		0.327789	0.175406	0.465209	0.105209		1.41923	0.505111	0.0229591	0.115656
17:33495080|33495704	ENSG00000141161,	UNC45B	+				0.112029	0.115849	0.42096	0.258389		3.75759	1.90981	0.00931398	0.0528667		0.0598984	0.0401422	0.202595	0.0986264		3.3823	1.758	0.00213384	0.0362852
12:109046048|109048186	ENSG00000110880,	CORO1C	-	hsa_circ_0000437	Memczak2013, Salzman2013		0.655078	0.164962	1.101	0.374861		1.68071	0.749074	0.00957509	0.0535939		0.6185	0.0602462	0.629357	0.0833224		1.01755	0.0251067	0.76969	0.893905
3:183368084|183390272	ENSG00000114796,	KLHL24	+	hsa_circ_0006667	Jeck2013, Salzman2013		0.185418	0.117362	0.607847	0.360517		3.27824	1.71292	0.00986501	0.0537326		0.049347	0.041222	0.0872846	0.0513608		1.76879	0.822764	0.11029	0.3419
11:120345269|120348235	ENSG00000196914,	ARHGEF12	+	hsa_circ_0002100	Jeck2013, Salzman2013		0.109436	0.0900627	0.411853	0.257591		3.76343	1.91205	0.00986653	0.0537326		0.0576861	0.0514815	0.0996882	0.0470606		1.72812	0.7892	0.0702394	0.255013
15:52876942|52885933	ENSG00000047346,	FAM214A	-	hsa_circ_0141248	Maass2017		0.159922	0.0866205	0.395554	0.201009		2.47341	1.3065	0.010472	0.0562696		0.175375	0.105759	0.249687	0.0985928		1.42373	0.509677	0.12122	0.364565
2:113057426|113082774	ENSG00000188177,	ZC3H6	+				0.0647832	0.0389395	0.235698	0.148891		3.63826	1.86325	0.0109372	0.0579959		0.139927	0.0949174	0.292761	0.136035		2.09225	1.06505	0.0168158	0.0974628
8:38287200|38287466	ENSG00000077782,	FGFR1	-	hsa_circ_0008016	Jeck2013, Salzman2013		0.203894	0.0505394	0.0898059	0.0979148		0.440455	-1.18293	0.011571	0.0601224		0.812482	0.102774	0.303968	0.3343		0.374123	-1.41842	0.0012687	0.0269097
10:15875629|15889942	ENSG00000148481,	FAM188A	-	hsa_circ_0006665	Jeck2013, Salzman2013		0.125639	0.081724	0.342723	0.188202		2.72784	1.44776	0.0116366	0.0601224		0.233643	0.125994	0.291557	0.155722		1.24788	0.319475	0.412905	0.644964
7:80418622|80440017	ENSG00000075223,	SEMA3C	-	hsa_circ_0004365	Jeck2013, Salzman2013		0.174918	0.0596581	0.723546	0.487967		4.13648	2.0484	0.011966	0.0610418		0.101415	0.0186471	0.216211	0.0910158		2.13195	1.09218	0.0056118	0.0579886
18:9182380|9221997	ENSG00000101745,	ANKRD12	+	hsa_circ_0000826	Memczak2013, Salzman2013		0.316732	0.117806	0.747032	0.380902		2.35856	1.23791	0.0123607	0.0622672		0.422247	0.116207	0.439535	0.123818		1.04094	0.0578896	0.762683	0.888328
13:76379615|76408523	ENSG00000136153,	LMO7	+				0.236458	0.15596	0.629486	0.34522		2.66215	1.41259	0.0127753	0.0635609		0.0837788	0.0545128	0.0820518	0.0315443		0.979386	-0.0300502	0.9211	0.960257
10:32197100|32199491	ENSG00000165322,	ARHGAP12	-	hsa_circ_0000231	Jeck2013, Memczak2013, Salzman2013		0.160708	0.107464	0.570843	0.367368		3.55204	1.82865	0.0131983	0.0642905		0.249456	0.193815	0.449035	0.179804		1.80006	0.848044	0.0263922	0.128091
6:158703295|158735300	n/a	n/a	+	hsa_circ_0142312	Maass2017		0.206229	0.131922	0.657697	0.404427		3.18916	1.67318	0.0134131	0.0642905		0.299218	0.0937666	0.450036	0.140511		1.50404	0.588843	0.0211959	0.109512
17:4186093|4200109	ENSG00000132388,	UBE2G1	-	hsa_circ_0003239	Jeck2013, Salzman2013		0.25003	0.0530431	0.520401	0.244163		2.08135	1.05752	0.0134801	0.0642905		0.0587334	0.0189573	0.0748026	0.0363849		1.2736	0.348908	0.31185	0.551208
3:170906491|170912424	ENSG00000154310,	TNIK	-	hsa_circ_0002387	Jeck2013, Salzman2013		0.201111	0.138187	0.501682	0.264419		2.49455	1.31878	0.01356	0.0642905		0.329876	0.231125	0.33183	0.122345		1.00592	0.00851879	0.977856	0.984826
8:62531537|62566219	ENSG00000198363,	ASPH	-	hsa_circ_0084606	Salzman2013		0.122517	0.063733	0.374877	0.23026		3.05981	1.61344	0.0146673	0.0687315		0.178213	0.0951838	0.145984	0.0635644		0.819152	-0.287797	0.336335	0.577128
14:70633356|70635201	ENSG00000100678,	SLC8A3	-	hsa_circ_0000551	Memczak2013, Salzman2013		0.0605929	0.106089	0.560785	0.460536		9.25497	3.21023	0.0152164	0.0704854		0.116883	0.187661	0.349435	0.161334		2.98961	1.57996	0.00590289	0.0594716
8:106431372|106456609	ENSG00000169946,	ZFPM2	+	hsa_circ_0003380	Jeck2013		0.132755	0.140572	0.490523	0.324887		3.69494	1.88555	0.0154418	0.0707165		0.268056	0.269858	0.39938	0.159787		1.48992	0.575231	0.141906	0.3917
2:233428957|233434554	ENSG00000135930,	EIF4E2	+				0.12742	0.198162	0.727951	0.552285		5.71299	2.51425	0.0159635	0.0722841		0.13971	0.219645	0.483846	0.181038		3.46322	1.79211	0.000600031	0.0221547
18:12999420|13019205	ENSG00000101639,	CEP192	+	hsa_circ_0000831	Jeck2013, Memczak2013		0.167765	0.130547	0.484706	0.289727		2.8892	1.53067	0.0162365	0.0727033		0.284163	0.156842	0.488349	0.176029		1.71855	0.781192	0.016929	0.0974628
3:171965323|171969331	ENSG00000075420,	FNDC3B	+	hsa_circ_0006156	Jeck2013, Salzman2013		0.381814	0.187361	0.69492	0.278979		1.82005	0.863977	0.0165275	0.0731931		0.347375	0.0839867	0.391816	0.101985		1.12793	0.173683	0.339779	0.580216
8:70667659|70674110	ENSG00000137571,	SLCO5A1	-	hsa_circ_0001809	Memczak2013		0.122644	0.1154	0.325879	0.183887		2.65712	1.40986	0.0174022	0.076229		0.0649048	0.0616939	0.139232	0.0612842		2.14517	1.10109	0.0148554	0.0950273
2:110919180|110920712	ENSG00000144061,	NPHP1	-	hsa_circ_0056019	Salzman2013		0.454491	0.237362	0.942355	0.450087		2.07343	1.05202	0.0180223	0.0780966		0.252323	0.105479	0.231455	0.0832504		0.917295	-0.124542	0.613534	0.79503
6:4891947|4892613	ENSG00000153046,	CDYL	+	hsa_circ_0008285	Jeck2013, Salzman2013		0.197201	0.120517	0.454022	0.238989		2.30233	1.2031	0.0186315	0.0798776		0.660714	0.191543	0.626156	0.167251		0.947696	-0.0775035	0.66868	0.836889
2:9083316|9098771	ENSG00000143797,	MBOAT2	-	hsa_circ_0007334	Jeck2013, Salzman2013		0.197022	0.0264951	0.0899333	0.102159		0.456463	-1.13143	0.0188812	0.0800962		0.530012	0.135997	0.378449	0.328959		0.71404	-0.485924	0.286221	0.534377
2:64083440|64085070	ENSG00000169764,	UGP2	+	hsa_circ_0001020	Jeck2013, Memczak2013, Salzman2013		0.296354	0.0984309	0.543562	0.234038		1.83417	0.875124	0.0194939	0.0818339		0.0300074	0.00846551	0.0362596	0.0154882		1.20835	0.273044	0.355971	0.597735
2:120885264|120932580	ENSG00000115109,	EPB41L5	+	hsa_circ_0008278	Jeck2013		0.143748	0.130511	0.328535	0.168598		2.2855	1.19251	0.0207482	0.0855764		0.312539	0.256612	0.44593	0.215404		1.4268	0.51278	0.210581	0.461992
14:39746138|39748741	ENSG00000258941,ENSG00000150527,	RP11-407N17.3, CTAGE5	+	hsa_circ_0000530	Jeck2013, Memczak2013		0.0760363	0.0689696	0.179068	0.0948808		2.35503	1.23574	0.0209222	0.0855764		0.122142	0.109602	0.197469	0.100548		1.61671	0.693061	0.124685	0.369471
8:103372299|103373854	ENSG00000104517,	UBR5	-	hsa_circ_0001819	Jeck2013, Memczak2013, Salzman2013		0.194313	0.144016	0.393557	0.181643		2.02538	1.01819	0.0210225	0.0855764		0.203533	0.168094	0.326864	0.122777		1.60595	0.683423	0.0562504	0.221239
12:69644909|69656342	ENSG00000111605,	CPSF6	+	hsa_circ_0000417	Memczak2013, Salzman2013		0.268565	0.130535	0.665121	0.384317		2.47657	1.30834	0.0212982	0.0857104		0.267953	0.156464	0.433696	0.179737		1.61855	0.694701	0.0518232	0.215307
9:33971649|33973235	ENSG00000137073,	UBAP2	-	hsa_circ_0001851	Jeck2013, Memczak2013, Salzman2013		0.39713	0.294576	0.18311	0.150687		0.461083	-1.1169	0.0214808	0.0857104		0.36367	0.144393	0.211735	0.211332		0.582217	-0.78037	0.112869	0.347223
7:18705836|18706099	ENSG00000048052,	HDAC9	+	hsa_circ_0007904	Jeck2013, Salzman2013		0.146996	0.0868004	0.296579	0.14201		2.0176	1.01264	0.0224669	0.0887661		0.143074	0.0914569	0.155669	0.0696239		1.08803	0.121719	0.718041	0.866379
10:69902697|69909868	ENSG00000138347,	MYPN	+	hsa_circ_0005368	Jeck2013, Salzman2013		0.0928764	0.0578179	0.280422	0.185341		3.0193	1.59422	0.023391	0.09152		0.00846955	0.00506036	0.0232388	0.013996		2.74381	1.45618	0.0189975	0.10346
7:56049903|56051561	ENSG00000146729,	GBAS	+	hsa_circ_0001709	Jeck2013, Memczak2013		0.423539	0.0890268	0.78119	0.356928		1.84443	0.883178	0.0240856	0.0919203		0.0486564	0.0174314	0.0656482	0.0295559		1.34922	0.432126	0.194933	0.448903
20:57014001|57016139	ENSG00000124164,	VAPB	+	hsa_circ_0001173	Jeck2013, Memczak2013, Salzman2013		0.194805	0.100696	0.417499	0.218358		2.14317	1.09974	0.0241548	0.0919203		0.277855	0.109591	0.391362	0.185132		1.40851	0.494172	0.16798	0.425761
4:160159961|160162520	ENSG00000109756,	RAPGEF2	+	hsa_circ_0007121	Jeck2013		0.089941	0.0609843	0.339584	0.249392		3.77563	1.91672	0.0241775	0.0919203		0.0989961	0.0802583	0.20388	0.107781		2.05947	1.04228	0.0370646	0.17169
2:240929491|240946787	ENSG00000130414,	NDUFA10	-	hsa_circ_0001118	Jeck2013, Memczak2013, Salzman2013		0.153266	0.132932	0.361947	0.20153		2.36156	1.23974	0.0255292	0.0961519		0.0849535	0.0636386	0.13784	0.0745861		1.62253	0.698245	0.127783	0.375631
13:42385361|42407667	ENSG00000102763,	VWA8	-	hsa_circ_0006049	Jeck2013, Salzman2013		0.0625372	0.0602784	0.176145	0.112188		2.81664	1.49398	0.0262702	0.0980268		0.0409035	0.0422575	0.104303	0.0615362		2.54997	1.35048	0.0267672	0.128091
17:60111148|60112969	ENSG00000108510,	MED13	-	hsa_circ_0004273	Jeck2013, Salzman2013		0.0767254	0.0830193	0.205677	0.125985		2.68069	1.42261	0.0270935	0.0995682		0.0474285	0.0546243	0.0725927	0.0440558		1.53057	0.614069	0.252043	0.505214
9:33886879|33900269	ENSG00000107341,	UBE2R2	+	hsa_circ_0003624	Jeck2013, Salzman2013		0.114365	0.0560816	0.0516789	0.0581093		0.451877	-1.146	0.0271774	0.0995682		0.120777	0.0548278	0.0691986	0.0848674		0.572943	-0.803536	0.174748	0.434712
13:33091994|33101669	ENSG00000244754,	N4BP2L2	-	hsa_circ_0000471	Jeck2013, Memczak2013, Salzman2013		6.0773	1.58573	9.29494	3.24183		1.52945	0.613014	0.0282637	0.102055		0.632295	0.0780692	0.671024	0.0869841		1.06125	0.0857662	0.335944	0.577128
15:87898780|87965267	n/a	n/a	-	hsa_circ_0141279	Maass2017		0.373437	0.293782	1.2559	0.904083		3.36309	1.74979	0.0283628	0.102055		0.373016	0.219929	0.371239	0.0942977		0.995237	-0.00688848	0.976602	0.984826
4:25334805|25335610	ENSG00000168228,	ZCCHC4	+	hsa_circ_0001398	Jeck2013, Memczak2013, Salzman2013		0.0879818	0.0702276	0.228616	0.142168		2.59845	1.37765	0.0288291	0.102815		0.304329	0.20854	0.397578	0.179213		1.30641	0.385606	0.287741	0.534377
6:155095123|155116273	ENSG00000213079,	SCAF8	+	hsa_circ_0001654	Jeck2013, Memczak2013, Salzman2013		0.246512	0.146258	0.526877	0.286149		2.13732	1.09581	0.0305512	0.108001		0.211548	0.114062	0.337447	0.144265		1.59513	0.673674	0.0612152	0.232733
12:46319925|46322642	ENSG00000139218,	SCAF11	-	hsa_circ_0025967	Salzman2013		0.507271	0.0700855	0.835929	0.348984		1.64789	0.720622	0.0325621	0.114109		0.285934	0.0416231	0.34919	0.11172		1.22123	0.28833	0.190896	0.447823
1:214169812|214185058	ENSG00000117707,	PROX1	+	hsa_circ_0141544	Maass2017		0.230123	0.0867052	0.463792	0.246282		2.01541	1.01107	0.0330085	0.114676		0.322415	0.103205	0.487863	0.175951		1.51315	0.597558	0.0389425	0.178339
18:76953183|76974038	ENSG00000166377,	ATP9B	+	hsa_circ_0003275	Jeck2013, Salzman2013		0.10783	0.0703532	0.325372	0.23064		3.01744	1.59333	0.0333513	0.114877		0.195648	0.0870459	0.298195	0.162249		1.52414	0.607993	0.152862	0.402637
9:37424842|37426651	ENSG00000137106,	GRHPR	+	hsa_circ_0001861	Jeck2013, Memczak2013, Salzman2013		0.147704	0.144537	0.382523	0.243383		2.58979	1.37284	0.0346756	0.117868		0.0818386	0.0865715	0.210417	0.111854		2.57112	1.3624	0.0158084	0.0965268
10:126628943|126631876	n/a	n/a	+	hsa_circ_0006545	Jeck2013		0.112725	0.0909113	0.302937	0.200735		2.68741	1.42621	0.0348048	0.117868		0.0951963	0.0727701	0.187117	0.120621		1.96559	0.974959	0.0902735	0.293389
7:131071879|131084192	ENSG00000128585,	MKLN1	+	hsa_circ_0001747	Jeck2013, Memczak2013, Salzman2013		0.0896563	0.068248	0.23595	0.155346		2.63172	1.39601	0.0356001	0.119557		0.0662739	0.0575033	0.105416	0.0644491		1.5906	0.669574	0.192435	0.447823
12:22637631|22659753	ENSG00000111731,	C2CD5	-	hsa_circ_0025612	Salzman2013		0.0926158	0.0858461	0.241227	0.157498		2.6046	1.38106	0.0373668	0.124341		0.189177	0.179769	0.304799	0.173447		1.61118	0.688117	0.165248	0.424172
15:80412670|80415142	ENSG00000086666,	ZFAND6	+	hsa_circ_0000643	Jeck2013, Memczak2013, Salzman2013		0.328483	0.16921	0.580934	0.264902		1.76854	0.822558	0.0378591	0.124341		0.271116	0.101666	0.378878	0.0984391		1.39748	0.482826	0.0270167	0.128091
17:63739186|63746842	ENSG00000154240,	CEP112	-	hsa_circ_0002910	Jeck2013, Salzman2013		0.182018	0.135368	0.0836102	0.0847447		0.45935	-1.12233	0.0379504	0.124341		0.390898	0.206044	0.216049	0.215517		0.5527	-0.855432	0.0892871	0.293389
5:138979957|138994551	ENSG00000131508,	UBE2D2	+	hsa_circ_0005728	Jeck2013, Salzman2013		0.0518037	0.0810466	0.165428	0.119825		3.19337	1.67508	0.0397516	0.129025		0.0331695	0.051673	0.0813698	0.0578394		2.45315	1.29464	0.0780183	0.273403
14:50616726|50616948	ENSG00000100485,	SOS2	-	hsa_circ_0007695	Jeck2013, Salzman2013		0.399501	0.164337	0.668733	0.28875		1.67392	0.74323	0.0400514	0.129025		0.190429	0.0754416	0.191151	0.0588425		1.00379	0.00546133	0.980287	0.984826
1:59787208|59844509	ENSG00000172456,	FGGY	+	hsa_circ_0005354	Jeck2013, Salzman2013		0.299182	0.187545	0.547414	0.260893		1.8297	0.871608	0.0403405	0.129025		0.27915	0.0685495	0.367665	0.101551		1.31709	0.397352	0.0570938	0.221239
2:152363423|152370942	ENSG00000183091,	NEB	-				1.73054	0.638681	2.67024	1.01192		1.54301	0.625743	0.0424006	0.134547		0.0128774	0.00538575	0.0157167	0.00554059		1.22049	0.287457	0.276219	0.527565
8:17570723|17581342	ENSG00000129422,	MTUS1	-	hsa_circ_0083443	Salzman2013		0.147717	0.0898317	0.380654	0.259963		2.57691	1.36564	0.0429659	0.135275		0.105717	0.0635447	0.162777	0.0995577		1.53974	0.622688	0.199214	0.450467
2:106774514|106782539	ENSG00000115652,	UXS1	-	hsa_circ_0001060	Memczak2013		0.245064	0.205159	0.104437	0.123071		0.42616	-1.23053	0.0441122	0.137808		0.318133	0.213298	0.141668	0.181042		0.44531	-1.16712	0.053301	0.219187
7:75630208|75643205	ENSG00000127952,	STYXL1	-				0.156263	0.131837	0.568351	0.46716		3.63715	1.86281	0.0450743	0.138569		0.452976	0.288119	0.637648	0.350211		1.40769	0.493325	0.249954	0.503658
7:155465561|155473602	ENSG00000184863,	RBM33	+	hsa_circ_0001772	Jeck2013, Memczak2013, Salzman2013		0.317231	0.136424	0.640833	0.364702		2.02008	1.01442	0.0453648	0.138569		0.316391	0.106527	0.496405	0.199435		1.56896	0.649811	0.0453929	0.198841
13:96409898|96416207	ENSG00000102580,	DNAJC3	+	hsa_circ_0141123	Maass2017		0.164296	0.0700518	0.35684	0.21799		2.17193	1.11898	0.0453874	0.138569		0.359046	0.169722	0.343151	0.158257		0.955731	-0.0653241	0.832452	0.914109
8:52773421|52773806	ENSG00000168300,	PCMTD1	-	hsa_circ_0001802	Memczak2013		0.0647893	0.0326554	0.20312	0.158705		3.13509	1.64851	0.04655	0.140132		0.0169305	0.010232	0.0290938	0.021967		1.71843	0.781089	0.204624	0.455599
17:20107646|20109225	ENSG00000128487,	SPECC1	+	hsa_circ_0000745	Memczak2013, Salzman2013		0.0977245	0.0361583	0.20056	0.117245		2.0523	1.03724	0.0465948	0.140132		0.345734	0.191796	0.48104	0.266937		1.39136	0.476494	0.260159	0.506494
11:120343759|120348235	ENSG00000196914,	ARHGEF12	+	hsa_circ_0009021	Jeck2013, Salzman2013		0.0884406	0.0620889	0.234	0.165416		2.64585	1.40373	0.0470615	0.140274		0.046788	0.0387782	0.0640411	0.0437171		1.36875	0.45286	0.391866	0.626675
3:183368084|183369064	ENSG00000114796,	KLHL24	+	hsa_circ_0001369	Memczak2013, Salzman2013		0.239656	0.187296	0.470152	0.249902		1.96178	0.972162	0.0473382	0.140274		0.0529495	0.0512326	0.0669517	0.0367527		1.26444	0.338503	0.457366	0.677642
1:15964802|15970145	ENSG00000197312,	DDI2	+	hsa_circ_0000019	Jeck2013, Memczak2013		0.0982986	0.105365	0.174465	0.0713547		1.77485	0.827694	0.0485257	0.142743		0.0721653	0.0716618	0.103435	0.0537255		1.43331	0.519346	0.253234	0.505214
7:99621042|99621930	ENSG00000106261,	ZKSCAN1	+	hsa_circ_0001727	Jeck2013, Memczak2013, Salzman2013		0.427445	0.240397	0.664284	0.248808		1.55408	0.636062	0.048919	0.142858		0.392273	0.147431	0.469406	0.0949147		1.19663	0.258977	0.133675	0.37672
10:29801664|29820217	ENSG00000197321,	SVIL	-	hsa_circ_0018064	Salzman2013		0.0866457	0.0745821	1.04042	1.11794		12.0077	3.58589	0.0500138	0.145004		0.00715266	0.00720253	0.0707339	0.0590521		9.88917	3.30585	0.0155792	0.0965268
5:79024738|79035226	ENSG00000164309,	CMYA5	+				0.938267	0.406766	1.64098	0.80348		1.74895	0.806485	0.0512287	0.147466		0.0202817	0.00929236	0.0343135	0.0154631		1.69185	0.7586	0.0460826	0.199691
11:44129233|44135851	ENSG00000151348,	EXT2	+	hsa_circ_0009018	Jeck2013, Salzman2013		0.117785	0.100337	0.0428319	0.0731043		0.363644	-1.4594	0.0518597	0.148223		0.225741	0.176524	0.129688	0.199924		0.5745	-0.799621	0.298591	0.547099
1:59787208|59812070	ENSG00000172456,	FGGY	+	hsa_circ_0000075	Jeck2013, Memczak2013, Salzman2013		0.186695	0.230084	0.360796	0.171567		1.93254	0.9505	0.0525174	0.148241		0.0684191	0.0565594	0.09778	0.047775		1.42913	0.51514	0.213227	0.461992
21:38792601|38794168	ENSG00000157540,	DYRK1A	+	hsa_circ_0001190	Jeck2013, Memczak2013		0.215791	0.267823	0.0829189	0.0833091		0.384256	-1.37986	0.0526018	0.148241		0.176033	0.140588	0.0603772	0.0576395		0.342989	-1.54377	0.00506527	0.0551703
8:41518948|41519459	ENSG00000029534,	ANK1	-	hsa_circ_0001792	Memczak2013		1.78937	0.572077	2.72324	1.07591		1.5219	0.605874	0.0535607	0.149896		0.183862	0.0455659	0.202695	0.0706503		1.10243	0.140693	0.545561	0.747827
6:118769567|118771033	n/a	n/a	-				0.56578	0.179364	1.13381	0.68144		2.00398	1.00287	0.0569294	0.157897		0.93153	0.0985272	0.82557	0.180084		0.886252	-0.174211	0.18264	0.439169
4:106155054|106158508	ENSG00000168769,	TET2	+	hsa_circ_0070562	Salzman2013		0.114269	0.10158	0.259617	0.168595		2.27198	1.18395	0.0572032	0.157897		0.293651	0.244052	0.294855	0.162619		1.0041	0.00590639	0.988696	0.988696
1:1158624|1159348	ENSG00000078808,	SDF4	-	hsa_circ_0000002	Memczak2013, Salzman2013		0.179621	0.102849	0.328897	0.173907		1.83106	0.872678	0.0578615	0.158627		0.210241	0.153466	0.345963	0.177501		1.64556	0.718575	0.102471	0.323824
15:62299507|62306191	ENSG00000129003,	VPS13C	-	hsa_circ_0000607	Jeck2013, Memczak2013, Salzman2013		0.245809	0.0857233	0.480457	0.282425		1.95459	0.966868	0.0583459	0.158874		0.120352	0.0396379	0.158866	0.0830908		1.32001	0.400545	0.286567	0.534377
16:47531310|47549512	ENSG00000102893,	PHKB	+	hsa_circ_0000698	Jeck2013, Memczak2013, Salzman2013		0.0518586	0.0386277	0.152804	0.122773		2.94656	1.55903	0.0610229	0.164467		0.0598668	0.0365001	0.146011	0.11042		2.43893	1.28625	0.0748344	0.264546
14:23378692|23380612	ENSG00000100461,	RBM23	-	hsa_circ_0000524	Jeck2013, Memczak2013, Salzman2013		0.589668	0.137019	0.371242	0.260273		0.629578	-0.667543	0.0612158	0.164467		0.495268	0.0732831	0.304819	0.159318		0.615462	-0.700258	0.00940196	0.0823408
19:57967021|57967550	ENSG00000268163,	AC004076.9	-	hsa_circ_0000963	Memczak2013		0.124909	0.133476	0.0418983	0.0777588		0.33543	-1.57592	0.0616593	0.164561		0.319444	0.220647	0.117574	0.199368		0.368057	-1.442	0.0423193	0.189496
3:99567139|99569914	ENSG00000168386,	FILIP1L	-	hsa_circ_0142046	Maass2017		1.13927	0.507958	1.62795	0.554547		1.42894	0.514949	0.0643719	0.17067		0.412863	0.193314	0.465815	0.112375		1.12826	0.174094	0.396439	0.628997
9:108467878|108484902	ENSG00000095209,	TMEM38B	+	hsa_circ_0005171	Jeck2013		0.357942	0.178232	0.730678	0.458241		2.04133	1.02951	0.0652317	0.17182		0.0797659	0.0336998	0.110562	0.0589581		1.38608	0.471006	0.236473	0.491229
5:56160561|56161804	ENSG00000095015,	MAP3K1	+	hsa_circ_0001485	Memczak2013		0.0563673	0.037165	0.0263184	0.0331476		0.466909	-1.09879	0.0676944	0.176664		0.260317	0.160121	0.103352	0.136371		0.397021	-1.33271	0.0243069	0.119473
7:24663285|24708279	ENSG00000105926,	MPP6	+	hsa_circ_0001686	Memczak2013, Salzman2013		0.0760267	0.0589486	0.186038	0.136106		2.44701	1.29102	0.0679476	0.176664		0.272115	0.169422	0.307926	0.206978		1.1316	0.178363	0.702227	0.854977
5:176370336|176385155	ENSG00000087206,	UIMC1	-	hsa_circ_0001558	Jeck2013, Memczak2013, Salzman2013		0.0943445	0.0788532	0.186272	0.109942		1.97438	0.981401	0.0688964	0.177766		0.195482	0.115873	0.274361	0.114167		1.40351	0.489037	0.149242	0.399671
15:25650608|25657118	ENSG00000114062,	UBE3A	-	hsa_circ_0000586	Memczak2013, Salzman2013		0.583536	0.34229	0.982799	0.478277		1.68421	0.752075	0.0692536	0.177766		0.251499	0.149958	0.290696	0.134509		1.15585	0.208955	0.544277	0.747827
2:72958136|72960247	ENSG00000144036,	EXOC6B	-	hsa_circ_0001030	Memczak2013, Salzman2013		0.292649	0.220406	0.138726	0.162502		0.474034	-1.07694	0.0699341	0.178376		0.2329	0.136029	0.112555	0.132735		0.483276	-1.04908	0.0626224	0.23526
8:37623044|37623873	ENSG00000147471,	PROSC	+	hsa_circ_0001788	Jeck2013, Memczak2013		0.334904	0.213906	0.506151	0.191863		1.51133	0.595823	0.0713972	0.180428		0.345033	0.221671	0.464166	0.151166		1.34528	0.427905	0.137339	0.383468
15:85619093|85626875	ENSG00000073417,	PDE8A	+	hsa_circ_0036621	Salzman2013		0.397006	0.179953	0.23021	0.194321		0.579864	-0.786213	0.0716339	0.180428		0.354201	0.1154	0.182549	0.143808		0.515383	-0.956283	0.0129712	0.0917085
6:117010483|117013555	ENSG00000196911,	KPNA5	+				0.0935183	0.0930356	0.230746	0.17025		2.46738	1.30298	0.0721056	0.180488		0.20205	0.170036	0.260609	0.183783		1.28982	0.367175	0.491339	0.717426
2:61749746|61753656	ENSG00000082898,	XPO1	-	hsa_circ_0001016	Jeck2013, Memczak2013, Salzman2013		0.279061	0.0786841	0.555765	0.354649		1.99156	0.993897	0.0728181	0.181146		0.153429	0.0344986	0.166946	0.0985111		1.0881	0.12181	0.746814	0.880018
12:27867713|27877119	ENSG00000061794,	MRPS35	+	hsa_circ_0000384	Jeck2013, Memczak2013, Salzman2013		0.193851	0.131579	0.367183	0.216102		1.89415	0.921553	0.0756872	0.187129		0.0974875	0.0565914	0.161733	0.0826632		1.65902	0.730329	0.0879149	0.293389
3:21552353|21553249	ENSG00000151789,	ZNF385D	-				0.0747642	0.0637813	0.028153	0.0518633		0.376558	-1.40906	0.0763107	0.18752		0.45	0.344964	0.109969	0.213627		0.244375	-2.03283	0.00616864	0.0606332
9:86293356|86301070	ENSG00000135018,	UBQLN1	-	hsa_circ_0087357	Salzman2013		0.185225	0.178191	0.355021	0.203564		1.9167	0.938624	0.0768337	0.18766		0.0779444	0.0697138	0.110673	0.0567688		1.41989	0.505784	0.246539	0.501795
4:37633007|37640126	ENSG00000181826,	RELL1	-	hsa_circ_0001400	Jeck2013, Memczak2013, Salzman2013		0.862547	0.297374	1.52255	0.852923		1.76518	0.819817	0.0774932	0.188131		0.487683	0.0686429	0.605156	0.107668		1.24088	0.311362	0.0188844	0.10346
3:169840379|169843795	ENSG00000173889,	PHC3	-	hsa_circ_0007854	Jeck2013		0.107442	0.125984	0.0390785	0.0642828		0.363717	-1.45911	0.0784994	0.189433		0.248111	0.237956	0.131636	0.211574		0.530551	-0.914436	0.257427	0.506494
4:153332455|153333681	ENSG00000109670,	FBXW7	-	hsa_circ_0001451	Jeck2013, Memczak2013, Salzman2013		0.169226	0.0925367	0.324937	0.201283		1.92014	0.941211	0.0806097	0.192981		0.613276	0.332705	0.646107	0.304316		1.05353	0.0752374	0.821011	0.908976
14:45587231|45599993	ENSG00000100442,	FKBP3	-	hsa_circ_0141158	Maass2017		0.560213	0.232384	0.828228	0.336384		1.47842	0.564052	0.0809276	0.192981		0.155317	0.0605314	0.17298	0.0704301		1.11372	0.155388	0.582821	0.773533
2:231307652|231314970	ENSG00000067066,	SP100	+	hsa_circ_0003922	Jeck2013, Salzman2013		0.0976899	0.0678869	0.046692	0.0598082		0.477962	-1.06503	0.085395	0.202436		0.143638	0.116825	0.0665184	0.0799091		0.463097	-1.11061	0.0715595	0.257486
10:7318854|7327916	ENSG00000198879,	SFMBT2	-	hsa_circ_0000211	Memczak2013, Salzman2013		0.180071	0.126751	0.308627	0.161712		1.71391	0.777294	0.0859636	0.202593		0.461752	0.210391	0.482683	0.18708		1.04533	0.0639588	0.815707	0.908525
12:111990084|111993723	ENSG00000204842,	ATXN2	-	hsa_circ_0002457	Jeck2013, Salzman2013		0.245185	0.0826465	0.406028	0.217029		1.656	0.727706	0.0909238	0.213036		0.576227	0.146306	0.645341	0.172194		1.11994	0.163427	0.380772	0.616686
3:119219542|119222868	ENSG00000113845,	TIMMDC1	+	hsa_circ_0001329	Jeck2013, Memczak2013, Salzman2013		0.144755	0.143232	0.320279	0.231166		2.21256	1.14571	0.092079	0.213689		0.0585686	0.0565278	0.107401	0.0680944		1.83376	0.874804	0.12223	0.364878
10:74474869|74475660	ENSG00000156026,	MCU	+	hsa_circ_0000247	Jeck2013, Memczak2013, Salzman2013		0.588327	0.498735	0.354067	0.205577		0.60182	-0.732595	0.0922627	0.213689		0.274788	0.154698	0.21138	0.0949081		0.769249	-0.378478	0.222581	0.468151
5:10415600|10417516	ENSG00000145495,	MARCH6	+	hsa_circ_0001467	Jeck2013, Memczak2013, Salzman2013		0.0630875	0.0516429	0.127664	0.0859116		2.02361	1.01693	0.0944052	0.217402		0.032842	0.0293905	0.0404575	0.0258237		1.23188	0.300865	0.541487	0.747827
6:87925621|87928449	ENSG00000188994,	ZNF292	+	hsa_circ_0004058	Jeck2013, Salzman2013		0.275348	0.165533	0.472408	0.262877		1.71568	0.77878	0.096513	0.220993		0.26811	0.108509	0.28752	0.0971043		1.0724	0.100839	0.677022	0.836932
4:144359152|144361535	ENSG00000109458,	GAB1	+	hsa_circ_0071041	Salzman2013		0.0855501	0.0623721	0.18422	0.136302		2.15335	1.10659	0.100715	0.226739		0.114575	0.0799164	0.149546	0.104314		1.30522	0.384296	0.456643	0.677642
6:170852689|170858201	ENSG00000008018,	PSMB1	-	hsa_circ_0006107	Jeck2013, Salzman2013		0.699005	0.0824525	1.08882	0.551906		1.55767	0.63939	0.101322	0.226739		0.189658	0.0204004	0.237059	0.0820684		1.24993	0.321843	0.178493	0.435416
22:36006931|36007153	ENSG00000198125,	MB	-	hsa_circ_0063050	Salzman2013		4.79791	3.32195	23.7885	26.9245		4.9581	2.30979	0.101485	0.226739		0.0308455	0.0218667	0.106636	0.0874137		3.45709	1.78956	0.0481423	0.202097
11:130130751|130131824	ENSG00000196323,	ZBTB44	-	hsa_circ_0002484	Jeck2013, Salzman2013		1.28668	0.366291	1.9895	0.982544		1.54623	0.628756	0.101849	0.226739		0.647891	0.0888534	0.701962	0.136986		1.08346	0.11564	0.373156	0.611308
2:148653870|148657467	ENSG00000121989,	ACVR2A	+	hsa_circ_0001073	Jeck2013, Memczak2013, Salzman2013		0.159435	0.159101	0.315606	0.207604		1.97952	0.985153	0.102196	0.226739		0.280662	0.175968	0.351861	0.14845		1.25368	0.32617	0.328554	0.573192
7:44880498|44882953	ENSG00000105968,	H2AFV	-	hsa_circ_0008791	Jeck2013, Salzman2013		0.134936	0.157512	0.0532475	0.0856614		0.394614	-1.34149	0.102398	0.226739		0.153802	0.166812	0.063259	0.0967001		0.411301	-1.28174	0.0991889	0.317247
14:75513079|75516421	ENSG00000119684,	MLH3	-	hsa_circ_0032649	Salzman2013		0.0757669	0.0984602	0.172162	0.128857		2.27226	1.18413	0.103888	0.227763		0.309524	0.363281	0.333194	0.165642		1.07647	0.106314	0.817995	0.908525
19:23541232|23545527	ENSG00000167232,	ZNF91	-	hsa_circ_0141428	Maass2017		0.805925	0.361569	1.45734	0.91477		1.80828	0.85462	0.103991	0.227763		0.535905	0.0855521	0.549105	0.123422		1.02463	0.0351047	0.809171	0.908346
5:87577859|87588460	ENSG00000247828,	TMEM161B-AS1	+				0.0580404	0.0511578	0.24796	0.271526		4.2722	2.09498	0.105041	0.227827		0.220569	0.175854	0.363285	0.275795		1.64704	0.719874	0.24493	0.501795
6:123653024|123703292	ENSG00000186439,	TRDN	-				0.303081	0.215361	0.494172	0.252499		1.63049	0.70531	0.105151	0.227827		0.0259229	0.0168325	0.0239913	0.0121742		0.925489	-0.111712	0.755221	0.882377
6:155095123|155154543	ENSG00000213079,	SCAF8	+	hsa_circ_0142309	Maass2017		0.190943	0.112823	0.424828	0.332473		2.2249	1.15374	0.106379	0.229256		0.24075	0.145181	0.285134	0.207127		1.18436	0.244102	0.629512	0.810522
12:28458582|28460682	ENSG00000123106,	CCDC91	+	hsa_circ_0007723	Jeck2013, Salzman2013		0.27339	0.100988	0.424519	0.213114		1.5528	0.634869	0.108073	0.231668		0.304465	0.0878427	0.279647	0.117252		0.918485	-0.122672	0.636285	0.81392
13:61013822|61041513	ENSG00000083544,	TDRD3	+	hsa_circ_0003441	Jeck2013, Salzman2013		0.300601	0.199086	0.480531	0.243793		1.59857	0.676781	0.111394	0.237051		0.2456	0.146635	0.323298	0.163233		1.31636	0.396556	0.304345	0.548234
9:33960824|33973235	ENSG00000137073,	UBAP2	-	hsa_circ_0001850	Jeck2013, Memczak2013, Salzman2013		0.124627	0.070654	0.248267	0.177995		1.99209	0.99428	0.112364	0.237051		0.15483	0.0797999	0.238901	0.136257		1.54299	0.625732	0.165051	0.424172
2:152348197|152349008	ENSG00000183091,	NEB	-				0.105535	0.0658655	0.273282	0.244005		2.5895	1.37267	0.112385	0.237051		0.0011679	0.000780908	0.00238982	0.00211959		2.04625	1.03298	0.183078	0.439169
4:87967318|87968746	ENSG00000172493,	AFF1	+	hsa_circ_0001423	Jeck2013, Memczak2013, Salzman2013		0.287236	0.106812	0.45502	0.240819		1.58413	0.663694	0.112937	0.237051		0.197999	0.0549617	0.277463	0.124398		1.40134	0.486804	0.14447	0.393497
7:97820040|97823884	ENSG00000164715,	LMTK2	+	hsa_circ_0001725	Jeck2013, Memczak2013		0.155951	0.119282	0.288942	0.187802		1.85278	0.889692	0.115614	0.241411		0.309091	0.237835	0.454747	0.193165		1.47124	0.557033	0.133499	0.37672
3:63898264|63898901	ENSG00000163635,	ATXN7	+	hsa_circ_0007761	Jeck2013, Salzman2013		0.120143	0.190857	0.233412	0.138533		1.94278	0.958125	0.116434	0.24187		0.216862	0.279079	0.442631	0.152618		2.04108	1.02933	0.0141781	0.0936685
12:46633462|46637097	ENSG00000111371,	SLC38A1	-	hsa_circ_0000398	Jeck2013, Memczak2013, Salzman2013		0.0672245	0.0526763	0.0259766	0.0556252		0.386415	-1.37178	0.118062	0.243074		0.10718	0.0699326	0.0412873	0.0924963		0.385213	-1.37627	0.120081	0.363854
9:128099297|128099870	ENSG00000165219,	GAPVD1	+	hsa_circ_0003270	Jeck2013, Salzman2013		0.120607	0.10781	0.261193	0.202819		2.16564	1.1148	0.11822	0.243074		0.167926	0.159098	0.239424	0.160421		1.42577	0.511741	0.34409	0.582639
14:93760204|93762503	ENSG00000011114,	BTBD7	-	hsa_circ_0000563	Memczak2013, Salzman2013		0.0622014	0.0473108	0.184683	0.182346		2.96911	1.57003	0.120213	0.245918		0.358333	0.226997	0.378193	0.345828		1.05542	0.0778202	0.896212	0.94548
6:13579683|13584457	ENSG00000124523,	SIRT5	+	hsa_circ_0007218	Jeck2013, Salzman2013		0.0660539	0.0417715	0.134546	0.101247		2.03691	1.02638	0.122124	0.247585		0.132606	0.0814258	0.220405	0.161641		1.66211	0.733014	0.215022	0.463389
10:13169745|13178897	ENSG00000123240,	OPTN	+	hsa_circ_0007242	Jeck2013		0.303965	0.131278	0.53259	0.338908		1.75214	0.809119	0.122257	0.247585		0.0235606	0.0107252	0.0761521	0.0450629		3.23217	1.69251	0.00973291	0.0823408
2:110919180|110920709	ENSG00000144061,	NPHP1	-	hsa_circ_0056018	Salzman2013		0.125215	0.129899	0.22452	0.136331		1.79307	0.842433	0.124799	0.250085		0.0858854	0.0976586	0.0618179	0.0336879		0.719773	-0.474387	0.336539	0.577128
8:52744004|52773806	ENSG00000168300,	PCMTD1	-				0.0655253	0.0499321	0.140057	0.11062		2.13746	1.09589	0.124997	0.250085		0.0686371	0.0533761	0.116792	0.0757688		1.70158	0.766876	0.160098	0.418959
20:32207323|32211102	ENSG00000078699,	CBFA2T2	+	hsa_circ_0003426	Jeck2013, Salzman2013		0.0943091	0.109251	0.213162	0.172765		2.26025	1.17648	0.125708	0.250085		0.444444	0.403687	0.474358	0.204259		1.06731	0.0939733	0.803412	0.9044
12:46230372|46233279	ENSG00000189079,	ARID2	+	hsa_circ_0025951	Salzman2013		0.234768	0.184467	0.366192	0.178033		1.5598	0.641362	0.125973	0.250085		0.226075	0.13515	0.299931	0.105394		1.32669	0.407828	0.166584	0.424895
21:37711077|37717005	ENSG00000159256,	MORC3	+	hsa_circ_0001189	Jeck2013, Memczak2013		0.149441	0.120421	0.264981	0.168301		1.77314	0.82631	0.131054	0.257113		0.0932606	0.0695498	0.11794	0.070477		1.26463	0.338711	0.455275	0.677642
3:183361268|183390272	ENSG00000114796,	KLHL24	+	hsa_circ_0001368	Memczak2013, Salzman2013		0.641291	0.262322	0.993396	0.52898		1.54906	0.631389	0.131237	0.257113		0.184951	0.0866622	0.19583	0.0823254		1.05882	0.0824623	0.779929	0.895474
19:30476130|30477324	ENSG00000105176,	URI1	+	hsa_circ_0000921	Jeck2013, Memczak2013, Salzman2013		0.270952	0.153134	0.470729	0.299756		1.73731	0.796859	0.131427	0.257113		0.224502	0.133227	0.255554	0.11824		1.13832	0.186901	0.585428	0.773533
15:41961026|41962156	ENSG00000174197,	MGA	+	hsa_circ_0000591	Memczak2013, Salzman2013		0.316651	0.18208	0.493415	0.263941		1.55823	0.639909	0.138795	0.270215		0.404357	0.204483	0.447001	0.188789		1.10546	0.144648	0.635595	0.81392
2:152483516|152484348	ENSG00000183091,	NEB	-				0.0688489	0.0665433	0.175655	0.166326		2.5513	1.35124	0.140858	0.272912		0.000346945	0.000340674	0.000886194	0.000847668		2.55428	1.35291	0.14451	0.393497
4:120166492|120194863	ENSG00000145390,	USP53	+	hsa_circ_0070774	Salzman2013		0.176737	0.107166	0.303389	0.195517		1.71661	0.779566	0.14386	0.277396		0.112747	0.0700257	0.124479	0.0682395		1.10406	0.142823	0.714891	0.865168
4:77002977|77003688	ENSG00000156219,	ART3	+				0.116717	0.0323767	0.257088	0.224929		2.20266	1.13925	0.145268	0.277649		0.0504342	0.0149445	0.088354	0.0794036		1.75187	0.808893	0.261699	0.507041
2:32639837|32641231	ENSG00000115760,	BIRC6	+	hsa_circ_0053535	Salzman2013		0.0437093	0.0279939	0.108422	0.103144		2.48053	1.31065	0.145736	0.277649		0.0290125	0.0175736	0.0560434	0.0584038		1.9317	0.949869	0.279513	0.531339
17:77073512|77073946	ENSG00000167280,	ENGASE	+	hsa_circ_0008114	Jeck2013, Salzman2013		0.136327	0.109968	0.237379	0.153253		1.74125	0.800124	0.146397	0.277649		0.247111	0.17534	0.249923	0.152202		1.01138	0.0163235	0.969465	0.984826
2:9048751|9098771	ENSG00000143797,	MBOAT2	-	hsa_circ_0000972	Jeck2013, Memczak2013, Salzman2013		0.0639879	0.0473074	0.0285512	0.0520236		0.446196	-1.16425	0.146747	0.277649		0.366667	0.225093	0.179365	0.307043		0.489177	-1.03157	0.178793	0.435416
2:36668401|36669878	ENSG00000150938,	CRIM1	+	hsa_circ_0007386	Jeck2013, Salzman2013		0.140664	0.110733	0.249568	0.167315		1.7742	0.827172	0.148094	0.278888		0.0419189	0.0240348	0.110845	0.0663627		2.64427	1.40287	0.0207625	0.109512
4:110862102|110904697	ENSG00000138798,	EGF	+				0.0636471	0.0480432	0.0297562	0.0500851		0.467519	-1.0969	0.153075	0.286451		0.0501828	0.0362588	0.0262621	0.0413292		0.523329	-0.93421	0.212245	0.461992
10:74468041|74475660	ENSG00000156026,	MCU	+	hsa_circ_0000246	Jeck2013, Memczak2013		2.71374	1.0133	3.60373	1.37147		1.32796	0.40921	0.153979	0.286451		0.787583	0.0703576	0.834639	0.0637203		1.05975	0.0837201	0.130993	0.37672
3:37132958|37138151	ENSG00000093167,	LRRFIP2	-				0.175751	0.0918027	0.294032	0.188943		1.673	0.742441	0.154243	0.286451		0.0995037	0.0397627	0.103793	0.0501561		1.04311	0.0608859	0.849286	0.917638
6:76412361|76412788	ENSG00000112701,	SENP6	+	hsa_circ_0001614	Jeck2013, Memczak2013, Salzman2013		0.0836339	0.0596747	0.151205	0.10809		1.80794	0.854348	0.157996	0.292076		0.0902688	0.0571023	0.114384	0.0759955		1.26715	0.341588	0.479745	0.703044
5:155281559|155297434	n/a	n/a	+	hsa_circ_0142192	Maass2017		0.123979	0.0979217	0.245971	0.197616		1.98398	0.988397	0.160261	0.29491		0.456489	0.302425	0.39267	0.200218		0.860195	-0.217264	0.544546	0.747827
7:158566032|158591763	ENSG00000117868,	ESYT2	-	hsa_circ_0083220	Salzman2013		0.105638	0.0603005	0.242715	0.228094		2.29761	1.20014	0.162565	0.29779		0.0527704	0.0290891	0.0910329	0.0663457		1.72507	0.786658	0.185787	0.44303
2:24357989|24369956	ENSG00000219626,ENSG00000266118,	FAM228B, RP11-507M3.1	+	hsa_circ_0000982	Jeck2013, Memczak2013, Salzman2013		0.353063	0.152374	0.519938	0.272507		1.47265	0.558415	0.166696	0.303976		0.725063	0.167022	0.769666	0.151561		1.06152	0.0861255	0.539232	0.747827
17:28011581|28030080	ENSG00000141298,	SSH2	-	hsa_circ_0000754	Jeck2013, Memczak2013, Salzman2013		0.167356	0.1207	0.256516	0.139903		1.53275	0.616127	0.169889	0.308403		0.101487	0.0514211	0.122892	0.0776645		1.21091	0.276093	0.533172	0.743612
6:18236683|18258636	ENSG00000124795,	DEK	-	hsa_circ_0075796	Salzman2013		0.188307	0.0994506	0.360774	0.291804		1.91588	0.938007	0.17168	0.310255		0.0952483	0.0551345	0.124011	0.0896679		1.30197	0.380701	0.465882	0.687731
5:138994171|138994551	ENSG00000131508,	UBE2D2	+	hsa_circ_0006716	Jeck2013, Salzman2013		0.159036	0.111401	0.0984855	0.0884398		0.619264	-0.691374	0.174034	0.311788		0.0788092	0.0688708	0.0422493	0.0349886		0.536096	-0.899437	0.0841539	0.287407
11:120259183|120280159	ENSG00000196914,	ARHGEF12	+				0.305046	0.171005	0.192845	0.1738		0.632183	-0.661587	0.174075	0.311788		0.182162	0.0992078	0.11316	0.09678		0.621207	-0.686854	0.137973	0.383468
8:70650275|70674110	ENSG00000137571,	SLCO5A1	-	hsa_circ_0084727	Salzman2013		0.411729	0.134764	0.556089	0.240573		1.35062	0.433621	0.175112	0.312256		0.27246	0.0788249	0.350789	0.121385		1.28749	0.364559	0.150744	0.399671
14:86377174|86378578	n/a	n/a	+				0.159945	0.0893328	0.29354	0.228783		1.83525	0.875979	0.178529	0.316948		0.537668	0.275595	0.551117	0.304682		1.02501	0.0356429	0.923391	0.960257
12:42604157|42604421	ENSG00000015153,	YAF2	-	hsa_circ_0004502	Jeck2013		0.145203	0.120489	0.0857727	0.0854947		0.590708	-0.759482	0.182125	0.321914		0.121649	0.0840965	0.0512256	0.047936		0.421092	-1.24779	0.0132149	0.0918205
6:76022113|76024918	ENSG00000118407,	FILIP1	-				0.0628256	0.0743322	0.118424	0.0919916		1.88497	0.914542	0.188023	0.330712		0.0199815	0.0235414	0.0286389	0.0197486		1.43327	0.519309	0.371777	0.611308
12:14576843|14578407	ENSG00000171681,	ATF7IP	+	hsa_circ_0141001	Maass2017		0.0579608	0.0434665	0.137618	0.14072		2.37433	1.24752	0.188744	0.330712		0.0710881	0.0607309	0.0653273	0.0598439		0.918962	-0.121922	0.837427	0.914589
10:15858834|15889942	ENSG00000148481,	FAM188A	-	hsa_circ_0000219	Jeck2013, Memczak2013, Salzman2013		0.138697	0.128983	0.243823	0.179378		1.75795	0.813897	0.19488	0.339535		0.286542	0.19171	0.341581	0.172699		1.19208	0.253478	0.507118	0.728308
7:158580695|158591763	ENSG00000117868,	ESYT2	-	hsa_circ_0001777	Jeck2013, Memczak2013, Salzman2013		0.180507	0.0753207	0.338736	0.284817		1.87658	0.908103	0.195464	0.339535		0.0908932	0.0418413	0.133556	0.0916153		1.46937	0.555197	0.283322	0.533545
2:152563395|152589699	ENSG00000183091,	NEB	-				0.0740462	0.0648858	0.170824	0.173561		2.30699	1.20601	0.197546	0.341634		0.000435026	0.00039527	0.000903274	0.000956797		2.07637	1.05406	0.257985	0.506494
X:32827610|32867937	ENSG00000198947,	DMD	-				0.065723	0.0852149	0.145209	0.138907		2.20941	1.14366	0.198368	0.341634		0.00581199	0.00640939	0.0116575	0.0102375		2.00577	1.00415	0.200083	0.450467
17:57430576|57430887	ENSG00000175155,	YPEL2	+	hsa_circ_0005600	Jeck2013		0.986007	0.414004	1.20946	0.355504		1.22663	0.294694	0.20147	0.344987		0.593514	0.0962086	0.660512	0.125526		1.11288	0.154304	0.239962	0.495921
15:59204762|59205895	ENSG00000137776,	SLTM	-	hsa_circ_0003713	Jeck2013, Salzman2013		0.0852095	0.0855443	0.163207	0.137267		1.91536	0.937616	0.202027	0.344987		0.0681682	0.0690196	0.0781946	0.0671616		1.14708	0.197969	0.751101	0.882377
7:81599991|81611943	ENSG00000153956,	CACNA2D1	-				0.190551	0.119656	0.319971	0.23158		1.67919	0.747764	0.203154	0.345448		0.0428467	0.0279817	0.0333991	0.025315		0.779502	-0.359376	0.437587	0.665462
11:85707869|85714494	ENSG00000073921,	PICALM	-	hsa_circ_0023919	Salzman2013		0.13648	0.0572192	0.211054	0.136472		1.54641	0.628925	0.208273	0.352664		0.0910362	0.037873	0.0867952	0.0498882		0.953414	-0.0688252	0.849328	0.917638
16:31230416|31230840	ENSG00000177238,	TRIM72	+				0.32382	0.098345	0.487029	0.305614		1.50401	0.588816	0.214574	0.361814		0.086958	0.0163068	0.1446	0.0818192		1.66287	0.733677	0.102852	0.323824
14:67768106|67770316	ENSG00000072415,	MPP5	+	hsa_circ_0005429	Jeck2013, Salzman2013		0.0499948	0.0302248	0.0275166	0.0400192		0.550389	-0.861477	0.216086	0.362844		0.117394	0.0751501	0.0293279	0.0448301		0.249824	-2.00101	0.00125274	0.0269097
7:27668990|27672064	ENSG00000106049,	HIBADH	-	hsa_circ_0003958	Jeck2013, Salzman2013		0.105966	0.0664637	0.203882	0.184507		1.92404	0.944137	0.218793	0.365028		0.038452	0.0260358	0.0700735	0.055279		1.82236	0.865812	0.190761	0.447823
10:75576781|75583842	ENSG00000148660,	CAMK2G	-				0.117074	0.143492	0.0645929	0.0704831		0.551725	-0.857979	0.219198	0.365028		0.0585195	0.0624712	0.0379269	0.044291		0.648107	-0.625696	0.367555	0.609566
15:64791492|64792365	ENSG00000180357,	ZNF609	+	hsa_circ_0000615	Jeck2013, Memczak2013		0.219103	0.148945	0.322412	0.184214		1.47151	0.557297	0.220817	0.366211		0.475305	0.200575	0.55979	0.28432		1.17775	0.236031	0.504744	0.728308
9:79829245|79842401	ENSG00000197969,	VPS13A	+	hsa_circ_0087243	Salzman2013		0.128802	0.0677039	0.228206	0.188911		1.77176	0.825184	0.22253	0.366557		0.0770543	0.0431115	0.0934617	0.0775017		1.21293	0.2785	0.626583	0.809337
14:55168780|55169298	ENSG00000020577,	SAMD4A	+	hsa_circ_0004846	Jeck2013, Salzman2013		0.260774	0.124328	0.173365	0.157307		0.664807	-0.588992	0.223547	0.366557		0.0835149	0.0247231	0.0645884	0.0578388		0.773376	-0.370759	0.446841	0.671928
10:112723883|112745523	ENSG00000108061,	SHOC2	+	hsa_circ_0020028	Salzman2013		0.0561827	0.0357473	0.122445	0.12703		2.1794	1.12393	0.223754	0.366557		0.0714372	0.0436148	0.179713	0.197092		2.51568	1.33095	0.19919	0.450467
7:66456124|66459328	ENSG00000126524,	SBDS	-				0.0827993	0.0498365	0.157601	0.143605		1.90341	0.928586	0.226658	0.36981		0.0146692	0.0107706	0.0220969	0.0193831		1.50635	0.591053	0.381029	0.616686
3:52960047|52962357	ENSG00000163935,	SFMBT1	-	hsa_circ_0066147	Salzman2013		0.0501103	0.0508708	0.0224268	0.0477483		0.447548	-1.15989	0.227988	0.370312		0.152976	0.134421	0.055304	0.115511		0.36152	-1.46785	0.0897474	0.293389
10:32740520|32762951	ENSG00000216937,	CCDC7	+	hsa_circ_0140844	Maass2017		0.0896016	0.0307499	0.149919	0.117084		1.67318	0.74259	0.228803	0.370312		0.194992	0.0689312	0.262771	0.204174		1.3476	0.430396	0.436613	0.665462
10:38092761|38127039	ENSG00000198105,	ZNF248	-				0.051019	0.0299965	0.0203316	0.0585141		0.398512	-1.32731	0.231258	0.372788		0.25463	0.133121	0.047849	0.118872		0.187916	-2.41184	0.00116244	0.0269097
4:38091553|38104778	ENSG00000065882,	TBC1D1	+	hsa_circ_0001402	Jeck2013, Memczak2013, Salzman2013		0.251281	0.173424	0.167253	0.142752		0.665604	-0.587263	0.235693	0.378424		0.180212	0.122462	0.182913	0.156333		1.01499	0.0214691	0.969306	0.984826
1:41536267|41541123	ENSG00000010803,	SCMH1	-	hsa_circ_0000061	Jeck2013, Memczak2013, Salzman2013		0.292228	0.102123	0.388037	0.185077		1.32786	0.409101	0.239384	0.381613		0.462169	0.038579	0.443297	0.12853		0.959166	-0.0601471	0.728751	0.876677
19:39076578|39076831	ENSG00000196218,	RYR1	+	hsa_circ_0050851	Salzman2013		0.683681	0.71496	0.445827	0.315557		0.652098	-0.616839	0.239573	0.381613		0.0541776	0.0700209	0.0340677	0.0309847		0.628816	-0.669289	0.308807	0.548234
21:16386665|16415895	ENSG00000180530,	NRIP1	-	hsa_circ_0004771	Jeck2013, Salzman2013		0.0858632	0.0631218	0.152161	0.130224		1.77214	0.825491	0.243292	0.385214		0.090964	0.0584998	0.120488	0.0928656		1.32457	0.405521	0.470746	0.692375
3:182788787|182789145	ENSG00000078070,	MCCC1	-	hsa_circ_0008550	Jeck2013, Salzman2013		0.0665923	0.0752717	0.0364578	0.0480441		0.547479	-0.869126	0.244243	0.385214		0.118376	0.0976138	0.0582416	0.0839558		0.492005	-1.02326	0.14728	0.398349
4:110862102|110866431	ENSG00000138798,	EGF	+	hsa_circ_0142059	Maass2017		0.509163	0.115937	0.616883	0.210937		1.21156	0.276868	0.245496	0.385214		0.224586	0.0379887	0.282956	0.0699311		1.2599	0.33331	0.0630472	0.23526
10:126631026|126631876	ENSG00000019995,	ZRANB1	+	hsa_circ_0000268	Jeck2013, Memczak2013		0.636292	0.358735	0.929755	0.568553		1.46121	0.547162	0.245657	0.385214		0.258719	0.134491	0.354729	0.133202		1.3711	0.455335	0.132739	0.37672
2:202010101|202014558	ENSG00000003402,	CFLAR	+	hsa_circ_0001092	Jeck2013, Memczak2013, Salzman2013		0.92466	0.312374	0.705584	0.420598		0.763074	-0.390105	0.24937	0.385837		0.177329	0.0728943	0.104159	0.0557587		0.58738	-0.767634	0.013665	0.0933388
8:141407719|141415797	ENSG00000167632,	TRAPPC9	-	hsa_circ_0004380	Jeck2013, Salzman2013		0.0919455	0.0907854	0.0459896	0.0825122		0.500183	-0.999472	0.249652	0.385837		0.0867773	0.0810412	0.0474395	0.0801076		0.546682	-0.871227	0.300022	0.547099
X:24190832|24197887	ENSG00000005889,	ZFX	+	hsa_circ_0007108	Jeck2013, Salzman2013		0.233764	0.136987	0.419499	0.374581		1.79454	0.843615	0.249869	0.385837		0.192605	0.11667	0.24948	0.157038		1.2953	0.373284	0.419967	0.650949
10:112356156|112358048	ENSG00000108055,	SMC3	+	hsa_circ_0000260	Jeck2013, Memczak2013		0.140801	0.122694	0.226097	0.163766		1.60579	0.683282	0.249885	0.385837		0.230669	0.178496	0.308758	0.214552		1.33853	0.420651	0.424664	0.655707
4:39739040|39776553	ENSG00000078140,	UBE2K	+	hsa_circ_0002590	Jeck2013, Salzman2013		0.218615	0.189537	0.351182	0.258325		1.6064	0.683829	0.255565	0.393102		0.240331	0.177345	0.269797	0.162932		1.12261	0.166852	0.704476	0.855132
5:140961879|140963182	ENSG00000131504,	DIAPH1	-	hsa_circ_0008982	Jeck2013, Salzman2013		0.0461708	0.0305476	0.106558	0.12687		2.3079	1.20658	0.264541	0.405246		0.0352031	0.0266978	0.0896085	0.11569		2.54547	1.34793	0.269895	0.520419
7:16298015|16317851	ENSG00000214960,	ISPD	-	hsa_circ_0079480	Salzman2013		0.253522	0.161986	0.345565	0.177565		1.36306	0.446848	0.265472	0.405246		0.602633	0.230367	0.637299	0.307521		1.05752	0.0806907	0.800836	0.904025
8:42202471|42207583	ENSG00000070501,	POLB	+				0.117985	0.0955135	0.203973	0.176895		1.7288	0.789771	0.267779	0.406281		0.0993459	0.0795103	0.0889843	0.0687878		0.895702	-0.15891	0.755385	0.882377
1:228496800|228497260	ENSG00000154358,	OBSCN	+	hsa_circ_0016781	Salzman2013		0.106423	0.0544993	0.0675302	0.0784157		0.634546	-0.656203	0.268569	0.406281		0.00948137	0.00612763	0.00646661	0.00740101		0.682033	-0.552086	0.372021	0.611308
20:39721112|39729993	ENSG00000198900,	TOP1	+	hsa_circ_0141657	Maass2017		0.0594838	0.03436	0.113402	0.113949		1.90644	0.930882	0.269174	0.406281		0.197751	0.110384	0.226042	0.22931		1.14306	0.192905	0.774432	0.894258
4:186444516|186446325	ENSG00000154553,	PDLIM3	-	hsa_circ_0142102	Maass2017		0.306494	0.531219	0.615307	0.611441		2.00757	1.00545	0.273848	0.411794		0.00373918	0.00556398	0.00802737	0.00732537		2.14683	1.10221	0.198223	0.450467
2:152352790|152354232	ENSG00000183091,	NEB	-	hsa_circ_0141738	Maass2017		0.119917	0.0517435	0.298272	0.388434		2.48732	1.31459	0.279029	0.418025		0.00346429	0.001298	0.00625778	0.00860053		1.80637	0.85309	0.441414	0.668758
2:203921150|203922176	ENSG00000144426,	NBEAL1	+	hsa_circ_0005395	Jeck2013, Salzman2013		0.063041	0.02771	0.0384875	0.052014		0.610514	-0.711903	0.281081	0.418638		0.129676	0.084296	0.0539408	0.080636		0.415967	-1.26546	0.0552975	0.221239
9:113734353|113735838	ENSG00000198121,	LPAR1	-	hsa_circ_0087960	Salzman2013		0.0830646	0.0682012	0.148924	0.140434		1.79287	0.842273	0.281516	0.418638		0.371717	0.374424	0.405546	0.31903		1.09101	0.125661	0.826978	0.91058
19:16790795|16791392	ENSG00000072954,	TMEM38A	+				0.082692	0.0599707	0.138766	0.120665		1.67811	0.746835	0.286432	0.424383		0.0112727	0.00773769	0.0223184	0.0189197		1.97988	0.98541	0.179352	0.435416
13:42385361|42393522	ENSG00000102763,	VWA8	-	hsa_circ_0004711	Jeck2013, Salzman2013		0.280393	0.25985	0.482615	0.435		1.72121	0.783422	0.292278	0.431458		0.142972	0.107461	0.234575	0.168413		1.64071	0.714322	0.222319	0.468151
8:42317414|42323435	ENSG00000168575,	SLC20A2	-	hsa_circ_0008015	Jeck2013, Salzman2013		0.238961	0.153805	0.326253	0.18234		1.3653	0.449216	0.296889	0.435216		0.0838398	0.0454305	0.107138	0.0647185		1.27789	0.353764	0.419741	0.650949
2:148730308|148733544	ENSG00000115947,	ORC4	-	hsa_circ_0001074	Jeck2013, Memczak2013, Salzman2013		1.24107	0.537252	1.53716	0.615299		1.23858	0.308685	0.296983	0.435216		0.647794	0.0572978	0.705915	0.0850472		1.08972	0.12396	0.130342	0.37672
17:65941525|65972074	ENSG00000171634,	BPTF	+	hsa_circ_0000799	Memczak2013, Salzman2013		0.523637	0.328079	0.648301	0.232303		1.23807	0.308098	0.299832	0.437799		0.575016	0.184451	0.551618	0.140384		0.959308	-0.0599335	0.739341	0.880018
1:92798948|92846430	ENSG00000122484,	RPAP2	+	hsa_circ_0000091	Jeck2013, Memczak2013, Salzman2013		0.279099	0.0736946	0.212441	0.148229		0.761167	-0.393716	0.301946	0.439293		0.388893	0.0938802	0.28811	0.175168		0.740847	-0.432753	0.19158	0.447823
1:8601273|8674745	ENSG00000142599,	RERE	-	hsa_circ_0008501	Jeck2013, Salzman2013		0.270106	0.0879628	0.36686	0.218203		1.35821	0.441704	0.303839	0.440458		0.365989	0.0556763	0.257102	0.144859		0.702485	-0.50946	0.0867605	0.293389
18:19345733|19359646	ENSG00000101752,	MIB1	+	hsa_circ_0000835	Jeck2013, Memczak2013, Salzman2013		0.310952	0.213197	0.418525	0.224801		1.34595	0.428624	0.306343	0.442495		0.303572	0.0711682	0.312447	0.15115		1.02924	0.0415762	0.891306	0.945253
2:160229556|160231264	ENSG00000123636,	BAZ2B	-	hsa_circ_0002463	Jeck2013, Salzman2013		0.0845296	0.0452727	0.143387	0.137027		1.69629	0.762385	0.315853	0.454603		0.126939	0.0637464	0.112562	0.097257		0.886745	-0.173408	0.737246	0.880018
12:123983091|123984083	ENSG00000188026,	RILPL1	-	hsa_circ_0007552	Jeck2013, Salzman2013		0.071719	0.0622739	0.130125	0.134994		1.81437	0.85947	0.318322	0.455656		0.0354762	0.0264846	0.0779917	0.0811039		2.19842	1.13647	0.22304	0.468151
8:27382879|27394372	ENSG00000120915,	EPHX2	+	hsa_circ_0083766	Salzman2013		0.198193	0.0852884	0.138248	0.13581		0.69754	-0.519653	0.318846	0.455656		0.478283	0.130225	0.298084	0.2317		0.623239	-0.682144	0.0826004	0.286965
6:163876311|163956157	ENSG00000112531,	QKI	+	hsa_circ_0142315	Maass2017		0.271936	0.0859817	0.406033	0.317497		1.49312	0.578331	0.321765	0.458203		0.0325134	0.0114963	0.0435421	0.0302698		1.33921	0.421379	0.395514	0.628997
20:2944918|2945848	ENSG00000132670,	PTPRA	+	hsa_circ_0006117	Jeck2013, Salzman2013		0.409459	0.180934	0.331527	0.166098		0.80967	-0.304593	0.329187	0.467121		0.575311	0.115957	0.376694	0.154802		0.654766	-0.610949	0.00763196	0.0728328
4:169432574|169433563	ENSG00000129116,	PALLD	+	hsa_circ_0142096	Maass2017		0.266653	0.111163	0.204045	0.143279		0.765209	-0.386075	0.334576	0.471691		0.084418	0.0578263	0.058664	0.0452896		0.694923	-0.525075	0.257955	0.506494
10:93902786|93904869	ENSG00000107864,	CPEB3	-	hsa_circ_0002435	Jeck2013, Salzman2013		0.0579345	0.0485731	0.0380914	0.0422835		0.657492	-0.604955	0.335101	0.471691		0.0900388	0.075924	0.0608356	0.0978474		0.67566	-0.565632	0.507725	0.728308
10:49609655|49618211	ENSG00000107643,	MAPK8	+	hsa_circ_0002968	Jeck2013, Salzman2013		0.139427	0.101876	0.193608	0.123262		1.38859	0.473625	0.335919	0.471691		0.215593	0.0754971	0.21993	0.105077		1.02011	0.0287282	0.926017	0.960257
12:111991962|111993723	ENSG00000204842,	ATXN2	-	hsa_circ_0000439	Memczak2013, Salzman2013		0.0866218	0.0621068	0.057344	0.0653318		0.662005	-0.595087	0.337662	0.472492		0.21351	0.14644	0.130585	0.143405		0.611609	-0.709318	0.225084	0.469993
4:110862102|110909865	ENSG00000138798,	EGF	+	hsa_circ_0142060	Maass2017		0.0988832	0.054239	0.146513	0.114942		1.48168	0.567236	0.339344	0.473203		0.0805588	0.0414396	0.119196	0.0973635		1.47962	0.565223	0.357493	0.597799
5:72370569|72373320	ENSG00000157107,	FCHO2	+	hsa_circ_0002490	Jeck2013, Salzman2013		0.385087	0.13049	0.318531	0.152868		0.827168	-0.273747	0.342742	0.475518		0.576588	0.104948	0.567926	0.209449		0.984977	-0.0218386	0.923584	0.960257
2:179542348|179544143	ENSG00000155657,	TTN	-				0.13452	0.118001	0.208716	0.175903		1.55156	0.633723	0.343364	0.475518		0.0019442	0.00169998	0.00359338	0.00441663		1.84825	0.886162	0.384273	0.619448
12:116668338|116675510	ENSG00000123066,	MED13L	-	hsa_circ_0000443	Jeck2013, Memczak2013		0.522993	0.167399	0.633381	0.26452		1.21107	0.276281	0.345783	0.477227		0.525048	0.0900775	0.468409	0.148914		0.892126	-0.164681	0.387617	0.62235
6:17507400|17514185	ENSG00000112186,	CAP2	+	hsa_circ_0002245	Jeck2013, Salzman2013		0.344134	0.188654	0.426738	0.185887		1.24003	0.310379	0.347684	0.478214		0.0565447	0.031201	0.0723054	0.0330929		1.27873	0.354712	0.308088	0.548234
4:88116476|88116842	ENSG00000145332,	KLHL8	-	hsa_circ_0002538	Jeck2013, Salzman2013		0.445995	0.181281	0.562564	0.282891		1.26137	0.33499	0.35232	0.482943		0.702592	0.150029	0.594415	0.207821		0.846032	-0.241216	0.248126	0.502486
5:137219073|137219280	ENSG00000120729,	MYOT	+				3.12466	0.787649	3.70065	1.45414		1.18434	0.244078	0.36462	0.497212		0.0696918	0.0172638	0.0793205	0.0329868		1.13816	0.186704	0.501492	0.728308
2:179519172|179535022	ENSG00000155657,	TTN	-				0.188828	0.126678	0.122828	0.160813		0.650477	-0.620431	0.365198	0.497212		0.00651159	0.00429184	0.00479476	0.00730422		0.736343	-0.441551	0.590806	0.773803
9:16435553|16437522	ENSG00000173068,	BNC2	-	hsa_circ_0086414	Salzman2013		1.42415	0.64367	1.00871	1.04281		0.70829	-0.497588	0.366672	0.497538		0.881426	0.0335129	0.829446	0.243203		0.941028	-0.0876903	0.611089	0.794416
15:89656956|89659752	ENSG00000140526,	ABHD2	+	hsa_circ_0007099	Jeck2013, Salzman2013		0.228222	0.191205	0.158541	0.157147		0.694677	-0.525585	0.368964	0.498968		0.222377	0.17163	0.188368	0.16147		0.847065	-0.239456	0.657155	0.827605
3:169863211|169867032	ENSG00000173889,	PHC3	-	hsa_circ_0001360	Jeck2013, Memczak2013, Salzman2013		0.22878	0.117415	0.170216	0.144972		0.744014	-0.426599	0.374445	0.504687		0.290912	0.109116	0.189167	0.142442		0.650253	-0.620927	0.119722	0.363854
2:122215263|122216551	ENSG00000074054,	CLASP1	-	hsa_circ_0056310	Salzman2013		0.248275	0.0924093	0.202461	0.114603		0.815471	-0.294295	0.379073	0.509221		0.174147	0.0577737	0.0963003	0.0482558		0.552981	-0.854697	0.0026113	0.0404752
5:135483521|135489852	ENSG00000113658,	SMAD5	+	hsa_circ_0007930	Jeck2013, Salzman2013		0.0641426	0.0477743	0.103308	0.105261		1.6106	0.687602	0.389168	0.521045		0.14623	0.132716	0.113349	0.103989		0.77514	-0.367471	0.525578	0.743612
18:60212035|60223530	ENSG00000141664,	ZCCHC2	+	hsa_circ_0047886	Salzman2013		0.271788	0.157662	0.347636	0.197922		1.27907	0.355098	0.398027	0.531142		0.334198	0.14742	0.378895	0.102914		1.13374	0.181094	0.401873	0.632637
8:64098706|64100303	ENSG00000185728,	YTHDF3	+	hsa_circ_0084620	Salzman2013		0.0573997	0.0399281	0.0971479	0.111786		1.69248	0.759138	0.4059	0.53986		0.0527929	0.0416683	0.0790444	0.0971321		1.49725	0.582317	0.529124	0.743612
9:111868788|111870850	ENSG00000106771,	TMEM245	-	hsa_circ_0087938	Salzman2013		0.143761	0.104666	0.0896595	0.146		0.62367	-0.681146	0.407497	0.540202		0.115269	0.0743586	0.0692127	0.0981993		0.600443	-0.7359	0.299554	0.547099
7:18624904|18633652	ENSG00000048052,	HDAC9	+	hsa_circ_0001680	Jeck2013, Memczak2013		0.0825214	0.0592252	0.130685	0.139013		1.58365	0.663257	0.420838	0.554384		0.0975726	0.0775108	0.0887696	0.0678287		0.909781	-0.136409	0.787734	0.899311
1:7837220|7838229	ENSG00000049245,	VAMP3	+	hsa_circ_0006354	Jeck2013		0.62659	0.216008	0.76763	0.402053		1.22509	0.292888	0.420947	0.554384		0.352021	0.0610473	0.400137	0.135		1.13668	0.184832	0.409077	0.641471
3:183361268|183369064	ENSG00000114796,	KLHL24	+	hsa_circ_0001367	Jeck2013, Memczak2013, Salzman2013		0.754192	0.205796	0.906559	0.440279		1.20203	0.26547	0.423384	0.555778		0.173279	0.0377972	0.172399	0.0579002		0.994922	-0.00734472	0.972442	0.984826
3:152163071|152165562	ENSG00000152601,	MBNL1	+	hsa_circ_0007630	Jeck2013, Salzman2013		0.13811	0.113397	0.201161	0.182691		1.45653	0.542533	0.433472	0.567172		0.0171241	0.0118771	0.024864	0.0224658		1.45199	0.538027	0.428717	0.659439
18:48581151|48593557	ENSG00000141646,	SMAD4	+	hsa_circ_0006952	Jeck2013		0.0940899	0.0743355	0.0702285	0.0632192		0.746398	-0.421983	0.439341	0.572992		0.0526046	0.0404659	0.032634	0.0313873		0.620363	-0.688815	0.208303	0.461242
4:129913322|129925031	ENSG00000151466,	SCLT1	-	hsa_circ_0001439	Jeck2013, Memczak2013, Salzman2013		0.137269	0.0905353	0.195658	0.175371		1.42536	0.511325	0.443516	0.575561		0.534722	0.31887	0.423367	0.271822		0.791752	-0.336879	0.401513	0.632637
12:124904503|124915333	ENSG00000196498,	NCOR2	-	hsa_circ_0029308	Salzman2013		0.0601603	0.0394613	0.0861912	0.078472		1.43269	0.518728	0.444449	0.575561		0.206818	0.205594	0.161519	0.148108		0.780969	-0.356663	0.549415	0.750557
X:154645236|154649223	n/a	n/a	-	hsa_circ_0004666	Jeck2013		0.23174	0.102973	0.186217	0.132237		0.803558	-0.315527	0.445721	0.575561		0.964815	0.0546218	0.69826	0.297226		0.723724	-0.466488	0.0408234	0.184852
2:227771509|227779067	ENSG00000144468,	RHBDD1	+	hsa_circ_0058497	Salzman2013		0.0820918	0.0735735	0.120839	0.115412		1.47199	0.557772	0.447024	0.575561		0.371032	0.223913	0.343279	0.23406		0.925202	-0.11216	0.798259	0.904025
8:28013459|28019595	ENSG00000134014,	ELP3	+	hsa_circ_0001785	Jeck2013, Memczak2013, Salzman2013		0.0678283	0.0587893	0.0951625	0.0816126		1.40299	0.488505	0.453739	0.582347		0.0864087	0.0703957	0.109185	0.0909686		1.26359	0.337526	0.577799	0.773533
3:31617888|31621588	ENSG00000163527,	STT3B	+	hsa_circ_0001278	Jeck2013, Memczak2013, Salzman2013		0.115296	0.0731927	0.163824	0.151591		1.4209	0.506801	0.459323	0.587641		0.107817	0.0682942	0.119433	0.0960119		1.10774	0.147621	0.785332	0.899116
19:13135835|13136366	ENSG00000008441,	NFIX	+	hsa_circ_0005660	Jeck2013, Salzman2013		0.19821	0.141389	0.157764	0.111646		0.795943	-0.329262	0.46665	0.595126		0.108646	0.0406297	0.0860023	0.0660867		0.791585	-0.337184	0.436381	0.665462
6:157357969|157406039	ENSG00000049618,	ARID1B	+	hsa_circ_0001658	Jeck2013, Memczak2013, Salzman2013		0.0775959	0.0647188	0.0532042	0.0734483		0.685657	-0.544442	0.469774	0.597221		0.204254	0.182848	0.114485	0.144677		0.5605	-0.835213	0.216878	0.464904
15:25328543|25339104	ENSG00000224078,	SNHG14	+	hsa_circ_0000585	Memczak2013		0.0607214	0.0597784	0.088859	0.088312		1.46339	0.549313	0.472828	0.599213		0.044432	0.0425662	0.0619799	0.0626187		1.39494	0.480201	0.527467	0.743612
22:50810449|50832564	ENSG00000100239,	PPP6R2	+	hsa_circ_0001258	Jeck2013, Memczak2013, Salzman2013		0.124606	0.117859	0.175905	0.163843		1.41169	0.497425	0.483313	0.610581		0.122306	0.088578	0.140407	0.120906		1.14799	0.199112	0.737059	0.880018
17:4186093|4210418	ENSG00000132388,	UBE2G1	-	hsa_circ_0004805	Jeck2013		0.149494	0.0388311	0.198576	0.166627		1.32832	0.409604	0.486315	0.612454		0.0477451	0.0171917	0.041264	0.0321866		0.864255	-0.210471	0.642522	0.816294
20:46252655|46262380	ENSG00000124151,	NCOA3	+	hsa_circ_0001165	Memczak2013, Salzman2013		0.0670187	0.0604958	0.0965294	0.0993971		1.44034	0.526405	0.499018	0.626493		0.0774929	0.0896506	0.0806675	0.0849825		1.04097	0.0579244	0.937029	0.965787
10:97154758|97170534	ENSG00000095637,	SORBS1	-				0.150571	0.0761068	0.202293	0.178777		1.34351	0.426006	0.50061	0.62654		0.0703087	0.0357574	0.107926	0.0838489		1.53504	0.618273	0.299395	0.547099
8:141749117|141762415	ENSG00000169398,	PTK2	-	hsa_circ_0003171	Jeck2013, Salzman2013		0.181967	0.17717	0.255567	0.246753		1.40447	0.490023	0.503982	0.627445		0.218346	0.151897	0.21287	0.168646		0.97492	-0.0366446	0.943562	0.967571
2:160980302|160983112	ENSG00000115221,	ITGB6	-	hsa_circ_0056856	Salzman2013		0.729571	0.428833	0.863649	0.427358		1.18378	0.243397	0.504447	0.627445		0.27371	0.11206	0.279971	0.0851886		1.02287	0.0326292	0.883291	0.944207
19:47421745|47440665	n/a	n/a	+	hsa_circ_0000943	Memczak2013		0.0454611	0.0311624	0.0706161	0.0887391		1.55333	0.635365	0.506288	0.627797		0.100006	0.0731843	0.123183	0.13597		1.23175	0.300714	0.69434	0.850514
5:137320946|137324004	ENSG00000031003,	FAM13B	-	hsa_circ_0001535	Jeck2013, Memczak2013, Salzman2013		0.315091	0.0718162	0.3831	0.243581		1.21584	0.281953	0.510797	0.630245		0.594974	0.173391	0.435857	0.204138		0.732566	-0.44897	0.0954563	0.307751
6:13639795|13644961	ENSG00000010017,	RANBP9	-	hsa_circ_0001578	Jeck2013, Memczak2013, Salzman2013		0.0994527	0.0584256	0.152502	0.190094		1.53341	0.616745	0.51139	0.630245		0.120471	0.0742157	0.107118	0.103911		0.889157	-0.169489	0.772473	0.894258
1:155646339|155753880	n/a	n/a	-				0.105762	0.0845098	0.075816	0.100786		0.716856	-0.480245	0.514147	0.631712		0.142949	0.113685	0.110966	0.121337		0.776262	-0.365384	0.569431	0.764935
18:44470543|44486278	ENSG00000078043,	PIAS2	-				0.104351	0.0813231	0.081338	0.0778379		0.779467	-0.359439	0.532541	0.652263		0.152301	0.124588	0.121605	0.111056		0.798453	-0.32472	0.565629	0.764928
13:33054727|33101669	ENSG00000244754,	N4BP2L2	-	hsa_circ_0005723	Jeck2013		0.135893	0.0624338	0.168976	0.122832		1.24345	0.314348	0.534111	0.652263		0.0557931	0.017464	0.0634735	0.0453127		1.13766	0.186068	0.691115	0.850514
2:203329532|203332412	ENSG00000204217,	BMPR2	+	hsa_circ_0003218	Jeck2013, Salzman2013		0.282485	0.156941	0.335155	0.194066		1.18645	0.246655	0.548866	0.668257		0.273504	0.14237	0.334466	0.148257		1.22289	0.290295	0.379185	0.616686
15:85607601|85626875	ENSG00000073417,	PDE8A	+	hsa_circ_0005053	Jeck2013, Salzman2013		0.114743	0.0486921	0.0898075	0.0985208		0.782681	-0.353503	0.558212	0.67582		0.205702	0.0731168	0.131936	0.145288		0.641393	-0.640719	0.245532	0.501795
9:86297866|86301070	ENSG00000135018,	UBQLN1	-	hsa_circ_0005142	Jeck2013, Salzman2013		0.0777666	0.0437757	0.0998697	0.0873045		1.28422	0.360897	0.558432	0.67582		0.0506925	0.0303446	0.0401749	0.0402878		0.792523	-0.335476	0.560444	0.761531
15:76580187|76585041	ENSG00000140374,	ETFA	-	hsa_circ_0000639	Jeck2013, Memczak2013, Salzman2013		0.0460816	0.0316873	0.0719833	0.10542		1.56208	0.643472	0.56258	0.678801		0.0153532	0.010192	0.0247093	0.0351819		1.60939	0.686518	0.530773	0.743612
16:1859239|1859834	ENSG00000063854,	HAGH	-	hsa_circ_0141287	Maass2017		0.149691	0.0744956	0.190174	0.174856		1.27044	0.345327	0.589297	0.708916		0.100995	0.0564174	0.110427	0.0940106		1.09339	0.128812	0.818349	0.908525
11:22696396|22707335	ENSG00000148935,	GAS2	+	hsa_circ_0021516	Salzman2013		0.231923	0.177353	0.296887	0.281078		1.28011	0.356269	0.599181	0.716942		0.206054	0.102044	0.166875	0.131273		0.80986	-0.304255	0.507828	0.728308
2:152346485|152347032	ENSG00000183091,	NEB	-				0.735106	0.406877	0.850647	0.485739		1.15718	0.210609	0.600853	0.716942		0.00884562	0.00529902	0.00895918	0.00509974		1.01284	0.0184032	0.962315	0.984297
7:113522094|113525422	ENSG00000154415,	PPP1R3A	-				0.118968	0.0687201	0.14957	0.135365		1.25724	0.330257	0.601306	0.716942		0.0345314	0.0212895	0.0335416	0.0302511		0.971335	-0.0419592	0.941168	0.967571
3:179481790|179483636	ENSG00000058056,	USP13	+	hsa_circ_0007541	Jeck2013		0.201689	0.127338	0.253518	0.233923		1.25697	0.329955	0.610152	0.725342		0.0174007	0.0111365	0.0207128	0.0181307		1.19035	0.251381	0.676794	0.836932
13:26974590|26975761	ENSG00000132964,	CDK8	+	hsa_circ_0003489	Jeck2013, Salzman2013		0.175846	0.106562	0.214978	0.176856		1.22254	0.289882	0.613352	0.727003		0.344163	0.190908	0.407866	0.266341		1.1851	0.245005	0.591393	0.773803
16:4253167|4254635	ENSG00000185739,	SRL	-				0.195096	0.086622	0.159325	0.16499		0.816649	-0.292211	0.616958	0.727647		0.0291995	0.0146245	0.0173807	0.0177878		0.59524	-0.748457	0.150245	0.399671
1:100127875|100133322	ENSG00000099260,	PALMD	+	hsa_circ_0141453	Maass2017		0.0666532	0.043903	0.0547099	0.0526496		0.820816	-0.28487	0.617507	0.727647		0.0311513	0.0214708	0.0156158	0.0141209		0.50129	-0.996283	0.0445432	0.197263
17:57643988|57654726	ENSG00000108406,	DHX40	+				0.0980843	0.0716297	0.0803801	0.080471		0.8195	-0.287183	0.631579	0.739526		0.170998	0.12291	0.108688	0.122628		0.635609	-0.653789	0.283023	0.533545
15:43120126|43132631	ENSG00000128881,	TTBK2	-	hsa_circ_0008319	Jeck2013, Salzman2013		0.244812	0.155658	0.278469	0.148924		1.13748	0.185842	0.632763	0.739526		0.309695	0.171243	0.318258	0.16096		1.02765	0.0393484	0.91059	0.95814
15:64217015|64218292	ENSG00000035664,	DAPK2	-	hsa_circ_0141257	Maass2017		0.26813	0.166439	0.313005	0.208248		1.16736	0.223253	0.633093	0.739526		0.166697	0.0964364	0.149968	0.113827		0.899644	-0.152574	0.746504	0.880018
5:43675613|43704502	ENSG00000112992,	NNT	+	hsa_circ_0005585	Jeck2013		0.100378	0.0628773	0.133309	0.163749		1.32808	0.409337	0.637495	0.742515		0.0132969	0.00790815	0.0183445	0.0219841		1.3796	0.464253	0.590056	0.773803
2:179632492|179632632	ENSG00000155657,	TTN	-				0.114027	0.0817281	0.141381	0.139925		1.23989	0.310218	0.654293	0.759447		0.000194834	0.000138053	0.000228006	0.000229933		1.17026	0.226829	0.741366	0.880018
11:22257709|22284589	ENSG00000171714,	ANO5	+				0.108743	0.0726983	0.0904291	0.0910645		0.831587	-0.26606	0.6558	0.759447		0.0388265	0.0246442	0.0198868	0.018107		0.512197	-0.965229	0.0470893	0.201883
19:18648411|18649246	ENSG00000105701,	FKBP8	-	hsa_circ_0000914	Memczak2013		0.105604	0.0610015	0.0895547	0.0812959		0.848027	-0.237818	0.659142	0.761129		0.0463697	0.0208711	0.0480409	0.0464021		1.03604	0.0510832	0.93304	0.964142
6:79770195|79770535	ENSG00000146247,	PHIP	-	hsa_circ_0003810	Jeck2013, Salzman2013		0.457007	0.143231	0.500083	0.224698		1.09426	0.129952	0.662895	0.762775		0.493441	0.122635	0.405615	0.139808		0.822014	-0.282766	0.176944	0.435416
11:117023157|117034608	ENSG00000168092,	PAFAH1B2	+	hsa_circ_0007827	Jeck2013, Salzman2013		0.0491814	0.0281741	0.0655583	0.0889687		1.33299	0.414665	0.664352	0.762775		0.108908	0.0752772	0.107634	0.132722		0.988302	-0.0169757	0.982383	0.984826
3:134327491|134346660	ENSG00000174611,	KY	-				0.143505	0.150415	0.17256	0.142596		1.20247	0.266004	0.66708	0.763274		0.201852	0.191249	0.13534	0.121056		0.670492	-0.576709	0.307695	0.548234
18:76856476|76914555	ENSG00000166377,	ATP9B	+	hsa_circ_0004057	Jeck2013		0.0583347	0.0343144	0.0736053	0.0833894		1.26178	0.335456	0.668575	0.763274		0.107164	0.0567691	0.114836	0.127603		1.07159	0.0997498	0.888419	0.944678
21:37734481|37736557	ENSG00000159256,	MORC3	+	hsa_circ_0141681	Maass2017		0.146153	0.123187	0.118644	0.14509		0.811778	-0.300843	0.676977	0.770683		0.138282	0.0928735	0.0904278	0.0997471		0.653937	-0.612777	0.303553	0.548234
11:113723223|113725057	ENSG00000048028,	USP28	-	hsa_circ_0008103	Jeck2013, Salzman2013		0.260503	0.153466	0.228653	0.168175		0.877737	-0.188139	0.68086	0.77292		0.196608	0.0895556	0.170147	0.106492		0.865414	-0.208538	0.585032	0.773533
18:9204474|9221997	ENSG00000101745,	ANKRD12	+	hsa_circ_0003865	Jeck2013, Salzman2013		0.272394	0.14332	0.308755	0.20009		1.13349	0.180766	0.682983	0.773152		0.214728	0.0751735	0.114362	0.0564729		0.532593	-0.908896	0.00146836	0.0295875
3:196817783|196846401	ENSG00000075711,	DLG1	-	hsa_circ_0008583	Jeck2013, Salzman2013		0.0638198	0.0556982	0.0512972	0.0695094		0.803782	-0.315123	0.689715	0.778586		0.0891102	0.0750245	0.049165	0.0669641		0.551733	-0.857959	0.220392	0.468151
X:13684436|13698717	ENSG00000176896,	TCEANC	+	hsa_circ_0007717	Jeck2013		0.187908	0.119299	0.16432	0.129112		0.874472	-0.193517	0.692145	0.779146		0.730556	0.37274	0.796142	0.359826		1.08978	0.124031	0.699178	0.853844
17:45695716|45696530	ENSG00000141279,	NPEPPS	+	hsa_circ_0004622	Jeck2013, Salzman2013		0.06407	0.0474898	0.0830664	0.115845		1.29649	0.374616	0.701312	0.787266		0.0547811	0.0336014	0.0596007	0.0752288		1.08798	0.121651	0.881177	0.944207
2:44729828|44732869	ENSG00000143919,	CAMKMT	+	hsa_circ_0000996	Memczak2013		0.0901302	0.0382579	0.10421	0.094146		1.15621	0.209408	0.726333	0.810738		0.381349	0.163857	0.394338	0.32843		1.03406	0.0483198	0.926899	0.960257
2:220284827|220285068	ENSG00000175084,	DES	+				0.438689	0.142364	0.480556	0.27743		1.09544	0.131506	0.727013	0.810738		0.00165126	0.000661126	0.00283153	0.00167788		1.71476	0.77801	0.108016	0.337445
9:33293678|33295425	ENSG00000086102,	NFX1	+	hsa_circ_0001844	Memczak2013		0.0703388	0.0684014	0.0567858	0.0866557		0.807318	-0.308791	0.728256	0.810738		0.138167	0.136994	0.072203	0.0975381		0.522576	-0.936287	0.193353	0.447823
14:102506573|102507010	ENSG00000197102,	DYNC1H1	+	hsa_circ_0002398	Jeck2013		0.0718634	0.0445552	0.0609014	0.0735259		0.847461	-0.238781	0.733266	0.814066		0.0412824	0.0267547	0.0420469	0.0524228		1.01852	0.026473	0.973045	0.984826
9:125042722|125054119	ENSG00000148187,	MRRF	+	hsa_circ_0003250	Jeck2013, Salzman2013		0.121531	0.0533726	0.139091	0.126225		1.1445	0.194713	0.745087	0.824918		0.533796	0.248852	0.377669	0.237547		0.707515	-0.499168	0.171977	0.433168
3:67797195|67801084	ENSG00000241316,	RP11-81N13.1	+				0.19905	0.210225	0.174815	0.149899		0.878248	-0.1873	0.751845	0.828183		0.382913	0.28229	0.400141	0.282394		1.04499	0.0634914	0.896198	0.94548
14:73614503|73614802	ENSG00000080815,	PSEN1	+	hsa_circ_0008521	Jeck2013, Salzman2013		0.146544	0.0996315	0.167607	0.151866		1.14373	0.193748	0.752906	0.828183		0.217338	0.136535	0.204812	0.168506		0.942369	-0.0856366	0.869185	0.936582
10:98667022|98667504	ENSG00000196233,	LCOR	+	hsa_circ_0007707	Jeck2013, Salzman2013		0.180443	0.187785	0.161745	0.107396		0.89638	-0.157818	0.754201	0.828183		0.219683	0.176248	0.180896	0.119016		0.823443	-0.280259	0.532755	0.743612
7:40027198|40041630	ENSG00000065883,	CDK13	+	hsa_circ_0001699	Memczak2013, Salzman2013		0.133071	0.123048	0.150312	0.11831		1.12956	0.175765	0.757425	0.828617		0.181916	0.123002	0.20358	0.14617		1.11909	0.162328	0.744181	0.880018
1:59805630|59812070	ENSG00000172456,	FGGY	+	hsa_circ_0000076	Jeck2013, Memczak2013, Salzman2013		0.493836	0.259942	0.531294	0.262171		1.07585	0.10548	0.75975	0.828617		0.159879	0.0475173	0.12013	0.0448091		0.75138	-0.412386	0.0700065	0.255013
14:88883055|88904247	ENSG00000042317,	SPATA7	+				0.0771509	0.0622083	0.0914147	0.107506		1.18488	0.244743	0.760765	0.828617		0.250932	0.189774	0.31417	0.31255		1.25201	0.324248	0.644123	0.816294
3:98487274|98492827	ENSG00000064225,	ST3GAL6	+	hsa_circ_0066608	Salzman2013		0.132264	0.0628155	0.114988	0.133481		0.869386	-0.201931	0.763435	0.829284		0.289574	0.121947	0.181476	0.170536		0.626701	-0.674151	0.161832	0.420764
20:30954187|30956926	ENSG00000171456,	ASXL1	+	hsa_circ_0001136	Jeck2013, Memczak2013, Salzman2013		0.391589	0.245604	0.425621	0.25982		1.08691	0.12023	0.777221	0.840864		0.532472	0.143271	0.515537	0.254264		0.968195	-0.04663	0.878193	0.943765
16:7629779|7657340	ENSG00000078328,	RBFOX1	+				0.175689	0.0731784	0.192165	0.134932		1.09378	0.129322	0.778268	0.840864		0.126457	0.0651692	0.0949535	0.0573786		0.750877	-0.413352	0.259774	0.506494
2:206305094|206305396	ENSG00000116117,	PARD3B	+	hsa_circ_0004575	Jeck2013, Salzman2013		0.111676	0.0586173	0.123633	0.101662		1.10707	0.146747	0.787129	0.848163		0.425595	0.253148	0.347213	0.270537		0.815829	-0.293662	0.531953	0.743612
19:34921481|34925873	ENSG00000126261,	UBA2	+	hsa_circ_0005325	Jeck2013, Salzman2013		0.0444632	0.0301378	0.0380797	0.0569855		0.856431	-0.223592	0.7958	0.855219		0.0399203	0.0295659	0.0280552	0.0348133		0.70278	-0.508856	0.455725	0.677642
1:95609447|95616975	ENSG00000271092,ENSG00000152078,	TMEM56-RWDD3, TMEM56	+	hsa_circ_0000095	Memczak2013, Salzman2013		0.157045	0.0850941	0.13984	0.155565		0.890441	-0.167408	0.798775	0.856134		0.245238	0.135952	0.174147	0.157701		0.710115	-0.493875	0.326965	0.5729
12:107236367|107237725	ENSG00000111785,	RIC8B	+	hsa_circ_0002154	Jeck2013		0.0784072	0.0449903	0.0905975	0.116496		1.15547	0.208485	0.806047	0.861636		0.306878	0.114865	0.195792	0.232889		0.638012	-0.648345	0.273972	0.525765
8:74585342|74601048	ENSG00000040341,	STAU2	-	hsa_circ_0001811	Jeck2013, Memczak2013, Salzman2013		0.299823	0.0829374	0.320102	0.195939		1.06764	0.094421	0.808799	0.862291		0.183287	0.0539383	0.175424	0.0906684		0.957099	-0.0632604	0.842504	0.91691
14:102659800|102661457	ENSG00000140153,	WDR20	+	hsa_circ_0000569	Jeck2013, Memczak2013		0.168058	0.123585	0.185503	0.165072		1.1038	0.142484	0.813019	0.864503		0.391178	0.236668	0.342444	0.270957		0.875416	-0.191959	0.693938	0.850514
13:33052024|33101669	ENSG00000244754,	N4BP2L2	-				0.0521861	0.0448298	0.0595314	0.0764784		1.14075	0.189986	0.825652	0.875625		0.021306	0.0188815	0.0245197	0.031401		1.15084	0.202682	0.814805	0.908525
5:56542127|56546968	ENSG00000062194,	GPBP1	+	hsa_circ_0072547	Salzman2013		0.194317	0.116299	0.206264	0.11885		1.06148	0.0860779	0.829141	0.877018		0.206817	0.10771	0.199211	0.11677		0.963224	-0.0540564	0.887549	0.944678
15:31266517|31269158	ENSG00000166912,	MTMR10	-	hsa_circ_0141214	Maass2017		0.188049	0.192544	0.171411	0.169867		0.911521	-0.133653	0.838602	0.884703		0.147856	0.128703	0.124399	0.100123		0.841356	-0.249213	0.638211	0.81392
11:120276827|120280159	ENSG00000196914,	ARHGEF12	+	hsa_circ_0024605	Salzman2013		0.944799	1.22163	1.02811	0.807983		1.08818	0.121915	0.844138	0.888219		0.22311	0.168267	0.23991	0.114259		1.0753	0.104742	0.777256	0.894954
19:3425104|3435205	ENSG00000141905,	NFIC	+	hsa_circ_0006392	Jeck2013, Salzman2013		0.120313	0.0942356	0.110437	0.122957		0.917916	-0.123566	0.857715	0.896959		0.0797548	0.0574033	0.0650015	0.079183		0.815016	-0.2951	0.675861	0.836932
3:169854207|169867032	ENSG00000173889,	PHC3	-	hsa_circ_0001359	Jeck2013, Memczak2013, Salzman2013		0.126076	0.0698603	0.135866	0.126946		1.07765	0.107895	0.858919	0.896959		0.190721	0.115196	0.211721	0.190007		1.11011	0.150701	0.800459	0.904025
6:123687280|123703292	ENSG00000186439,	TRDN	-				0.498072	0.0868892	0.525652	0.368902		1.05537	0.0777554	0.859122	0.896959		0.0327572	0.00590194	0.0184526	0.0117229		0.563315	-0.827985	0.0084708	0.0759221
9:33953283|33963789	ENSG00000137073,	UBAP2	-	hsa_circ_0001847	Jeck2013, Memczak2013, Salzman2013		0.114388	0.0959915	0.122406	0.118088		1.07009	0.0977374	0.88047	0.915405		0.215406	0.195953	0.176662	0.17933		0.820135	-0.286066	0.650965	0.822379
8:142264088|142264728	ENSG00000022567,	SLC45A4	-	hsa_circ_0001829	Memczak2013		0.152109	0.0900764	0.159128	0.102978		1.04614	0.0650765	0.881332	0.915405		0.826389	0.187114	0.694463	0.32351		0.840359	-0.250922	0.35313	0.595445
3:127980971|127983624	ENSG00000132394,	EEFSEC	+	hsa_circ_0008759	Jeck2013		0.146664	0.0887315	0.154266	0.119743		1.05183	0.0729065	0.886824	0.917997		0.295455	0.179232	0.358856	0.258664		1.21459	0.280468	0.580881	0.773533
10:86177527|86185649	ENSG00000107771,	CCSER2	+	hsa_circ_0006956	Jeck2013, Salzman2013		0.0838447	0.0308331	0.0895391	0.0957658		1.06792	0.0947975	0.888385	0.917997		0.178984	0.0332178	0.141034	0.157965		0.787968	-0.343791	0.569054	0.764935
16:53175091|53191453	ENSG00000177200,	CHD9	+	hsa_circ_0141295	Maass2017		0.201927	0.133372	0.192906	0.145661		0.955325	-0.0659367	0.892906	0.92031		0.201853	0.127377	0.214731	0.142985		1.0638	0.089223	0.844103	0.91691
2:190210951|190212922	n/a	n/a	-				0.052023	0.0433372	0.0559724	0.0792192		1.07592	0.105566	0.908467	0.93396		0.262271	0.200472	0.148245	0.185313		0.565236	-0.823076	0.203054	0.454615
1:92798948|92811471	ENSG00000122484,	RPAP2	+	hsa_circ_0004463	Jeck2013, Salzman2013		0.322353	0.129388	0.332248	0.241143		1.0307	0.0436191	0.924505	0.94803		0.341578	0.0817077	0.279517	0.149025		0.81831	-0.28928	0.341323	0.580393
14:39623415|39627606	ENSG00000182400,	TRAPPC6B	-	hsa_circ_0005836	Jeck2013, Salzman2013		0.0901613	0.0740124	0.0943783	0.123432		1.04677	0.0659479	0.93763	0.959048		0.116677	0.0578467	0.0834096	0.0997424		0.714878	-0.484231	0.446376	0.671928
19:49136701|49136912	ENSG00000105516,	DBP	-	hsa_circ_0003912	Jeck2013		0.104642	0.0596757	0.10106	0.117275		0.965769	-0.0502497	0.943575	0.962686		0.241644	0.156115	0.12197	0.124679		0.504751	-0.986356	0.0606259	0.232688
2:152352790|152353547	ENSG00000183091,	NEB	-				0.220248	0.125529	0.213225	0.240516		0.968112	-0.0467548	0.946135	0.96286		0.00643461	0.00317908	0.00427691	0.00500373		0.664673	-0.589284	0.330411	0.573946
2:179527693|179535022	ENSG00000155657,	TTN	-				0.0519013	0.0311138	0.0500314	0.0779564		0.963971	-0.0529379	0.955145	0.969581		0.00180055	0.00111702	0.00191249	0.00270214		1.06217	0.0870162	0.922726	0.960257
2:208841375|208842310	ENSG00000178385,	PLEKHM3	-	hsa_circ_0001095	Jeck2013, Memczak2013, Salzman2013		0.184844	0.145737	0.181911	0.159702		0.984136	-0.0230709	0.968137	0.9803		0.398487	0.317694	0.331539	0.267037		0.831994	-0.265355	0.60736	0.792123
16:53288350|53308214	ENSG00000177200,	CHD9	+	hsa_circ_0000702	Memczak2013, Salzman2013		0.0717273	0.0559802	0.0734918	0.116177		1.0246	0.0350617	0.971834	0.981577		0.0653604	0.0604863	0.0456364	0.0750302		0.698228	-0.51823	0.561227	0.761531
1:154145384|154145677	ENSG00000143549,	TPM3	-	hsa_circ_0008368	Jeck2013, Salzman2013		0.136833	0.151809	0.139139	0.18097		1.01686	0.0241199	0.977575	0.984907		0.00248056	0.00225455	0.00221612	0.002824		0.893395	-0.16263	0.835334	0.914589
2:180815239|180815653	ENSG00000163510,	CWC22	-				0.165089	0.0925042	0.166488	0.132368		1.00848	0.0121804	0.980956	0.985849		0.43729	0.262949	0.304184	0.213678		0.695612	-0.523646	0.211818	0.461992
5:122881111|122893258	ENSG00000151292,	CSNK1G3	+	hsa_circ_0001522	Memczak2013, Salzman2013		0.188642	0.15294	0.18769	0.154028		0.99495	-0.00730416	0.989431	0.990323		0.500505	0.224467	0.462917	0.334725		0.9249	-0.112631	0.799168	0.904025
5:43675613|43677908	ENSG00000112992,	NNT	+	hsa_circ_0003832	Jeck2013, Salzman2013		0.3114	0.054092	0.312427	0.200698		1.0033	0.00475078	0.990323	0.990323		0.0357415	0.00585659	0.0412635	0.0301629		1.1545	0.207263	0.663655	0.833187
