# Supplementary material for: Global Increase in Circular RNA Levels in Myotonic Dystrophy
Source: Front Genet. 2019 Jul 18;10:649. doi: 10.3389/fgene.2019.00649 (PMC6689976; doi:10.3389/fgene.2019.00649)
Supplement: Supplementary file 8 [file Table_8.xlsx]

## Sheet: Table S8
Table S8. The levels of circRNA pools generated from top-MCGs in QF.
		RPM									FCR
gene_names		AV controls	SD controls	AV DM1	SD DM1	DM1/controls	log2 fold change	p-value	FDR-corrected p-value		AV controls	SD controls	AV DM1	SD DM1	DM1/controls	log2 fold change	p-value	FDR-corrected p-value
NEB		2.74133	0.861591	5.30891	1.25349	1.93662	0.953541	1.33193e-05	0.00018647		0.0262299	0.0108279	0.0504055	0.0182466	1.92168	0.942366	0.00100544	0.0140762
MNAT1		0.154544	0.0809716	0.314466	0.238391	2.03479	1.02488	0.0463369	0.299242		0.0974292	0.0754222	0.128843	0.0795522	1.32243	0.403188	0.343263	0.580358
DMD		0.15301	0.150318	0.2635	0.130325	1.72211	0.784178	0.0754093	0.299242		0.0144284	0.00942838	0.0285683	0.016057	1.98	0.985502	0.0189138	0.132397
PICALM		0.418517	0.213509	0.710988	0.503426	1.69883	0.76454	0.0854976	0.299242		0.221986	0.125101	0.279041	0.169801	1.25702	0.330012	0.373087	0.580358
ARHGAP10		0.447332	0.267274	0.710415	0.509609	1.58812	0.667316	0.135297	0.378832		0.255998	0.118555	0.418608	0.19911	1.6352	0.709466	0.0285768	0.133358
TTN		1.28601	0.683306	1.92174	1.54305	1.49433	0.579503	0.214246	0.499906		0.00878705	0.00428457	0.0138542	0.0139422	1.57666	0.656868	0.26128	0.52256
MYPN		0.426167	0.119959	0.496985	0.241741	1.16617	0.221783	0.380637	0.761274		0.0457603	0.015268	0.0481559	0.0240909	1.05235	0.073617	0.780918	0.861341
TMEM245		0.275429	0.315281	0.347234	0.219498	1.2607	0.334227	0.537693	0.877596		0.139924	0.151902	0.292211	0.269213	2.08836	1.06237	0.11404	0.319311
FOCAD		0.141016	0.107512	0.173601	0.170103	1.23107	0.299914	0.586262	0.877596		0.463282	0.335861	0.350989	0.350431	0.757614	-0.400466	0.442368	0.619316
TRDN		3.50967	2.52464	3.93738	1.78777	1.12187	0.165902	0.647492	0.877596		0.165453	0.0494517	0.204915	0.0633945	1.23851	0.308604	0.113142	0.319311
UBAP2		0.632891	0.21494	0.674828	0.344915	1.06626	0.0925619	0.728056	0.877596		0.637434	0.322404	0.853962	0.366594	1.33969	0.421896	0.148989	0.347641
SENP6		0.445558	0.346718	0.40342	0.320692	0.905426	-0.143331	0.765882	0.877596		0.354457	0.250891	0.405094	0.309577	1.14286	0.192646	0.672707	0.856172
OBSCN		0.344813	0.312114	0.321189	0.346411	0.93149	-0.102388	0.865058	0.877596		0.0653207	0.0851754	0.0753251	0.11065	1.15316	0.20559	0.811687	0.861341
ATP9B		0.452334	0.307964	0.431601	0.329747	0.954166	-0.0676877	0.877596	0.877596		0.474709	0.255978	0.454936	0.278259	0.958349	-0.0613777	0.861341	0.861341
