# Supplementary material for: Global Increase in Circular RNA Levels in Myotonic Dystrophy
Source: Front Genet. 2019 Jul 18;10:649. doi: 10.3389/fgene.2019.00649 (PMC6689976; doi:10.3389/fgene.2019.00649)
Supplement: Supplementary file 9 [file Table_9.xlsx]

## Sheet: Table S9
Table S9. The levels of circRNA pools generated from top-MCGs in TA.
		RPM									FCR
gene_names		AV controls	SD controls	AV DM1	SD DM1	DM1/controls	log2 fold change	p-value	FDR-corrected p-value		AV controls	SD controls	AV DM1	SD DM1	DM1/controls	log2 fold change	p-value	FDR-corrected p-value
ZNF638		0.174599	0.0580612	0.941358	0.435654	5.39154	2.4307	7.92557e-08	4.67609e-06		0.124512	0.0413232	0.409423	0.163076	3.28823	1.71731	1.4118e-07	8.32959e-06
TRDN		3.17579	0.642563	7.54353	2.90483	2.37533	1.24813	1.25239e-06	3.69454e-05		0.292238	0.050175	0.369287	0.134839	1.26365	0.337601	0.0425163	0.0836155
BARD1		0.222084	0.148753	1.0132	0.522545	4.56225	2.18974	2.13951e-06	3.9089e-05		0.560516	0.463588	1.06724	0.556979	1.90403	0.929055	0.0490903	0.0905103
ARHGAP10		0.290513	0.193572	1.28562	0.662024	4.42536	2.14579	2.6501e-06	3.9089e-05		0.345067	0.242799	0.717703	0.291152	2.07989	1.05651	0.0106514	0.0330754
XPO1		0.930216	0.20508	2.08246	0.816793	2.23868	1.16265	4.23926e-06	4.12853e-05		0.558106	0.0752687	0.698606	0.196842	1.25174	0.32394	0.0141898	0.0363999
HERC1		0.191182	0.0936613	0.959776	0.56375	5.02022	2.32775	4.25873e-06	4.12853e-05		0.077998	0.0493777	0.189973	0.116217	2.43562	1.28429	0.00242537	0.0130088
NEB		4.65722	0.855092	8.27641	2.28381	1.77711	0.829537	4.89826e-06	4.12853e-05		0.0483174	0.0152275	0.078315	0.0345055	1.62085	0.696746	0.00606547	0.0234835
PICALM		0.428592	0.18861	1.2809	0.585172	2.98862	1.57948	6.54928e-06	4.8301e-05		0.299801	0.134565	0.580342	0.250351	1.93575	0.952896	0.00231672	0.0130088
ANO5		0.232479	0.0895402	0.713029	0.374571	3.06707	1.61686	1.47856e-05	9.04735e-05		0.0902369	0.0348863	0.20283	0.107116	2.24775	1.16848	0.000388966	0.0045898
AGTPBP1		0.0720955	0.0598648	0.501061	0.344415	6.94996	2.79701	1.53345e-05	9.04735e-05		0.0903087	0.0611074	0.391061	0.227362	4.33027	2.11446	1.27626e-05	0.000376498
DMD		0.297717	0.0745368	1.0497	0.627308	3.52583	1.81796	2.26247e-05	0.000121351		0.0689337	0.0691859	0.120647	0.0648576	1.75019	0.807508	0.14174	0.215993
ATP8A1		0.143076	0.100307	0.472729	0.24243	3.30404	1.72423	7.1168e-05	0.000349909		0.0807138	0.0711709	0.188896	0.100009	2.34032	1.22671	0.0122173	0.036041
GBE1		0.10129	0.0641469	0.449588	0.333851	4.43863	2.15011	0.000149683	0.000634384		0.0320506	0.0238827	0.111293	0.0699088	3.47241	1.79594	0.000205987	0.00310884
SMARCC1		0.0512392	0.0501464	0.235556	0.165163	4.59718	2.20075	0.000160114	0.000634384		0.168155	0.172719	0.456356	0.240027	2.71391	1.44037	0.00716445	0.0234835
BIRC6		0.113474	0.0751027	0.359697	0.207915	3.16986	1.66442	0.000161284	0.000634384		0.0912757	0.0672259	0.225969	0.116311	2.47567	1.30782	0.00272476	0.0133967
SENP6		0.308702	0.177555	0.856301	0.457368	2.77387	1.4719	0.000204638	0.00074266		0.283087	0.156504	0.557717	0.274771	1.97013	0.978288	0.00690837	0.0234835
MTUS1		0.310797	0.111214	0.732333	0.395005	2.35631	1.23653	0.000213987	0.00074266		0.226994	0.0626916	0.349801	0.186803	1.54101	0.623877	0.0175277	0.0413653
ABCD3		0.0892798	0.104146	0.415743	0.291549	4.65663	2.21929	0.000283548	0.000929203		0.167718	0.146959	0.54804	0.335838	3.26763	1.70825	0.000681244	0.00669889
ERBB2IP		0.255764	0.254641	1.15687	0.866487	4.5232	2.17734	0.000318238	0.000929203		0.177237	0.20086	0.299377	0.160565	1.68913	0.756283	0.213482	0.279898
KLHL24		1.98902	0.420338	3.28015	1.1644	1.64913	0.721705	0.000329118	0.000929203		0.504098	0.153461	0.575527	0.147806	1.1417	0.191181	0.340904	0.394379
CHD2		0.112144	0.0881077	0.407235	0.279202	3.63137	1.86052	0.000330733	0.000929203		0.175983	0.133378	0.379879	0.213473	2.15862	1.11011	0.0135828	0.0363999
MYBPC1		0.0578773	0.0525482	0.382534	0.341454	6.60939	2.72452	0.000357985	0.000930439		0.000446615	0.000431208	0.00245567	0.00242353	5.49842	2.45902	0.0014552	0.0107321
UBA2		0.207581	0.133188	0.615811	0.373379	2.96661	1.56881	0.000362713	0.000930439		0.182411	0.122383	0.469755	0.260104	2.57527	1.36472	0.00125635	0.0105892
RERE		0.802164	0.289665	1.66737	0.784818	2.07859	1.05561	0.000384949	0.000946332		1.05065	0.353237	1.22188	0.409964	1.16298	0.217822	0.338645	0.394379
ZCCHC11		0.128421	0.104148	0.394072	0.187764	3.06858	1.61757	0.000404795	0.000955316		0.169726	0.151923	0.429029	0.221723	2.52777	1.33787	0.00648984	0.0234835
ATP9B		0.408048	0.188589	0.848806	0.325202	2.08017	1.0567	0.000814202	0.00184761		0.694221	0.290146	0.896141	0.265516	1.29086	0.368331	0.166353	0.233687
AKAP9		0.151708	0.0838633	0.550642	0.468207	3.62962	1.85982	0.00114018	0.00249151		0.125685	0.0603474	0.288422	0.200282	2.29481	1.19837	0.00336755	0.0152835
VWA8		0.502451	0.262144	1.09488	0.510622	2.17907	1.12371	0.00135442	0.00285396		0.278459	0.112229	0.589516	0.218133	2.11706	1.08206	0.000210769	0.00310884
USP25		0.354323	0.263543	0.898749	0.395073	2.53652	1.34285	0.00186674	0.00379784		0.152392	0.099482	0.355244	0.160067	2.33113	1.22103	0.00217562	0.0130088
SSH2		0.289371	0.153257	0.618691	0.297267	2.13805	1.0963	0.00201385	0.0038483		0.184695	0.0809652	0.257413	0.0907192	1.39371	0.478934	0.0919338	0.154974
MAP4K3		0.0474167	0.0643021	0.264195	0.261844	5.57178	2.47814	0.00202199	0.0038483		0.0504585	0.0525326	0.136657	0.13585	2.7083	1.43739	0.0277408	0.0606188
SOS2		0.45731	0.234786	0.940141	0.412154	2.05581	1.0397	0.00230215	0.00411763		0.224437	0.110704	0.309157	0.127473	1.37748	0.462032	0.144212	0.215993
N4BP2L2		6.39769	1.67496	10.0012	3.43083	1.56325	0.644552	0.00230308	0.00411763		0.852579	0.170946	0.982058	0.192445	1.15187	0.203974	0.146436	0.215993
MYPN		0.488126	0.214578	0.933681	0.470413	1.91279	0.935675	0.00372405	0.00646233		0.0514369	0.0191921	0.0837323	0.0399007	1.62787	0.702981	0.0129356	0.036343
DLG1		0.134358	0.112798	0.362699	0.261564	2.69951	1.4327	0.00542189	0.00913976		0.201278	0.15469	0.340001	0.193918	1.68922	0.756355	0.0980125	0.160632
NCOR2		0.136974	0.0560022	0.26559	0.163031	1.93898	0.955298	0.00566827	0.00918619		0.414913	0.128379	0.520894	0.370817	1.25543	0.328183	0.282706	0.340401
PDE4DIP		0.144266	0.103913	0.356037	0.248323	2.46792	1.3033	0.00576083	0.00918619		0.00599552	0.0041963	0.00918032	0.00639428	1.5312	0.614659	0.174117	0.238905
MYO9A		0.101507	0.0656005	0.254559	0.214033	2.5078	1.32642	0.00885041	0.0137414		0.126075	0.106728	0.210347	0.154973	1.66843	0.738488	0.152955	0.220106
FGGY		1.70139	1.00423	3.16082	1.28716	1.85779	0.893585	0.0145306	0.0219822		0.929071	0.242996	1.2089	0.169652	1.30119	0.37983	0.0358401	0.0755201
KIF1B		0.0924823	0.0531039	0.20705	0.179171	2.23881	1.16273	0.0168463	0.0248483		0.131227	0.162857	0.0393706	0.0386669	0.300018	-1.73688	0.227097	0.291277
FOCAD		0.359213	0.134271	0.573099	0.292457	1.59543	0.673942	0.019874	0.0279523		0.829219	0.325639	0.890302	0.417188	1.07366	0.102542	0.712363	0.737359
RALGAPA2		0.102687	0.088992	0.241824	0.186312	2.35496	1.2357	0.0198983	0.0279523		0.099954	0.0703677	0.246578	0.172436	2.46691	1.30271	0.00540816	0.0227915
VPS8		0.15355	0.132942	0.35682	0.276989	2.3238	1.21649	0.0221296	0.0299422		0.214237	0.153631	0.316919	0.265417	1.47929	0.564906	0.24831	0.311708
CACNA2D1		0.358522	0.179729	0.611265	0.300266	1.70496	0.769738	0.0223297	0.0299422		0.0929166	0.0560827	0.0782896	0.037811	0.842579	-0.247117	0.568627	0.633
PTK2		0.363179	0.218482	0.651167	0.371382	1.79296	0.842347	0.0312212	0.0409345		0.47759	0.155103	0.623281	0.285801	1.30505	0.38411	0.121031	0.192995
HECTD1		0.270183	0.156328	0.491966	0.340047	1.82086	0.864622	0.0353348	0.0453207		0.0614498	0.0334072	0.102375	0.0697415	1.666	0.736386	0.0603736	0.107941
EGF		0.805166	0.218635	1.02473	0.310055	1.2727	0.347889	0.074735	0.0920289		0.449976	0.0888397	0.593434	0.181429	1.31881	0.399239	0.0156951	0.0385838
RABEP1		0.083428	0.0394801	0.125754	0.0692075	1.50733	0.591995	0.074871	0.0920289		0.0394895	0.0187473	0.0512762	0.0290344	1.29848	0.37682	0.257212	0.316157
PHF20		0.162241	0.115842	0.276922	0.163763	1.70685	0.771338	0.0782028	0.0941625		0.256695	0.219301	0.409219	0.249171	1.59418	0.672816	0.179122	0.240186
RYR1		1.05041	0.790573	1.7932	0.979308	1.70714	0.771582	0.0843408	0.099389		0.0850127	0.0780386	0.178058	0.129029	2.09449	1.0666	0.0464087	0.0883263
USP13		0.24241	0.151319	0.409735	0.312928	1.69025	0.757238	0.0859125	0.099389		0.0227864	0.0138596	0.0392051	0.0277217	1.72054	0.782865	0.0635642	0.110303
NEK1		0.118762	0.054183	0.189885	0.180791	1.59887	0.677056	0.12853	0.145832		0.475397	0.29981	0.407137	0.349651	0.856415	-0.223619	0.646945	0.681603
CRIM1		0.367287	0.20022	0.544457	0.386213	1.48237	0.567909	0.150096	0.167088		0.15241	0.0575849	0.275377	0.206203	1.80681	0.853447	0.0230233	0.0522452
ARHGEF12		1.6196	1.45398	2.44449	1.46475	1.50932	0.593896	0.255319	0.27896		0.595907	0.315417	0.666859	0.252852	1.11906	0.162294	0.628207	0.673894
TTN		2.74348	1.51322	3.55325	1.61134	1.29516	0.373134	0.285564	0.306332		0.0397479	0.0184392	0.0402606	0.0223462	1.0129	0.0184922	0.955577	0.955577
MYOM1		0.347175	0.27288	0.465396	0.364908	1.34052	0.422793	0.406868	0.428664		0.0208382	0.0157393	0.0442455	0.0383388	2.12329	1.0863	0.0375686	0.0764326
BRWD1		0.199823	0.120704	0.23687	0.203931	1.1854	0.24537	0.585609	0.606157		0.22053	0.152184	0.162882	0.123032	0.738595	-0.437145	0.422608	0.479498
TMEM245		0.364016	0.250366	0.418502	0.309713	1.14968	0.201234	0.666172	0.677657		0.265968	0.134108	0.247389	0.179057	0.930146	-0.104471	0.787645	0.801225
UBAP2		0.834111	0.377344	0.902327	0.392351	1.08178	0.113411	0.708377	0.708377		1.03117	0.382042	1.13357	0.506682	1.0993	0.136591	0.603267	0.659125
