# Supplementary material for: Global Increase in Circular RNA Levels in Myotonic Dystrophy
Source: Front Genet. 2019 Jul 18;10:649. doi: 10.3389/fgene.2019.00649 (PMC6689976; doi:10.3389/fgene.2019.00649)
Supplement: Supplementary file 10 [file Table_10.xlsx]

## Sheet: Table S10
Table S10. Correlations of circRNA levels with DM1 severity.
		p<0.05		p-value for circRNA increase/decrease in DM1; from Table S7 and Table S9		correaltion with muscle strength	correlation (R values) with PSI of alternatively spliced exons
		p<0.001					early-responding						medium-responding						late-responding
				p-value	FDR-corrected p-value		CAPZB exon 8	PDLIM3 exon 5	INSR exon 11	CAMK2B exon 13	ARFGAP2 exon 6	SOS1 exon 25	MBNL1 exon 7	CACNA1S exon 29	ATP2A1 exon 22	NFIX exon 7	ANK2 exon 21	PHKA1 exon 28	BIN1 exon 11	KIF13A exon 32
	global circRNA level			0.002	-	-0.790169	-0.853058	-0.795739	-0.737646	-0.692394	-0.560009	-0.506612	0.879228	-0.827062	-0.82486	0.780478	-0.594539	-0.579009	-0.722864	-0.687411
	top-MCGs specific circRNA pools	HERC1		4.25873e-06	4.12853e-05	-0.851459	-0.822992	-0.746059	-0.630087	-0.592276	-0.563475	-0.443968	0.824763	-0.797457	-0.817841	0.763345	-0.679107	-0.515779	-0.773528	-0.562593
		RYR1		0.0843408	0.099389	-0.845061	-0.811456	-0.760245	-0.721633	-0.597499	-0.435434	-0.522053	0.826194	-0.735533	-0.796586	0.79405	-0.547782	-0.627651	-0.771406	-0.606523
		RERE		0.000384949	0.000946332	-0.766096	-0.65365	-0.651779	-0.527363	-0.515204	-0.374563	-0.518201	0.670588	-0.597084	-0.611035	0.69582	-0.492183	-0.461835	-0.54111	-0.539311
		PTK2		0.0312212	0.0409345	-0.764632	-0.677294	-0.733323	-0.677299	-0.596003	-0.613737	-0.284976	0.750711	-0.687847	-0.714721	0.698088	-0.600324	-0.566944	-0.719328	-0.550496
		XPO1		4.23926e-06	4.12853e-05	-0.731233	-0.615945	-0.505563	-0.606922	-0.311074	-0.482766	-0.22189	0.634021	-0.645638	-0.649999	0.648157	-0.425505	-0.572228	-0.583193	-0.46906
		ARHGEF12		0.255319	0.27896	-0.727293	-0.78447	-0.765982	-0.601867	-0.618535	-0.444886	-0.391871	0.791464	-0.710513	-0.784034	0.69119	-0.644146	-0.638612	-0.693121	-0.644332
		UBA2		0.000362713	0.000930439	-0.716397	-0.739518	-0.679689	-0.467812	-0.61842	-0.349139	-0.496966	0.686198	-0.60428	-0.769261	0.648776	-0.644203	-0.649955	-0.564735	-0.48632
		DMD		2.26247e-05	0.000121351	-0.712959	-0.635179	-0.68496	-0.625546	-0.591516	-0.407341	-0.628467	0.714319	-0.617578	-0.586847	0.711549	-0.456327	-0.515053	-0.618088	-0.572857
		ERBB2IP		0.000318238	0.000929203	-0.708128	-0.863241	-0.841482	-0.704526	-0.638221	-0.443995	-0.450867	0.827356	-0.77591	-0.839814	0.709649	-0.63022	-0.541464	-0.694319	-0.714935
		BIRC6		0.000161284	0.000634384	-0.700508	-0.792344	-0.751748	-0.664927	-0.633133	-0.427653	-0.56252	0.741897	-0.62447	-0.720318	0.720719	-0.530671	-0.487841	-0.628664	-0.564617
		CRIM1		0.150096	0.167088	-0.688856	-0.493524	-0.431955	-0.411769	-0.288521	-0.46837	-0.226677	0.515373	-0.469399	-0.432204	0.480319	-0.460362	-0.316578	-0.574138	-0.310824
		AKAP9		0.00114018	0.00249151	-0.664485	-0.537518	-0.609251	-0.5107	-0.437113	-0.390277	-0.423097	0.607856	-0.446368	-0.48058	0.590628	-0.506449	-0.520961	-0.500073	-0.437855
		N4BP2L2		0.00230308	0.00411763	-0.65183	-0.610777	-0.622626	-0.753106	-0.615881	-0.533374	-0.337502	0.755593	-0.734089	-0.596507	0.690636	-0.499987	-0.528286	-0.58386	-0.592811
		FOCAD		0.019874	0.0279523	-0.645136	-0.66365	-0.481548	-0.543337	-0.485838	-0.349184	-0.386172	0.579567	-0.556885	-0.651115	0.494179	-0.502292	-0.476934	-0.582411	-0.414109
		AGTPBP1		1.53345e-05	9.04735e-05	-0.641131	-0.706999	-0.613222	-0.670881	-0.5626	-0.537997	-0.423286	0.718942	-0.718779	-0.607724	0.617539	-0.565962	-0.344078	-0.718011	-0.527088
		ARHGAP10		2.6501e-06	3.9089e-05	-0.63589	-0.713606	-0.722208	-0.607867	-0.552056	-0.551114	-0.379166	0.733349	-0.774785	-0.652111	0.682376	-0.479205	-0.537381	-0.63298	-0.720778
		NEB		4.89826e-06	4.12853e-05	-0.627648	-0.768315	-0.671235	-0.736003	-0.692577	-0.511787	-0.443767	0.822994	-0.745027	-0.689032	0.74296	-0.350917	-0.431326	-0.643384	-0.532669
		SENP6		0.000204638	0.00074266	-0.625369	-0.58994	-0.543931	-0.5098	-0.486771	-0.412688	-0.365071	0.595962	-0.499023	-0.477495	0.529404	-0.33813	-0.530771	-0.425499	-0.542568
		MYPN		0.00372405	0.00646233	-0.622713	-0.682664	-0.707714	-0.67513	-0.691136	-0.44859	-0.341682	0.723618	-0.629053	-0.68104	0.607799	-0.461083	-0.217401	-0.604517	-0.443081
		KIF1B		0.0168463	0.0248483	-0.614353	-0.732869	-0.766055	-0.64806	-0.615473	-0.543032	-0.336455	0.763569	-0.759842	-0.73613	0.664332	-0.448382	-0.445989	-0.740817	-0.699846
		MYOM1		0.406868	0.428664	-0.613688	-0.600411	-0.451196	-0.463885	-0.366488	-0.53349	-0.115558	0.537707	-0.488719	-0.606017	0.503188	-0.309659	-0.409364	-0.546195	-0.291037
		RALGAPA2		0.0198983	0.0279523	-0.596531	-0.388765	-0.433581	-0.493279	-0.360843	-0.4626	-0.213854	0.443029	-0.347637	-0.419998	0.37606	-0.219295	-0.262832	-0.471046	-0.276532
		VWA8		0.00135442	0.00285396	-0.585493	-0.329659	-0.434221	-0.425493	-0.504594	-0.211954	-0.391916	0.525198	-0.402931	-0.458013	0.487019	-0.314337	-0.592116	-0.523883	-0.30065
		KLHL24		0.000329118	0.000929203	-0.582536	-0.584664	-0.477755	-0.515371	-0.446659	-0.578795	-0.120901	0.520858	-0.484759	-0.484625	0.348708	-0.336807	-0.165593	-0.480907	-0.422099
		CHD2		0.000330733	0.000929203	-0.557599	-0.774618	-0.610215	-0.488326	-0.411258	-0.328369	-0.280695	0.703336	-0.770825	-0.82791	0.474299	-0.58714	-0.449383	-0.677955	-0.615686
		ATP8A1		7.1168e-05	0.000349909	-0.554591	-0.601859	-0.534112	-0.440879	-0.35726	-0.383546	-0.450854	0.572992	-0.56964	-0.421727	0.544836	-0.454812	-0.319246	-0.446725	-0.554882
		MYBPC1		0.000357985	0.000930439	-0.549821	-0.606364	-0.513322	-0.468538	-0.483056	-0.309732	-0.405228	0.573161	-0.465201	-0.547024	0.460645	-0.382617	-0.246719	-0.515065	-0.339372
		USP25		0.00186674	0.00379784	-0.548729	-0.531706	-0.555993	-0.578116	-0.659093	-0.295776	-0.434721	0.642623	-0.576877	-0.589907	0.592884	-0.31303	-0.398503	-0.453542	-0.374692
		DLG1		0.00542189	0.00913976	-0.521657	-0.632312	-0.583201	-0.539496	-0.480654	-0.49357	-0.119794	0.616288	-0.645753	-0.778031	0.51018	-0.411897	-0.629962	-0.574882	-0.492532
		PICALM		6.54928e-06	4.8301e-05	-0.514866	-0.547863	-0.636316	-0.653153	-0.473495	-0.527748	-0.102903	0.695545	-0.708805	-0.692692	0.593478	-0.42565	-0.454148	-0.677121	-0.539732
		USP13		0.0859125	0.099389	-0.508075	-0.750776	-0.63293	-0.576457	-0.525337	-0.516744	-0.335692	0.698326	-0.660367	-0.595314	0.543805	-0.509468	-0.219269	-0.565647	-0.521008
		SOS2		0.00230215	0.00411763	-0.503167	-0.551493	-0.669863	-0.607666	-0.556449	-0.326698	-0.488276	0.638733	-0.607412	-0.575487	0.614284	-0.506259	-0.513658	-0.427384	-0.624097
		BARD1		2.13951e-06	3.9089e-05	-0.49649	-0.396323	-0.401274	-0.418985	-0.375779	-0.0728722	-0.507334	0.497047	-0.407498	-0.314472	0.600434	-0.0607461	-0.528205	-0.289881	-0.393589
		PDE4DIP		0.00576083	0.00918619	-0.496294	-0.646006	-0.599782	-0.507646	-0.501073	-0.377167	-0.285823	0.617034	-0.605741	-0.51626	0.509639	-0.372671	-0.383156	-0.416087	-0.630787
		ZCCHC11		0.000404795	0.000955316	-0.488631	-0.367357	-0.324162	-0.385712	-0.394789	-0.300152	-0.167554	0.415414	-0.379581	-0.459207	0.344406	-0.364991	-0.321969	-0.45994	-0.133935
		MAP4K3		0.00202199	0.0038483	-0.468325	-0.311259	-0.315289	-0.242525	-0.306853	-0.20981	-0.134082	0.428471	-0.424764	-0.285717	0.48043	-0.0881089	-0.560913	-0.192791	-0.324009
		ATP9B		0.000814202	0.00184761	-0.452119	-0.422917	-0.391952	-0.322866	-0.394308	-0.195622	-0.484159	0.463741	-0.478224	-0.319599	0.534211	-0.310196	-0.286393	-0.253096	-0.31177
		SMARCC1		0.000160114	0.000634384	-0.441594	-0.520399	-0.541217	-0.402889	-0.38208	-0.373997	-0.246426	0.560608	-0.67026	-0.580336	0.437862	-0.411677	-0.238896	-0.490674	-0.570394
		MTUS1		0.000213987	0.00074266	-0.438944	-0.4512	-0.581081	-0.597404	-0.550094	-0.325153	-0.591878	0.664741	-0.665765	-0.627761	0.63326	-0.39962	-0.601188	-0.582987	-0.557168
		ANO5		1.47856e-05	9.04735e-05	-0.438909	-0.280528	-0.478492	-0.453959	-0.584164	-0.250851	-0.480047	0.520815	-0.447528	-0.356179	0.572762	-0.283823	-0.467381	-0.335627	-0.303608
		ABCD3		0.000283548	0.000929203	-0.436561	-0.331117	-0.258117	-0.411993	-0.401535	0.03529	-0.33223	0.452868	-0.341504	-0.486464	0.301045	-0.344461	-0.337918	-0.351986	-0.0654278
		SSH2		0.00201385	0.0038483	-0.436534	-0.436659	-0.439889	-0.513667	-0.501375	-0.356953	-0.245129	0.612792	-0.586686	-0.543712	0.605852	-0.145578	-0.668237	-0.475626	-0.387512
		ZNF638		7.92557e-08	4.67609e-06	-0.424059	-0.391959	-0.487849	-0.530638	-0.610316	-0.211407	-0.631179	0.536195	-0.395275	-0.279639	0.699046	-0.0654272	-0.435163	-0.405936	-0.367616
		HECTD1		0.0353348	0.0453207	-0.397968	-0.421947	-0.497275	-0.434873	-0.50485	-0.520745	-0.214819	0.399215	-0.315385	-0.250681	0.330768	-0.176436	0.00316279	-0.364545	-0.365062
		TRDN		1.25239e-06	3.69454e-05	-0.386498	-0.267849	-0.213925	-0.105376	-0.202193	0.0329879	-0.273569	0.237158	-0.138039	-0.263457	0.25187	-0.143196	-0.390714	0.0162751	-0.1729
		TMEM245		0.666172	0.677657	-0.35273	-0.187546	-0.235689	-0.221873	-0.162553	-0.119635	-0.106467	0.272095	-0.208882	-0.0758813	0.176062	-0.0770069	-0.281799	-0.233204	-0.407693
		FGGY		0.0145306	0.0219822	-0.335098	-0.263525	-0.164306	-0.18181	-0.329475	-0.18007	-0.321041	0.292785	-0.313253	-0.136519	0.410386	-0.0222065	-0.463552	-0.0755609	-0.221897
		NEK1		0.12853	0.145832	-0.33163	-0.174659	-0.162576	-0.271553	-0.293998	-0.318022	-0.14767	0.203206	-0.161609	-0.0657265	0.282176	-0.0258138	-0.312598	-0.203675	-0.202596
		UBAP2		0.708377	0.708377	-0.317084	-0.174716	-0.282238	-0.303218	-0.433959	-0.337184	-0.0375068	0.278033	-0.228799	-0.204365	0.465998	-0.0503148	-0.3744	-0.12414	-0.0522605
		GBE1		0.000149683	0.000634384	-0.291917	-0.569499	-0.478805	-0.519107	-0.481245	-0.604625	-0.117378	0.53943	-0.47803	-0.456254	0.307266	-0.190036	-0.0719157	-0.493039	-0.426358
		EGF		0.074735	0.0920289	-0.272408	-0.286003	-0.272703	-0.376278	-0.422056	-0.297694	-0.460437	0.380613	-0.345658	-0.0777053	0.374103	0.0492989	-0.060154	-0.285046	-0.377354
		BRWD1		0.585609	0.606157	-0.227506	-0.391599	-0.394055	-0.215667	-0.374591	-0.107539	-0.276242	0.275563	-0.2634	-0.215521	0.154933	-0.249868	0.112294	-0.140402	-0.404473
		PHF20		0.0782028	0.0941625	-0.165359	-0.00650507	-0.13042	-0.0832913	0.0165056	0.0432372	-0.14393	0.0386209	-0.0874706	-0.0570837	0.247482	0.0403053	-0.298173	-0.0878156	-0.170822
		MYO9A		0.00885041	0.0137414	-0.0870596	-0.105705	-0.264871	-0.247701	-0.245723	-0.0976144	-0.256285	0.168511	-0.235986	-0.0629379	0.237231	-0.226999	0.150235	-0.113845	-0.264677
		TTN		0.285564	0.306332	-0.0336275	-0.194875	-0.265945	-0.277604	-0.350362	-0.0574168	-0.334801	0.333716	-0.34529	-0.334734	0.156347	-0.241513	0.151294	-0.223759	-0.222062
		NCOR2		0.00566827	0.00918619	0.0716431	-0.232485	-0.246438	-0.346966	-0.270041	-0.0801015	-0.187598	0.231027	-0.261405	-0.103736	0.0145881	0.0308326	0.19523	-0.130779	-0.402344
		RABEP1		0.074871	0.0920289	0.0877256	0.131699	-0.110529	-0.0300895	-0.17509	0.00204418	-0.396925	0.107372	-0.0543582	0.161985	0.231886	-0.0524091	0.0108319	-0.0151881	-0.179085
		VPS8		0.0221296	0.0299422	0.0968111	0.0608558	-0.0290562	-0.0546688	-0.027989	-0.282305	0.147429	-0.01376	-0.0335595	0.277256	-0.15199	0.144086	0.41103	0.150278	-0.17079
		CACNA2D1		0.0223297	0.0299422	0.230395	-0.122482	-0.0247236	0.118037	-0.236262	0.100023	0.101908	0.0555138	-0.139441	-0.0558998	0.0667224	0.349034	-0.11294	0.195882	-0.169057
	circRNAs	PSMB1	6:170846322|170858201	0.00529748	0.0410555	-0.772092	-0.748371	-0.769359	-0.731494	-0.652413	-0.670864	-0.2647	0.838989	-0.749618	-0.721452	0.746235	-0.522432	-0.597065	-0.710888	-0.658152
		KLHL24	3:183361268|183390272	0.131237	0.257113	-0.763489	-0.700985	-0.573011	-0.559426	-0.471257	-0.458031	-0.30319	0.653989	-0.642033	-0.605794	0.519334	-0.527182	-0.252579	-0.586616	-0.477913
		TULP4	6:158733083|158735300	0.00488326	0.0401623	-0.753505	-0.79217	-0.734033	-0.698648	-0.581113	-0.590542	-0.430965	0.854905	-0.841457	-0.720379	0.754215	-0.561155	-0.541397	-0.762279	-0.665929
		ZRANB1	10:126631026|126631876	0.245657	0.385214	-0.75335	-0.758263	-0.625346	-0.548058	-0.570182	-0.428833	-0.278769	0.737092	-0.691031	-0.598262	0.612252	-0.448289	-0.390345	-0.563899	-0.530553
		RBM39	20:34302107|34313077	0.0045614	0.0391115	-0.751645	-0.698382	-0.495582	-0.500307	-0.537954	-0.43191	-0.384649	0.586945	-0.466139	-0.564602	0.649507	-0.301258	-0.567693	-0.524779	-0.319216
		RHBDD1	2:227771509|227779067	0.447024	0.575561	-0.733322	-0.427129	-0.376567	-0.289907	-0.216722	-0.330834	-0.242571	0.423257	-0.295855	-0.274976	0.414112	-0.340459	-0.285863	-0.437345	-0.327082
		TMEM38B	9:108467878|108484902	0.0652317	0.17182	-0.726128	-0.686451	-0.581172	-0.478144	-0.510236	-0.472198	-0.235103	0.582688	-0.44026	-0.624896	0.46967	-0.391588	-0.378247	-0.497266	-0.39641
		SAFB2	19:5604594|5604947	0.00426512	0.0391028	-0.71971	-0.6973	-0.532724	-0.459151	-0.293974	-0.253724	-0.319886	0.594329	-0.510786	-0.455624	0.483519	-0.357927	-0.250321	-0.596314	-0.556955
		DNAJC3	13:96409898|96416207	0.0453874	0.138569	-0.718567	-0.612559	-0.61214	-0.634543	-0.454616	-0.500165	-0.415758	0.632807	-0.524324	-0.658674	0.546387	-0.616037	-0.413896	-0.672016	-0.406531
		RBM33	7:155465561|155473602	0.0453648	0.138569	-0.715929	-0.686514	-0.620009	-0.612152	-0.541246	-0.42653	-0.407419	0.668111	-0.56874	-0.530689	0.592653	-0.33552	-0.42142	-0.5606	-0.545508
		SMC3	10:112356156|112358048	0.249885	0.385837	-0.708669	-0.685778	-0.709145	-0.603274	-0.514527	-0.512698	-0.346416	0.73472	-0.690346	-0.642903	0.639611	-0.605229	-0.522255	-0.589527	-0.619074
		ARHGAP12	10:32197100|32199491	0.0131983	0.0642905	-0.704399	-0.722757	-0.590802	-0.506736	-0.437802	-0.451288	-0.386154	0.684578	-0.6562	-0.593674	0.615765	-0.357416	-0.502206	-0.637601	-0.604474
		ZBTB44	11:130130751|130131824	0.101849	0.226739	-0.70286	-0.718077	-0.62577	-0.624839	-0.532503	-0.473493	-0.406789	0.680167	-0.575214	-0.482114	0.57987	-0.372991	-0.296188	-0.532509	-0.583208
		ZNF292	6:87925621|87928449	0.096513	0.220993	-0.694898	-0.625109	-0.512415	-0.555995	-0.359029	-0.356077	-0.156482	0.615903	-0.583241	-0.511318	0.540459	-0.394976	-0.551022	-0.578357	-0.557499
		PICALM	11:85707869|85714494	0.208273	0.352664	-0.688042	-0.618684	-0.506446	-0.51293	-0.399603	-0.588019	-0.0860099	0.569464	-0.4874	-0.570972	0.535324	-0.254178	-0.439253	-0.590257	-0.40583
		ARHGEF12	11:120343759|120348235	0.0470615	0.140274	-0.687753	-0.877232	-0.718143	-0.62139	-0.637413	-0.536236	-0.348968	0.793901	-0.749249	-0.881678	0.658408	-0.568323	-0.543079	-0.662592	-0.645993
		NPHP1	2:110901119|110919274	0.00122469	0.0224342	-0.686825	-0.558445	-0.582968	-0.670525	-0.550501	-0.4606	-0.398907	0.72385	-0.666136	-0.479785	0.783088	-0.310952	-0.528443	-0.566544	-0.550911
		SMARCA5	4:144464662|144465125	0.000632146	0.0185274	-0.686214	-0.738179	-0.511251	-0.489002	-0.478826	-0.432744	-0.479789	0.658433	-0.59349	-0.58569	0.599334	-0.354493	-0.440944	-0.570944	-0.530516
		n/a	15:87898780|87965267	0.0283628	0.102055	-0.680808	-0.843161	-0.796872	-0.665868	-0.554409	-0.456927	-0.568616	0.782928	-0.715607	-0.847216	0.646593	-0.700203	-0.439897	-0.755145	-0.667264
		RYR1	19:39076578|39077216	0.00347369	0.0333309	-0.680131	-0.71571	-0.642362	-0.58294	-0.506005	-0.348157	-0.473898	0.71353	-0.729535	-0.688166	0.731599	-0.457564	-0.492503	-0.614707	-0.568749
		HIPK3	11:33307959|33309057	0.00773745	0.0494951	-0.672722	-0.605605	-0.559641	-0.618909	-0.608023	-0.458305	-0.400346	0.675724	-0.643484	-0.629618	0.738138	-0.457417	-0.797731	-0.521242	-0.494551
		N4BP2L2	13:33091994|33101669	0.0282637	0.102055	-0.666212	-0.598028	-0.602236	-0.755378	-0.588096	-0.524503	-0.324428	0.747282	-0.715219	-0.59892	0.68844	-0.49434	-0.55365	-0.591455	-0.5598
		ESYT2	7:158566032|158591763	0.162565	0.29779	-0.664907	-0.578543	-0.50529	-0.540112	-0.479482	-0.385863	-0.27407	0.623862	-0.598704	-0.637653	0.671687	-0.555107	-0.738732	-0.63773	-0.401034
		XPO1	2:61749746|61761038	0.00445017	0.0391028	-0.663338	-0.378885	-0.285427	-0.41008	-0.134814	-0.21938	-0.250445	0.44971	-0.407841	-0.422063	0.528765	-0.192289	-0.575448	-0.446137	-0.289363
		n/a	6:118769567|118771033	0.0569294	0.157897	-0.659433	-0.761009	-0.721219	-0.658919	-0.65315	-0.555547	-0.396629	0.734745	-0.682762	-0.591652	0.688829	-0.312134	-0.347153	-0.57335	-0.659555
		BAZ2B	2:160193973|160252345	0.00226781	0.027146	-0.659321	-0.777494	-0.824833	-0.645702	-0.641508	-0.54357	-0.461496	0.799406	-0.759765	-0.676825	0.618808	-0.627623	-0.241395	-0.72413	-0.678154
		CMYA5	5:79024738|79035226	0.0512287	0.147466	-0.642396	-0.494769	-0.472914	-0.495373	-0.397077	-0.195534	-0.343336	0.503366	-0.326931	-0.566303	0.391432	-0.554508	-0.322904	-0.442022	-0.17047
		MRRF	9:125042722|125054119	0.745087	0.824918	-0.637094	-0.643044	-0.596063	-0.438423	-0.492653	-0.49334	-0.316685	0.631486	-0.65375	-0.537432	0.601817	-0.338244	-0.395548	-0.56164	-0.511027
		RYR1	19:39076578|39076831	0.239573	0.381613	-0.632181	-0.551731	-0.573533	-0.527401	-0.49702	-0.263717	-0.386965	0.632871	-0.468201	-0.54549	0.622121	-0.41974	-0.60669	-0.54239	-0.420173
		MAN1A2	1:117944808|117957453	0.00906513	0.0528667	-0.623609	-0.585464	-0.499245	-0.473982	-0.27205	-0.494783	-0.273574	0.577767	-0.5746	-0.669051	0.526646	-0.71932	-0.40167	-0.608911	-0.376525
		FKBP8	19:18650181|18650530	0.00446334	0.0391028	-0.622835	-0.535102	-0.388372	-0.40329	-0.469009	-0.287996	-0.281265	0.42946	-0.228886	-0.353539	0.359901	-0.149242	-0.122413	-0.329681	-0.189644
		PTK2	8:141749117|141762415	0.503982	0.627445	-0.622787	-0.576322	-0.633969	-0.600239	-0.557211	-0.347459	-0.565742	0.68437	-0.59157	-0.556217	0.655636	-0.437997	-0.546489	-0.627497	-0.520279
		ARHGAP5	14:32559708|32563592	0.000105723	0.0142022	-0.622021	-0.645262	-0.514195	-0.485831	-0.416947	-0.394251	-0.522556	0.541607	-0.437689	-0.371263	0.511867	-0.310252	-0.11532	-0.470562	-0.479553
		NEB	2:152348197|152349008	0.112385	0.237051	-0.621903	-0.702633	-0.603348	-0.501353	-0.451408	-0.372822	-0.142944	0.676845	-0.66612	-0.641954	0.496136	-0.36232	-0.356713	-0.511119	-0.556408
		TMEM38B	9:108483818|108536307	0.00890758	0.0527905	-0.616155	-0.679211	-0.697333	-0.632648	-0.501078	-0.488178	-0.444406	0.726183	-0.787004	-0.725803	0.61342	-0.646777	-0.317966	-0.691173	-0.646856
		GAB1	4:144359152|144361535	0.100715	0.226739	-0.614783	-0.589848	-0.553896	-0.568914	-0.478259	-0.366675	-0.314611	0.578144	-0.393094	-0.55211	0.463615	-0.233217	-0.476218	-0.601514	-0.438073
		RHOBTB3	5:95091100|95099324	0.00190017	0.027146	-0.612489	-0.591081	-0.548814	-0.534476	-0.581021	-0.380187	-0.483224	0.623723	-0.6021	-0.44147	0.685264	-0.453284	-0.336292	-0.42118	-0.452965
		PHF21A	11:46098305|46113774	0.00737495	0.0479372	-0.610784	-0.502734	-0.5312	-0.446425	-0.441555	-0.459298	-0.290025	0.561559	-0.487283	-0.527859	0.531582	-0.276356	-0.596781	-0.508199	-0.464077
		n/a	15:87949594|87965267	0.00289287	0.0306797	-0.60909	-0.771762	-0.781648	-0.632491	-0.561452	-0.424121	-0.598664	0.782099	-0.785384	-0.824282	0.63259	-0.69391	-0.452056	-0.7112	-0.758011
		RPAP2	1:92798948|92846430	0.301946	0.439293	-0.606423	-0.531528	-0.588848	-0.628089	-0.37018	-0.271726	-0.402622	0.677636	-0.598913	-0.556018	0.645135	-0.543972	-0.433923	-0.561037	-0.507231
		MAN1A2	1:117944808|117963271	0.00476539	0.0400094	-0.606395	-0.684464	-0.713386	-0.586735	-0.619314	-0.413032	-0.425693	0.757757	-0.728763	-0.790488	0.69046	-0.482409	-0.722442	-0.624929	-0.621258
		RERE	1:8601273|8674745	0.303839	0.440458	-0.605149	-0.443445	-0.429587	-0.233686	-0.391294	-0.0360206	-0.346034	0.460273	-0.361957	-0.571084	0.51158	-0.549494	-0.542586	-0.269304	-0.262816
		NEB	2:152408252|152410539	0.00235759	0.027146	-0.604514	-0.717722	-0.546528	-0.436473	-0.632684	-0.375525	-0.372717	0.649602	-0.5261	-0.595246	0.614159	-0.294296	-0.369695	-0.475799	-0.408173
		PCMTD1	8:52773405|52773806	0.000873501	0.0185274	-0.604289	-0.39419	-0.361248	-0.528839	-0.487761	-0.260351	-0.370215	0.552059	-0.409461	-0.344955	0.577503	-0.222846	-0.532459	-0.304314	-0.270947
		NEB	2:152363423|152370942	0.0424006	0.134547	-0.600269	-0.448535	-0.327554	-0.510961	-0.525432	-0.270651	-0.394305	0.501944	-0.386878	-0.423784	0.494854	-0.284657	-0.393488	-0.39173	-0.179857
		NNT	5:43675613|43704502	0.637495	0.742515	-0.594095	-0.582258	-0.575982	-0.478946	-0.486438	-0.273072	-0.398244	0.603922	-0.508987	-0.560464	0.518273	-0.511648	-0.446727	-0.465017	-0.367069
		EFR3A	8:132952746|132958880	0.00201479	0.027146	-0.588787	-0.374744	-0.283383	-0.347491	-0.247903	-0.262564	-0.28576	0.415087	-0.406911	-0.436704	0.470429	-0.378846	-0.40742	-0.279701	-0.254079
		UNC45B	17:33495080|33495704	0.00931398	0.0528667	-0.587652	-0.555124	-0.58434	-0.601325	-0.517358	-0.289498	-0.38726	0.639796	-0.628787	-0.687548	0.582524	-0.55354	-0.404618	-0.573274	-0.354289
		RARS	5:167915607|167921655	0.000814304	0.0185274	-0.587028	-0.517689	-0.272023	-0.135564	-0.282871	-0.153464	-0.389573	0.332494	-0.191205	-0.406986	0.378636	-0.133781	-0.265387	-0.327749	-0.0914402
		PSMB1	6:170852689|170858201	0.101322	0.226739	-0.586953	-0.492905	-0.51446	-0.502193	-0.400354	-0.491964	-0.340816	0.604915	-0.547172	-0.432939	0.713406	-0.41324	-0.686328	-0.423975	-0.533244
		CEP192	18:12999420|13019205	0.0162365	0.0727033	-0.586808	-0.587859	-0.446963	-0.45167	-0.326695	-0.567976	-0.221554	0.588237	-0.584341	-0.538852	0.477089	-0.41805	-0.282997	-0.527968	-0.411982
		OPTN	10:13169745|13178897	0.122257	0.247585	-0.581812	-0.247778	-0.184176	-0.208598	-0.208862	-0.157991	-0.309999	0.287053	-0.175498	-0.182508	0.377423	-0.222679	-0.121466	-0.187248	-0.03776
		PAFAH1B2	11:117023157|117034608	0.664352	0.762775	-0.579665	-0.698221	-0.559287	-0.546737	-0.457979	-0.416005	-0.468789	0.646425	-0.666175	-0.724492	0.535507	-0.669432	-0.368576	-0.620588	-0.459446
		ATP9B	18:76953183|76974038	0.0333513	0.114877	-0.577099	-0.482651	-0.35836	-0.229473	-0.224282	-0.080223	-0.221362	0.414712	-0.386596	-0.494563	0.382981	-0.243724	-0.447434	-0.285889	-0.238371
		ARHGEF12	11:120345269|120348235	0.00986653	0.0537326	-0.575227	-0.731337	-0.702913	-0.601356	-0.493814	-0.669212	-0.267225	0.704649	-0.712069	-0.635365	0.476775	-0.569337	-0.251701	-0.757577	-0.70065
		DEK	6:18236683|18258636	0.17168	0.310255	-0.570323	-0.525569	-0.381542	-0.2653	-0.404644	-0.138086	-0.472184	0.44391	-0.329774	-0.526137	0.506684	-0.350188	-0.547071	-0.289258	-0.216637
		LMO7	13:76379615|76408523	0.0127753	0.0635609	-0.570319	-0.617773	-0.617923	-0.483268	-0.572305	-0.344205	-0.291528	0.636825	-0.573561	-0.460178	0.54072	-0.251697	-0.42263	-0.498414	-0.556912
		ZKSCAN1	7:99621042|99621930	0.048919	0.142858	-0.566751	-0.613836	-0.353174	-0.170194	-0.387077	-0.197175	-0.435687	0.428943	-0.339153	-0.504385	0.512397	-0.2569	-0.484764	-0.334398	-0.296482
		NRIP1	21:16386665|16415895	0.243292	0.385214	-0.565773	-0.637778	-0.68436	-0.47393	-0.414199	-0.421704	-0.474324	0.604128	-0.622192	-0.443445	0.505301	-0.594382	-0.117877	-0.594769	-0.679455
		ASPH	8:62531537|62566219	0.0146673	0.0687315	-0.564992	-0.550431	-0.625903	-0.560012	-0.460728	-0.488017	-0.298269	0.657318	-0.626148	-0.692629	0.624057	-0.496622	-0.638904	-0.58682	-0.473863
		ARHGEF12	11:120276827|120280159	0.844138	0.888219	-0.564801	-0.552887	-0.523815	-0.404941	-0.485609	-0.199857	-0.256807	0.592911	-0.489501	-0.581364	0.558973	-0.442873	-0.693051	-0.422671	-0.410946
		ATXN2	12:111990084|111993723	0.0909238	0.213036	-0.56393	-0.462672	-0.46042	-0.446508	-0.246774	-0.519131	-0.276319	0.461151	-0.430702	-0.500662	0.391323	-0.407415	-0.399903	-0.533727	-0.430877
		SEMA3C	7:80418622|80440017	0.011966	0.0610418	-0.558612	-0.757714	-0.677985	-0.633016	-0.713039	-0.524493	-0.236847	0.769885	-0.737251	-0.663463	0.750779	-0.274197	-0.639057	-0.566771	-0.625731
		QKI	6:163876311|163899928	0.00660879	0.0454962	-0.552233	-0.566035	-0.53112	-0.623168	-0.584385	-0.578432	-0.28838	0.624787	-0.541501	-0.481851	0.516351	-0.280573	-0.219841	-0.483608	-0.322931
		ETFA	15:76580187|76585041	0.56258	0.678801	-0.543203	-0.37694	-0.293662	-0.290741	-0.222706	-0.279164	0.0393278	0.328756	-0.193264	-0.244447	0.275901	-0.313499	-0.0857042	-0.344211	-0.124609
		SLTM	15:59204762|59209198	0.00329845	0.0333309	-0.53823	-0.298262	-0.222142	-0.353821	-0.155822	-0.183211	-0.403705	0.397042	-0.326676	-0.293653	0.356381	-0.367653	-0.416301	-0.334535	-0.216811
		UIMC1	5:176370336|176385155	0.0688964	0.177766	-0.534149	-0.518087	-0.514457	-0.375851	-0.493562	-0.388888	-0.307028	0.507869	-0.358252	-0.433345	0.411983	-0.235345	-0.497526	-0.426176	-0.42478
		NEB	2:152483516|152484348	0.140858	0.272912	-0.532626	-0.652537	-0.610455	-0.645249	-0.577699	-0.583708	-0.326109	0.634755	-0.54829	-0.586461	0.444345	-0.407137	-0.146664	-0.582043	-0.465371
		ANKRD12	18:9182380|9221997	0.0123607	0.0622672	-0.522908	-0.754414	-0.665805	-0.63129	-0.637598	-0.432497	-0.408382	0.697379	-0.571956	-0.621927	0.624691	-0.359382	-0.474934	-0.49004	-0.549701
		NEB	2:152403943|152410539	0.00340032	0.0333309	-0.522836	-0.771837	-0.777728	-0.645941	-0.752003	-0.650584	-0.283268	0.766225	-0.728937	-0.78923	0.674387	-0.485656	-0.380967	-0.612138	-0.562454
		FAM188A	10:15875629|15889942	0.0116366	0.0601224	-0.515626	-0.246783	-0.256645	-0.228613	-0.0515562	-0.287521	-0.0202194	0.241143	-0.145507	-0.286756	0.262033	-0.18425	-0.288841	-0.200565	-0.0395295
		ZFPM2	8:106431372|106456609	0.0154418	0.0707165	-0.51548	-0.785094	-0.739775	-0.660943	-0.587287	-0.49976	-0.521647	0.766368	-0.789005	-0.797502	0.633742	-0.550008	-0.264098	-0.699653	-0.63356
		MB	22:36006931|36007153	0.101485	0.226739	-0.51273	-0.597212	-0.434581	-0.504893	-0.308689	-0.37351	-0.322236	0.553148	-0.536709	-0.646347	0.460712	-0.511755	-0.360183	-0.570084	-0.341489
		VPS13C	15:62299507|62306191	0.0583459	0.158874	-0.512428	-0.478238	-0.414349	-0.381606	-0.182886	-0.389341	-0.342654	0.528437	-0.578415	-0.363853	0.537509	-0.5623	-0.236551	-0.453489	-0.470547
		PHKB	16:47531310|47549512	0.0610229	0.164467	-0.509999	-0.498478	-0.517767	-0.601402	-0.36874	-0.4245	-0.407171	0.539498	-0.553124	-0.492353	0.612435	-0.257093	-0.359173	-0.643094	-0.430022
		NIPBL	5:36953720|36976504	0.00181948	0.027146	-0.505629	-0.613044	-0.65808	-0.630311	-0.544713	-0.543273	-0.352923	0.677359	-0.719022	-0.635537	0.681234	-0.420166	-0.540794	-0.504211	-0.567579
		n/a	6:158703295|158735300	0.0134131	0.0642905	-0.499264	-0.620375	-0.578327	-0.544014	-0.413606	-0.523102	-0.364436	0.667394	-0.705836	-0.485604	0.486219	-0.510084	-0.230806	-0.707578	-0.6134
		QKI	6:163876311|163956157	0.321765	0.458203	-0.495352	-0.481476	-0.423839	-0.275583	-0.279808	-0.49617	-0.0123483	0.42624	-0.329156	-0.388747	0.289619	-0.344314	-0.135222	-0.410087	-0.262433
		BACH1	21:30693542|30702014	0.00430812	0.0391028	-0.495093	-0.636962	-0.597958	-0.438121	-0.535518	-0.252259	-0.577082	0.600767	-0.594933	-0.578361	0.584329	-0.276093	-0.389638	-0.40632	-0.566541
		XPO1	2:61749746|61753656	0.0728181	0.181146	-0.494736	-0.679396	-0.540895	-0.616415	-0.367375	-0.563332	-0.0380761	0.58911	-0.663619	-0.768385	0.484972	-0.606301	-0.322851	-0.537035	-0.397158
		PHIP	6:79770195|79770535	0.662895	0.762775	-0.493907	-0.348888	-0.313903	-0.355343	-0.408917	-0.156739	-0.326294	0.467716	-0.39495	-0.409394	0.489635	-0.264788	-0.610422	-0.269349	-0.305684
		MCU	10:74468041|74475660	0.153979	0.286451	-0.488046	-0.230025	-0.128073	-0.205622	-0.235822	-0.0491618	-0.0478653	0.334895	-0.281934	-0.274224	0.364708	-0.105683	-0.498387	-0.104624	-0.146018
		SLCO5A1	8:70650275|70674110	0.175112	0.312256	-0.487204	-0.325241	-0.140001	0.0453677	-0.209327	-0.124183	-0.274567	0.205931	-0.11918	-0.208208	0.361977	-0.0797485	-0.50135	-0.0500174	-0.111731
		MYOT	5:137219073|137219280	0.36462	0.497212	-0.484801	-0.401568	-0.342587	-0.47991	-0.419093	-0.304973	-0.220826	0.468787	-0.345833	-0.27168	0.453376	-0.169319	-0.46728	-0.212874	-0.345835
		VAPB	20:57014001|57016139	0.0241548	0.0919203	-0.484754	-0.649408	-0.622263	-0.576694	-0.767018	-0.432291	-0.492671	0.692577	-0.571767	-0.553758	0.721326	-0.303909	-0.594967	-0.437446	-0.560512
		ARID2	12:46230372|46233279	0.125973	0.250085	-0.484192	-0.299905	-0.0768945	-0.247188	-0.0210138	-0.211537	-0.0246552	0.134481	-0.0626673	-0.236329	0.215459	-0.0949525	-0.221158	-0.24845	0.0561631
		BAZ2B	2:160229556|160231264	0.315853	0.454603	-0.481512	-0.506926	-0.340857	-0.255081	-0.249609	-0.410501	-0.295934	0.356123	-0.270805	-0.245286	0.306271	-0.21565	-0.177644	-0.468446	-0.327
		TDRD3	13:61013822|61041513	0.111394	0.237051	-0.480856	-0.457581	-0.389577	-0.310044	-0.641232	-0.231344	-0.330185	0.499471	-0.383235	-0.499672	0.52388	-0.427712	-0.449757	-0.260826	-0.238853
		SAMD4A	14:55168780|55169298	0.223547	0.366557	-0.47778	-0.522658	-0.418239	-0.335541	-0.0644979	-0.175841	-0.222879	0.503618	-0.537725	-0.58679	0.405674	-0.488677	-0.3781	-0.443402	-0.532463
		SENP6	6:76412361|76412788	0.157996	0.292076	-0.477311	-0.729889	-0.695943	-0.508757	-0.449741	-0.457072	-0.391882	0.71469	-0.759601	-0.71376	0.611118	-0.527567	-0.411997	-0.676496	-0.828408
		SETD3	14:99924616|99932150	0.00703255	0.0471507	-0.474252	-0.554032	-0.428117	-0.364121	-0.0801977	-0.248784	-0.312683	0.483544	-0.585984	-0.684354	0.353641	-0.571553	-0.385238	-0.59251	-0.421738
		ARHGEF12	11:120259183|120280159	0.174075	0.311788	-0.473795	-0.338687	-0.411394	-0.380776	-0.321737	-0.247113	-0.37987	0.419755	-0.319697	-0.337355	0.501374	-0.349876	-0.511251	-0.444323	-0.313215
		VAMP3	1:7837220|7838229	0.420947	0.554384	-0.467538	-0.510085	-0.468802	-0.590924	-0.642142	-0.517103	-0.254589	0.631507	-0.621755	-0.439396	0.648372	-0.245729	-0.351266	-0.394349	-0.374712
		MED13	17:60111148|60112969	0.0270935	0.0995682	-0.46744	-0.344034	-0.271955	-0.247771	-0.130523	-0.0956295	-0.154603	0.454378	-0.496227	-0.467459	0.472691	-0.385186	-0.600424	-0.345529	-0.253734
		RANBP9	6:13639795|13644961	0.51139	0.630245	-0.464182	-0.587034	-0.374894	-0.449693	-0.262123	-0.292586	-0.232593	0.518763	-0.552423	-0.681354	0.46787	-0.555232	-0.483291	-0.514783	-0.280811
		BARD1	2:215632206|215646233	0.000723542	0.0185274	-0.463544	-0.408068	-0.457773	-0.594012	-0.306498	-0.241169	-0.447724	0.542304	-0.520252	-0.368528	0.543161	-0.276084	-0.277113	-0.400365	-0.485571
		FGGY	1:59787208|59812070	0.0525174	0.148241	-0.461668	-0.28172	-0.120012	-0.213748	-0.191298	-0.307988	-0.232421	0.189072	-0.13447	-0.197392	0.214832	-0.259507	-0.323652	-0.168399	-0.105949
		YAF2	12:42604157|42604421	0.182125	0.321914	-0.461396	-0.616347	-0.569245	-0.431452	-0.500331	-0.444984	-0.0905035	0.586968	-0.46038	-0.510419	0.515218	-0.217944	-0.520107	-0.462631	-0.415183
		MKLN1	7:131071879|131084192	0.0356001	0.119557	-0.459565	-0.661523	-0.520354	-0.275965	-0.357879	-0.266959	-0.418227	0.488895	-0.478024	-0.544977	0.523006	-0.446169	-0.204633	-0.409424	-0.435786
		SOS2	14:50616726|50616948	0.0400514	0.129025	-0.458825	-0.435819	-0.458777	-0.431947	-0.35967	-0.206528	-0.225202	0.477668	-0.493899	-0.455527	0.46429	-0.457955	-0.509305	-0.23723	-0.473188
		YTHDF3	8:64098706|64100303	0.4059	0.53986	-0.458805	-0.632072	-0.544861	-0.370261	-0.341	-0.333829	-0.330298	0.552261	-0.629825	-0.539685	0.391278	-0.439983	-0.292892	-0.524335	-0.526403
		ITGB6	2:160980302|160983112	0.504447	0.627445	-0.458778	-0.216247	-0.147336	-0.291561	-0.198587	-0.231715	-0.0851289	0.321604	-0.256756	-0.426471	0.361437	-0.105487	-0.677994	-0.297447	-0.00338273
		SLC8A3	14:70633356|70635201	0.0152164	0.0704854	-0.456788	-0.70265	-0.745808	-0.520375	-0.536886	-0.430591	-0.376146	0.641703	-0.644345	-0.634686	0.474247	-0.470527	-0.194699	-0.527543	-0.72425
		MPP6	7:24663285|24708279	0.0679476	0.176664	-0.450485	-0.611387	-0.643279	-0.623145	-0.507876	-0.485251	-0.142984	0.68447	-0.675463	-0.562932	0.663325	-0.345536	-0.310545	-0.548476	-0.54179
		USP13	3:179481790|179483636	0.610152	0.725342	-0.450431	-0.688746	-0.574222	-0.522221	-0.451824	-0.43835	-0.329828	0.619334	-0.524331	-0.563693	0.453602	-0.452514	-0.148008	-0.53149	-0.409556
		FCHO2	5:72370569|72373320	0.342742	0.475518	-0.450225	-0.424648	-0.439939	-0.607217	-0.418188	-0.258244	-0.259247	0.571454	-0.520507	-0.547767	0.38534	-0.517212	-0.378557	-0.467093	-0.398942
		SLTM	15:59204762|59205895	0.202027	0.344987	-0.44672	-0.315574	-0.231665	-0.2531	-0.0599285	-0.089593	-0.125279	0.328861	-0.376811	-0.54215	0.22129	-0.391632	-0.443791	-0.368138	-0.153568
		DIAPH1	5:140961879|140963182	0.264541	0.405246	-0.446359	-0.623501	-0.427682	-0.156954	-0.349851	-0.291814	-0.41108	0.44252	-0.473779	-0.443136	0.449103	-0.259243	-0.425569	-0.397397	-0.533543
		MARCH6	5:10415600|10417516	0.0944052	0.217402	-0.444109	-0.467478	-0.511668	-0.487961	-0.359239	-0.296108	-0.381484	0.540866	-0.561488	-0.522365	0.49666	-0.448545	-0.524031	-0.453372	-0.623725
		DMD	X:32827610|32867937	0.198368	0.341634	-0.443751	-0.369601	-0.419225	-0.366446	-0.321094	-0.209959	-0.300321	0.415126	-0.420864	-0.313046	0.458468	-0.175704	-0.301527	-0.27767	-0.41983
		SRL	16:4253167|4254635	0.616958	0.727647	-0.44375	-0.582424	-0.59575	-0.661402	-0.656301	-0.547026	-0.17316	0.651371	-0.640097	-0.482942	0.619225	-0.209493	-0.349165	-0.508997	-0.505341
		PPP6R3	11:68282496|68287119	0.000511615	0.0179063	-0.443746	-0.323412	-0.417646	-0.219768	-0.22897	-0.177344	-0.16822	0.435964	-0.480974	-0.366781	0.524776	-0.462659	-0.482301	-0.294299	-0.30963
		MPP5	14:67768106|67770316	0.216086	0.362844	-0.438728	-0.288841	-0.252972	-0.148953	-0.128472	-0.0501725	-0.331152	0.306977	-0.250339	-0.255297	0.366321	-0.17281	-0.366385	-0.171142	-0.252133
		SFMBT2	10:7318854|7327916	0.0859636	0.202593	-0.438568	-0.378484	-0.473652	-0.607947	-0.361764	-0.26863	-0.325452	0.581842	-0.538633	-0.44442	0.623556	-0.277287	-0.525917	-0.451314	-0.354388
		PARD3	10:34558585|34573173	0.00789704	0.0496446	-0.438234	-0.616732	-0.614226	-0.372479	-0.487069	-0.111633	-0.519538	0.547294	-0.536348	-0.573116	0.597951	-0.395504	-0.370814	-0.383015	-0.558418
		LPXN	11:58317259|58318705	0.00814178	0.0496446	-0.437359	-0.332292	-0.372241	-0.319734	-0.42449	-0.216085	-0.213928	0.446234	-0.302926	-0.414454	0.350172	-0.30325	-0.34562	-0.32463	-0.252812
		RCL1	9:4860125|4860901	0.000830422	0.0185274	-0.436126	-0.584852	-0.624812	-0.494683	-0.741355	-0.422713	-0.358026	0.581799	-0.527184	-0.647136	0.447291	-0.552093	-0.29381	-0.487206	-0.435467
		MBNL1	3:152163071|152165562	0.433472	0.567172	-0.434019	-0.498787	-0.354847	-0.435611	-0.319706	-0.481419	-0.13665	0.437282	-0.434534	-0.605024	0.384161	-0.326629	-0.427977	-0.536627	-0.174283
		MYPN	10:69902697|69909868	0.023391	0.09152	-0.433955	-0.590836	-0.588342	-0.49711	-0.511405	-0.445406	-0.220497	0.659068	-0.677684	-0.548249	0.54213	-0.481346	-0.235313	-0.466853	-0.534304
		KIAA2026	9:5968019|5988545	0.00280515	0.0305534	-0.433642	-0.608468	-0.444312	-0.312204	-0.486333	-0.252931	-0.557312	0.478902	-0.355373	-0.527381	0.410228	-0.247509	-0.396378	-0.456319	-0.384015
		ATF7IP	12:14576843|14578407	0.188744	0.330712	-0.433585	-0.398006	-0.263253	-0.248088	-0.243541	-0.242099	-0.399145	0.371922	-0.401433	-0.357562	0.496463	-0.352053	-0.259931	-0.234477	-0.247482
		LPAR1	9:113734353|113735838	0.281516	0.418638	-0.433518	-0.616616	-0.515842	-0.251576	-0.232802	-0.297408	-0.140545	0.432385	-0.50585	-0.603015	0.441275	-0.48566	-0.314721	-0.458395	-0.50221
		ANK1	8:41518948|41519459	0.0535607	0.149896	-0.432989	-0.547893	-0.586938	-0.699466	-0.737927	-0.45173	-0.381126	0.677488	-0.573549	-0.485971	0.640159	-0.197335	-0.371345	-0.380964	-0.459654
		FAM214A	15:52876942|52885933	0.010472	0.0562696	-0.432238	-0.558108	-0.483817	-0.502897	-0.351883	-0.45313	0.0315974	0.584433	-0.669227	-0.444061	0.417834	-0.291942	-0.189344	-0.418999	-0.534964
		FILIP1	6:76022113|76024918	0.188023	0.330712	-0.431194	-0.277307	-0.273883	-0.389671	-0.190538	-0.178644	-0.0954902	0.295047	-0.201001	-0.238285	0.245447	-0.196421	0.0495954	-0.418479	-0.189448
		KIAA0368	9:114148657|114154104	0.00172525	0.027146	-0.426918	-0.593412	-0.620522	-0.464348	-0.617874	-0.402418	-0.556929	0.690056	-0.635566	-0.458573	0.632922	-0.328971	-0.481148	-0.4401	-0.751149
		UBXN7	3:196118684|196129890	0.000405925	0.0163588	-0.42374	-0.064668	0.0176877	0.00416736	0.138297	0.0304183	-0.0718648	0.155978	-0.239456	-0.288968	0.175352	-0.316376	-0.352112	-0.213604	0.0483697
		PROX1	1:214169812|214185058	0.0330085	0.114676	-0.422622	-0.622078	-0.645291	-0.587695	-0.4058	-0.395052	-0.355547	0.569684	-0.523224	-0.633134	0.425533	-0.557814	-0.183299	-0.651154	-0.466003
		NDUFA10	2:240929491|240946787	0.0255292	0.0961519	-0.419576	-0.533569	-0.649188	-0.496969	-0.446697	-0.490127	-0.199354	0.684718	-0.73745	-0.564809	0.482145	-0.558788	-0.269851	-0.570613	-0.580357
		PLEKHM3	2:208841375|208842310	0.968137	0.9803	-0.417478	-0.486733	-0.462865	-0.232225	-0.416115	-0.0123798	-0.588258	0.484934	-0.411628	-0.355484	0.425275	-0.159672	-0.370417	-0.365219	-0.487345
		URI1	19:30476130|30477324	0.131427	0.257113	-0.416749	-0.333526	-0.404573	-0.365175	-0.397811	-0.136733	-0.307905	0.418468	-0.373383	-0.149022	0.40189	-0.166237	-0.229398	-0.255889	-0.466838
		SLC16A10	6:111493898|111498868	0.00525234	0.0410555	-0.416666	-0.618557	-0.633225	-0.543857	-0.450663	-0.486026	-0.326169	0.643732	-0.714899	-0.56025	0.510124	-0.376257	-0.345175	-0.56458	-0.769279
		CPSF6	12:69644909|69656342	0.0212982	0.0857104	-0.41608	-0.467046	-0.608078	-0.529817	-0.529942	-0.356697	-0.555757	0.564952	-0.482364	-0.541694	0.551662	-0.497204	-0.47734	-0.46989	-0.505023
		UBE2G1	17:4186093|4200109	0.0134801	0.0642905	-0.413283	-0.439023	-0.497211	-0.615867	-0.516009	-0.602638	-0.342084	0.525813	-0.459428	-0.381336	0.475037	-0.207964	-0.219495	-0.389409	-0.377874
		ATXN7	3:63898264|63898901	0.116434	0.24187	-0.412375	-0.752827	-0.746162	-0.631253	-0.677784	-0.514606	-0.299796	0.711305	-0.711199	-0.747231	0.612392	-0.395026	-0.447168	-0.50168	-0.629896
		VDAC3	8:42259306|42260979	0.00331716	0.0333309	-0.410427	-0.48886	-0.511471	-0.589034	-0.480115	-0.533182	-0.17648	0.569998	-0.575783	-0.561487	0.557628	-0.167303	-0.489876	-0.48505	-0.462107
		EIF4E2	2:233428957|233434554	0.0159635	0.0722841	-0.410359	-0.537851	-0.536404	-0.41043	-0.442055	-0.192204	-0.416796	0.581026	-0.619165	-0.589735	0.519387	-0.380473	-0.497271	-0.423537	-0.522858
		TPM3	1:154145384|154145677	0.977575	0.984907	-0.410003	-0.561014	-0.542587	-0.483346	-0.555985	-0.312301	-0.254624	0.59488	-0.494248	-0.436732	0.467109	-0.259792	-0.444367	-0.437446	-0.512561
		ARHGAP10	4:148778704|148803083	0.00103735	0.0209027	-0.409787	-0.520154	-0.479594	-0.435355	-0.395173	-0.533748	-0.335078	0.489352	-0.496608	-0.350128	0.45951	-0.369074	-0.323899	-0.393882	-0.552295
		ANKRD12	18:9204474|9221997	0.682983	0.773152	-0.408681	-0.572154	-0.505418	-0.488191	-0.503139	-0.295562	-0.141435	0.507599	-0.398947	-0.498977	0.393416	-0.26071	-0.448687	-0.269614	-0.437743
		ST3GAL6	3:98487274|98492827	0.763435	0.829284	-0.402675	-0.152287	-0.225401	-0.218038	-0.260002	-0.164311	0.045165	0.267117	-0.225536	-0.341688	0.402933	-0.351883	-0.576988	-0.144682	-0.0052224
		KLHL8	4:88116476|88116842	0.35232	0.482943	-0.400937	-0.287555	-0.157712	-0.207438	-0.0935432	-0.137846	-0.18882	0.235937	-0.210329	-0.133228	0.207726	-0.0459987	0.00827717	-0.150733	-0.201058
		GRHPR	9:37424842|37426651	0.0346756	0.117868	-0.400241	-0.453989	-0.519659	-0.417919	-0.337742	-0.242196	-0.324344	0.477407	-0.464606	-0.467483	0.328317	-0.581194	-0.0785379	-0.422537	-0.399199
		TRDN	6:123653024|123703292	0.105151	0.227827	-0.398183	-0.302801	-0.169831	-0.133544	-0.0973945	0.14145	-0.160814	0.230028	-0.162553	-0.449714	0.164433	-0.367077	-0.388195	-0.15836	-0.118431
		ASXL1	20:30954187|30956926	0.777221	0.840864	-0.395059	-0.303422	-0.310097	-0.29623	-0.292704	-0.0482349	-0.0801848	0.387613	-0.377026	-0.322832	0.416706	-0.320906	-0.369513	-0.150985	-0.259135
		n/a	10:126628943|126631876	0.0348048	0.117868	-0.394047	-0.489912	-0.35052	-0.433537	-0.454643	-0.247926	-0.222443	0.456332	-0.443899	-0.424057	0.301041	-0.028559	-0.27153	-0.383619	-0.388887
		CORO1C	12:109046048|109048186	0.00957509	0.0535939	-0.392812	-0.715685	-0.613856	-0.600766	-0.485835	-0.555203	-0.264538	0.676992	-0.66583	-0.587492	0.483965	-0.374681	-0.279776	-0.514481	-0.642975
		BIRC6	2:32639837|32641231	0.145736	0.277649	-0.392247	-0.481211	-0.490536	-0.349666	-0.260241	-0.21509	-0.392893	0.439665	-0.470164	-0.284974	0.42807	-0.399478	-0.0970251	-0.324747	-0.490721
		UBE2K	4:39739040|39776553	0.255565	0.393102	-0.391494	-0.481945	-0.288669	-0.179706	-0.426346	-0.0492489	-0.33808	0.34518	-0.249072	-0.390006	0.245789	-0.285422	-0.189525	-0.307203	-0.199036
		MAPK8	10:49609655|49618211	0.335919	0.471691	-0.390952	-0.486186	-0.531889	-0.454028	-0.471965	-0.374603	-0.450919	0.58973	-0.57727	-0.447848	0.654285	-0.182818	-0.679314	-0.53985	-0.529164
		H2AFV	7:44880498|44882953	0.102398	0.226739	-0.390312	-0.105868	-0.170251	-0.0920793	-0.132198	0.0872801	-0.150608	0.185624	-0.0160036	-0.1739	0.180179	-0.296826	-0.367986	-0.0690612	-0.0819856
		FNDC3B	3:171965323|171969331	0.0165275	0.0731931	-0.38704	-0.466591	-0.406161	-0.484814	-0.480855	-0.378523	-0.378124	0.554743	-0.538927	-0.507194	0.561148	-0.485323	-0.540571	-0.394816	-0.320894
		MED13L	12:116668338|116675510	0.345783	0.477227	-0.382205	-0.143819	-0.0347335	-0.131988	-0.0908418	0.14952	-0.251721	0.191611	-0.101694	-0.295316	0.225256	-0.284118	-0.654131	-0.11012	0.024693
		MORC3	21:37711077|37717005	0.131054	0.257113	-0.381874	-0.186554	-0.299414	-0.469663	-0.260725	0.0355363	-0.405518	0.313196	-0.206224	-0.202414	0.390432	-0.311128	-0.115256	-0.303646	-0.112037
		TTBK2	15:43120126|43132631	0.632763	0.739526	-0.37998	-0.347388	-0.207136	-0.356593	-0.234322	-0.0415709	-0.0539133	0.341114	-0.345221	-0.401714	0.288682	-0.0857779	-0.537211	-0.231706	-0.327633
		TRAPPC6B	14:39623415|39627606	0.93763	0.959048	-0.377688	-0.411694	-0.354107	-0.363994	-0.424462	-0.153731	-0.370386	0.40281	-0.271575	-0.424475	0.358969	-0.320226	-0.520394	-0.31558	-0.208675
		USP25	21:17135210|17138460	0.00637874	0.0450988	-0.376704	-0.376146	-0.42857	-0.423194	-0.575049	-0.198584	-0.330914	0.477842	-0.409856	-0.53461	0.442564	-0.106547	-0.420743	-0.369481	-0.237138
		EPB41L5	2:120885264|120932580	0.0207482	0.0855764	-0.375176	-0.430424	-0.333964	-0.269816	-0.183964	-0.0903515	-0.254278	0.327867	-0.343983	-0.324434	0.24523	-0.295784	0.0927546	-0.276014	-0.222289
		FGGY	1:59805630|59844509	0.00925918	0.0528667	-0.375134	-0.252328	-0.15331	-0.104711	-0.230529	-0.0978283	-0.366136	0.300846	-0.336466	-0.164891	0.450357	-0.109213	-0.483933	-0.123448	-0.212899
		TRIM72	16:31230416|31230840	0.214574	0.361814	-0.374226	-0.546925	-0.513367	-0.39975	-0.558554	-0.489702	-0.261064	0.491181	-0.43838	-0.405934	0.529286	-0.228439	-0.317336	-0.263361	-0.36158
		ESYT2	7:158580695|158591763	0.195464	0.339535	-0.369624	-0.264907	-0.376736	-0.369498	-0.399779	-0.348092	-0.240383	0.401777	-0.39351	-0.24986	0.460771	-0.425226	-0.420608	-0.379514	-0.326261
		RBFOX1	16:7629779|7657340	0.778268	0.840864	-0.365592	-0.525527	-0.385475	-0.221274	-0.298719	-0.133032	-0.156965	0.304663	-0.270187	-0.424991	0.159266	-0.355842	0.0481509	-0.175815	-0.227755
		MLH3	14:75513079|75516421	0.103888	0.227763	-0.365142	-0.430211	-0.359601	-0.306642	-0.320806	-0.264026	-0.0969324	0.318975	-0.186512	-0.505196	0.140377	-0.27546	-0.000779625	-0.349362	-0.0765289
		MRPS35	12:27867713|27877119	0.0756872	0.187129	-0.364263	-0.392794	-0.377948	-0.275042	-0.277139	-0.383609	-0.00872483	0.377451	-0.398676	-0.279753	0.411081	-0.469489	0.0560825	-0.206293	-0.286031
		BTBD7	14:93760204|93762503	0.120213	0.245918	-0.363558	-0.64357	-0.619752	-0.528645	-0.500707	-0.619815	-0.148633	0.610843	-0.583519	-0.413994	0.392777	-0.265415	0.110398	-0.534383	-0.574857
		CAMSAP2	1:200816768|200822623	0.000714055	0.0185274	-0.363331	-0.310867	-0.29777	-0.222467	-0.322928	-0.301587	-0.35088	0.307626	-0.268097	-0.238442	0.261266	-0.225893	-0.0764031	-0.185585	-0.291669
		LMTK2	7:97820040|97823884	0.115614	0.241411	-0.362944	-0.381495	-0.363739	-0.383082	-0.314541	-0.0501565	-0.0841381	0.372145	-0.255532	-0.44946	0.169559	-0.361014	-0.186439	-0.236033	-0.187819
		SCAF8	6:155095123|155116273	0.0305512	0.108001	-0.360261	-0.167183	-0.190104	-0.367995	-0.173684	-0.370168	-0.120408	0.267106	-0.254752	-0.18315	0.335613	-0.135834	-0.307046	-0.210409	-0.107142
		TMEM38A	19:16790795|16791392	0.286432	0.424383	-0.360131	-0.531831	-0.46551	-0.39737	-0.484659	-0.215635	-0.525488	0.555366	-0.477543	-0.567284	0.449438	-0.424671	-0.516903	-0.419148	-0.382445
		STYXL1	7:75630208|75643205	0.0450743	0.138569	-0.3592	-0.70389	-0.800404	-0.640842	-0.723427	-0.63041	-0.398228	0.787673	-0.812638	-0.629044	0.689861	-0.45521	-0.249913	-0.621754	-0.738304
		EXOC6B	2:72958136|72960247	0.0699341	0.178376	-0.357481	-0.36499	-0.32889	-0.177341	-0.344035	-0.0391454	-0.113626	0.33226	-0.223676	-0.269456	0.38315	-0.173104	-0.312234	-0.217751	-0.269795
		NPHP1	2:110919180|110920712	0.0180223	0.0780966	-0.357241	-0.389552	-0.507197	-0.610629	-0.495201	-0.750769	0.0254703	0.574254	-0.547144	-0.442143	0.535112	-0.179382	-0.399306	-0.530404	-0.364379
		RELL1	4:37633007|37640126	0.0774932	0.188131	-0.355313	-0.329389	-0.151971	-0.193206	-0.240548	-0.405253	-0.0185922	0.265583	-0.0998802	-0.227756	0.167842	-0.0561738	-0.103495	-0.238232	-0.0387612
		MAP3K1	5:56160561|56161804	0.0676944	0.176664	-0.353144	-0.324682	-0.287577	-0.302014	-0.347648	-0.285027	0.249699	0.290704	-0.223781	-0.387299	0.284167	-0.332964	-0.453685	-0.178245	-0.0941601
		CRIM1	2:36668401|36669878	0.148094	0.278888	-0.35271	-0.422351	-0.384597	-0.409608	-0.218954	-0.574006	-0.00983558	0.439	-0.443492	-0.426014	0.387799	-0.374612	-0.231344	-0.553528	-0.31128
		ZNF248	10:38092761|38127039	0.231258	0.372788	-0.349517	-0.502632	-0.26037	-0.30851	-0.128803	-0.297681	-0.196859	0.385767	-0.453603	-0.435386	0.311601	-0.334945	-0.187885	-0.4078	-0.299011
		MGA	15:41961026|41962156	0.138795	0.270215	-0.349293	-0.598258	-0.50062	-0.47073	-0.466618	-0.51677	-0.102072	0.526846	-0.555613	-0.338713	0.468106	-0.0313732	-0.189408	-0.288262	-0.512102
		EXT2	11:44129233|44135851	0.0518597	0.148223	-0.341295	-0.415021	-0.249252	-0.279053	-0.0901959	-0.277248	-0.284658	0.396239	-0.417984	-0.352784	0.242339	-0.381396	-0.233497	-0.503679	-0.409066
		HDAC9	7:18705836|18706099	0.0224669	0.0887661	-0.339578	-0.505548	-0.487327	-0.414869	-0.355305	-0.204943	-0.285355	0.447202	-0.387923	-0.480908	0.252873	-0.133718	0.014654	-0.522412	-0.338671
		TRDN	6:123637602|123703292	0.000405818	0.0163588	-0.339428	-0.213616	-0.173253	-0.0609518	-0.209658	0.00818539	-0.212957	0.175007	-0.0646287	-0.242308	0.217264	-0.0723639	-0.40422	0.0654011	-0.0782285
		PPP1R3A	7:113522094|113525422	0.601306	0.716942	-0.338637	0.111553	-0.0105642	-0.0633534	-0.107499	-0.115372	-0.24898	0.0994272	0.00799067	0.130383	0.3087	0.0530297	-0.220529	-0.0781563	0.0465889
		VWA8	13:42385361|42393522	0.292278	0.431458	-0.3359	-0.112932	-0.205558	-0.255568	-0.356374	-0.05057	-0.201208	0.300083	-0.190475	-0.301572	0.381093	-0.0179473	-0.669134	-0.312232	-0.0686485
		NNT	5:43675613|43677908	0.990323	0.990323	-0.335696	-0.474724	-0.414454	-0.426952	-0.526247	-0.521037	0.00239133	0.498901	-0.393058	-0.296642	0.473048	-0.0990812	-0.171934	-0.296186	-0.300538
		SVIL	10:29801664|29820217	0.0500138	0.145004	-0.334822	-0.395497	-0.470401	-0.322452	-0.4467	-0.141407	-0.349325	0.40332	-0.242482	-0.310791	0.343033	-0.251883	-0.259322	-0.197684	-0.300865
		SLC20A2	8:42317414|42323435	0.296889	0.435216	-0.332977	-0.237298	-0.390921	-0.448219	-0.336219	-0.460913	-0.142547	0.442378	-0.427692	-0.271236	0.27008	-0.183726	-0.0931146	-0.486581	-0.403122
		KLHL24	3:183361268|183369064	0.423384	0.555778	-0.331818	-0.288146	-0.0150369	-0.0745071	-0.0530085	-0.166083	0.0384719	0.133547	-0.0923643	-0.264041	-0.0665825	-0.144616	0.0571666	-0.217302	0.0593099
		CDK13	7:40027198|40041630	0.757425	0.828617	-0.331631	-0.226889	-0.325695	-0.211128	-0.42999	-0.0806494	-0.396537	0.352399	-0.285648	-0.279275	0.327572	-0.385588	-0.266042	-0.212451	-0.281944
		FKBP3	14:45587231|45599993	0.0809276	0.192981	-0.330583	-0.149807	0.0117843	-0.0712662	-0.0414513	-0.180691	0.0900744	0.129183	-0.0802853	-0.109488	0.266024	0.12413	-0.272636	-0.0883729	0.136876
		RILPL1	12:123983091|123984083	0.318322	0.455656	-0.330167	-0.350828	-0.398882	-0.4214	-0.536261	-0.458077	-0.133326	0.41968	-0.442611	-0.364815	0.425758	-0.121038	-0.277355	-0.414097	-0.246825
		CAMK2G	10:75576781|75583842	0.219198	0.365028	-0.329049	0.166666	0.224234	0.223521	0.359561	0.142017	-0.0273945	-0.209304	0.260215	0.0769849	-0.123978	-0.175726	0.0588776	0.113809	0.333291
		MCU	10:74474869|74475660	0.0922627	0.213689	-0.326946	-0.291141	-0.222951	-0.310096	-0.249084	-0.281497	0.0427585	0.326019	-0.292245	-0.33466	0.271872	-0.207098	-0.263901	-0.392104	-0.102254
		YPEL2	17:57430576|57430887	0.20147	0.344987	-0.326885	-0.372489	-0.402076	-0.280749	-0.418191	-0.161809	-0.19314	0.480232	-0.420092	-0.339252	0.451706	-0.225207	-0.268059	-0.186787	-0.267542
		NEB	2:152563395|152589699	0.197546	0.341634	-0.326056	-0.283916	-0.337087	-0.50824	-0.450773	-0.0811486	-0.431507	0.463441	-0.364541	-0.28426	0.522901	-0.185839	-0.289465	-0.230411	-0.208079
		ORC4	2:148730308|148733544	0.296983	0.435216	-0.325146	-0.0478731	0.0518534	-0.00375767	0.0804179	0.0642724	0.090911	0.139321	-0.146798	-0.0740642	0.12645	-0.0725357	-0.357687	0.0275375	-0.0835938
		ZNF609	15:64791492|64792365	0.220817	0.366211	-0.324826	-0.461708	-0.445986	-0.412438	-0.395765	-0.42175	-0.199397	0.527229	-0.542103	-0.497082	0.538468	-0.331918	-0.560661	-0.243908	-0.470551
		FAM188A	10:15858834|15889942	0.19488	0.339535	-0.324417	-0.659626	-0.52504	-0.609365	-0.451028	-0.574207	-0.000534032	0.608134	-0.606325	-0.570692	0.469326	-0.330745	-0.19624	-0.432074	-0.480578
		UBE2D2	5:138979957|138994551	0.0397516	0.129025	-0.323396	-0.0816099	-0.117844	-0.0767199	-0.030028	-0.28405	-0.10661	0.177095	-0.218325	-0.152116	0.298092	-0.340104	-0.242428	-0.195313	-0.136876
		n/a	2:190210951|190212922	0.908467	0.93396	-0.318706	-0.0871113	-0.277374	-0.189975	-0.0671832	-0.29241	-0.0440258	0.278583	-0.258238	-0.133201	0.334855	-0.149201	-0.288421	-0.295415	-0.332337
		ELP3	8:28013459|28019595	0.453739	0.582347	-0.316954	-0.546855	-0.550863	-0.50763	-0.265196	-0.326074	-0.146556	0.51655	-0.522148	-0.475308	0.389076	-0.173337	-0.204192	-0.58446	-0.542058
		FKBP8	19:18648411|18649246	0.659142	0.761129	-0.314467	-0.328016	-0.356376	-0.357467	-0.361539	-0.342378	0.0134988	0.315017	-0.310877	-0.584811	0.265483	-0.467479	-0.39552	-0.389827	-0.116409
		USP53	4:120166492|120194863	0.14386	0.277396	-0.313431	-0.188702	-0.233581	-0.16054	-0.169871	0.00429242	-0.11716	0.313513	-0.261383	-0.130399	0.131486	-0.107708	-0.223618	-0.187892	-0.307567
		MAN1A2	1:117944808|117948267	0.00247108	0.0276624	-0.313414	-0.530173	-0.495803	-0.369554	-0.363107	-0.346681	-0.346033	0.526346	-0.545804	-0.509819	0.429445	-0.435533	-0.534661	-0.407767	-0.590014
		USP28	11:113723223|113725057	0.68086	0.77292	-0.312861	-0.394195	-0.44252	-0.511087	-0.441847	-0.540426	-0.11264	0.439211	-0.472028	-0.362111	0.345156	-0.246551	-0.257041	-0.368441	-0.494129
		GBAS	7:56049903|56051561	0.0240856	0.0919203	-0.311061	-0.443644	-0.272442	-0.374188	-0.299423	-0.163048	-0.0754772	0.477516	-0.475567	-0.456462	0.26733	-0.14229	-0.241177	-0.38992	-0.321852
		SHOC2	10:112723883|112745523	0.223754	0.366557	-0.309697	-0.161003	-0.193735	-0.0692172	-0.329441	0.0228088	-0.156489	0.225635	-0.0429391	-0.0600536	0.20767	-0.215365	0.0425056	0.0471802	-0.0097403
		PCMTD1	8:52744004|52773806	0.124997	0.250085	-0.309072	-0.193411	-0.263208	-0.39399	-0.374683	-0.048336	-0.355645	0.380567	-0.297005	-0.27561	0.343066	-0.384315	-0.335267	-0.371152	-0.216797
		TBC1D1	4:38091553|38104778	0.235693	0.378424	-0.307723	-0.377286	-0.125777	-0.238471	-0.109708	-0.326595	0.173329	0.203742	-0.251701	-0.354901	0.146839	-0.121611	-0.155566	-0.173074	-0.0838021
		PROSC	8:37623044|37623873	0.0713972	0.180428	-0.306419	-0.138043	-0.124948	-0.00696019	0.0211073	0.186986	-0.467251	0.15856	-0.0323452	-0.0834413	0.380372	0.0369318	-0.331257	-0.129355	-0.0501437
		ZFX	X:24190832|24197887	0.249869	0.385837	-0.302783	-0.565899	-0.534479	-0.388128	-0.402697	-0.323496	-0.389311	0.546367	-0.644054	-0.679647	0.451577	-0.363335	-0.427974	-0.493116	-0.629187
		AFF1	4:87967318|87968746	0.112937	0.237051	-0.301409	-0.406701	-0.592353	-0.436289	-0.499055	-0.203313	-0.324603	0.508924	-0.476715	-0.532178	0.470718	-0.471339	-0.322747	-0.322537	-0.463865
		FBXW7	4:153332455|153333681	0.0806097	0.192981	-0.301401	-0.481474	-0.59607	-0.592992	-0.550208	-0.576616	-0.247402	0.591691	-0.56368	-0.654483	0.542608	-0.432173	-0.39997	-0.480764	-0.435274
		NFATC3	16:68155890|68160513	0.00165233	0.027146	-0.300704	-0.599414	-0.700562	-0.618089	-0.737116	-0.364796	-0.441391	0.639287	-0.530014	-0.512239	0.695571	-0.112106	-0.406262	-0.442315	-0.577039
		n/a	14:86377174|86378578	0.178529	0.316948	-0.300292	-0.378966	-0.470119	-0.37176	-0.377307	-0.384417	-0.103952	0.477163	-0.454091	-0.327699	0.433476	-0.241624	-0.587371	-0.29604	-0.495311
		ZCCHC4	4:25334805|25335610	0.0288291	0.102815	-0.300083	-0.318675	-0.276404	-0.3385	-0.0821092	-0.157948	-0.28853	0.361105	-0.495747	-0.354166	0.371374	-0.41274	-0.246743	-0.395712	-0.350329
		POLB	8:42202471|42207583	0.267779	0.406281	-0.299485	-0.497357	-0.540672	-0.601085	-0.554147	-0.317925	-0.511846	0.59551	-0.571974	-0.446751	0.53339	-0.228701	-0.30382	-0.47385	-0.582496
		CAP2	6:17507400|17514185	0.347684	0.478214	-0.299098	-0.418284	-0.222248	-0.207211	-0.22376	-0.278194	-0.0202511	0.326499	-0.327356	-0.415235	0.391798	0.0137051	-0.396616	-0.194768	-0.115829
		TRDN	6:123673684|123703292	0.000308394	0.0163588	-0.297875	-0.207515	-0.147983	-0.00863463	-0.0433197	0.101385	-0.242613	0.2102	-0.184799	-0.255988	0.229721	-0.137809	-0.415726	0.0198738	-0.229141
		TOP1	20:39721112|39729993	0.269174	0.406281	-0.294854	-0.376831	-0.350515	-0.204533	-0.439098	-0.151782	-0.300719	0.374803	-0.345032	-0.218566	0.360037	-0.299178	-0.0209887	-0.155629	-0.303815
		CRCP, AC068533.7	7:65592691|65599361	0.00551428	0.0411528	-0.291383	-0.185424	-0.107904	0.0246631	-0.273076	0.165718	-0.490709	0.22094	-0.19822	-0.241086	0.356491	-0.245597	-0.386234	-0.123709	-0.0227256
		DBP	19:49136701|49136912	0.943575	0.962686	-0.290885	-0.346094	-0.406618	-0.24045	-0.382232	-0.277441	-0.324434	0.373662	-0.329805	-0.137271	0.360673	-0.172074	0.00709001	-0.277715	-0.451681
		MTUS1	8:17570723|17581342	0.0429659	0.135275	-0.290582	-0.287538	-0.325228	-0.372599	-0.261637	-0.184194	-0.498258	0.42273	-0.480396	-0.435012	0.420654	-0.335839	-0.444295	-0.314607	-0.402967
		SPATA7	14:88883055|88904247	0.760765	0.828617	-0.288677	-0.331325	-0.352202	-0.291321	-0.434642	-0.427934	0.0344753	0.305482	-0.232935	-0.191904	0.179691	-0.132371	0.133004	-0.259008	-0.149597
		SMAD4	18:48581151|48593557	0.439341	0.572992	-0.28705	-0.137814	-0.141014	-0.221868	-0.268623	-0.0706067	-0.319196	0.194194	-0.0983605	-0.0121981	0.326305	0.0390105	-0.174281	-0.0806582	0.0548476
		PPP6R2	22:50810449|50832564	0.483313	0.610581	-0.28582	-0.322897	-0.358301	-0.447496	-0.299841	-0.218569	-0.289562	0.435475	-0.34635	-0.544216	0.437199	-0.323795	-0.646923	-0.421341	-0.197053
		SCAF8	6:155095123|155154543	0.106379	0.229256	-0.283347	-0.3312	-0.635387	-0.525062	-0.472933	-0.361886	-0.543425	0.543804	-0.485534	-0.388409	0.621778	-0.341918	-0.475548	-0.521233	-0.601527
		SBDS	7:66456124|66459328	0.226658	0.36981	-0.282479	-0.197845	-0.282614	-0.0909663	-0.0596526	-0.198918	-0.161805	0.256109	-0.293988	-0.0798275	0.243379	-0.100081	-0.266762	-0.192357	-0.339812
		PDLIM3	4:186444516|186446325	0.273848	0.411794	-0.281754	-0.256103	-0.374842	-0.331201	-0.347627	-0.209703	-0.248809	0.355049	-0.430516	-0.301537	0.353562	-0.195198	-0.138691	-0.277032	-0.2484
		MTMR10	15:31266517|31269158	0.838602	0.884703	-0.281386	-0.243062	-0.160683	-0.099006	-0.173442	-0.134448	0.0831013	0.194352	-0.28581	-0.183161	0.290727	-0.136492	-0.469592	-0.0457018	-0.223709
		CDYL	6:4891947|4892613	0.0186315	0.0798776	-0.276973	-0.27881	-0.267912	-0.171728	-0.262427	-0.120811	-0.211323	0.345922	-0.323791	-0.401696	0.290905	-0.452459	-0.104202	-0.09024	-0.155406
		OBSCN	1:228496800|228497260	0.268569	0.406281	-0.27503	-0.298164	-0.271338	-0.150116	-0.216318	-0.357635	-0.0130139	0.31908	-0.346372	-0.119595	0.402398	-0.01261	-0.257535	-0.208133	-0.249628
		TMEM38A	19:16790795|16793319	0.00825357	0.0496446	-0.273117	-0.287736	-0.385914	-0.430135	-0.550964	-0.173777	-0.456193	0.531077	-0.510916	-0.316302	0.498554	-0.0938429	-0.272434	-0.391785	-0.403375
		DYNC1H1	14:102506573|102507010	0.733266	0.814066	-0.272456	-0.22147	-0.28219	-0.426291	-0.391757	-0.409794	-0.0885391	0.297916	-0.149975	-0.18998	0.250415	-0.222354	0.00386259	-0.170125	-0.0252878
		NCOA3	20:46252655|46262380	0.499018	0.626493	-0.268319	-0.061312	-0.128525	-0.0333369	-0.0260199	0.0690434	-0.233965	0.133543	-0.0101441	-0.0794058	0.136029	-0.182831	-0.164198	-0.0316542	-0.0769221
		EGF	4:110862102|110909865	0.339344	0.473203	-0.267866	-0.471277	-0.287017	-0.158865	-0.440222	-0.0677891	-0.390473	0.334795	-0.219216	-0.258676	0.366955	0.122756	-0.410272	-0.212099	-0.392238
		ZNF638	2:71645732|71655781	0.000273968	0.0163588	-0.267062	-0.184388	-0.184793	-0.19051	-0.377437	-0.000260839	-0.560857	0.266207	-0.136762	-0.133541	0.570061	-0.0104001	-0.484836	-0.135807	-0.0728124
		PALMD	1:100127875|100133322	0.617507	0.727647	-0.26232	-0.0429081	-0.131189	-0.105364	-0.18248	-0.158008	-0.133454	0.167824	-0.0893402	-0.109631	0.177937	-0.376498	0.0262223	-0.0770319	0.0483883
		DAPK2	15:64217015|64218292	0.633093	0.739526	-0.260958	-0.336264	-0.42812	-0.543111	-0.414366	-0.018358	-0.393627	0.554617	-0.461028	-0.344326	0.449792	-0.133654	-0.250275	-0.416418	-0.400946
		TNS3	7:47474880|47481653	0.000533189	0.0179063	-0.259354	-0.164119	-0.0874244	-0.138295	-0.0895207	-0.257199	0.180484	0.0583609	0.012819	-0.183476	-0.0361348	0.0508746	0.00956152	-0.169791	0.078988
		SLCO5A1	8:70667659|70674110	0.0174022	0.076229	-0.259063	-0.403266	-0.379019	-0.563408	-0.60412	-0.434046	-0.375576	0.519068	-0.456674	-0.389108	0.562611	-0.131802	-0.338144	-0.319849	-0.24289
		ENGASE	17:77073512|77073946	0.146397	0.277649	-0.258242	-0.503679	-0.710171	-0.491527	-0.449253	-0.581945	-0.307701	0.57838	-0.626432	-0.537059	0.595279	-0.450081	-0.0959373	-0.472569	-0.576606
		ZMYM4	1:35824526|35827390	0.000361955	0.0163588	-0.257513	-0.191621	-0.456393	-0.343803	-0.465785	-0.312993	-0.387011	0.399946	-0.343314	-0.248947	0.458008	-0.231074	-0.229481	-0.205895	-0.374082
		TMEM245	9:111868788|111870850	0.407497	0.540202	-0.255454	-0.115508	-0.0435078	-0.0805056	-0.141879	0.025144	-0.0338832	0.13026	-0.0906439	-0.0659003	0.0440769	-0.208122	-0.208478	-0.177152	-0.0610858
		BMPR2	2:203329532|203332412	0.548866	0.668257	-0.251224	-0.156564	-0.19838	-0.0793744	-0.0920212	-0.2085	0.0284015	0.133738	-0.076882	-0.267918	0.228675	-0.207564	-0.475866	-0.15624	-0.143758
		NEB	2:152352790|152353547	0.946135	0.96286	-0.242905	-0.318579	-0.288403	-0.39148	-0.306118	-0.163997	-0.376552	0.356986	-0.342736	-0.249973	0.345684	-0.115489	-0.0991493	-0.442002	-0.191633
		DYRK1A	21:38792601|38794168	0.0526018	0.148241	-0.239389	-0.0356677	-0.140317	-0.302688	-0.211789	-0.143928	-0.0721562	0.15218	-0.020621	-0.1778	0.196363	-0.146887	-0.420036	-0.178581	0.0740224
		TNIK	3:170906491|170912424	0.01356	0.0642905	-0.239325	-0.399534	-0.459678	-0.479915	-0.516845	-0.292179	-0.346037	0.496429	-0.530356	-0.457831	0.446624	-0.283398	-0.225871	-0.428643	-0.253587
		FGGY	1:59787208|59844509	0.0403405	0.129025	-0.238483	-0.251025	-0.232627	-0.280762	-0.449328	-0.0915846	-0.168875	0.257123	-0.200495	-0.19246	0.272367	-0.0186029	-0.449438	-0.0174979	-0.196733
		n/a	5:155281559|155297434	0.160261	0.29491	-0.236706	-0.314241	-0.233166	-0.285886	-0.411706	-0.135165	-0.197504	0.3536	-0.345246	-0.301148	0.481243	0.0502855	-0.2644	-0.214915	-0.127941
		DDI2	1:15964802|15970145	0.0485257	0.142743	-0.234949	-0.111968	0.119725	-0.00106089	0.236857	0.150711	0.153922	-0.0298058	-0.0662555	-0.224844	-0.0586501	-0.266044	-0.161528	-0.0176458	-0.0263731
		PRKD3	2:37543380|37544322	0.00234055	0.027146	-0.233515	0.0332815	-0.0808022	0.042832	-0.177998	0.148485	-0.39664	0.12223	0.0247204	0.00856213	0.253732	0.0814428	-0.152591	-0.00362577	-0.00249939
		SMG1	16:18852887|18856973	0.00579897	0.0424906	-0.22478	-0.259229	-0.117986	0.129667	-0.0156071	-0.102163	-0.114265	0.127787	-0.201914	-0.350475	0.0843943	-0.286801	-0.0915536	-0.128628	-0.0325263
		ACVR2A	2:148653870|148657467	0.102196	0.226739	-0.223959	-0.390291	-0.401065	-0.478643	-0.322377	-0.287094	-0.387338	0.457426	-0.452698	-0.322674	0.459419	-0.178241	-0.302965	-0.265221	-0.479723
		NPHP1	2:110919180|110920709	0.124799	0.250085	-0.221968	-0.393282	-0.579593	-0.604662	-0.588251	-0.600188	-0.33482	0.58906	-0.552232	-0.305839	0.541888	-0.0844743	-0.149127	-0.42245	-0.56905
		UBE2G1	17:4186093|4210418	0.486315	0.612454	-0.218268	-0.373941	-0.2753	-0.45435	-0.239873	-0.494186	-0.083172	0.32401	-0.363738	-0.452985	0.168804	-0.404968	-0.00961211	-0.366104	-0.231907
		CLASP1	2:122215263|122216551	0.379073	0.509221	-0.21723	-0.130272	-0.293143	-0.429328	-0.405585	-0.361898	0.0417711	0.297668	-0.137952	-0.163349	0.27101	0.0097775	-0.297335	-0.149116	-0.233258
		PTPRA	20:2944918|2945848	0.329187	0.467121	-0.216925	-0.244649	-0.275639	-0.178372	-0.235298	-0.1961	0.0468972	0.235675	-0.277052	-0.277913	0.302315	-0.063818	-0.389902	-0.125115	-0.188658
		CBFA2T2	20:32207323|32211102	0.125708	0.250085	-0.21536	-0.248967	-0.356724	-0.483093	-0.29964	-0.361403	-0.0710227	0.351994	-0.325218	-0.354085	0.420898	0.108903	-0.398131	-0.408858	-0.234852
		CAMKMT	2:44729828|44732869	0.726333	0.810738	-0.214975	-0.286956	-0.218121	-0.193968	-0.326418	-0.0287704	-0.238964	0.16073	-0.0941576	-0.353964	0.225034	-0.321222	-0.346817	-0.0643423	-0.0529067
		SORBS1	10:97154758|97170534	0.50061	0.62654	-0.212848	-0.0991163	0.0261143	-0.144682	0.0262923	-0.23064	-0.0616595	0.141343	-0.0896379	-0.0422855	0.191103	0.144317	-0.25237	-0.148722	-0.0750108
		MORC3	21:37734481|37736557	0.676977	0.770683	-0.211532	-0.032964	0.00889454	-0.108977	0.2619	0.0816252	0.0366704	0.0223628	-0.0633468	-0.140096	-0.00768974	-0.0513425	-0.0826953	-0.117327	0.0723668
		NUP54	4:77055328|77065626	0.00129163	0.0226317	-0.210634	-0.373513	-0.474451	-0.581558	-0.340491	-0.592306	-0.061442	0.449522	-0.432852	-0.382991	0.317462	-0.0287507	-0.254381	-0.454173	-0.40598
		AC004076.9	19:57967021|57967550	0.0616593	0.164561	-0.206311	-0.0807283	-0.133013	-0.150308	-0.133947	-0.132964	-0.119271	0.18075	-0.0866933	-0.198498	0.205602	-0.0545432	-0.438075	-0.233686	-0.0591873
		MBOAT2	2:9083316|9098771	0.0188812	0.0800962	-0.202556	-0.157395	-0.207484	-0.241575	-0.187217	-0.373558	0.244974	0.161625	-0.199333	-0.149826	0.170029	-0.321931	0.0315182	-0.110776	-0.152238
		TMEM56-RWDD3, TMEM56	1:95609447|95616975	0.798775	0.856134	-0.201697	-0.111582	-0.304733	-0.350178	-0.238986	-0.145053	-0.11839	0.337134	-0.347123	-0.138014	0.375567	-0.0167949	-0.120242	-0.284641	-0.314113
		CPEB3	10:93902786|93904869	0.335101	0.471691	-0.201061	-0.0580061	-0.0361442	0.102193	-0.075276	0.375449	-0.496153	0.038671	0.0459049	0.0194066	0.171894	-0.0665877	0.01263	-0.039032	0.0525182
		PICALM	11:85707869|85742653	0.005441	0.0411528	-0.195983	-0.54709	-0.584618	-0.614199	-0.520589	-0.409171	-0.265181	0.632873	-0.685501	-0.584223	0.538628	-0.332181	-0.358643	-0.479413	-0.559273
		C2CD5	12:22637631|22659753	0.0373668	0.124341	-0.195778	-0.242817	-0.389504	-0.198226	-0.310903	-0.18737	-0.233158	0.315076	-0.414393	-0.195501	0.238066	-0.437699	0.0782816	-0.286653	-0.300956
		LRRFIP2	3:37132958|37138151	0.154243	0.286451	-0.195577	-0.309662	-0.307388	-0.380632	-0.370982	-0.301939	-0.256792	0.38541	-0.437902	-0.380817	0.35637	-0.261444	-0.217264	-0.309275	-0.244617
		UBR5	8:103372299|103373854	0.0210225	0.0855764	-0.194943	-0.131418	0.0344601	0.133232	-0.0921291	0.298821	-0.161595	0.0291773	0.102152	-0.0334418	0.0694051	0.110475	-0.338599	0.276475	-0.0223123
		PCMTD1	8:52773421|52773806	0.04655	0.140132	-0.190523	0.0689305	0.0636743	-0.0361002	-0.0503662	0.0496753	-0.0310489	0.0111078	0.0288128	0.0712897	0.0163737	-0.134353	-0.222678	0.119172	-0.0637717
		GPBP1	5:56542127|56546968	0.829141	0.877018	-0.189529	-0.182458	-0.231923	-0.140834	-0.402602	-0.180878	-0.0279379	0.226878	-0.186368	-0.053689	0.337807	0.0413533	-0.087054	0.0773617	-0.188731
		FAM120A	9:96233423|96238620	0.00221076	0.027146	-0.183672	-0.239078	-0.238868	-0.307175	-0.216227	-0.148122	-0.152844	0.291004	-0.26606	-0.353857	0.299866	0.105818	-0.459332	-0.303483	-0.25118
		UBAP2	9:33953283|33963789	0.88047	0.915405	-0.18143	0.111837	0.121151	0.200825	0.151435	-0.0120696	0.0736785	-0.148311	0.154689	0.224301	-0.0436749	0.174926	0.126062	0.125709	0.216994
		RIC8B	12:107236367|107237725	0.806047	0.861636	-0.179427	-0.339453	-0.415521	-0.376139	-0.415862	-0.364226	-0.0883577	0.445069	-0.463743	-0.133415	0.469451	0.000623109	-0.103797	-0.102066	-0.468881
		ZFAND6	15:80412670|80415142	0.0378591	0.124341	-0.178049	-0.19261	-0.360298	-0.403824	-0.25348	-0.520488	-0.108757	0.286456	-0.316688	-0.261981	0.183443	-0.265188	0.151119	-0.34277	-0.240843
		CCDC91	12:28458582|28460682	0.108073	0.231668	-0.177435	-0.20931	-0.257251	-0.0389073	-0.242141	-0.192028	-0.178457	0.318695	-0.344965	-0.165832	0.263934	-0.151547	0.0728148	-0.113499	-0.252113
		ATP9B	18:76856476|76914555	0.668575	0.763274	-0.176748	-0.475513	-0.439978	-0.58112	-0.52773	-0.473645	0.00277254	0.533192	-0.577961	-0.43249	0.482376	-0.165672	-0.185623	-0.341478	-0.38549
		ZC3H6	2:113057426|113082774	0.0109372	0.0579959	-0.173379	-0.202522	-0.156688	-0.163001	-0.231008	-0.254701	-0.429022	0.275988	-0.248841	-0.190188	0.394877	-0.154639	-0.252514	-0.13978	-0.121568
		PDE8A	15:85619093|85626875	0.0716339	0.180428	-0.172012	-0.14157	-0.113401	-0.0627795	-0.0315589	-0.028428	-0.0896181	0.191623	-0.188791	-0.0966798	0.0826244	-0.3141	0.093193	0.027659	-0.11034
		TMEM161B-AS1	5:87577859|87588460	0.105041	0.227827	-0.168334	0.172433	0.375363	0.379837	0.281057	0.457789	-0.127144	-0.148154	0.20662	0.134337	-0.148521	0.143135	-0.207473	0.167304	0.215583
		CFLAR	2:202010101|202014558	0.24937	0.385837	-0.167481	-0.171711	-0.166518	-0.285853	-0.24743	-0.130043	-0.062485	0.186306	-0.129459	-0.00374784	0.180664	-0.0952258	-0.186283	0.00366734	-0.23388
		RAPGEF2	4:160159961|160162520	0.0241775	0.0919203	-0.158542	-0.320977	-0.320186	-0.332573	-0.29006	-0.409039	-0.17704	0.3512	-0.443525	-0.238204	0.336022	-0.229524	-0.183532	-0.190541	-0.330746
		SCAF11	12:46319925|46322642	0.0325621	0.114109	-0.157948	-0.262423	-0.188714	-0.0721744	-0.32128	-0.282648	-0.292611	0.221675	-0.193982	-0.0577054	0.288677	0.140055	-0.110731	-0.0971839	-0.195162
		TRAPPC9	8:141407719|141415797	0.249652	0.385837	-0.15563	0.0984124	0.0167309	0.0407915	0.157842	0.19098	-0.0888151	-0.0990339	0.157881	-0.0194391	0.0147603	-0.408435	-0.0824818	0.136509	0.234139
		CSNK1G3	5:122881111|122893258	0.989431	0.990323	-0.149799	-0.317157	-0.263401	-0.192882	-0.466142	-0.0472488	-0.413787	0.327124	-0.249409	-0.211544	0.357115	0.089862	-0.424364	-0.159737	-0.303978
		FAM120A	9:96233423|96261168	0.00666074	0.0454962	-0.149264	-0.131361	-0.133553	0.0856112	-0.120729	-0.320957	0.0547708	0.0190567	-0.0723016	-0.171007	0.10056	-0.0710929	-0.121061	-0.0656597	0.00651833
		RBM23	14:23378692|23380612	0.0612158	0.164467	-0.14402	-0.15531	-0.193752	-0.217092	-0.2356	-0.118065	0.0714598	0.224228	-0.164029	-0.0186241	0.123905	-0.084252	0.0307482	0.0474227	-0.220556
		PHC3	3:169863211|169867032	0.374445	0.504687	-0.137343	-0.315163	-0.129692	-0.0777729	-0.121252	-0.000340169	-0.0261733	0.167246	-0.194753	-0.353976	0.0445696	-0.00343549	-0.301162	-0.0654114	-0.123223
		NFX1	9:33293678|33295425	0.728256	0.810738	-0.137121	-0.242984	-0.0345352	-0.0169449	0.259157	-0.0039202	0.221873	0.063528	-0.139302	-0.224502	-0.198835	-0.236249	0.13158	-0.0466868	-0.175611
		DES	2:220284827|220285068	0.727013	0.810738	-0.12948	-0.113771	0.0446002	0.11788	0.321747	-0.194453	0.112011	-0.0160653	-0.0867623	-0.0909492	-0.182289	-0.09835	0.236661	-0.144747	0.0023601
		UBQLN1	9:86293356|86301070	0.0768337	0.18766	-0.126504	0.173749	0.148031	0.165579	0.202108	-0.165212	0.200134	-0.164168	0.155699	0.225045	-0.108211	-0.122585	0.154474	0.0681919	0.223672
		CHD9	16:53288350|53308214	0.971834	0.981577	-0.126474	-0.139169	-0.382506	-0.347713	-0.350068	-0.365099	-0.356287	0.284994	-0.342433	-0.227301	0.328798	-0.295566	0.0458263	-0.328714	-0.311609
		LCOR	10:98667022|98667504	0.754201	0.828183	-0.122999	0.0413548	-0.164687	-0.133927	-0.0762384	-0.205836	-0.134029	0.112727	-0.188152	-0.197985	0.116065	-0.355788	-0.328554	-0.124558	-0.190814
		NPEPPS	17:45695716|45696530	0.701312	0.787266	-0.121833	-0.0124694	-0.0717877	-0.229681	-0.237578	-0.242651	0.00744602	0.0768751	0.0108317	-0.12924	-0.00729854	0.0884687	0.121562	-0.188429	0.168969
		CCDC126	7:23650790|23651172	0.00226825	0.027146	-0.12126	-0.236722	-0.28837	-0.322665	-0.37535	-0.256773	-0.0349871	0.284982	-0.211768	-0.0698827	0.263435	-0.0354015	-0.0201428	-0.0306589	-0.189696
		ART3	4:77002977|77003688	0.145268	0.277649	-0.120062	0.0128504	-0.0931786	0.0268316	-0.278397	0.150539	-0.344066	0.0952806	-0.0440865	0.0119139	0.146612	0.0592227	-0.059105	0.0413793	-0.0350828
		KPNA5	6:117010483|117013555	0.0721056	0.180488	-0.119675	0.142733	-0.0303571	-0.16335	0.0871042	-0.122623	-0.0468681	-0.0369529	0.0308352	0.0875888	0.112816	0.10945	0.0942874	-0.0114611	-0.00710718
		HIBADH	7:27668990|27672064	0.218793	0.365028	-0.11935	-0.224475	-0.227806	-0.35148	-0.281889	-0.529555	0.150417	0.236208	-0.218	-0.254429	0.114052	-0.228229	0.0380223	-0.163786	-0.0159918
		n/a	19:47421745|47440665	0.506288	0.627797	-0.116075	-0.277509	-0.405359	-0.304199	-0.298799	-0.00758142	-0.411088	0.319168	-0.341895	-0.303418	0.211635	-0.226702	0.102749	-0.317307	-0.468949
		SCMH1	1:41536267|41541123	0.239384	0.381613	-0.114747	-0.195213	0.0909703	0.185169	-0.0503361	0.203557	0.106658	-0.0086361	-0.012307	-0.125964	0.0422363	0.276405	-0.395086	0.0616366	0.0469431
		GUCY1A2	11:106849345|106856857	0.000372666	0.0163588	-0.113976	-0.137106	-0.139199	-0.133512	-0.147193	-0.233944	-0.136886	0.155853	-0.0993181	-0.0174027	0.118734	-0.0966865	-0.271554	-0.183057	-0.262528
		KLHL24	3:183368084|183390272	0.00986501	0.0537326	-0.112689	-0.244319	-0.378221	-0.356034	-0.314852	-0.529873	-0.0807424	0.318742	-0.38853	-0.251575	0.28467	-0.206337	-0.240985	-0.261356	-0.526147
		UBAP2	9:33960824|33973235	0.112364	0.237051	-0.11134	-0.148978	-0.0971689	-0.127734	-0.345324	-0.0946146	-0.162947	0.159998	-0.189061	-0.15904	0.356807	-0.0318073	-0.230227	-0.0745207	-0.0470374
		VWA8	13:42385361|42407667	0.0262702	0.0980268	-0.110462	-0.039199	-0.0791605	-0.119213	-0.0302677	0.11279	-0.147941	0.132703	-0.16107	-0.0821013	0.0520556	-0.248128	-0.0799594	-0.0212749	-0.0445968
		MIB1	18:19345733|19359646	0.306343	0.442495	-0.110169	-0.189628	-0.283991	-0.378379	-0.398362	-0.364803	-0.0754056	0.333978	-0.329334	-0.232984	0.281418	-0.0659741	-0.298523	-0.210493	-0.418264
		PPP1R3A	7:113522094|113522375	0.00503729	0.0406006	-0.109811	0.0488591	0.134509	0.0381832	-0.137764	0.280622	-0.346516	0.000640524	0.151752	0.0370153	0.021196	-0.0178562	-0.362327	0.131241	0.107481
		GAS2	11:22696396|22707335	0.599181	0.716942	-0.106863	-0.245978	-0.200138	-0.332394	-0.264328	-0.270666	0.0747991	0.321075	-0.365979	-0.46791	0.272773	-0.261849	-0.305203	-0.177823	-0.034358
		DLG1	3:196817783|196846401	0.689715	0.778586	-0.105714	-0.146393	-0.141572	-0.298555	-0.378926	-0.216937	0.00229383	0.224741	-0.290524	-0.298219	0.263425	-0.0747071	-0.50871	-0.111129	-0.138965
		TTN	2:179632492|179632632	0.654293	0.759447	-0.10087	0.0808479	0.131498	-0.00900864	0.0700738	0.158346	-0.0709864	-0.00143678	0.0163677	-0.0177427	-0.0535984	-0.112204	-0.0702781	0.183726	0.146354
		EGF	4:110862102|110904697	0.153075	0.286451	-0.0980027	0.0266359	0.0493217	-0.0473695	-0.114025	0.0393301	-0.116917	-0.0338245	0.0927691	0.123985	-0.125323	0.0428627	0.410542	0.0167838	0.110002
		UXS1	2:106774514|106782539	0.0441122	0.137808	-0.097634	-0.117297	-0.220973	-0.360609	-0.195452	-0.368957	-0.0105687	0.248875	-0.152303	-0.0702995	0.240355	0.164639	-0.224371	-0.199075	-0.309823
		UGP2	2:64083440|64085070	0.0194939	0.0818339	-0.096818	-0.101875	-0.145364	-0.232739	-0.260716	-0.369968	-0.0194236	0.189727	-0.0925205	-0.190867	0.173957	0.073564	-0.373405	-0.209283	-0.0850164
		TRDN	6:123687280|123703292	0.859122	0.896959	-0.0932361	0.121575	0.21237	0.17396	0.128294	0.311658	-0.0629966	-0.144479	0.262479	0.283546	-0.0618905	0.284429	-0.235069	0.299967	0.0473692
		PARD3B	2:206305094|206305396	0.787129	0.848163	-0.0923864	0.0356779	0.0831	0.0934552	0.0868494	0.304554	-0.154019	-0.0737364	0.141705	0.0159003	-0.0344544	0.0987436	0.124793	0.13608	0.0958293
		VPS13A	9:79829245|79842401	0.22253	0.366557	-0.0883485	-0.0731566	-0.0690954	-0.0580853	-0.249561	0.125246	-0.267166	0.0487429	0.0531451	-0.0666868	0.0576008	-0.0655214	-0.282624	0.116395	-0.0952799
		GAPVD1	9:128099297|128099870	0.11822	0.243074	-0.0853461	-0.341428	-0.429888	-0.467625	-0.450641	-0.514436	-0.215595	0.440414	-0.440849	-0.202225	0.420718	-0.137394	-0.245786	-0.245555	-0.491562
		FILIP1L	3:99567139|99569914	0.0643719	0.17067	-0.0843419	0.155036	0.109971	-0.0539017	0.110469	0.132876	-0.237918	-0.00373458	0.103517	-0.0366309	0.0623263	-0.0799328	-0.314359	0.0461141	0.245667
		FAM228B, RP11-507M3.1	2:24357989|24369956	0.166696	0.303976	-0.0841517	-0.0687498	0.0130781	0.125187	-0.234264	-0.00568832	-0.245468	0.01782	0.060898	-0.0232544	0.173431	0.201552	-0.338578	0.0849495	-0.0513634
		PSEN1	14:73614503|73614802	0.752906	0.828183	-0.081243	0.189544	0.261545	0.191212	0.277696	0.234109	0.0200819	-0.207593	0.203369	0.256109	-0.0777294	0.323084	-0.181951	0.2689	0.169188
		ZNF91	19:23541232|23545527	0.103991	0.227763	-0.0806631	-0.164823	-0.268226	-0.136041	-0.22044	-0.120178	-0.328265	0.18375	-0.195994	-0.0286259	0.0409605	-0.245917	0.430195	-0.216239	-0.214553
		CAMK2A	5:149610868|149624764	0.000853277	0.0185274	-0.0733371	0.082594	-0.0200911	-0.265849	-0.195237	0.256902	-0.399676	0.0941149	0.00203731	-0.0185788	0.18343	0.0943792	-0.0322958	-0.17645	0.124141
		EPHX2	8:27382879|27394372	0.318846	0.455656	-0.0726081	0.0977876	-0.0195947	0.0488339	-0.0193894	0.134992	-0.00160492	-0.0233653	0.0558753	-0.0645825	-0.0370731	-0.364644	-0.232033	0.0778385	0.0957199
		TIMMDC1	3:119219542|119222868	0.092079	0.213689	-0.0677171	-0.064924	-0.0445557	0.200256	-0.242225	0.0792463	-0.358571	0.0514572	-0.0547961	-0.00935642	0.283172	0.0993398	-0.144583	0.0899783	-0.0663269
		CHD9	16:53175091|53191453	0.892906	0.92031	-0.06498	-0.0667099	-0.130269	-0.28028	-0.141109	-0.18079	-0.115687	0.14742	-0.172025	-0.0762035	0.332013	7.78254e-05	-0.199128	-0.124202	-0.182412
		MED27	9:134814768|134823218	0.00109509	0.0210153	-0.0649286	0.182274	0.141037	0.113104	0.0667081	0.277794	-0.127557	-0.034148	0.107173	0.12565	-0.0833664	0.0944944	0.00863823	0.0902642	0.0286553
		WDR20	14:102659800|102661457	0.813019	0.864503	-0.0639978	-0.0634061	-0.0045734	0.151796	0.0123437	0.0574582	-0.0193786	-0.0933	0.092792	-0.018763	-0.134999	-0.148843	-0.127032	0.222741	-0.0757481
		MCCC1	3:182788787|182789145	0.244243	0.385214	-0.0588629	0.116905	0.169914	0.0979063	-0.0620342	0.326715	-0.15928	-0.120041	0.0938196	-0.108885	0.117919	-0.0777267	-0.310954	0.0680331	0.301529
		TET2	4:106155054|106158508	0.0572032	0.157897	-0.05741	-0.1635	-0.34258	-0.425991	-0.284506	-0.202203	-0.154022	0.265109	-0.24458	-0.0943055	0.398953	0.042005	0.0500123	-0.118037	-0.312767
		CCDC66	3:56626998|56628056	0.000102114	0.0142022	-0.0526144	-0.0958235	-0.245622	-0.132851	-0.332556	-0.0989844	-0.0273085	0.25674	-0.196987	-0.111182	0.2327	-0.0998142	-0.202053	0.0627032	-0.168681
		n/a	1:155646339|155753880	0.514147	0.631712	-0.0499625	-0.188312	-0.222412	-0.0924544	0.0659521	-0.295684	0.180255	0.058472	-0.12064	-0.217165	-0.102789	-0.231209	0.21549	-0.243094	-0.193598
		SP100	2:231307652|231314970	0.085395	0.202436	-0.0405697	-0.0177744	-0.027941	-0.161373	-0.15715	-0.0748421	-0.00912482	0.0545435	0.0780161	0.0381609	-0.100294	0.204853	-0.0145355	-0.132384	-0.154159
		SIRT5	6:13579683|13584457	0.122124	0.247585	-0.0382664	-0.102888	-0.00918795	0.205168	-0.107477	0.200613	-0.0107898	0.00799596	0.00153579	-0.154865	0.0233644	-0.124639	-0.164907	0.255642	0.126796
		RPAP2	1:92798948|92811471	0.924505	0.94803	-0.0381857	-0.086508	0.0669648	0.108002	-0.101808	-0.0347406	0.248979	0.0322454	-0.013477	0.099392	0.00255733	0.17644	-0.0494365	0.222673	-0.0705205
		SLC45A4	8:142264088|142264728	0.881332	0.915405	-0.03634	0.157565	0.1507	0.320569	0.20483	0.220733	0.0940289	-0.153421	0.0652574	0.0999184	-0.138664	-0.042592	-0.129064	0.212685	0.10754
		KLHL24	3:183368084|183369064	0.0473382	0.140274	-0.035905	-0.0168735	-0.0573797	-0.235178	-0.206858	-0.330891	0.301609	-0.012507	0.103948	0.00664464	-0.0827299	0.248984	0.0904338	0.0248305	0.0891388
		REV1	2:100078958|100081447	0.000365159	0.0163588	-0.0281824	-0.141513	-0.0689701	-0.186852	-0.356684	-0.0507995	-0.0325705	0.177007	-0.111949	0.0131923	0.205759	0.228122	-0.385059	0.126637	-0.213902
		NBEAL1	2:203921150|203922176	0.281081	0.418638	-0.0253801	-0.179744	-0.268144	-0.183592	-0.216681	-0.186374	0.0320952	0.259231	-0.254698	-0.116188	0.102897	-0.143301	0.00962493	-0.0857897	-0.226072
		UBE2R2	9:33886879|33900269	0.0271774	0.0995682	-0.025118	-0.197347	-0.253067	-0.225912	-0.174166	-0.204645	0.112089	0.161769	-0.148782	-0.183046	0.137813	-0.354691	-0.0531424	-0.0940226	-0.206725
		NFIX	19:13135835|13136366	0.46665	0.595126	-0.0130115	0.0756145	0.17762	0.00960217	0.108793	0.209761	0.0749413	-0.0874793	0.00378888	0.0172004	-0.193491	-0.25684	0.0515383	0.183897	-0.0188788
		HAGH	16:1859239|1859834	0.589297	0.708916	0.00114278	-0.1607	-0.345751	-0.078335	-0.096759	-0.378118	0.0235347	0.266655	-0.357607	-0.217541	0.270598	-0.307474	0.0382697	-0.229136	-0.369448
		ISPD	7:16298015|16317851	0.265472	0.405246	0.00643899	-0.00471229	-0.0774771	-0.127355	-0.172411	-0.0256295	-0.226527	0.140495	-0.254464	0.0627876	0.246916	0.0474983	-0.104337	-0.0500417	-0.277216
		UBE2D2	5:138994171|138994551	0.174034	0.311788	0.00842139	-0.110557	-0.251224	-0.354985	-0.298992	-0.212343	-0.190231	0.192826	-0.167643	-0.00374308	0.179946	-0.00234339	-0.0392163	0.0398485	-0.340903
		PDE8A	15:85607601|85626875	0.558212	0.67582	0.0103658	-0.0124821	-0.214803	-0.120444	-0.27071	-0.285034	0.0168014	0.120363	-0.222099	0.0476319	0.173581	-0.201873	0.0442854	-0.0624819	-0.234807
		BPTF	17:65941525|65972074	0.299832	0.437799	0.010653	-0.159376	-0.291539	-0.200717	-0.336396	-0.289391	-0.298409	0.165829	-0.20481	-0.0969453	0.28666	0.0156715	-0.165647	-0.0938102	-0.37162
		UBQLN1	9:86297866|86301070	0.558432	0.67582	0.0108318	0.103266	0.160742	-0.0571397	0.098987	0.202241	0.0340439	-0.0172366	-0.0241076	-0.111649	0.0951276	-0.161266	-0.113937	0.0700741	0.275973
		CEP112	17:63739186|63746842	0.0379504	0.124341	0.0111557	-0.145556	-0.151197	-0.288813	-0.304261	-0.0127278	-0.108012	0.121266	-0.119173	0.0442299	0.0842182	0.067774	0.370774	-0.0859566	-0.205383
		FAM13B	5:137320946|137324004	0.510797	0.630245	0.0129164	0.143411	0.21587	0.240633	0.462133	0.191264	-0.120498	-0.246997	0.188403	0.130759	-0.155991	-0.12339	0.205711	0.0666884	0.162772
		ALPK2	18:56246046|56247780	0.00713695	0.0471507	0.0135743	-0.00759431	-0.0160292	-0.139236	-0.183991	0.144068	-0.109581	0.087739	0.0577496	-0.0573495	0.0899398	0.222859	-0.187251	0.0338712	0.18859
		EXOC6B	2:72945232|72960247	0.00224726	0.027146	0.0158176	-0.303409	-0.240359	-0.136664	-0.26568	-0.148663	0.0458995	0.289779	-0.305738	-0.316261	0.111166	0.142441	-0.2887	-0.0753579	-0.341373
		SCLT1	4:129913322|129925031	0.443516	0.575561	0.0163297	-0.111929	-0.155691	-0.354451	-0.533221	-0.0682482	-0.184088	0.196643	-0.0944846	-0.129148	0.173512	0.0300035	-0.27032	0.0351237	-0.0713974
		STT3B	3:31617888|31621588	0.459323	0.587641	0.0224136	-0.0725949	-0.252035	-0.274127	-0.324256	-0.341594	-0.177177	0.209516	-0.161256	0.130976	0.13699	0.0697901	0.0274867	-0.125931	-0.382903
		SFMBT1	3:52960047|52962357	0.227988	0.370312	0.0229346	0.104963	0.164366	0.186516	0.413253	0.289398	0.0738269	-0.154485	0.0735608	0.106591	-0.35279	0.0142141	0.163171	0.00849135	-0.0411088
		UBA2	19:34921481|34925873	0.7958	0.855219	0.0262403	0.203419	0.157141	0.106684	0.0890918	0.230487	-0.0934242	-0.0689156	0.126903	0.0575937	-0.097127	-0.0342538	-0.0944875	0.186642	0.204555
		TCEANC	X:13684436|13698717	0.692145	0.779146	0.0360812	0.159192	0.199831	-0.080663	0.00783355	0.0792302	0.0350064	0.00113368	-0.032948	-0.00637617	-0.0458471	0.148258	-0.272763	0.0940521	0.147722
		PHC3	3:169840379|169843795	0.0784994	0.189433	0.0404036	0.39365	0.391831	0.395199	0.535428	0.260371	0.306981	-0.395416	0.255954	0.222674	-0.307362	-0.0892621	-0.0242416	0.324877	0.317707
		MBOAT2	2:9048751|9098771	0.146747	0.277649	0.0425342	-0.130239	-0.117188	0.0615321	0.237468	-0.0298484	0.209182	0.0139429	-0.196373	-0.244131	-0.197463	-0.115484	0.0144907	-0.174976	-0.253768
		EGF	4:110862102|110866431	0.245496	0.385214	0.0466874	0.0791521	-0.0645585	-0.211552	-0.00692715	-0.25371	-0.259905	0.107567	-0.191676	0.175588	0.139978	0.0730023	0.19886	-0.102291	-0.204998
		ABHD2	15:89656956|89659752	0.368964	0.498968	0.0490011	-0.153078	-0.143307	-0.0683328	-0.0707123	-0.291271	0.443302	0.0948628	-0.10614	-0.132889	-0.105083	0.0661294	0.255355	-0.0600444	-0.140567
		RP11-81N13.1	3:67797195|67801084	0.751845	0.828183	0.0493266	0.131127	0.176276	0.109883	0.151962	0.269324	0.120085	-0.112524	-0.00259863	0.0587594	-0.224819	-0.11368	0.131211	0.159985	0.0629466
		ANO5	11:22257709|22284589	0.6558	0.759447	0.0610632	0.177303	-0.0042086	-0.0674205	-0.063728	0.149243	-0.328012	0.0761446	0.0292436	0.0698221	0.098958	-0.0804957	-0.0954993	0.00959274	0.0687986
		RP11-407N17.3, CTAGE5	14:39746138|39748741	0.0209222	0.0855764	0.0617238	0.165298	0.297595	0.317099	0.235464	0.395372	-0.0460755	-0.153805	0.0811568	0.30793	-0.0914818	0.298314	0.158414	0.302322	0.0412106
		KY	3:134327491|134346660	0.66708	0.763274	0.0665191	0.237649	0.167104	0.174827	-0.0391437	0.335071	-0.337662	-0.0617018	0.185486	0.330975	0.0345677	0.178917	-0.0207259	0.283437	0.0495371
		n/a	X:154645236|154649223	0.445721	0.575561	0.0692684	0.000940576	0.0811275	0.148608	-0.0563409	0.104508	-0.0830274	-0.0390825	-0.0494801	0.0198592	0.128664	0.196582	-0.350444	0.17485	-0.0917873
		TMTC1	12:29812813|29813818	0.00605437	0.0435698	0.0721994	0.105573	0.32713	0.57796	0.156943	0.302273	0.0896922	-0.283171	0.291181	0.259769	-0.0715017	0.39027	-0.0805344	0.433375	0.225058
		SDF4	1:1158624|1159348	0.0578615	0.158627	0.0779792	0.22278	0.110554	0.182213	0.136888	0.0618311	0.14254	-0.168206	0.0748086	0.109758	-0.0440472	0.190964	0.0219482	-0.00290924	0.165566
		SMAD5	5:135483521|135489852	0.389168	0.521045	0.0839626	-0.110718	0.0156808	0.205922	0.0523769	-0.148122	0.0623196	-0.0278338	0.0106874	-0.0432838	0.00463896	0.0401936	-0.104804	0.106718	-0.198372
		CDK8	13:26974590|26975761	0.613352	0.727003	0.0864886	0.0981488	0.0262626	-0.23291	-0.191109	-0.0806693	0.0911895	-0.00568695	0.146055	0.0617007	-0.135599	0.292544	-0.00890729	0.0424872	0.128904
		CWC22	2:180815239|180815653	0.980956	0.985849	0.0900958	0.150593	0.0855733	-0.172028	-0.216913	0.0355582	0.118838	-0.000622594	-0.0135445	0.00846355	-0.0178761	0.0626509	0.0850749	0.0601828	0.202795
		FGGY	1:59805630|59812070	0.75975	0.828617	0.0912335	0.0412123	0.144983	0.0393284	0.00637018	-0.0286829	0.0596573	-0.0469832	-0.0639133	0.13642	0.0166195	0.333348	-0.0962479	0.133559	0.0468706
		HDAC9	7:18624904|18633652	0.420838	0.554384	0.103212	0.00613219	-0.204457	-0.109883	-0.14317	-0.275622	-0.158531	0.0839775	-0.150515	-0.0316995	-0.0298995	-0.189362	0.325523	-0.177563	-0.182941
		PALLD	4:169432574|169433563	0.334576	0.471691	0.116704	-0.201884	-0.158013	0.0394092	-0.232166	-0.0762182	-0.0775275	0.0962587	-0.162748	-0.139835	0.142873	0.053986	-0.0419019	0.134686	-0.199268
		NEB	2:152346485|152347032	0.600853	0.716942	0.118801	-0.0259464	-0.00112331	-0.10213	0.0466345	-0.282851	0.237597	0.127521	-0.187964	-0.16509	0.132188	0.122571	-0.290965	-0.0663895	-0.000428432
		N4BP2L2	13:33052024|33101669	0.825652	0.875625	0.120631	0.265682	0.211724	0.0341131	0.171069	0.316127	-0.053712	-0.178653	0.114199	0.113462	-0.227673	-0.0372973	0.175933	0.134055	0.140809
		UBE3A	15:25650608|25657118	0.0692536	0.177766	0.130958	0.304768	0.364092	0.341556	0.130337	0.309489	0.256141	-0.31218	0.425315	0.440925	-0.284536	0.672418	0.0243982	0.447062	0.298674
		CCDC7	10:32740520|32762951	0.228803	0.370312	0.132109	-0.122583	-0.1481	-0.187946	-0.245732	-0.149667	0.118765	0.111539	-0.163575	-0.261939	0.0920591	0.0377733	-0.382108	0.0299095	-0.199183
		EEFSEC	3:127980971|127983624	0.886824	0.917997	0.135519	0.138813	-0.104184	0.0151289	0.00800437	-0.120257	0.254233	0.0223018	-0.111016	-0.0856027	-0.0384594	-0.276379	-0.0842513	-0.101938	-0.0211822
		NFIC	19:3425104|3435205	0.857715	0.896959	0.138003	0.248444	0.416503	0.558957	0.340738	0.52789	0.013926	-0.425638	0.562176	0.329161	-0.383514	0.35925	0.132596	0.460897	0.465422
		ZNF248	10:38126545|38127039	0.00175807	0.027146	0.145982	0.0888208	0.0527278	0.212036	0.268591	0.166582	-0.0133257	-0.186388	0.189978	0.245414	-0.052817	0.257585	0.262489	0.11749	0.124496
		NCOR2	12:124904503|124915333	0.444449	0.575561	0.159834	-0.161514	-0.035176	-0.109741	-0.0652839	0.0883963	0.201452	0.0518154	-0.0914805	0.0436888	-0.168534	0.0860606	0.28314	0.109952	-0.233648
		N4BP2L2	13:33054727|33101669	0.534111	0.652263	0.161337	-0.00960531	-0.148875	-0.138931	-0.365711	-0.209605	-0.131517	0.128051	-0.210906	0.077751	0.216068	0.0171791	-0.0862466	0.0834359	-0.245801
		TTN	2:179519172|179535022	0.365198	0.497212	0.164509	-0.119598	-0.1589	0.0347981	0.00571172	0.00389637	0.212758	0.0325932	-0.212069	-0.0905833	-0.133335	-0.0594382	0.158033	0.0561052	-0.298551
		TTN	2:179542348|179544143	0.343364	0.475518	0.175047	0.0272073	-0.132943	-0.191234	-0.23686	-0.270038	-0.118322	0.0962403	-0.0995312	0.255915	0.123413	0.217707	0.0834706	0.139526	-0.289453
		SNHG14	15:25328543|25339104	0.472828	0.599213	0.177823	-0.0249772	0.120203	0.065128	0.111737	-0.0832962	0.1347	-0.0604679	0.0158262	0.0839678	-0.0620268	0.0953984	-0.0214141	0.179289	-0.0760242
		ARID1B	6:157357969|157406039	0.469774	0.597221	0.181945	0.0126176	-0.0276187	0.00694722	0.0119403	-0.0703784	0.074454	0.0172163	-0.111501	0.0526145	-0.0376927	0.231759	0.0969722	-0.0506992	-0.0600525
		UBAP2	9:33971649|33973235	0.0214808	0.0857104	0.183472	0.0807352	-0.195547	-0.226909	-0.263909	-0.283507	-0.0628997	0.137542	-0.112799	0.0367361	0.260446	0.012939	-0.246169	0.0254839	-0.135976
		PHC3	3:169854207|169867032	0.858919	0.896959	0.187819	-0.0767884	-0.133897	-0.262791	-0.296222	-0.191499	0.00805994	0.0621168	-0.122873	-0.110121	0.0247669	0.0897336	-0.162007	0.0435065	-0.178764
		ZNF385D	3:21552353|21553249	0.0763107	0.18752	0.190094	0.201315	0.21431	0.19338	0.282826	0.401636	0.0579689	-0.168685	0.0836659	0.0778012	-0.414555	0.00468831	0.363765	0.127356	0.102552
		SPECC1	17:20107646|20109225	0.0465948	0.140132	0.193159	-0.0637128	-0.00109568	0.0612303	-0.0538084	0.12162	0.163488	-0.0248844	-0.13656	-0.102184	-0.0522308	0.0212873	0.0409328	0.0958928	-0.104451
		ATXN2	12:111991962|111993723	0.337662	0.472492	0.194387	-0.0207585	-0.0858858	-0.119801	-0.252021	-0.0294608	-0.0270726	0.0595	0.00423907	0.0735748	0.187001	0.244486	0.0629127	0.191191	-0.0803035
		STAU2	8:74585342|74601048	0.808799	0.862291	0.196208	0.223682	0.309759	0.410047	-0.0709935	0.49763	-0.0378827	-0.192772	0.201788	0.179574	-0.136033	0.26358	-0.068611	0.461248	0.3158
		YAF2	12:42604157|42606286	0.00819931	0.0496446	0.202836	0.269014	0.150642	0.136198	0.00112045	0.232703	-0.189822	-0.169007	0.228639	0.452317	-0.216775	0.428728	0.418805	0.29197	0.0476536
		SLC38A1	12:46633462|46637097	0.118062	0.243074	0.218985	0.158576	0.163301	0.111119	0.0967556	0.0510733	0.449276	-0.122399	0.192219	0.191667	-0.286687	0.297242	0.410224	0.111958	0.254989
		SSH2	17:28011581|28030080	0.169889	0.308403	0.236586	0.172672	0.123329	0.0871889	0.160343	0.00302916	0.0625377	-0.0760742	0.0236037	0.0516123	0.0458913	0.233053	-0.193315	0.117738	-0.0105295
		ZCCHC2	18:60212035|60223530	0.398027	0.531142	0.249573	0.525454	0.656096	0.640772	0.362167	0.722334	-0.0158863	-0.615584	0.724251	0.61204	-0.395849	0.60237	0.291142	0.636143	0.677464
		NEB	2:152352790|152354232	0.279029	0.418025	0.285283	0.388308	0.413966	0.30019	0.338835	0.323669	0.310628	-0.361945	0.457496	0.303401	-0.518131	0.392593	0.367574	0.174651	0.544509
		CCSER2	10:86177527|86185649	0.888385	0.917997	0.297123	0.235381	0.208543	0.0880636	0.209763	0.138481	0.27101	-0.215095	0.0852513	0.110004	-0.335853	0.27773	-0.0183407	0.0922893	0.0403275
		PIAS2	18:44470543|44486278	0.532541	0.652263	0.297898	-0.0375924	-0.301749	-0.376489	-0.552824	-0.404879	-0.116342	0.266671	-0.279292	-0.0565093	0.199061	0.179622	-0.00109245	-0.15964	-0.320676
		DHX40	17:57643988|57654726	0.631579	0.739526	0.336045	0.544276	0.524512	0.323633	0.58088	0.512703	0.283509	-0.579697	0.566548	0.467791	-0.48759	0.372081	0.155288	0.371526	0.459198
		TTN	2:179527693|179535022	0.955145	0.969581	0.34201	0.0352036	-0.0912965	-0.0314685	-0.169815	-0.248749	0.0275187	-0.0246322	-0.0244835	0.176116	-0.0792893	0.101956	0.195293	0.115705	-0.25287
		BNC2	9:16435553|16437522	0.366672	0.497538	0.495563	0.605379	0.593985	0.446189	0.37605	0.660185	0.165206	-0.5074	0.526192	0.564687	-0.579998	0.475052	0.434758	0.427121	0.48662
		GSE1	16:85667520|85667738	2.58997e-06	0.00104376	0.541754	0.542931	0.668819	0.658518	0.564218	0.420077	0.695403	-0.699906	0.611166	0.428942	-0.710029	0.384805	0.267022	0.553612	0.571154
		FGFR1	8:38287200|38287466	0.011571	0.0601224	0.543692	0.455459	0.456701	0.589898	0.522206	0.504564	0.480203	-0.543581	0.463649	0.291627	-0.650665	0.305395	0.271013	0.472755	0.365222
		CACNA2D1	7:81599991|81611943	0.203154	0.345448	0.630312	0.322273	0.364253	0.512548	0.14851	0.33351	0.332706	-0.394302	0.309695	0.405761	-0.365542	0.537843	0.298734	0.604037	0.205665
